# Supplementary material for: Surveying Nutrient Assessment with Photographs of Meals (SNAPMe): A Benchmark Dataset of Food Photos for Dietary Assessment
Source: Nutrients. 2023 Nov 30;15(23):4972. doi: 10.3390/nu15234972 (PMC10708545; doi:10.3390/nu15234972)
Supplement: Supplementary file 1 [file nutrients-15-04972-s001.zip]

Archive with 4 entries (4 files):
- Supplemental figure S1.pdf
- supplemental_file_S1.xlsx
- supplemental_file_S2.xlsx
- supplemental_file_S3.xlsx
