# Supplementary material for: Surveying Nutrient Assessment with Photographs of Meals (SNAPMe): A Benchmark Dataset of Food Photos for Dietary Assessment
Source: Nutrients. 2023 Nov 30;15(23):4972. doi: 10.3390/nu15234972 (PMC10708545; doi:10.3390/nu15234972)
Supplement: Supplementary file 1 [file nutrients-15-04972-s001.zip › supplemental_file_S1.xlsx]

## Sheet: Data dictionary
Column	Description
filename	Food photo identifier
Food_Description	ASA24 food description
clean_description	Parsed ASA24 food description following lemmatization, removal of punctuation, and stopwords
manual_fix	Indicates if the Food_Description column has been manually fixed by editing multi-ingredient tokens to single ingredients and removal of multi-word tokens
manual_description	ASA24 food description that has undergone a manual fix
database_used	Database used to parse multi-ingredient tokens into single ingredient tokens
GTIN/UPC	Global identifiers for Branded Foods Database
token_removed	Description of tokens manually removed from food descriptions

## Sheet: supplemental_file_S1
filename	Food_Description	clean_description	manual_fix	manual_description	database_used	GTIN/UPC	token_removed
54161e6d453ea2130cc09509e042.jpeg	Doughnut, cake type, plain	{'doughnut', 'cake'}	Y	{'flour', 'water', 'oil', 'sugar', 'egg', 'milk', 'salt', 'starch'}	Branded Foods	72470000446	'baking soda'
c6db4d704b49b91127a22299efe5.jpeg	Doughnut, cake type, plain	{'doughnut', 'cake'}	Y	{'flour', 'water', 'oil', 'sugar', 'egg', 'milk', 'salt', 'starch'}	Branded Foods	72470000446	'baking soda'
184bf8dc4658892f1e30e6b4f901.jpeg	Cookie, chocolate chip, made from home recipe or purchased at a bakery, Peanut butter	{'butter', 'cookie', 'chip', 'chocolate', 'peanut'}	Y	{'flour', 'sugar', 'peanut', 'butter', 'chocolate', 'egg', 'vanilla'}	Branded Foods	689000000000	'baking soda'
68bd49f14e6ea7898ff48ee72f9a.jpeg	Brussels sprouts, cooked, from frozen, made with oil, Bacon bits	{'oil', 'bacon', 'bit', 'sprout'}	Y	{'oil', 'bacon', 'sprout'}	NA	NA	'brussel sprout'
a69da26347fd97e27f253fe19041.jpeg	Corn dog, frankfurter or hot dog with cornbread coating, Tomato catsup	{'tomato', 'frankfurter', 'catsup', 'corn', 'cornbread'}	Y	{'tomato', 'vinegar', 'salt', 'onion', 'frankfurter', 'cornmeal', 'sugar'}	NA	NA	baking powder'
3a4dde2a4241bf7e1f5dc7915abf.jpeg	Egg, whole, fried with cooking spray, Waffle, plain	{'egg', 'waffle'}	Y	{'egg', 'flour', 'milk', 'butter', 'salt', 'buttermilk', 'sugar', 'vanilla'}	NA	NA	baking powder'
8c8654d7401e8e0993e9a57bfe06.jpeg	Muffin, English, Egg, whole, fried with oil	{'egg', 'muffin', 'oil'}	Y	{'egg', 'flour', 'butter', 'salt', 'milk', 'sugar', 'oil'}	NA	NA	baking powder'
958e1a9a44c99fd043ce375c9453.jpeg	Spinach, raw, Tomatoes, raw, Alfalfa sprouts, raw, Muffin, English, Egg omelet or scrambled egg, made with oil, Cheese, cream, Olive oil, Cheese, Mozzarella, part skim	{'cheese', 'egg', 'omelet', 'muffin', 'alfalfa', 'tomato', 'olive', 'oil', 'cream', 'mozzarella', 'spinach', 'sprout'}	Y	{'cheese', 'egg', 'flour', 'butter', 'salt', 'milk', 'sugar', 'alfalfa', 'tomato', 'oil', 'spinach', 'sprout'}	NA	NA	baking powder'
f044f9ac44e4a40eb05400a55a92.jpeg	Waffle, chocolate, from frozen, Peanut butter, lower sodium and lower sugar	{'butter', 'chocolate', 'waffle', 'sugar', 'peanut'}	Y	{'butter', 'chocolate', 'egg', 'flour', 'milk', 'salt', 'buttermilk', 'vanilla', 'sugar', 'peanut'}	NA	NA	baking powder'
95bb830f4b4ea3624f18a4c47f42.jpeg	Cake or cupcake, chocolate, devil's food or fudge, with icing or filling, butter, without salt, salad dressing, mayonnaise, regular, candies, semisweet chocolate, sugars, powdered, salt, table	{'cupcake', 'icing', 'butter', 'salad', 'cake', 'salt', 'chocolate', 'devil', 'mayonnaise', 'sugar', 'fudge', 'candy'}	Y	{'butter', 'flour', 'milk', 'salt', 'chocolate', 'oil', 'egg', 'sugar', 'fudge', 'candy'}	NA	NA	baking soda'
0ec775544a3bbab5cf27d094c06d.jpeg	Cookie, molasses, sugars, granulated, molasses, margarine, regular, 80% fat, composite, stick, without salt, vinegar, distilled, salt, table, milk, fluid, 1% fat, without added vitamin a and vitamin d, leavening agents, baking soda, wheat flour, white, all-purpose, unenriched	{'cookie', 'salt', 'agent', 'margarine', 'milk', 'flour', 'wheat', 'molasses', 'sugar', 'soda', 'stick', 'vinegar'}	Y	{'salt', 'butter', 'milk', 'flour', 'molasses', 'sugar', 'vinegar'}	NA	NA	baking soda'
cf0e600d465ba9f159958ea00014.jpeg	Rice, brown, cooked, fat not added in cooking, Soybean curd, Brussels sprouts, cooked, from fresh, made with oil, Cheese, Mozzarella, whole milk, Avocado, raw, Black, brown, or Bayo beans, dry, cooked, fat not added in cooking, Soy sauce	{'cheese', 'avocado', 'bean', 'soybean', 'milk', 'oil', 'soy', 'mozzarella', 'rice', 'sprout'}	Y	{'cheese', 'avocado', 'bean', 'tofu', 'milk', 'oil', 'rice'}	NA	NA	brussel sprout'
ce08105a44ddbb1596fbaf03a160.jpeg	Burrito with chicken, beans, rice, and sour cream, Lettuce, raw, Tomatoes, raw	{'bean', 'burrito', 'tomato', 'chicken', 'lettuce', 'cream', 'rice'}	Y	{'bean' 'flour', 'tomato', 'chicken', 'lettuce', 'cream', 'rice'}	NA	NA	burrito'
e731e7c149c19f6ed48052d95fd1.jpeg	Tortilla, corn, Chicken, NS as to part and cooking method, NS as to skin eaten, Cheese, Cheddar, Enchilada sauce, red	{'cheese', 'enchilada', 'chicken', 'tortilla', 'corn', 'cheddar'}	Y	{'cheese', 'chicken', 'flour', 'corn'}	NA	NA	enchilada'
e6d0528f45d882ea6ab222767ed1.jpeg	Mixed salad greens, raw, Spinach, raw, Rice, brown, cooked, fat not added in cooking, Rice, white, cooked, fat not added in cooking, Carrots, cooked, from fresh, fat not added in cooking, Onions, cooked, from fresh, fat not added in cooking, Tofu, Chickpeas, canned, drained, fat not added in cooking, Hot pepper sauce, Mushrooms, cooked, from fresh, fat not added in cooking, Garlic, cooked	{'salad', 'carrot', 'tofu', 'mushroom', 'pepper', 'garlic', 'green', 'onion', 'chickpea', 'rice', 'spinach'}	Y	{'carrot', 'tofu', 'mushroom', 'pepper', 'garlic', 'onion', 'chickpea', 'rice', 'spinach'}	NA	NA	green'
903282c5488bb1bc77361849bad4.jpeg	Oatmeal, regular or quick, made with water, fat not added in cooking, Walnuts, Cereal, granola, Mixed seeds, Almond milk, unsweetened	{'granola', 'walnut', 'seed', 'oatmeal', 'milk', 'cereal', 'almond'}	Y	{'granola', 'walnut', 'oatmeal', 'milk', 'cereal'}	NA	NA	mixed seed'
584d343042869e6b5109c8784f73.jpeg	Breakfast tart	set()	Y	{'flour', 'water', 'oil', 'sugar', 'margarine', 'salt', 'coconut', 'cornstarch', 'egg', 'butter'}	Branded Foods	771000000000	NA
6087c87140768f8e3cd7d319be3e.jpeg	Nutritional powder mix, protein, NFS, Water, tap	set()	Y	{'whey', 'water'}	NA	NA	NA
d4a512674372b26971a3be6d1b7e.jpeg	Soft drink, NFS	set()	Y	{'sugar', 'water'}	NA	NA	NA
4ea0532945328d74106d3b68ab8e.jpeg	Carbonated water, unsweetened	set()	Y	{'water'}	NA	NA	NA
7b83ee514e119cbf12562497232d.jpeg	Soft drink, fruit flavored, caffeine containing	set()	Y	{'sugar', 'water'}	NA	NA	NA
3e86931e4fe296985049761542e0.jpeg	Carbonated water, sweetened	set()	Y	{'sugar', 'water'}	NA	NA	NA
a81b8a5149af8469f7449650bc08.jpeg	Fruit flavored drink	set()	Y	{'sugar', 'water'}	NA	NA	NA
a1b1da9043cc9d8b98f8ad876840.jpeg	Fruit, NS as to type	set()	Y	{'dragonfruit'}	NA	NA	NA
b12bcc334b3fb097fa3e6ee437cd.jpeg	Nutritional powder mix, whey based, NFS, Water, tap	set()	Y	{'whey', 'water'}	NA	NA	NA
78e276e64ea597e23c6ffaa69ba9.jpeg	Fruit, NS as to type	set()	Y	{'grapefruit'}	NA	NA	NA
495feb0f4c6baeef95a7477d226d.jpeg	Topping, fruit	set()	Y	{'applesauce'}	NA	NA	NA
aec094e0458ea8e4ec110e45b886.jpeg	Nutritional powder mix, protein, NFS, Water, tap	set()	Y	{'whey', 'water'}	NA	NA	NA
cdfd7780405cb691102b021aff91.jpeg	Pho	set()	Y	{'broth', 'noodle', 'beef'}	NA	NA	NA
f5d6439f4162baee33af2418085f.jpeg	Muffin, English, whole wheat, Butter, whipped, tub, salted	{'wheat', 'muffin', 'butter'}	Y	{'flour', 'sugar', 'egg', 'cranberry', 'orange', 'butter', 'salt'}	Branded Foods	860000000000	NA
cddcc90c469a8da7efcf8b8bd0fe.jpeg	Bread, whole wheat, Butter replacement, fat-free powder	{'wheat', 'butter', 'bread'}	Y	{'flour', 'water', 'sugar', 'yeast', 'oil', 'salt', 'cornstarch'}	Branded Foods	30034096113	NA
efcc56a14a2686b0d270e379c13f.jpeg	Bread, whole wheat, toasted, Butter, stick, salted	{'wheat', 'butter', 'bread', 'stick'}	Y	{'flour', 'water', 'sugar', 'yeast', 'oil', 'salt', 'cornstarch'}	Branded Foods	30034096113	NA
ade55fdc4c5fa17059b1e880431e.jpeg	Bread, whole wheat	{'wheat', 'bread'}	Y	{'flour', 'water', 'sugar', 'yeast', 'oil', 'salt', 'cornstarch'}	Branded Foods	30034096113	NA
cc8b16bb4b708456b6e2cedcf160.jpeg	Bread, wheat or cracked wheat	{'wheat', 'bread'}	Y	{'flour', 'water', 'sugar', 'yeast', 'oil', 'salt', 'molasses', 'vinegar'}	Branded Foods	78700015259	NA
2ce8227348e5bbf12b3d6d10c5e0.jpeg	Bread, whole wheat, made from home recipe or purchased at bakery	{'wheat', 'bread'}	Y	{'flour', 'water', 'sugar', 'yeast', 'oil', 'salt', 'cornstarch'}	Branded Foods	30034096113	NA
70f4f1d343188b277d124709678b.jpeg	Vegetable soup, canned, prepared with water or ready-to-serve	{'vegetable', 'soup'}	Y	{'stock', 'tomato', 'carrots', 'potatoes', 'pasta' ,' celery', 'corn', 'bean', 'pea', 'salt', 'yeast, 'onion'}	Branded Foods	51000201973	NA
568b45bb4e7b8df57ea801561bf7.jpeg	Tiramisu	{'tiramisu'}	Y	{'milk', 'flour', 'date', 'cashew', 'vanilla', 'cacao', 'espresso', 'salt'}	Branded Foods	813000000000	NA
ef2bcc05432794e658f6661ec30e.jpeg	Tiramisu	{'tiramisu'}	Y	{'milk', 'water', 'almond', 'coconut', 'flour', 'date', 'oil', 'cashew', 'vanilla', 'cacao', 'espresso', 'salt'}	Branded Foods	813000000000	NA
d0b9b6e849819a2454ba38efb68f.jpeg	Italian Wedding Soup	{'soup'}	Y	{'water', 'carrot', 'pasta', 'onion', 'spinach', 'cornstarch', 'oil', 'salt', 'vinegar', 'yeast', 'garlic', 'pepper', 'sugar'}	Branded Foods	842000000000	NA
02c2e79b4a898e66efa24cb64202.jpeg	Minestrone soup, canned, prepared with water, or ready-to-serve	{'soup', 'minestrone'}	Y	{'water', 'tomato', 'carrot', 'celery', 'bean', 'pea', 'cabbage', 'potato', 'flour', 'egg', 'spinach', 'salt', 'starch', 'oil', 'onion', 'garlic', 'parsley'}	Branded Foods	35742221031	NA
d831d20548079792caf1b9af749d.jpeg	Pretzels, hard, plain, salted	{'pretzel'}	Y	{'flour', 'water', 'butter', 'salt', 'yeast'}	Branded Foods	736000000000	NA
0b3fdf4f4402b7e8beabed5ba639.jpeg	Pretzels, hard, multigrain	{'pretzel'}	Y	{'flour', 'water', 'butter', 'salt', 'yeast'}	Branded Foods	736000000000	NA
c3d08de64429b60b7026c7adf0f0.jpeg	Pretzels, hard, plain, gluten free	{'pretzel'}	Y	{'flour', 'water', 'butter', 'salt', 'yeast'}	Branded Foods	736000000000	NA
cdb7fce94eeeae45e2adbed2d257.jpeg	Pretzels, hard, plain, salted	{'pretzel'}	Y	{'flour', 'water', 'butter', 'salt', 'yeast'}	Branded Foods	736000000000	NA
3b018dc94753a4292cf2bae11868.jpeg	Pita chips	{'pita', 'chip'}	Y	{'flour', 'oil', 'salt', 'sugar', 'oat', 'yeast'}	Branded Foods	28400235259	NA
1a8d059b43218c2a2f3d1bf731fc.jpeg	Guacamole, NFS, Chicken breast, sauteed, skin not eaten, Peppers, green, cooked, made with oil, Onions, cooked, from fresh, made with oil	{'pepper', 'green', 'onion', 'chicken', 'oil', 'guacamole'}	Y	{'avocado', 'corn', 'salt', 'onion', 'garlic', 'pepper', 'jalapeno', 'cilantro', 'sugar'}	Branded Foods	812000000000	NA
e4ba853d410190d5e8c53d7f4118.jpeg	Bagel, Butter, stick, salted, Pepper, sweet, red, raw	{'pepper', 'butter', 'bagel', 'stick'}	Y	{'sesame', 'onion', 'garlic', 'poppy', 'salt', 'oil, 'butter', 'yeast', 'water', 'flour', 'egg', 'pepper'}	Branded Foods	33844000967	NA
5a72e1374ed08171699703685e31.jpeg	Pancakes, plain	{'pancake'}	Y	{'flour', 'sugar', 'milk', 'egg', 'salt'}	Branded Foods	660000000000	NA
db96b80e4d9b90da93b84f39214f.jpeg	Pancakes, whole grain	{'pancake'}	Y	{'flour', 'sugar', 'milk', 'egg', 'salt'}	Branded Foods	660000000000	NA
a30723d346be99bc2a3b19b4a0ec.jpeg	Pancakes, plain, Maple syrup	{'pancake', 'syrup'}	Y	{'flour', 'sugar', 'milk', 'egg', 'salt'}	Branded Foods	660000000000	NA
fddfc39847258f3d0e7c185bf88c.jpeg	Pancakes, plain, Maple syrup	{'pancake', 'syrup'}	Y	{'flour', 'sugar', 'milk', 'egg', 'salt'}	Branded Foods	660000000000	NA
a0c973904f90b44fe51983633110.jpeg	Pancakes, plain, Butter, whipped, tub, salted, Maple syrup	{'pancake', 'syrup', 'butter'}	Y	{'flour', 'sugar', 'milk', 'egg', 'salt'}	Branded Foods	660000000000	NA
7fb2218c4860b4681212cce109c3.jpeg	Pancakes, plain, Banana, raw, Syrup, pancake, reduced calorie, Walnuts	{'pancake', 'syrup', 'banana', 'walnut'}	Y	{'flour', 'sugar', 'milk', 'egg', 'salt', 'banana', 'syrup', 'walnut'}	Branded Foods	660000000000	NA
28a61d9e45b08404beae77583834.jpeg	Pancakes, plain, from frozen, Egg, whole, cooked, NS as to cooking method	{'pancake', 'egg'}	Y	{'flour', 'sugar', 'milk', 'egg', 'salt'}	Branded Foods	660000000000	NA
cecd94e2465c8f349a93d90d7ab5.jpeg	Pretzels, soft, from frozen, salted, Mustard	{'mustard', 'pretzel'}	Y	{'flour', 'water', 'butter', 'salt', 'yeast'}	Branded Foods	736000000000	NA
26a822224ea3a9088fddd266ff94.jpeg	Muffin, fruit	{'muffin'}	Y	{'flour', 'sugar', 'egg', 'cranberry', 'orange', 'butter', 'salt'}	Branded Foods	860000000000	NA
90c8da514750a88a78a760b4b377.jpeg	Cookie, molasses	{'molasses', 'cookie'}	Y	{'flour', 'molasses', 'sugar', 'oil', 'egg', 'cornstarch', 'salt', 'milk'}	Branded Foods	193000000000	NA
5b66823b41739d72c56ce45a03c6.jpeg	Lentil soup, home recipe, canned, or ready-to-serve	{'lentil', 'soup'}	Y	{'water', 'lentil', 'celery', 'tomato', 'spinach', 'cornstarch', 'salt', 'oil', 'sugar', 'yeast', 'onion', 'garlic'}	Branded Foods	70784252568	NA
2536793d48a7aa31df7af486b84e.jpeg	Lentil soup, home recipe, canned, or ready-to-serve	{'lentil', 'soup'}	Y	{'water', 'lentil', 'celery', 'tomato', 'spinach', 'bean', 'cornstarch', 'salt', 'oil', 'sugar', 'yeast', 'onion', 'garlic'}	Branded Foods	70784252568	NA
765766ca4c31a48e0af8a9a289f3.jpeg	Trail mix with nuts and fruit, Fruit juice drink, diet	{'juice', 'nut'}	Y	{'cranberry', 'almond', 'cashew', 'raisin', 'macadamia', 'pistachio', 'goji', 'mulberry', 'date', 'apricot', 'oil', 'salt'}	Branded Foods	748000000000	NA
638d9b314e6ababedbd0af3e6221.jpeg	Cookie, brownie, with icing or filling	{'icing', 'cookie', 'brownie'}	Y	{'flour', 'oil', 'butter', 'chocolate', 'sugar', 'cocoa', 'egg', 'molasses',' milk', 'vanilla', 'salt'}	Branded Foods	852000000000	NA
bd5cd92b4fa29e6f068b92fce8b6.jpeg	Cookie, brownie, without icing	{'icing', 'cookie', 'brownie'}	Y	{'flour', 'oil', 'butter', 'chocolate', 'sugar', 'cocoa', 'vanilla', 'egg', 'molasses', 'milk', 'salt', 'horchata'}	Branded Foods	852000000000	NA
99d236b149959aa11b176dc66f72.jpeg	Cookie, brownie, without icing	{'icing', 'cookie', 'brownie'}	Y	{'flour', 'oil', 'butter', 'chocolate', 'sugar', 'cocoa', 'egg', 'molasses',' milk', 'vanilla', 'salt'}	Branded Foods	852000000000	NA
8fee05b142028317a1f13b28b8b9.jpeg	Cookie, brownie, without icing, spartan, real semi-sweet chocolate baking chips, upc: 011213162966, margarine, regular, 80% fat, composite, stick, without salt, milk, fluid, 1% fat, without added vitamin a and vitamin d, sugars, powdered	{'icing', 'cookie', 'brownie', 'chip', 'salt', 'chocolate', 'margarine', 'milk', 'sugar', 'stick'}	Y	{'flour', 'oil', butter', 'chocolate', 'sugar', 'cocoa', 'vanilla', 'egg', 'molasses', 'milk', 'salt'}	Branded Foods	852000000000	NA
9d2e8e0d407a8e8711660ba089c8.jpeg	Cookie, brownie, without icing, Cookie, chocolate chip, made from home recipe or purchased at a bakery, Apple, raw	{'icing', 'cookie', 'brownie', 'chip', 'chocolate', 'apple'}	Y	{'flour', 'chocolate', 'sugar', 'oil', 'honey', 'egg', 'cornstarch', 'salt', 'cocoa'}	Branded Foods	655000000000	NA
f8d5521649f2997ca2dd0060e195.jpeg	Cookie, butter or sugar, with icing or filling other than chocolate, Candy, NFS, Cookie, peanut butter, Milk chocolate candy, plain	{'icing', 'butter', 'cookie', 'chocolate', 'milk', 'sugar', 'peanut', 'candy'}	Y	{'flour', 'oil', butter', 'chocolate', 'sugar', 'cocoa', 'vanilla', 'egg', 'molasses', 'milk', 'salt'}	Branded Foods	852000000000	NA
2ae2ccf448579f9a8352e2a90dae.jpeg	Hummus, plain	{'hummus'}	Y	{'bean', 'water', 'oil', 'avocado', 'tahini' 'cilantro', 'garlic', 'salt'}	Branded Foods	755000000000	NA
971bb4d84e1091ee3c6cbf942d53.jpeg	Cookie, NFS, Horchata beverage, made with milk	{'horchata', 'cookie', 'milk'}	Y	{'flour', 'oil', 'butter', 'chocolate', 'sugar', 'cocoa', 'vanilla', 'egg', 'molasses', 'milk', 'salt', 'horchata'}	Branded Foods	852000000000	NA
b9df04474f88941d52b363067bb4.jpeg	Guacamole, NFS	{'guacamole'}	Y	{'avocado', 'corn', 'salt', 'onion', 'garlic', 'pepper', 'jalapeno', 'cilantro', 'sugar'}	Branded Foods	812000000000	NA
e39a8c3246eba7cdf3db69cb50ee.jpeg	Doughnut, cake type, plain	{'doughnut', 'cake'}	Y	{'flour', 'water', 'oil', 'sugar', 'egg', 'milk', 'salt', 'syrup', 'starch'}	Branded Foods	72470000446	NA
4a701ac7457b85a541f15ff693be.jpeg	Bread, sour dough	{'dough', 'bread'}	Y	{'flour', 'yeast', 'cornmeal', 'salt', 'oil', 'milk', 'egg'}	Branded Foods	757000000000	NA
fe13f5224927a4537ce03737fbb8.jpeg	Pastry, puff, custard or cream filled, iced or not iced	{'custard', 'pastry', 'cream'}	Y	{'cream', 'flour', 'sugar', 'oil', 'salt', 'milk', 'egg', 'vanilla'}	Branded Foods	1121302567	NA
818a6db2420785eaa9a9ef9c411f.jpeg	Pastry, puff, custard or cream filled, iced or not iced	{'custard', 'pastry', 'cream'}	Y	{'flour', 'sugar', 'oil', 'salt', 'milk', 'egg'}	Branded Foods	70569139503	NA
45281d8e4223926020e784015b93.jpeg	Cake or cupcake, chocolate, devil's food or fudge, without icing or filling	{'cupcake', 'icing', 'cake', 'chocolate', 'devil', 'fudge'}	Y	{'sugar', 'water', 'flour', 'oil', 'egg', 'cocoa', 'cornstarch', 'chocolate', 'salt', 'tumeric'}	Branded Foods	21130117604	NA
0c53b4574b88862b657d9d7dfe88.jpeg	Cake or cupcake, banana, with icing or filling	{'cupcake', 'icing', 'banana', 'cake'}	Y	{'sugar', 'egg', 'oil', 'flour', 'water', 'milk', 'cornstarch', 'butter', 'vanilla', 'salt'}	Branded Foods	813000000000	NA
16cfbf9644189a0446bc8c014976.jpeg	Cake or cupcake, NS as to type, Gelatin dessert with fruit	{'cupcake', 'gelatin', 'cake'}	Y	{'sugar', 'water', 'flour', 'oil', 'egg', 'cocoa', 'cornstarch', 'chocolate', 'salt', 'tumeric'}	Branded Foods	21130117604	NA
e9087b094e84843301857fff831f.jpeg	Croissant	{'croissant'}	Y	{'flour', 'water', 'oil', 'salt', 'milk', 'sugar', 'yeast'}	Branded Foods	722000000000	NA
4a8abb3840d8a7ae59b485c17a52.jpeg	Croissant	{'croissant'}	Y	{'flour', 'margarine', 'water', 'oil', 'salt', 'milk', 'sugar', 'butter', 'yeast'}	Branded Foods	722000000000	NA
fc4bb8b54619b76e9b2b6760e655.jpeg	Croissant	{'croissant'}	Y	{'flour', 'water', 'oil', 'salt', 'milk', 'sugar', 'yeast'}	Branded Foods	722000000000	NA
258ae55745f5a3b95b7ad337ddfa.jpeg	Croissant	{'croissant'}	Y	{'flour', 'water', 'oil', 'salt', 'milk', 'sugar', 'yeast'}	Branded Foods	722000000000	NA
8db58476439ab3296a18fa5e6286.jpeg	Cornbread, made from home recipe	{'cornbread'}	Y	{'sugar', 'flour', 'cornmeal', 'water', 'egg', 'oil', 'salt', 'cornstarch'}	Branded Foods	79879308036	NA
933e02134482bad1250ed919ce6a.jpeg	Guacamole, NFS, Corn chips, flavored	{'corn', 'chip', 'guacamole'}	Y	{'avocado', 'corn', 'salt', 'onion', 'garlic', 'pepper', 'jalapeno', 'cilantro', 'sugar'}	Branded Foods	812000000000	NA
f1fc69ed4a7da5b7a1f16e37169b.jpeg	Cookie, NFS	{'cookie'}	Y	{'flour', 'oil', 'butter', 'chocolate', 'sugar', 'cocoa', 'vanilla', 'egg', 'molasses', 'milk', 'salt'}	Branded Foods	852000000000	NA
fd0b8c994ab7ac7217263f16b9b9.jpeg	Cookie, chocolate chip, Cookie, oatmeal, with raisins	{'cookie', 'raisin', 'chip', 'chocolate', 'oatmeal'}	Y	{'flour', 'oats', 'sugar', 'molasses', 'raisin', 'salt', 'butter', 'apple', 'milk', 'cornstarch', 'vanilla'}	Branded Foods	734000000000	NA
d8493a914308b0ba636eea211b67.jpeg	Cookie, meringue	{'cookie', 'meringue'}	Y	{'sugar', 'egg', 'lemon'}	Branded Foods	640000000000	NA
5fec6a104366af2eb2047dcd84be.jpeg	Roll, sweet, cinnamon bun, frosted	{'cinnamon', 'roll', 'bun'}	Y	{'flour', 'sugar', 'water', 'margarine', 'oil', 'yeast', 'egg', 'cornstarch', 'salt', 'agar', 'cinnamon'}	Branded Foods	68065580172	NA
a546ed644c10ad135846baac704c.jpeg	Trail mix with chocolate	{'chocolate'}	Y	{'cranberriy', 'almond', 'cashew', 'raisin', 'macadamia', 'pistachio', 'goji', 'mulberry', 'date', 'apricot', 'oil', 'salt'}	Branded Foods	748000000000	NA
dd51bfd64baa8452282e1868db3d.jpeg	Muffin, chocolate chip, Butter replacement, fat-free powder	{'chocolate', 'muffin', 'chip', 'butter'}	Y	{'egg', 'sugar', 'flour', 'cocoa', 'chocolate', 'butter', 'vanilla', 'cornstarch', 'oil', 'salt'}	Branded Foods	705000000000	NA
786e1ee84a9989608090c501c765.jpeg	Croissant, chocolate, Water, tap	{'chocolate', 'croissant'}	Y	{'flour', 'water',' butter', 'chocolate', 'sugar', 'cocoa', 'egg', 'yeast', 'milk', 'salt'}	Branded Foods	688000000000	NA
d01aa57a470b82743af6a4c6a87e.jpeg	Cookie, chocolate chip, made from home recipe or purchased at a bakery	{'chocolate', 'cookie', 'chip'}	Y	{'flour', 'chocolate', 'sugar', 'oil', 'honey', 'egg', 'cornstarch', 'salt', 'cocoa'}	Branded Foods	655000000000	NA
e940596e4162a97784a052e91560.jpeg	Cookie, chocolate chip, made from home recipe or purchased at a bakery	{'chocolate', 'cookie', 'chip'}	Y	{'flour', 'chocolate', 'sugar', 'oil', 'honey', 'egg', 'cornstarch', 'salt', 'cocoa'}	Branded Foods	655000000000	NA
a622a12e452ab8c12f22e3e5ebe0.jpeg	Cookie, chocolate chip, made from home recipe or purchased at a bakery	{'chocolate', 'cookie', 'chip'}	Y	{'flour', 'chocolate', 'sugar', 'oil', 'honey', 'egg', 'cornstarch', 'salt', 'cocoa'}	Branded Foods	655000000000	NA
82df3f564901bd5e4c12acba924d.jpeg	Cookie, chocolate chip, made from home recipe or purchased at a bakery	{'chocolate', 'cookie', 'chip'}	Y	{'flour', 'chocolate', 'sugar', 'oil', 'honey', 'egg', 'cornstarch', 'salt', 'cocoa'}	Branded Foods	655000000000	NA
de58999e400092e2800747a62744.jpeg	Cookie, chocolate chip, made from home recipe or purchased at a bakery	{'chocolate', 'cookie', 'chip'}	Y	{'flour', 'chocolate', 'sugar', 'oil', 'honey', 'egg', 'cornstarch', 'salt', 'cocoa'}	Branded Foods	655000000000	NA
d39b6e7f4061ab48819026e19b16.jpeg	Cookie, butter or sugar, Chocolate, sweet or dark	{'chocolate', 'butter', 'cookie', 'sugar'}	Y	{'flour', 'oil', 'butter', 'chocolate', 'sugar', 'cocoa', 'egg', 'molasses',' milk', 'vanilla', 'salt'}	Branded Foods	852000000000	NA
46c0369e494ab874cea2e3f69c04.jpeg	Tortilla chips, plain, Cheese, Mexican blend, Guacamole, NFS	{'cheese', 'tortilla', 'chip', 'guacamole'}	Y	{'avocado', 'corn', 'salt', 'onion', 'garlic', 'pepper', 'jalapeno', 'cilantro', 'sugar'}	Branded Foods	812000000000	NA
a335e178462ea72222846ae7f8e7.jpeg	Bagel, with raisins, Cheese, cream	{'cheese', 'bagel', 'raisin', 'cream'}	Y	{'flour', 'water', 'sugar', 'sesame', 'onion', 'yeast', 'salt', 'cornmeal', 'garlic', 'oil'}	Branded Foods	688000000000	NA
uqznnjbriqbe7zka6rkxmphuf19c.jpeg	Bagel, Cheese, cream	{'cheese', 'bagel', 'cream'}	Y	{'flour', 'water', 'sugar', 'sesame', 'onion', 'yeast', 'salt', 'cornmeal', 'garlic', 'oil'}	Branded Foods	688000000000	NA
bd892d6746c686e4e528f0057279.jpeg	Bagel, Cheese, cream, light or lite	{'cheese', 'bagel', 'cream'}	Y	{'sesame', 'onion', 'garlic', 'poppy', 'salt', 'oil, 'butter', 'yeast', 'water', 'flour', 'egg'}	Branded Foods	33844000967	NA
3a11260b4e32bf303fcd69ca1ecb.jpeg	Bagel, Cheese, cream	{'cheese', 'bagel', 'cream'}	Y	{'sesame', 'onion', 'garlic', 'poppy', 'salt', 'oil, 'butter', 'yeast', 'water', 'flour', 'egg'}	Branded Foods	33844000967	NA
aac885854141abf5c3500415375c.jpeg	Bagel, Cheese, cream, light or lite	{'cheese', 'bagel', 'cream'}	Y	{'flour', 'water', 'sugar', 'sesame', 'onion', 'yeast', 'salt', 'cornmeal', 'garlic', 'oil'}	Branded Foods	688000000000	NA
1f4fbd57486492e88d2b49023302.jpeg	Bagel, Cheese, cream	{'cheese', 'bagel', 'cream'}	Y	{'flour', 'water', 'sugar', 'sesame', 'onion', 'yeast', 'salt', 'cornmeal', 'garlic', 'oil', 'cheese'}	Branded Foods	688000000000	NA
c65f486c4acdb8ad7b067d176954.jpeg	Bagel, multigrain, Cheese, cream	{'cheese', 'bagel', 'cream'}	Y	{'flour', 'water', 'sugar', 'sesame', 'onion', 'yeast', 'salt', 'cornmeal', 'garlic', 'oil'}	Branded Foods	688000000000	NA
c73202c54f4b931f95169263f3fe.jpeg	Bagel, Cheese, cream	{'cheese', 'bagel', 'cream'}	Y	{'flour', 'water', 'sugar', 'sesame', 'onion', 'yeast', 'salt', 'cornmeal', 'garlic', 'oil'}	Branded Foods	688000000000	NA
123b91de414fbb2e6139cd2a9ae5.jpeg	Waffle, whole grain, from frozen, Raspberries, raw, NS as to color, Almond butter	{'butter', 'waffle', 'raspberry', 'almond'}	Y	{'flour', 'water', 'milk', 'oil', 'egg', 'sugar'}	Branded Foods	41498111199	NA
9a9dcb88405c8c22ca6249ba05f0.jpeg	Pancakes, plain, Banana, raw, Peanut butter, chocolate covered, Pear, raw	{'butter', 'pear', 'chocolate', 'banana', 'peanut', 'pancake'}	Y	{'flour', 'sugar', 'milk', 'egg', 'salt', 'banana', 'peanut', 'butter', 'chocolate','pear'}	Branded Foods	660000000000	NA
569e10e0430d93ce99e815b02357.jpeg	Muffin, English, Butter, stick, salted	{'butter', 'muffin', 'stick'}	Y	{'flour', 'cornmeal', 'oil', 'yeast', 'buttermilk', 'salt', 'water'}	Branded Foods	860000000000	NA
7b8e605f419b8236d13a8040b2d9.jpeg	Bread, sour dough, Butter, stick, salted	{'butter', 'dough', 'bread', 'stick'}	Y	{'flour', 'water', 'yeast', 'cornmeal', 'salt', 'oil', 'milk', 'egg'}	Branded Foods	757000000000	NA
d2c3a36341be909449b6d5789933.jpeg	Cookie, NFS, butter, without salt, sugars, granulated, salt, table, wheat flour, white, all-purpose, unenriched, water, bottled, generic	{'butter', 'cookie', 'salt', 'flour', 'wheat', 'sugar'}	Y	{'flour', 'oil', 'butter', 'chocolate', 'sugar', 'cocoa', 'egg', 'molasses', 'milk', 'vanilla', 'salt'}	Branded Foods	852000000000	NA
67b86a9347ba8176d1bb0f76f4a5.jpeg	Bread, multigrain, toasted, Butter, whipped, tub, salted	{'butter', 'bread'}	Y	{'flour', 'rye', 'barley', 'egg', 'sugar', 'onion', 'salt', 'molasses', 'honey', 'oil', 'yeast'}	Branded Foods	676000000000	NA
49704438495a92515371a7398389.jpeg	Bread, French or Vienna, Butter, stick, salted	{'butter', 'bread', 'stick'}	Y	{'flour', 'water', 'rye', 'salt', 'barley'}	Branded Foods	657000000000	NA
27edef354dd7ba950ad085688cf6.jpeg	Bread, French or Vienna	{'bread'}	Y	{'flour', 'water', 'rye', 'salt', 'barley'}	Branded Foods	657000000000	NA
c58ca47149e09f658e0332d56296.jpeg	Bread, French or Vienna	{'bread'}	Y	{'flour', 'oil', 'sugar','cornstarch', 'egg', 'salt', 'butter', 'yeast', 'cinnamon'}	Branded Foods	897000000000	NA
58c143aa4b55bcb8393984cf1e9c.jpeg	Bread, white, toasted	{'bread'}	Y	{'flour', 'water', 'sugar', 'yeast', 'oil'}	Branded Foods	85239055793	NA
4e1d3cdf456da8766f3e36a59421.jpeg	Biscuit, home recipe	{'biscuit'}	Y	{'flour', 'milk', 'butter', 'cheese', 'salt', 'sugar', 'vanilla'}	Branded Foods	20043087	NA
f756bd1d463782ab9994ada47a7d.jpeg	Biscuit, baking powder or buttermilk type, made from home recipe	{'biscuit', 'buttermilk'}	Y	{'flour', 'water', 'oil', 'buttermilk', 'sugar', 'cornstarch', 'salt'}	Branded Foods	41735041906	NA
a014fbc240c78c401b15a81803ad.jpeg	Pie, berry, not blackberry, blueberry, boysenberry, huckleberry, raspberry, or strawberry; two crust, Ice cream, regular, flavors other than chocolate	{'berry', 'ice', 'flavor', 'boysenberry', 'chocolate', 'blackberry', 'huckleberry', 'blueberry', 'raspberry', 'cream', 'strawberry', 'pie'}	Y	{'blueberries, 'flour', 'sugar', 'water', 'oil', 'butter', 'salt', 'lemon', 'egg', 'milk'}	Branded Foods	891000000000	NA
36a1a6094079bb4f3d36da6406a7.jpeg	Lentil soup, home recipe, canned, or ready-to-serve, Black, brown, or Bayo beans, dry, cooked, fat not added in cooking, Tomatoes, cooked, from fresh, NS as to method, Corn, yellow, cooked, from canned, fat not added in cooking, Onions, cooked, from fresh, fat not added in cooking	{'bean', 'lentil', 'soup', 'tomato', 'onion', 'corn'}	Y	{'water', 'lentil', 'celery', 'tomato', 'spinach', 'bean', 'cornstarch', 'salt', 'oil', 'sugar', 'yeast', 'onion', 'garlic', 'corn'}	Branded Foods	70784252568	NA
a355497d4611a402124489525434.jpeg	Pie, apple, one crust	{'apple', 'pie'}	Y	{'flour', 'water', 'sugar', 'oil', 'apple', 'cornstarch', 'salt', 'agar', 'milk', 'egg'}	Branded Foods	70953605010	NA
4da3d4554e7e9e59a119d76af7f8.jpeg	Orange, raw	{'orange'}	N	{'orange'}	NA	NA	NA
58e82736443495b72be350a1192e.jpeg	Broccoli, cooked, from fresh, fat not added in cooking, Chicken or turkey with teriyaki	{'chicken', 'teriyaki', 'broccoli', 'turkey'}	N	{'chicken', 'water', sugar', 'broccoli'}	NA	NA	NA
5eafcdcb445ebd65b911b45fe24a.jpeg	Orange chicken, Rice, white, cooked, fat not added in cooking	{'chicken', 'rice', 'orange'}	N	{'chicken', 'rice', 'orange'}	NA	NA	NA
46a2c28243bda62d766c265e8f6b.jpeg	Chicken breast, baked, broiled, or roasted, skin not eaten, from raw, Squash, summer, yellow or green, cooked, from fresh, fat not added in cooking, Lemon, raw, Cheese, Parmesan, dry grated	{'cheese', 'parmesan', 'green', 'chicken', 'lemon', 'squash'}	N	{'cheese', 'chicken', 'lemon', 'squash'}	NA	NA	NA
2de15dee48c5ae6a08f23af19583.jpeg	Yogurt, Greek, whole milk, plain, Sugar, white, granulated or lump	{'yogurt', 'sugar', 'milk'}	N	{'yogurt', 'sugar', 'milk'}	NA	NA	NA
875468db41a89aeb688c07955225.jpeg	Yogurt, Greek, whole milk, plain	{'yogurt', 'milk'}	N	{'yogurt', 'milk'}	NA	NA	NA
5b8c29b84e528a90e02de0506d4c.jpeg	Yogurt, Greek, nonfat milk, plain	{'yogurt', 'milk'}	N	{'yogurt', 'milk'}	NA	NA	NA
57fb153549959dd03929f6c46006.jpeg	Yogurt, whole milk, fruit	{'yogurt', 'milk'}	N	{'yogurt', 'milk'}	NA	NA	NA
81702d0848b8bd007920c438d845.jpeg	Yogurt, Greek, low fat milk, plain, Blueberries, frozen, unsweetened, Cereal (Nature's Path Organic Flax Plus)	{'yogurt', 'milk', 'flax', 'blueberry', 'nature', 'cereal'}	N	{'yogurt', 'milk', 'flax', 'blueberry', 'cereal'}	NA	NA	NA
5d5e84fd4c3098697a826e740e76.jpeg	Wine, table, white	{'wine'}	N	{'wine'}	NA	NA	NA
1c5866b343c79fb53fe6d3bfe724.jpeg	Wine, table, red	{'wine'}	N	{'wine'}	NA	NA	NA
e26f28e447e097ab8cdb8fc710e7.jpeg	Wine, table, red	{'wine'}	N	{'wine'}	NA	NA	NA
1e07e56145d99a2723efbcb6b976.jpeg	Wine, table, red	{'wine'}	N	{'wine'}	NA	NA	NA
a7d6999a43d1a2f711bb914007cd.jpeg	Wine, table, red	{'wine'}	N	{'wine'}	NA	NA	NA
45c316274487bd10055fa53d8042.jpeg	Wine, table, white	{'wine'}	N	{'wine'}	NA	NA	NA
86fb46f04c1a938346e941c73cd7.jpeg	Wine, table, red	{'wine'}	N	{'wine'}	NA	NA	NA
559d229a4c168b9dc281b5fb64e7.jpeg	Wine, table, red	{'wine'}	N	{'wine'}	NA	NA	NA
8a752e96432a8312a2cd955d2890.jpeg	Wine, table, red	{'wine'}	N	{'wine'}	NA	NA	NA
4103b41d495daf6fbfa6cc4b0939.jpeg	Wine, table, white	{'wine'}	N	{'wine'}	NA	NA	NA
5e7572b14231b2e59422d3146fa2.jpeg	Wine, table, red	{'wine'}	N	{'wine'}	NA	NA	NA
c69ea94f4f41a59a16cba6fb8836.jpeg	Wine, table, white	{'wine'}	N	{'wine'}	NA	NA	NA
4a19f37a44888bf1406cb5a2946f.jpeg	Wine, table, red	{'wine'}	N	{'wine'}	NA	NA	NA
8d1d25d84f72956432467a83306c.jpeg	Whiskey, Whiskey	{'whiskey'}	N	{'whiskey'}	NA	NA	NA
3e792ee748889656b17e97194852.jpeg	Crackers, woven wheat, plain (Triscuit)	{'wheat', 'triscuit', 'cracker'}	N	{'cracker'}	NA	NA	NA
836ba2e347bfbb376929385a16d0.jpeg	Cream of wheat, instant, made with milk, fat not added in cooking, Sugar, white, granulated or lump	{'wheat', 'sugar', 'cream', 'milk'}	N	{'sugar', 'cream', 'milk'}	NA	NA	NA
028d08864244a32e888275f9d420.jpeg	Bagel, wheat, Hummus, flavored, Cucumber, raw	{'wheat', 'hummus', 'bagel', 'cucumber'}	N	{'hummus', 'bagel', 'cucumber'}	NA	NA	NA
f88d4fa44ebeaf81e3cdd091c0ad.jpeg	Bread, wheat or cracked wheat, toasted, Queso Fresco, Turkey, NFS, Butter, NFS	{'wheat', 'butter', 'bread', 'turkey'}	N	{'butter', 'flour', 'water', 'yeast', 'egg', 'oil', 'salt', 'turkey'}	NA	NA	NA
5cbbd0ad41ba9fa31a48dab48586.jpeg	Bread, whole wheat, toasted, Banana, raw, Blueberries, raw	{'wheat', 'banana', 'blueberry', 'bread'}	N	{'banana', 'blueberry', 'flour', 'egg', 'yeast', 'oil' }	NA	NA	NA
1339eed141c3a1955b8144297828.jpeg	Bread, whole wheat, Avocado, raw, Tomatoes, raw	{'wheat', 'avocado', 'tomato', 'bread'}	N	{'avocado', 'tomato', 'flour', 'water', 'yeast', 'oil', 'egg'}	NA	NA	NA
850b985949d79e2264bf50d64351.jpeg	Watermelon, raw	{'watermelon'}	N	{'watermelon'}	NA	NA	NA
4583b3864ecc917c05a7325dbe3a.jpeg	Watermelon, raw	{'watermelon'}	N	{'watermelon'}	NA	NA	NA
5dda93294c0f886de4b386b4d4f5.jpeg	Oatmeal, instant, maple flavored, fat not added in cooking, Walnuts	{'walnut', 'oatmeal'}	N	{'walnut', 'oatmeal'}	NA	NA	NA
84f19fa942f0b38b44b99f09c15b.jpeg	Walnuts, excluding honey roasted	{'walnut', 'honey'}	N	{'walnut', 'honey'}	NA	NA	NA
ef62a85b4f0fb11767d02d7a3a63.jpeg	Mixed vegetables, cooked, from frozen, fat not added in cooking	{'vegetable'}	N	{'vegetable'}	NA	NA	NA
551f1fae4ba89c9aaafa2f6c3057.jpeg	Fruit and vegetable smoothie	{'vegetable', 'smoothie'}	N	{'vegetable'}	NA	NA	NA
83f5912f4fc18628ec7d1e43a830.jpeg	Fruit and vegetable smoothie	{'vegetable', 'smoothie'}	N	{'vegetable'}	NA	NA	NA
b536e8a74768b57c1d892c687329.jpeg	Pizza with meat and vegetables, from frozen, medium crust, shortening, vegetable, household, composite, water, bottled, generic	{'vegetable', 'shortening', 'pizza', 'meat'}	N	{'flour', 'water', 'yeast', 'oil', 'meat'}	NA	NA	NA
5211266a438bbc5d57f5efe60bfb.jpeg	Vegetable curry, Rice, white, cooked, fat added in cooking, made with oil	{'vegetable', 'rice', 'oil', 'curry'}	N	{'vegetable', 'rice', 'oil', 'curry'}	NA	NA	NA
0b27fe5848e986390a63595ab745.jpeg	Pizza with meat and vegetables, from frozen, medium crust	{'vegetable', 'pizza', 'meat'}	N	{'vegetable', 'flour', 'oil', 'yeast', 'water', 'salt', 'meat'}	NA	NA	NA
1970c9d14e57b45dd81436545330.jpeg	Pizza with meat and fruit, medium crust, Vegetable chips	{'vegetable', 'pizza', 'chip', 'meat'}	N	{'vegetable', 'flour', 'yeast', 'water', 'salt', 'oil', 'meat'}	NA	NA	NA
ffff194042009d63e602c2721171.jpeg	Pasta with cream sauce, meat, and added vegetables, restaurant	{'vegetable', 'pasta', 'cream', 'meat'}	N	{'pasta', 'cream', 'meat'}	NA	NA	NA
71b12f25476a9c393b71fe6e99a0.jpeg	Pasta with cream sauce, meat, and added vegetables, home recipe	{'vegetable', 'pasta', 'cream', 'meat'}	N	{'vegetable', 'pasta', 'cream', 'meat'}	NA	NA	NA
0e7cf3ea4d17bacbde279b758c2a.jpeg	Cereal (Nature's Path Organic Flax Plus), cocoa, dry powder, unsweetened, sugars, granulated, spices, cinnamon, ground, vanilla extract	{'vanilla', 'extract', 'flax', 'spice', 'sugar', 'cinnamon', 'nature', 'cereal', 'cocoa'}	N	{'vanilla', 'flax', 'sugar', 'cinnamon', 'cereal', 'cocoa'}	NA	NA	NA
45ab61db459abb1bfdfaaf8146fb.jpeg	Turnip greens, cooked, from fresh, fat not added in cooking, Oyster-flavored sauce	{'turnip', 'oyster', 'green'}	N	{'turnip'}	NA	NA	NA
70620f9649149d3b5bf828a43bad.jpeg	Tuna, fresh, baked or broiled, fat not added in cooking, Bread, whole grain white	{'tuna', 'bread'}	N	{'tuna', 'flour', 'water', 'oil', 'egg', 'yeast'}	NA	NA	NA
e2c774134594b5de575c019222c9.jpeg	Sweet and sour sauce, Tortilla, flour	{'tortilla', 'flour'}	N	{'cornmeal', 'flour'}	NA	NA	NA
76cadf0545d782b4b5fff39d1baf.jpeg	Tortilla chips, plain	{'tortilla', 'chip'}	N	{'flour', 'water', 'oil'}	NA	NA	NA
8e314791424eb26625a8638ed3b6.jpeg	Tortilla chips, plain, Salsa, red, commercially-prepared	{'tortilla', 'chip', 'salsa'}	N	{'flour', 'water', 'oil', 'salsa'}	NA	NA	NA
cb851b51442380ffad6dbc1ddd5d.jpeg	Tomatoes, raw	{'tomato'}	N	{'tomato'}	NA	NA	NA
ca3eef024114858a48a0a6efda77.jpeg	Tortilla, flour, Rice, white, cooked, fat not added in cooking, Romaine lettuce, raw, Corn, yellow, cooked, from frozen, fat not added in cooking, Tomatoes, raw, Chicken breast, baked, broiled, or roasted, skin not eaten, from raw, Cilantro, raw, Onions, mature, raw	{'tomato', 'flour', 'onion', 'chicken', 'lettuce', 'cilantro', 'tortilla', 'corn', 'rice', 'romaine'}	N	{'tomato', 'flour', 'onion', 'chicken', 'lettuce', 'cilantro', 'corn', 'rice'}	NA	NA	NA
e24ba520463cb0fb496b1c753e9d.jpeg	Quinoa, fat not added in cooking, Spinach, raw, Chicken breast, baked or broiled, skin not eaten, from pre-cooked, Cucumber, raw, Italian dressing, made with vinegar and oil, Tomatoes, raw	{'tomato', 'cucumber', 'chicken', 'oil', 'spinach', 'vinegar', 'quinoa'}	N	{'tomato', 'cucumber', 'chicken', 'oil', 'spinach', 'vinegar', 'quinoa', 'onion', 'garlic', 'salt, 'lemon', 'oregano', 'mustard', 'basil'}	NA	NA	NA
f65358f84ec6a94d84febe79dd79.jpeg	Chicken nuggets, from frozen, Tomato catsup, Grapes, raw, NS as to type, Cucumber, raw	{'tomato', 'cucumber', 'chicken', 'catsup', 'grape', 'nugget'}	N	{'tomato', 'cucumber', 'chicken', 'sugar', 'vinegar', 'grape'}	NA	NA	NA
82463140468a98710a41905a615f.jpeg	Vegetarian burger or patty, meatless, no bun, Tomatoes, raw, Strawberries, raw, Blueberries, raw	{'tomato', 'burger', 'blueberry', 'bun', 'strawberry'}	N	{'tomato', 'flour', 'yeast', 'water', 'blueberry', 'strawberry'}	NA	NA	NA
1f074cd040beac2fb45a51cf073e.jpeg	Rice, brown, cooked, fat not added in cooking, Tofu, Cornstarch, Vegetable oil, NFS, Salt, table, Pepper, black, Maple syrup, Tomato chili sauce, Soy sauce, reduced sodium, Vinegar, cider, Garlic, cooked, Onions, cooked, from fresh, fat not added in cooking, Pepper, hot chili, raw, Onions, green, cooked, from fresh, fat not added in cooking	{'tofu', 'cornstarch', 'chili', 'salt', 'vegetable', 'pepper', 'syrup', 'tomato', 'cider', 'garlic', 'onion', 'green', 'oil', 'soy', 'rice', 'vinegar'}	N	{'tofu', 'cornstarch', 'chili', 'salt', 'pepper', 'tomato', 'garlic', 'onion', 'oil', 'rice', 'vinegar'}	NA	NA	NA
a767d3354392a966cdb8e61f81b2.jpeg	Tilapia, baked or broiled, made with oil, Rice, brown, cooked, fat not added in cooking, Squash, summer, yellow or green, cooked, from fresh, made with oil	{'tilapia', 'green', 'oil', 'squash', 'rice'}	N	{'tilapia', 'oil', 'squash', 'rice'}	NA	NA	NA
03e580b9410eafaf56ce32f01e9a.jpeg	Salmon, baked or broiled, made with oil, Teriyaki sauce, Garlic, cooked, Ravioli, cheese and spinach-filled, no sauce, Onions, cooked, from fresh, made with oil, Tomatoes, cooked, from fresh, NS as to method, Pesto sauce	{'teriyaki', 'salmon', 'cheese', 'garlic', 'tomato', 'onion', 'oil', 'pesto', 'ravioli', 'spinach'}	N	{'salmon', 'cheese', 'garlic', 'tomato', 'onion', 'oil', 'pesto', 'ravioli', 'spinach'}	NA	NA	NA
24f394cb40d8a3d064fb88fac4ac.jpeg	Pasta with vegetables, no sauce or dressing, Teriyaki sauce, Chicken breast, baked, broiled, or roasted, skin not eaten, from raw, Broccoli, raw	{'teriyaki', 'pasta', 'vegetable', 'chicken', 'broccoli'}	N	{'pasta', 'chicken', 'broccoli'}	NA	NA	NA
81c2e0eb46aea3afcc9a825e4ce0.jpeg	Egg, whole, boiled or poached, Teriyaki sauce, Tomato chili sauce, Soup, mostly noodles	{'teriyaki', 'noodle', 'chili', 'egg', 'soup', 'tomato'}	N	{'teriyaki', 'noodle', 'chili', 'egg', 'soup', 'tomato'}	NA	NA	NA
14a21b6444369646b98da0b0374d.jpeg	Chicken or turkey with teriyaki, Rice, white, cooked, fat not added in cooking, Carrots, cooked, from fresh, fat not added in cooking, Peppers, red, cooked, fat not added in cooking, Cabbage, green, cooked, fat not added in cooking, Celery, cooked, fat not added in cooking, Water, tap	{'teriyaki', 'carrot', 'celery', 'pepper', 'green', 'turkey', 'chicken', 'rice', 'cabbage'}	N	{'carrot', 'celery', 'pepper', 'chicken', 'rice', 'cabbage'}	NA	NA	NA
36948de6442a8625fea6118279ef.jpeg	Tea, hot, herbal	{'tea'}	N	{'tea'}	NA	NA	NA
576621c3424e99126101f2048b8e.jpeg	Tea, hot, herbal	{'tea'}	N	{'tea'}	NA	NA	NA
317e8c024398a650027ea4a3a35f.jpeg	Tea, iced, instant, black, unsweetened	{'tea'}	N	{'tea'}	NA	NA	NA
Sx0joiiel9wir3pyigv6oph6qg5g.jpeg	Tea, hot, leaf, black	{'tea'}	N	{'tea'}	NA	NA	NA
02387bea40cab8b7347263c29b09.jpeg	Tea, hot, herbal	{'tea'}	N	{'tea'}	NA	NA	NA
6761c3a64618ad9321350abd5b32.jpeg	Tea, hot, leaf, black	{'tea'}	N	{'tea'}	NA	NA	NA
7c4cc3734fb289affd5da6733a17.jpeg	Tea, iced, bottled, black, unsweetened	{'tea'}	N	{'tea'}	NA	NA	NA
b4410cfa4e588789c7037876f7aa.jpeg	Tea, hot, leaf, black	{'tea'}	N	{'tea'}	NA	NA	NA
d387cc75452f8042658d21dba727.jpeg	Tea, hot, herbal	{'tea'}	N	{'tea'}	NA	NA	NA
5483d7994580ad8a52d2dce18c78.jpeg	Tea, hot, herbal	{'tea'}	N	{'tea'}	NA	NA	NA
6ff68c7c4deaba11e87c1c05e6ca.jpeg	Tea, hot, leaf, black	{'tea'}	N	{'tea'}	NA	NA	NA
c37492b84255967854005d9e3957.jpeg	Tea, hot, leaf, black, decaffeinated	{'tea'}	N	{'tea'}	NA	NA	NA
2618d2f74e62befc67b990595680.jpeg	Tea, hot, leaf, black	{'tea'}	N	{'tea'}	NA	NA	NA
7a6a5fcd4884a914fff973a58eb7.jpeg	Tea, hot, leaf, black	{'tea'}	N	{'tea'}	NA	NA	NA
83279f664050934913af5a951a62.jpeg	Tea, hot, leaf, black	{'tea'}	N	{'tea'}	NA	NA	NA
8a69c82042c8905cd7319e44c55e.jpeg	Tea, hot, leaf, black, decaffeinated	{'tea'}	N	{'tea'}	NA	NA	NA
6b7174ab49399235279653f73d4d.jpeg	Tea, hot, herbal	{'tea'}	N	{'tea'}	NA	NA	NA
a8f65e124e4db280587f608dd734.jpeg	Tea, iced, bottled, black, unsweetened	{'tea'}	N	{'tea'}	NA	NA	NA
cc052a9545e58980b79964d5c7c2.jpeg	Tea, hot, herbal	{'tea'}	N	{'tea'}	NA	NA	NA
b29243194b7ab485ba8b9f439676.jpeg	Tea, hot, leaf, black	{'tea'}	N	{'tea'}	NA	NA	NA
55ae0b9d4c9f8fe0a79dc38350fa.jpeg	Tea, hot, leaf, black, decaffeinated	{'tea'}	N	{'tea'}	NA	NA	NA
8bd2de2242439295b3fef7004a39.jpeg	Tea, hot, leaf, black, decaffeinated	{'tea'}	N	{'tea'}	NA	NA	NA
f7d3e2064d7583924c8f23e33db7.jpeg	Tea, hot, leaf, black	{'tea'}	N	{'tea'}	NA	NA	NA
50ec493349eaaf47eea8f7668842.jpeg	Tea, hot, herbal, Whiskey, Honey	{'tea', 'whiskey', 'honey'}	N	{'tea', 'whiskey', 'honey'}	NA	NA	NA
db544a8740edaa72e11853ecdc63.jpeg	Tea, iced, brewed, black, decaffeinated, pre-sweetened with sugar	{'tea', 'sugar'}	N	{'tea', 'sugar'}	NA	NA	NA
866kt907e7r34hi4on292k0ujxb0.jpeg	Tea, hot, leaf, black, Sugar, NFS, Milk, whole	{'tea', 'sugar', 'milk'}	N	{'tea', 'sugar', 'milk'}	NA	NA	NA
1d0d95d0418ebf22dac98540f75d.jpeg	Tea, hot, leaf, black, Milk, whole, Sugar, NFS	{'tea', 'sugar', 'milk'}	N	{'tea', 'sugar', 'milk'}	NA	NA	NA
0bab04c84e9a822beb4fc82d357a.jpeg	Tea, hot, leaf, black, Milk, lactose free, reduced fat (2%), Sugar, white, granulated or lump	{'tea', 'sugar', 'milk'}	N	{'tea', 'sugar', 'milk'}	NA	NA	NA
s7atf6fler03dyb4gtqmec11dp0y.jpeg	Tea, hot, leaf, black, Sugar, NFS, Cream, heavy	{'tea', 'sugar', 'cream'}	N	{'tea', 'sugar', 'cream'}	NA	NA	NA
0c7b6f7343d0a64471e5a518a89f.jpeg	Tea, hot, leaf, oolong	{'tea', 'oolong'}	N	{'tea'}	NA	NA	NA
b13f53584428807536f0d330fdce.jpeg	Tea, hot, leaf, oolong	{'tea', 'oolong'}	N	{'tea'}	NA	NA	NA
dd27ab09497e99e13e1ee6889fa8.jpeg	Tea, hot, leaf, black, Milk, reduced fat (2%)	{'tea', 'milk'}	N	{'tea', 'milk'}	NA	NA	NA
e52c0e60489fb9192e8368ce7d53.jpeg	Tea, hot, chai, with milk, Milk, lactose free, reduced fat (2%)	{'tea', 'milk'}	N	{'tea', 'milk'}	NA	NA	NA
51d14e554376ad1c2e54eacb4257.jpeg	Tea, hot, leaf, black, Milk, low fat (1%)	{'tea', 'milk'}	N	{'tea', 'milk'}	NA	NA	NA
b5e2fb5f417a835af89c4ca49d19.jpeg	Tea, hot, chai, with milk	{'tea', 'milk'}	N	{'tea', 'milk'}	NA	NA	NA
30952a52432394a6373396664351.jpeg	Tea, hot, leaf, black, Milk, whole	{'tea', 'milk'}	N	{'tea', 'milk'}	NA	NA	NA
e185bbe846c58b2ba3fc02c30b10.jpeg	Tea, hot, leaf, black, Milk, low fat (1%)	{'tea', 'milk'}	N	{'tea', 'milk'}	NA	NA	NA
e97eec284f91bb662f26d4903ab6.jpeg	Tea, hot, leaf, black, Milk, reduced fat (2%)	{'tea', 'milk'}	N	{'tea', 'milk'}	NA	NA	NA
9ca184f941359174e277d7064196.jpeg	Tea, hot, chai, with milk	{'tea', 'milk'}	N	{'tea', 'milk'}	NA	NA	NA
87302e4245f29f71854bb34b2395.jpeg	Tea, hot, chai, with milk	{'tea', 'milk'}	N	{'tea', 'milk'}	NA	NA	NA
faad4e134c1fab410e8e2c70e474.jpeg	Tea, hot, leaf, black, Milk, low fat (1%)	{'tea', 'milk'}	N	{'tea', 'milk'}	NA	NA	NA
bcba88424d028c02f034fe5cc4bc.jpeg	Tea, hot, leaf, black, Milk, reduced fat (2%)	{'tea', 'milk'}	N	{'tea', 'milk'}	NA	NA	NA
de84f7f04edebb5af9c2db3cbe33.jpeg	Tea, hot, leaf, black, Milk, lactose free, reduced fat (2%), Honey	{'tea', 'milk', 'honey'}	N	{'tea', 'milk', 'honey'}	NA	NA	NA
dbcf7651488890cfed4537f888b2.jpeg	Tea, hot, leaf, black, Milk, lactose free, reduced fat (2%), Honey	{'tea', 'milk', 'honey'}	N	{'tea', 'milk', 'honey'}	NA	NA	NA
6c3c22bd4773a077b37fb183dd06.jpeg	Tea, hot, leaf, black, Milk, lactose free, reduced fat (2%), Honey	{'tea', 'milk', 'honey'}	N	{'tea', 'milk', 'honey'}	NA	NA	NA
3c5bcd244fbbbb2b00ce7433c780.jpeg	Tea, hot, herbal, Honey, Lemon, raw	{'tea', 'lemon', 'honey'}	N	{'tea', 'lemon', 'honey'}	NA	NA	NA
02e645824aa588c8d4ef0f8ef5e0.jpeg	Tea, hot, herbal, Honey	{'tea', 'honey'}	N	{'tea', 'honey'}	NA	NA	NA
8011a9394f59b5080107cd5493bb.jpeg	Tea, hot, leaf, green	{'tea', 'green'}	N	{'tea'}	NA	NA	NA
ee3b6d9b4d7f8d84a7a84f3a120f.jpeg	Tea, hot, leaf, green	{'tea', 'green'}	N	{'tea'}	NA	NA	NA
408b3f8f4ad7acc4331f58885b4a.jpeg	Tea, hot, leaf, green	{'tea', 'green'}	N	{'tea'}	NA	NA	NA
5f34952341acb4d8507d126123ac.jpeg	Tea, hot, leaf, green	{'tea', 'green'}	N	{'tea'}	NA	NA	NA
4086410741db9ff301cc3119dfd0.jpeg	Tea, hot, leaf, green	{'tea', 'green'}	N	{'tea'}	NA	NA	NA
e50b88f840e7930af40e1bd820d4.jpeg	Tea, hot, leaf, green	{'tea', 'green'}	N	{'tea'}	NA	NA	NA
c49755694ae7babdc4e70f12a99a.jpeg	Tea, iced, brewed, green, pre-sweetened with sugar, Sugar, white, granulated or lump	{'tea', 'green', 'sugar'}	N	{'tea', 'sugar'}	NA	NA	NA
7dd6e59c4099a18afc54686a939f.jpeg	Tea, hot, leaf, black, Coffee creamer, liquid, flavored	{'tea', 'coffee'}	N	{'tea', 'coffee'}	NA	NA	NA
516628cc49d0a5735ee04fd0ab32.jpeg	Tea, hot, leaf, black, Coffee creamer, liquid, flavored	{'tea', 'coffee'}	N	{'tea', 'coffee'}	NA	NA	NA
79a4f93b455a9b62793a1b93f4fb.jpeg	Tangerine, raw	{'tangerine'}	N	{'tangerine'}	NA	NA	NA
1ed6eafc449581d28877e0bd4e71.jpeg	Tangerine, raw	{'tangerine'}	N	{'tangerine'}	NA	NA	NA
6526947f4f3fbc4e0c16ea03654c.jpeg	Tangerine, raw	{'tangerine'}	N	{'tangerine'}	NA	NA	NA
09e584154642a88e76b58f41410c.jpeg	Tangerine, raw	{'tangerine'}	N	{'tangerine'}	NA	NA	NA
d5b074f249fead17b1f2bb81dfcc.jpeg	Tangerine, raw	{'tangerine'}	N	{'tangerine'}	NA	NA	NA
29276b174c93835c9bd82a362ad5.jpeg	Tangerine, raw	{'tangerine'}	N	{'tangerine'}	NA	NA	NA
7665e94648698652954b441f379a.jpeg	Tangerine, raw	{'tangerine'}	N	{'tangerine'}	NA	NA	NA
0f81ba8b45a49d9721f824c796f6.jpeg	Tangerine, raw	{'tangerine'}	N	{'tangerine'}	NA	NA	NA
10e46e8f47bfa356cbf57b214d7a.jpeg	Tangerine, raw	{'tangerine'}	N	{'tangerine'}	NA	NA	NA
5da698de4cfca5c3933f3177253a.jpeg	Tangerine, raw	{'tangerine'}	N	{'tangerine'}	NA	NA	NA
85d8adc945dea4ae14bebb2648c1.jpeg	Tangerine, raw	{'tangerine'}	N	{'tangerine'}	NA	NA	NA
8bcc834f4a7d9a6ca6a420e1968e.jpeg	Tangerine, raw	{'tangerine'}	N	{'tangerine'}	NA	NA	NA
db9bf562402cba2b088e212d1b43.jpeg	Tangerine, raw	{'tangerine'}	N	{'tangerine'}	NA	NA	NA
348408ee40f99ee6d2571e6ec579.jpeg	Tangerine, raw, Water, tap	{'tangerine'}	N	{'tangerine'}	NA	NA	NA
47821725446e8d7fac4fb46540e4.jpeg	Hard candy, sugars, granulated, syrups, corn, light, water, bottled, generic	{'syrup', 'sugar', 'candy', 'corn'}	N	{'sugar', 'corn'}	NA	NA	NA
3c1fe53a41d99a376ff46bf2b3b1.jpeg	Plum, cooked or canned, in light syrup, Cream, NS as to light, heavy, or half and half	{'syrup', 'plum', 'cream'}	N	{'plum', 'cream', 'sugar'}	NA	NA	NA
47acd8b0402ba5d7a56a845e0fde.jpeg	Oatmeal, regular or quick, made with water, fat added in cooking, Maple syrup	{'syrup', 'oatmeal'}	N	{'syrup', 'oatmeal'}	NA	NA	NA
abfea7214743a971b05b4fd83e5a.jpeg	Oats, raw, Apple, cooked or canned, with syrup	{'syrup', 'oat', 'apple'}	N	{'oat', 'apple'}	NA	NA	NA
53bc00d040709825ff75245b079b.jpeg	Sushi roll, vegetable	{'sushi', 'roll', 'vegetable'}	N	{'rice', 'vegetable', 'meat'}	NA	NA	NA
fb0741834ffe95dac0f9661fac73.jpeg	Apple, raw, Sushi roll, California, Ginger root, pickled	{'sushi', 'roll', 'ginger', 'apple'}	N	{'sushi', 'ginger', 'apple'}	NA	NA	NA
7a089d204a6ebb52dd7151e64e4f.jpeg	Strawberries, raw	{'strawberry'}	N	{'strawberry'}	NA	NA	NA
5bc1baba48c1823deb997008f281.jpeg	Strawberries, raw	{'strawberry'}	N	{'strawberry'}	NA	NA	NA
d725937e4928bd363633bb6f547e.jpeg	Strawberries, raw	{'strawberry'}	N	{'strawberry'}	NA	NA	NA
94b540e04072a033ef38f4850bf4.jpeg	Strawberries, raw	{'strawberry'}	N	{'strawberry'}	NA	NA	NA
b34021af4bf395931fa58712236e.jpeg	Strawberries, raw	{'strawberry'}	N	{'strawberry'}	NA	NA	NA
4c4baf0b430fa74121e8b95399b7.jpeg	Strawberries, raw	{'strawberry'}	N	{'strawberry'}	NA	NA	NA
f95481ed486fbe211b56b6f36568.jpeg	Rice, white, with tomatoes and/or tomato-based sauce, NS as to fat added in cooking, Pork steak or cutlet, NS as to cooking method, lean and fat eaten, Potato, boiled, from fresh, peel not eaten, fat not added in cooking, Egg, whole, boiled or poached, Soybean curd, Soy sauce, reduced sodium	{'steak', 'soybean', 'egg', 'tomato', 'soy', 'pork', 'potato', 'rice'}	N	{'tofu', 'egg', 'tomato', 'pork', 'potato', 'rice'}	NA	NA	NA
873061334b718db4492f3aea7ea8.jpeg	Cereal (Quaker Oatmeal Squares), Milk, low fat (1%)	{'square', 'cereal', 'oatmeal', 'milk'}	N	{'cereal', 'oatmeal', 'milk'}	NA	NA	NA
5c0205e6476abfe5065787c26b1a.jpeg	Vegetarian stroganoff, Spinach, cooked, from fresh, made with oil	{'spinach', 'oil', 'stroganoff'}	N	{'spinach', 'oil', 'stroganoff'}	NA	NA	NA
e3657d1a4a55b363d55372526ffd.jpeg	Grits, regular or quick, made with water, fat not added in cooking, Pork, spareribs, cooked, lean and fat eaten	{'sparerib', 'grit', 'pork'}	N	{'grit', 'pork'}	NA	NA	NA
db7ee1684adb9a2e82bf8e8045e7.jpeg	Broccoli, cooked, from frozen, fat not added in cooking, Ravioli, meat-filled, no sauce, Spaghetti sauce, fat free	{'spaghetti', 'ravioli', 'broccoli', 'meat'}	N	{'ravioli', 'broccoli', 'meat'}	NA	NA	NA
1127f9064926a468197f1d563773.jpeg	Soybean curd	{'soybean'}	N	{'tofu'}	NA	NA	NA
6da2c90b4975b9b6659d26b41f06.jpeg	Pasta with tomato-based sauce and meat, ready-to-heat, Soybean curd, deep fried	{'soybean', 'tomato', 'pasta', 'meat'}	N	{'tofu', 'tomato', 'pasta', 'meat'}	NA	NA	NA
60c1f0d7461d85fb90b19f1f5ffd.jpeg	Rice, white, cooked, fat not added in cooking, Soybean curd, deep fried, Fish, NS as to type, coated, baked or broiled, made with oil, Eggplant in tomato sauce, cooked, fat not added in cooking	{'soybean', 'tomato', 'eggplant', 'oil', 'fish', 'rice'}	N	{'tofu', 'tomato', 'eggplant', 'oil', 'fish', 'rice'}	NA	NA	NA
142508b84416a346717ddf2a3723.jpeg	Rice, white, with soy-based sauce, fat not added in cooking, Soybean curd, deep fried, Egg omelet or scrambled egg, with vegetables other than dark green and/or tomatoes, fat added in cooking, Cabbage, Chinese, cooked, made with oil, Onions, cooked, from fresh, made with oil	{'soybean', 'egg', 'omelet', 'vegetable', 'green', 'tomato', 'onion', 'oil', 'soy', 'rice', 'cabbage'}	N	{'tofu', 'egg', 'tomato', 'onion', 'oil', 'rice', 'cabbage'}	NA	NA	NA
31d71ac047678ee89879bfe39185.jpeg	Soybean curd, Sweet potato, baked, peel not eaten, made with oil, Guacamole, NFS, Yogurt, Greek, low fat milk, plain, Queso cotija, Corn, yellow, cooked, from frozen, fat not added in cooking, Tomato chili sauce, Water, tap	{'soybean', 'corn', 'chili', 'yogurt', 'tomato', 'milk', 'oil', 'guacamole', 'potato'}	N	{'tofu', 'corn', 'chili', 'yogurt', 'tomato', 'milk', 'oil', 'avocado', 'tomato', 'onion', 'coriander', 'garlic', 'salt', 'lime', 'onion', 'potato'}	NA	NA	NA
c0e889b14f4499fd5f2e884a21ad.jpeg	Soybean curd, Soy sauce	{'soy', 'soybean'}	N	{'tofu'}	NA	NA	NA
8a7c2dfc4519a9b524093474d4ac.jpeg	Tomato soup, prepared with water, or ready-to-serve	{'soup', 'tomato'}	N	{'soup', 'tomato'}	NA	NA	NA
0ceafe3f4d06932161d74f068695.jpeg	Tomato soup, prepared with water, or ready-to-serve	{'soup', 'tomato'}	N	{'soup', 'tomato'}	NA	NA	NA
0f63b35d4229a39f8fa5bab94881.jpeg	Seaweed soup, Rice, white, cooked, fat not added in cooking	{'soup', 'rice', 'seaweed'}	N	{'soup', 'rice', 'seaweed'}	NA	NA	NA
cf8ee04b46259131b3d09bb2e3cd.jpeg	Noodle soup, NFS	{'soup', 'noodle'}	N	{'soup', 'noodle'}	NA	NA	NA
6988542549aaa51c6ff810f7982a.jpeg	Corn soup, cream of, prepared with milk	{'soup', 'milk', 'cream', 'corn'}	N	{'soup', 'milk', 'corn'}	NA	NA	NA
64f103224e7aaac20ada2cc23f75.jpeg	Black bean soup, home recipe, canned or ready-to-serve, Pepper, hot chili, raw	{'soup', 'bean', 'pepper', 'chili'}	N	{'soup', 'bean', 'pepper', 'chili'}	NA	NA	NA
89fcd3c24d4da995a89981d732f9.jpeg	Popcorn, microwave, butter flavored, snacks, popcorn, air-popped (unsalted), butter, without salt, salt, table	{'snack', 'salt', 'butter', 'popcorn'}	N	{'salt', 'butter', 'corn'}	NA	NA	NA
2c1fd9fc4e1f961021fd19e4f573.jpeg	Cheese flavored corn snacks (Cheetos)	{'snack', 'cheese', 'cheetos', 'corn'}	N	{'cheese', 'corn'}	NA	NA	NA
fbf9e59f4b4e94e35f0a1dfe2939.jpeg	Cheese flavored corn snacks, cheese, cheddar, butter, without salt, wheat flour, white, all-purpose, unenriched, salt, table, cereals, oats, regular and quick, unenriched, cooked with water (includes boiling and microwaving), without salt	{'snack', 'cheese', 'butter', 'oat', 'salt', 'flour', 'wheat', 'corn', 'cheddar', 'cereal'}	N	{'cheese', 'butter', 'oat', 'salt', 'flour', 'corn', 'cereal'}	NA	NA	NA
88f1f8a74f20bcbfbffee5b4e855.jpeg	Fruit smoothie, with whole fruit and dairy	{'smoothie'}	N	{'fruit'}	NA	NA	NA
99f8c61a406da6e06f036d286eb7.jpeg	Fruit smoothie, with whole fruit and dairy	{'smoothie'}	N	{'fruit'}	NA	NA	NA
6836fcc343048e0bcead263cceaa.jpeg	Fruit smoothie, with whole fruit and dairy	{'smoothie'}	N	{'fruit'}	NA	NA	NA
40c9911948f8815e473637f406ba.jpeg	Fruit smoothie, with whole fruit and dairy	{'smoothie'}	N	{'fruit'}	NA	NA	NA
04a5be99484b9a69d2af91e769de.jpeg	Shrimp, steamed or boiled	{'shrimp'}	N	{'shrimp'}	NA	NA	NA
7138f2e9467992eab4d78126c1fa.jpeg	Shrimp, baked or broiled, made without fat	{'shrimp'}	N	{'shrimp'}	NA	NA	NA
e4194cd948e097770428338f8718.jpeg	Chicken or turkey with teriyaki, Rice, white, cooked, NS as to fat added in cooking, Shrimp, coated, fried, made with oil, Salmon, baked or broiled, made with oil	{'shrimp', 'teriyaki', 'salmon', 'turkey', 'chicken', 'oil', 'rice'}	N	{'shrimp', 'teriyaki', 'salmon', 'chicken', 'oil', 'rice'}	NA	NA	NA
256dc39f46d5b9973165224a608c.jpeg	Dumpling, steamed, filled with meat, poultry, or seafood, Seaweed, cooked, NS as to fat added in cooking, Shrimp, coated, fried, made with oil	{'shrimp', 'seafood', 'meat', 'oil', 'seaweed'}	N	{'shrimp', 'seafood', 'oil', 'seaweed', 'flour', 'water'}	NA	NA	NA
eedc36d9439f9d93eea70ed72700.jpeg	Sushi roll, shrimp, Soy sauce, Avocado, raw, Cheese, cream	{'shrimp', 'roll', 'cheese', 'avocado', 'sushi', 'soy', 'cream'}	N	{'shrimp', 'cheese', 'avocado', 'seaweed'}	NA	NA	NA
a625403d441a87dcdcdbe29bcc3e.jpeg	Shrimp, steamed or boiled, Pasta with cream sauce, home recipe	{'shrimp', 'pasta', 'cream'}	N	{'shrimp', 'pasta', 'cream'}	NA	NA	NA
c1c5ba804585b55dc27aafa0dc6a.jpeg	Shrimp, coated, fried, made with oil, Dumpling, steamed, filled with meat, poultry, or seafood, Shrimp, steamed or boiled	{'shrimp', 'oil', 'seafood', 'meat'}	N	{'shrimp', 'oil', 'seafood', 'flour', 'water'}	NA	NA	NA
345c953b4ca1bda7a7934a98648a.jpeg	Soup, mostly noodles, Cabbage, Chinese, raw, Ham or pork with barbecue sauce, Pork, ground or patty, cooked, Chives, raw, Shrimp, steamed or boiled	{'shrimp', 'noodle', 'soup', 'ham', 'pork', 'cabbage', 'chive'}	N	{'shrimp', 'noodle', 'soup', 'pork', 'cabbage', 'chive'}	NA	NA	NA
44ec58f14eaab78a3ba71246a412.jpeg	Jambalaya with meat and rice, Bratwurst, Shrimp, baked or broiled, made without fat	{'shrimp', 'jambalaya', 'bratwurst', 'meat', 'rice'}	N	{'shrimp', 'bratwurst', 'meat', 'rice'}	NA	NA	NA
8bac57e94cc689af6efaf6cec06e.jpeg	Flour, rice, white, Rice, white, cooked, fat not added in cooking, Salt, table, Water, tap, Flour, white, all-purpose, Cucumber, raw, Pork, ground or patty, cooked, Pork, ground or patty, cooked, Pepper, black, Garlic, raw, Pepper, hot chili, raw, Sugar, NFS, Salt, table, Shrimp, steamed or boiled	{'shrimp', 'chili', 'salt', 'pepper', 'garlic', 'cucumber', 'flour', 'sugar', 'pork', 'rice'}	N	{'shrimp', 'chili', 'salt', 'pepper', 'garlic', 'cucumber', 'flour', 'sugar', 'pork', 'rice'}	NA	NA	NA
346b41ac4d019e47878ed63419e7.jpeg	Pasta, whole grain, cooked, Chicken or turkey broth, without tomato, home recipe, Egg, whole, boiled or poached, Soy sauce, Carrots, cooked, from fresh, fat not added in cooking, Shrimp, coated, fried, made with oil	{'shrimp', 'carrot', 'broth', 'pasta', 'egg', 'tomato', 'turkey', 'chicken', 'oil', 'soy'}	N	{'shrimp', 'carrot', 'broth', 'pasta', 'egg', 'chicken', 'oil'}	NA	NA	NA
da6208f24b13928ebd0ff2a62d3d.jpeg	Spinach, raw, Italian dressing, made with vinegar and oil, Tuna, fresh, raw, Sesame seeds, Sunflower seeds, plain, unsalted, Tomatoes, raw, Cucumber, raw, Guava, raw	{'sesame', 'seed', 'tomato', 'cucumber', 'oil', 'guava', 'tuna', 'spinach', 'vinegar'}	N	{'sesame', 'tomato', 'cucumber', 'oil', 'guava', 'tuna', 'spinach', 'vinegar'}	NA	NA	NA
8e61ab5c4bf0822f27e182121d71.jpeg	Milk, NFS, Sesame seeds, Sugar, white, granulated or lump	{'sesame', 'seed', 'sugar', 'milk'}	N	{'sesame', 'sugar', 'milk'}	NA	NA	NA
6e1c3ac44a43a289aa3b754a8f06.jpeg	Soy sauce, Vinegar, Sesame oil	{'sesame', 'oil', 'soy', 'vinegar'}	N	{'oil', 'vinegar'}	NA	NA	NA
bdcffe9b4fb09befedc2ae214698.jpeg	Spinach, raw, Tomatoes, raw, Pumpkin seeds, salted, Sunflower seeds, plain, salted, Olive oil, Vinegar, Edamame, cooked	{'seed', 'tomato', 'olive', 'oil', 'spinach', 'vinegar', 'pumpkin'}	N	{'tomato', 'oil', 'spinach', 'vinegar', 'pumpkin', 'salt', 'edamame'}	NA	NA	NA
e013761543b9b05d85f495a47455.jpeg	Pumpkin seeds, salted	{'seed', 'pumpkin'}	N	{'pumpkin'}	NA	NA	NA
ce55d85841c2b24141947275758d.jpeg	Oatmeal, regular or quick, made with milk, fat not added in cooking, Pumpkin seeds, salted, Pear, raw	{'seed', 'oatmeal', 'milk', 'pear', 'pumpkin'}	N	{'oatmeal', 'milk', 'pear', 'pumpkin'}	NA	NA	NA
27df293440889c49e3faa6233368.jpeg	Oatmeal, regular or quick, made with non-dairy milk, fat not added in cooking, Soy milk, Flax seeds, Chia seeds, Blueberries, frozen, unsweetened, Maple syrup	{'seed', 'oatmeal', 'milk', 'flax', 'soy', 'blueberry', 'syrup', 'chia'}	N	{'oatmeal', 'milk', 'flax', 'blueberry', 'syrup', 'chia'}	NA	NA	NA
feebda0b4fbc82bebb87871a8253.jpeg	Romaine lettuce, raw, Chicken, NS as to part and cooking method, skin not eaten, Almonds, NFS, Mixed seeds, Sunflower seeds, plain, unsalted	{'seed', 'chicken', 'lettuce', 'almond', 'romaine'}	N	{'chicken', 'lettuce', 'almond'}	NA	NA	NA
45ce55a94f9e8a4e050b307ff881.jpeg	Oatmeal, regular or quick, made with milk, fat not added in cooking, Chia seeds, Sunflower seeds, plain, unsalted	{'seed', 'chia', 'oatmeal', 'milk'}	N	{'seed', 'chia', 'oatmeal', 'milk'}	NA	NA	NA
cbd744d849359401e5f6f72f11eb.jpeg	Oatmeal, regular or quick, made with water, fat not added in cooking, Blueberries, frozen, unsweetened, Chia seeds	{'seed', 'chia', 'blueberry', 'oatmeal'}	N	{'chia', 'blueberry', 'oatmeal'}	NA	NA	NA
2160e0c94609a30f7d189baebf36.jpeg	Oatmeal, regular or quick, made with water, fat not added in cooking, Flax seeds, Blueberries, frozen, unsweetened, Banana, raw	{'seed', 'banana', 'oatmeal', 'flax', 'blueberry'}	N	{'banana', 'oatmeal', 'flax', 'blueberry'}	NA	NA	NA
f767e9a74ace8cf0a98dd2042008.jpeg	Wonton, fried, filled with meat, poultry, or seafood, and vegetable, Soy sauce, Rice, white, with vegetables, soy-based sauce, fat added in cooking, Sesame oil, Seaweed, cooked, NS as to fat added in cooking	{'seafood', 'vegetable', 'sesame', 'meat', 'oil', 'soy', 'wonton', 'seaweed', 'rice'}	N	{'seafood', 'sesame', 'oil', 'flour', 'egg', 'water', 'seaweed', 'rice'}	NA	NA	NA
bfb24ea24e4abefe0c044bba83fa.jpeg	Seafood restructured, Rice, white, cooked, fat not added in cooking, Seaweed, dried	{'seafood', 'rice', 'seaweed'}	N	{'seafood', 'rice', 'seaweed'}	NA	NA	NA
75985aab48bc9d1beab254f27bbe.jpeg	Pasta with tomato-based sauce and seafood, restaurant, Clams, steamed or boiled, Tomatoes, cooked, from fresh, NS as to method, Mussels, steamed or poached	{'seafood', 'pasta', 'tomato', 'clam', 'mussel'}	N	{'seafood', 'pasta', 'tomato', 'clam', 'mussel'}	NA	NA	NA
4171dde145819d8ed1d4ef19298f.jpeg	Dumpling, steamed, filled with meat, poultry, or seafood	{'seafood', 'meat'}	N	{'meat', 'flour', 'water'}	NA	NA	NA
72c834e94d97a8f9f820d6170dd5.jpeg	Dumpling, steamed, filled with meat, poultry, or seafood	{'seafood', 'meat'}	N	{'flour', 'water', 'seafood'}	NA	NA	NA
ed29763b44b2936af85895c30e1d.jpeg	Dumpling, steamed, filled with meat, poultry, or seafood	{'seafood', 'meat'}	N	{'seafood', 'flour', 'water'}	NA	NA	NA
6d430721423b82a15b0da435888c.jpeg	Dumpling, steamed, filled with meat, poultry, or seafood, Chicken breast, fried, coated, skin / coating eaten, from raw, Gravy or sauce, made with soy sauce, stock or bouillon, cornstarch	{'seafood', 'cornstarch', 'stock', 'gravy', 'meat', 'chicken', 'soy'}	N	{'seafood', 'cornstarch', 'stock', 'gravy', 'chicken', 'bouillon', 'flour', 'water'}	NA	NA	NA
5ab825d74539bb11b66c585e3b38.jpeg	Scone, with fruit	{'scone'}	N	{'flour', 'butter', 'milk', 'egg', 'sugar', 'cream'}	NA	NA	NA
219b000c49728d7ac754c0941f34.jpeg	Spinach, raw, Italian dressing, made with vinegar and oil, Squash, winter type, mashed, fat added in cooking, no sugar added in cooking, Turkey or chicken sausage	{'sausage', 'turkey', 'chicken', 'oil', 'sugar', 'squash', 'spinach', 'vinegar'}	N	{'sausage', 'chicken', 'oil', 'sugar', 'squash', 'spinach', 'vinegar'}	NA	NA	NA
205bd73d4936858e07f388401ef3.jpeg	Potato, roasted, from fresh, peel eaten, made with oil, Asparagus, cooked, from fresh, made with oil, Turkey or chicken sausage	{'sausage', 'turkey', 'chicken', 'oil', 'potato', 'asparagus'}	N	{'sausage', 'chicken', 'oil', 'potato', 'asparagus'}	NA	NA	NA
47dedf1248d6803853c265aa3705.jpeg	Ravioli, meat-filled, with tomato sauce or meat sauce, Broccoli, cooked, from fresh, made with oil, Onions, cooked, from fresh, made with oil, Turkey or chicken sausage	{'sausage', 'tomato', 'onion', 'meat', 'turkey', 'chicken', 'oil', 'broccoli', 'ravioli'}	N	{'sausage', 'tomato', 'onion', 'chicken', 'oil', 'broccoli', 'ravioli'}	NA	NA	NA
7c0deef342cb91f91f0bf02830ac.jpeg	Spinach, raw, Turkey or chicken sausage, Sweet potato, baked, peel eaten, fat not added in cooking, Pomegranate, raw, Cheese, goat, Italian dressing, made with vinegar and oil	{'sausage', 'pomegranate', 'cheese', 'turkey', 'chicken', 'oil', 'potato', 'spinach', 'vinegar'}	N	{'sausage', 'pomegranate', 'cheese', 'chicken', 'oil', 'potato', 'spinach', 'vinegar'}	NA	NA	NA
a08ba4be41ebb379d0b089bd4be1.jpeg	Quinoa, fat not added in cooking, Peppers, green, cooked, made with oil, Onions, cooked, from fresh, made with oil, Spinach, cooked, from fresh, made with oil, Turkey or chicken sausage	{'sausage', 'pepper', 'green', 'onion', 'turkey', 'chicken', 'oil', 'spinach', 'quinoa'}	N	{'sausage', 'pepper', 'onion', 'chicken', 'oil', 'spinach', 'quinoa'}	NA	NA	NA
3c85394d4fcfad288b73a5b8d40c.jpeg	Pasta, cooked, Alfredo sauce, Italian sausage, Broccoli, cooked, from fresh, fat not added in cooking	{'sausage', 'pasta', 'broccoli'}	N	{'sausage', 'pasta', 'broccoli'}	NA	NA	NA
507fdea24b1ab16ae5a4be58b037.jpeg	Potato, home fries, with vegetables, Pork sausage, Egg, whole, fried without fat, Tangerine, raw	{'sausage', 'egg', 'vegetable', 'tangerine', 'fry', 'pork', 'potato'}	N	{'sausage', 'egg', 'tangerine', 'potato'}	NA	NA	NA
785321824028afaa876a7ae86bcb.jpeg	Egg, whole, fried without fat, Turkey or chicken sausage, Banana, raw	{'sausage', 'egg', 'banana', 'turkey', 'chicken'}	N	{'sausage', 'egg', 'banana', 'chicken'}	NA	NA	NA
f4bfb05748c894a7bb4aae2cb651.jpeg	Cornmeal mush, fat not added in cooking, Italian sausage, Tomatoes, cooked, from fresh, NS as to method, Corn, raw, Cheese, Parmesan, hard	{'sausage', 'cheese', 'parmesan', 'cornmeal', 'tomato', 'corn'}	N	{'sausage', 'cheese', 'cornmeal', 'tomato', 'corn'}	NA	NA	NA
6eb6cb1b44f49d8996a394f75bd5.jpeg	Muffin, English, whole grain white, Pork sausage, Egg, whole, fried with oil, Cheese, Cheddar	{'sausage', 'cheese', 'egg', 'muffin', 'oil', 'pork', 'cheddar'}	N	{'sausage', 'cheese', 'egg', 'flour', 'butter', 'milk', 'salt', 'sugar', 'vanilla', 'oil', 'pork'}	NA	NA	NA
3c9f38014592b91f1af4caffcded.jpeg	Egg, whole, boiled or poached, Potato, roasted, from fresh, peel not eaten, fat not added in cooking, Sweet potato, baked, peel not eaten, fat not added in cooking, Spinach, cooked, from fresh, fat not added in cooking, Turkey or chicken sausage, Cheese, Provolone, Tomato catsup, Muffin, English, multigrain, Jam, preserve, marmalade, sweetened with fruit juice concentrates, all flavors, Butter, s…	{'sausage', 'cheese', 'butter', 'flavor', 'egg', 'concentrate', 'provolone', 'muffin', 'tomato', 'turkey', 'chicken', 'catsup', 'juice', 'stick', 'potato', 'marmalade', 'spinach'}	N	{'sausage', 'cheese', 'butter', 'egg', 'muffin', 'tomato', 'chicken', 'tomato', 'vinegar', 'salt', 'onion', 'juice', 'potato', 'marmalade', 'spinach'}	NA	NA	NA
fd8ef4ad4582a575b921d53a647a.jpeg	Egg omelet or scrambled egg, made with oil, Spinach, cooked, from fresh, fat not added in cooking, Turkey or chicken sausage, Olive oil, Tomato catsup, Bread, whole wheat, toasted, Avocado, raw, Potato, hash brown, from fast food, Cheese, Cheddar, Cheese, Gouda or Edam	{'sausage', 'cheese', 'avocado', 'bread', 'egg', 'omelet', 'tomato', 'gouda', 'turkey', 'chicken', 'olive', 'oil', 'catsup', 'wheat', 'cheddar', 'potato', 'spinach'}	N	{'sausage', 'cheese', 'avocado', 'flour', 'yeast', 'water', 'egg', 'tomato', 'chicken', 'oil', 'onion', 'vinegar', 'salt', 'potato', 'spinach'}	NA	NA	NA
a92e8fa245bb85002b328146ecf4.jpeg	Turkey or chicken sausage, Olive oil, Egg omelet or scrambled egg, with vegetables other than dark green and/or tomatoes, fat added in cooking, Bread, rye, Butter, stick, salted, Jam, preserve, marmalade, reduced sugar, all flavors	{'sausage', 'butter', 'flavor', 'bread', 'egg', 'omelet', 'vegetable', 'green', 'tomato', 'turkey', 'chicken', 'olive', 'oil', 'rye', 'sugar', 'stick', 'marmalade'}	N	{'sausage', 'butter', 'flour', 'yeast', 'water', 'salt', 'egg', 'tomato', 'chicken', 'oil', 'sugar', 'marmalade'}	NA	NA	NA
b87e25d04eb18ce214cc554d9dc4.jpeg	Italian sausage, Garlic, cooked, Butter, stick, unsalted, Chicken or turkey broth, bouillon, or consomme, Potato, boiled, from fresh, peel not eaten, fat not added in cooking, Salt, table, Pepper, black, Cream, heavy, Pork bacon, smoked or cured, cooked, Kale, cooked, from fresh, fat not added in cooking	{'sausage', 'butter', 'broth', 'bacon', 'kale', 'consomme', 'salt', 'pepper', 'garlic', 'turkey', 'chicken', 'cream', 'stick', 'pork', 'potato'}	N	{'sausage', 'butter', 'broth', 'bacon', 'kale', 'consomme', 'salt', 'pepper', 'garlic', 'poultry', 'cream', 'pork', 'potato'}	NA	NA	NA
c0c63b1844c68e27a28e6ed68076.jpeg	Kale, cooked, from fresh, fat not added in cooking, Vegetable broth, bouillon, Pork sausage, Potato, boiled, from fresh, peel not eaten, fat not added in cooking	{'sausage', 'broth', 'kale', 'vegetable', 'pork', 'potato'}	N	{'sausage', 'broth', 'kale', 'potato'}	NA	NA	NA
c91b05c14848817c5f1d4cafe9c0.jpeg	Bean and ham soup, home recipe, Turkey or chicken sausage	{'sausage', 'bean', 'soup', 'turkey', 'chicken', 'ham'}	N	{'sausage', 'bean', 'soup', 'chicken', 'ham'}	NA	NA	NA
557722ae48c5ac979e04a32eb38c.jpeg	Pork sausage, Egg omelet or scrambled egg, made with cooking spray, Potato, hash brown, from fast food, Raspberries, raw, NS as to color, Avocado, raw	{'sausage', 'avocado', 'egg', 'omelet', 'raspberry', 'pork', 'potato'}	N	{'sausage', 'avocado', 'egg', 'raspberry', 'pork', 'potato'}	NA	NA	NA
de12fc0242468972f8ee1a9795cd.jpeg	Sauerkraut, cooked, NS as to fat added in cooking	{'sauerkraut'}	N	{'sauerkraut'}	NA	NA	NA
f2d736134657882064e2372a3913.jpeg	Cookie, peanut butter, wheat flour, white, all-purpose, unenriched, leavening agents, baking soda, salt, table, seeds, flaxseed, water, bottled, generic, sugars, brown, peanut butter, smooth style, without salt, margarine, regular, 80% fat, composite, stick, without salt, beverages, almond milk, unsweetened, shelf stable, vanilla extract, oil, corn, peanut, and olive, spartan, real semi-sweet cho…	{'salt', 'flour', 'beverage', 'oil', 'soda', 'stick', 'flaxseed', 'corn', 'cookie', 'extract', 'olive', 'almond', 'butter', 'agent', 'milk', 'sugar', 'vanilla', 'chip', 'chocolate', 'seed', 'margarine', 'wheat', 'peanut'}	N	{'salt', 'flour', 'oil', 'flaxseed', 'corn', 'olive', 'butter', 'milk', 'sugar', 'vanilla', 'chocolate', 'margarine', 'peanut'}	NA	NA	NA
54f8dcd9462c818167400394f01b.jpeg	Salmon, raw, Mayonnaise, regular, Salsa, red, commercially-prepared, Rice, white, cooked, NS as to fat added in cooking	{'salmon', 'rice', 'salsa', 'mayonnaise'}	N	{'salmon', 'rice', 'salsa', 'egg', 'vinegar'}	NA	NA	NA
9be04e094453bd3ebde242effeaa.jpeg	Salmon, baked or broiled, made with oil, Squash, winter type, mashed, fat added in cooking, no sugar added in cooking, Spinach dip, regular	{'salmon', 'oil', 'sugar', 'squash', 'spinach'}	N	{'salmon', 'oil', 'sugar', 'squash', 'spinach'}	NA	NA	NA
1884b0304c3e86dcc3eb62a2ff23.jpeg	Salmon, baked or broiled, made with oil, Rice, wild, 100%, cooked, fat not added in cooking, Asparagus, cooked, from fresh, made with oil	{'salmon', 'oil', 'asparagus', 'rice'}	N	{'salmon', 'oil', 'asparagus', 'rice'}	NA	NA	NA
dfa6271e40ddbe42a6c9a5424e14.jpeg	Salmon, baked or broiled, made with oil, Seaweed, dried, Mayonnaise, regular, Soy sauce, Salsa, red, commercially-prepared, Rice, white, cooked, fat not added in cooking	{'salmon', 'mayonnaise', 'oil', 'soy', 'seaweed', 'rice', 'salsa'}	N	{'salmon', 'egg', 'vinegar', 'salt', 'oil', 'seaweed', 'rice', 'salsa'}	NA	NA	NA
91959fbc426a8e4664c0399681d7.jpeg	Salmon, baked or broiled, made with oil, Garlic, cooked, Olive oil, Mackerel, baked or broiled, fat not added in cooking, Garlic, cooked, Cabbage, Chinese, cooked, fat not added in cooking, Rice, white, cooked, fat not added in cooking	{'salmon', 'garlic', 'olive', 'oil', 'rice', 'cabbage'}	N	{'salmon', 'garlic', 'oil', 'rice', 'cabbage'}	NA	NA	NA
544838a942f89f75803189b7690e.jpeg	Lettuce, raw, Cucumber, raw, Rice, white, cooked, fat not added in cooking, Salmon, baked or broiled, made with oil	{'salmon', 'cucumber', 'lettuce', 'oil', 'rice'}	N	{'salmon', 'cucumber', 'lettuce', 'oil', 'rice'}	NA	NA	NA
a47eb2684aafb9c0650e33d1ce37.jpeg	Salmon, baked or broiled, made with oil, Orange, raw, Lemon, raw, Beans, string, green, cooked, from fresh, made with oil, Onions, cooked, from fresh, made with oil, Potato, mashed, from fresh, made with milk, Butter, stick, salted	{'salmon', 'butter', 'bean', 'green', 'onion', 'milk', 'lemon', 'oil', 'orange', 'stick', 'potato'}	N	{'salmon', 'butter', 'bean', 'onion', 'milk', 'lemon', 'oil', 'orange', 'potato'}	NA	NA	NA
6249de38414cb38bf599ba692b60.jpeg	Asparagus, cooked, from fresh, fat not added in cooking, Salmon, baked or broiled, made without fat	{'salmon', 'asparagus'}	N	{'salmon', 'asparagus'}	NA	NA	NA
1d80344647e09c3184877db0307a.jpeg	Yogurt, Greek, whole milk, plain, Fruit salad, fresh or raw, excluding citrus fruits, no dressing	{'salad', 'yogurt', 'fruit', 'milk'}	N	{'yogurt', 'fruit', 'milk'}	NA	NA	NA
35ee7d6a49658babf711e45c59fb.jpeg	Cabbage, Chinese, cooked, made with oil, Teriyaki sauce, Mixed salad greens, raw, Italian dressing, made with vinegar and oil, Pork chop, fried, lean and fat eaten	{'salad', 'teriyaki', 'green', 'oil', 'pork', 'cabbage', 'vinegar'}	N	{'oil', 'pork', 'cabbage', 'vinegar'}	NA	NA	NA
25b12508448dba9e0f5cc3f0826c.jpeg	Bread, dough, fried, Tuna salad, made with mayonnaise, Vinegar, Soy sauce, Teriyaki sauce, Vegetables, NS as to type, cooked, fat added in cooking, NS as to type of fat, Soy sauce	{'salad', 'teriyaki', 'dough', 'bread', 'mayonnaise', 'vegetable', 'soy', 'tuna', 'vinegar'}	N	{'flour', 'yeast', 'oil', 'salt', 'egg', 'tuna', 'vinegar'}	NA	NA	NA
61f3cdd0467ca1cd40a460073580.jpeg	Romaine lettuce, raw, Cucumber, raw, Avocado, raw, Salad dressing, NFS, for salads, Shrimp, baked or broiled, made with oil, Spanish rice, fat not added in cooking	{'salad', 'shrimp', 'avocado', 'cucumber', 'lettuce', 'oil', 'rice', 'romaine'}	N	{'shrimp', 'avocado', 'cucumber', 'lettuce', 'oil', 'rice'}	NA	NA	NA
0085e4f14ecaa1f681a2c675afb0.jpeg	Tomatoes, raw, Onions, cooked, from fresh, fat added in cooking, NS as to type of fat, Turkey or chicken sausage, Mixed salad greens, raw, Salad dressing, fat free, NFS, Salsa verde or salsa, green, Peppers, green, cooked, fat not added in cooking	{'salad', 'sausage', 'pepper', 'tomato', 'green', 'onion', 'turkey', 'chicken', 'salsa'}	N	{'sausage', 'pepper', 'tomato', 'onion', 'chicken', 'salsa'}	NA	NA	NA
7d35216446ca8556e95890c4435a.jpeg	Classic mixed vegetables, NS as to form, cooked, sugars, brown, salt, table, spices, garlic powder, spices, pepper, black, oil, olive, salad or cooking, spices, basil, dried, peppers, sweet, green, raw	{'salad', 'salt', 'vegetable', 'pepper', 'garlic', 'green', 'olive', 'spice', 'oil', 'sugar', 'basil'}	N	{'salt', 'vegetable', 'pepper', 'garlic', 'oil', 'sugar', 'basil'}	NA	NA	NA
808e36de47bab94596fd63d1fcc3.jpeg	Chicken tenders or strips, NFS, chicken, broiler or fryers, breast, skinless, boneless, meat only, raw, spices, paprika, salt, table, spices, pepper, black, seeds, sesame seeds, whole, dried, oil, olive, salad or cooking	{'salad', 'salt', 'pepper', 'seed', 'sesame', 'meat', 'chicken', 'tender', 'fryer', 'spice', 'strip', 'oil', 'olive', 'paprika'}	N	{'salt', 'pepper', 'sesame', 'chicken', 'oil', 'paprika'}	NA	NA	NA
f4b578b347b5964201e51cfa230d.jpeg	Cake or cupcake, yellow, with icing or filling, wheat flour, white, cake, enriched, leavening agents, baking soda, leavening agents, baking powder, double-acting, sodium aluminum sulfate, sugars, granulated, milk, buttermilk, fluid, cultured, lowfat, water, bottled, generic, oil, olive, salad or cooking, vanilla extract, egg substitute, powder, margarine, regular, 80% fat, composite, stick, witho…	{'salad', 'salt', 'flour', 'oil', 'soda', 'stick', 'cupcake', 'icing', 'extract', 'olive', 'cake', 'buttermilk', 'egg', 'agent', 'milk', 'sugar', 'vanilla', 'margarine', 'wheat'}	N	{'salt', 'flour', 'oil', 'icing', 'buttermilk', 'egg', 'milk', 'sugar', 'vanilla', 'margarine'}	NA	NA	NA
4488044345a18f69c94385021bc4.jpeg	Mixed salad greens, raw, Carrots, raw, Beets, cooked, from fresh, fat added in cooking, NS as to type of fat, Squash, winter type, mashed, fat added in cooking, no sugar added in cooking, Pumpkin seeds, salted, Tahini, Potato, baked, peel eaten, Flour, white, all-purpose, Almond milk, unsweetened, Cornstarch, Baking powder, Salt, table, Vegetable oil, NFS, Falafel, Tamale with chicken	{'salad', 'salt', 'beet', 'flour', 'tahini', 'oil', 'chicken', 'almond', 'vegetable', 'green', 'milk', 'tamale', 'sugar', 'squash', 'carrot', 'cornstarch', 'falafel', 'seed', 'potato', 'pumpkin'}	N	{'salt', 'beet', 'flour', 'tahini', 'oil', 'chicken', 'almond', 'milk', 'sugar', 'squash', 'carrot', 'cornstarch', 'potato', 'pumpkin'}	NA	NA	NA
b862c8194e0f87d8387c1d9c7f2e.jpeg	Salmon, baked or broiled, made with oil, Romaine lettuce, raw, Cucumber, raw, Avocado, raw, Salad dressing, NFS, for salads	{'salad', 'salmon', 'avocado', 'cucumber', 'lettuce', 'oil', 'romaine'}	N	{'salad', 'salmon', 'avocado', 'cucumber', 'lettuce', 'oil'}	NA	NA	NA
71986bcd44b4b0da28cd7aeaec03.jpeg	Pizza with meat and vegetables, from restaurant or fast food, medium crust, water, bottled, generic, wheat flours, bread, unenriched, sugars, granulated, wheat flours, bread, unenriched, salt, table, oil, olive, salad or cooking	{'salad', 'pizza', 'bread', 'salt', 'vegetable', 'flour', 'meat', 'olive', 'wheat', 'oil', 'sugar'}	N	{'flour', 'yeast', 'egg', 'salt', 'meat', 'olive', 'oil', 'sugar'}	NA	NA	NA
bb348155422995113eac7775b63e.jpeg	Pizza with pepperoni, from restaurant or fast food, medium crust, water, bottled, generic, wheat flours, bread, unenriched, sugars, granulated, wheat flours, bread, unenriched, salt, table, oil, olive, salad or cooking	{'salad', 'pepperoni', 'pizza', 'bread', 'salt', 'flour', 'olive', 'wheat', 'oil', 'sugar'}	N	{'pepperoni', 'flour', 'egg', 'yeast', 'water', 'salt', 'oil', 'sugar'}	NA	NA	NA
014ab5cd45a8b841a834028db33f.jpeg	Macaroni or pasta salad, made with Italian dressing	{'salad', 'pasta', 'macaroni'}	N	{'pasta', 'cheese', 'onion', 'garlic', 'oil', 'salt', 'lemon', 'pepper', 'vinegar', 'pepper', 'oregano', 'basil'}	NA	NA	NA
8667b0b7472fa75263945c416c33.jpeg	Soup, mostly noodles, Egg, whole, boiled or poached, Lettuce, Boston, raw, Mixed salad greens, raw	{'salad', 'noodle', 'egg', 'soup', 'green', 'lettuce'}	N	{'noodle', 'egg', 'lettuce', 'soup'}	NA	NA	NA
15d1b86c485db1bd8f0421c85d40.jpeg	Potato, baked, peel eaten, with sour cream, Lettuce, raw, Lettuce, Boston, raw, Mixed salad greens, raw, Cucumber, raw, Tomatoes, raw, Mushrooms, cooked, from fresh, made with oil, Soybean curd, deep fried, Broccoli, cooked, from fresh, fat not added in cooking, Corn, yellow, cooked, from frozen, fat not added in cooking	{'salad', 'mushroom', 'soybean', 'corn', 'green', 'tomato', 'cucumber', 'lettuce', 'oil', 'cream', 'broccoli', 'potato'}	N	{'mushroom', 'tofu', 'corn', 'tomato', 'cucumber', 'lettuce', 'oil', 'cream', 'broccoli', 'potato'}	NA	NA	NA
4mlmun08niojaxaua968ba517tiw.jpeg	Lettuce, arugula, raw, Mixed salad greens, raw, Lettuce, raw, Mixed salad greens, raw, Mixed salad greens, raw, Spinach, raw, Salmon, cooked, NS as to cooking method, Egg, whole, boiled or poached, Tomatoes, raw, Mushrooms, raw, Italian dressing, made with vinegar and oil	{'salad', 'mushroom', 'salmon', 'egg', 'green', 'tomato', 'lettuce', 'arugula', 'oil', 'spinach', 'vinegar'}	N	{'mushroom', 'salmon', 'egg', 'tomato', 'lettuce', 'arugula', 'oil', 'spinach', 'vinegar'}	NA	NA	NA
7721ce77435ab6cb4ae115699ba6.jpeg	Tuna salad, made with mayonnaise, Tortilla, flour, Kale, raw, Mushrooms, cooked, NS as to form, NS as to fat added in cooking, Olives, NFS, Pepper, sweet, red, raw, Cucumber pickles, dill, Cheese, Cheddar	{'salad', 'mushroom', 'pickle', 'kale', 'cheese', 'mayonnaise', 'pepper', 'dill', 'flour', 'cucumber', 'olive', 'tortilla', 'cheddar', 'tuna'}	N	{'mushroom', 'kale', 'cheese', 'egg', 'vinegar', 'pepper', 'flour', 'cucumber', 'olive', 'tuna'}	NA	NA	NA
2260c5454b78bb6f8001bedec6ad.jpeg	Potato, mashed, from fresh, NFS, Squash, winter type, baked, no fat or sugar added in cooking, Butter, stick, salted, Lettuce, raw, Mixed salad greens, raw, Spinach, raw, Chickpeas, dry, cooked, NS as to fat added in cooking, Cucumber, raw, Tomatoes, raw, Mushrooms, cooked, from fresh, fat not added in cooking, Eggplant, cooked, fat not added in cooking, Peppers, red, cooked, fat not added in coo…	{'salad', 'mushroom', 'butter', 'bean', 'pepper', 'green', 'tomato', 'cucumber', 'onion', 'eggplant', 'lettuce', 'chickpea', 'sugar', 'squash', 'stick', 'potato', 'spinach'}	N	{'mushroom', 'butter', 'bean', 'pepper', 'tomato', 'cucumber', 'onion', 'eggplant', 'lettuce', 'chickpea', 'squash', 'potato', 'spinach'}	NA	NA	NA
14404d6d4ea396d5da7f3b4aa7d0.jpeg	Tortilla chips, plain, corn, sweet, white, raw, oil, olive, salad or cooking, lime juice, raw, spices, cumin seed, spices, chili powder, salt, table	{'salad', 'lime', 'cumin', 'chip', 'chili', 'salt', 'seed', 'olive', 'oil', 'spice', 'tortilla', 'juice', 'corn'}	N	{'lime', 'cumin', 'chili', 'salt', 'oil', 'flour', 'water', 'corn'}	NA	NA	NA
b99cac134978ae0d8ea542149cb7.jpeg	Mixed salad greens, raw, Tomatoes, raw, Cucumber, raw, Chickpeas, canned, drained, fat not added in cooking	{'salad', 'green', 'tomato', 'cucumber', 'chickpea'}	N	{'tomato', 'cucumber', 'chickpea'}	NA	NA	NA
9a618fee463990b5f1dae6693de2.jpeg	Plantain, boiled, NS as to green or ripe, Cabbage salad or coleslaw, made with coleslaw dressing	{'salad', 'green', 'plantain', 'cabbage', 'coleslaw'}	N	{'salad', 'plantain', 'coleslaw'}	NA	NA	NA
79ef257b496aa5f09ea78bd1cbb3.jpeg	Quinoa, fat not added in cooking, Cucumber, raw, Raspberries, red, raw, Mixed salad greens, raw, Apple, raw, Olive oil, Lemon juice, 100%, freshly squeezed, Mustard	{'salad', 'green', 'cucumber', 'olive', 'lemon', 'oil', 'raspberry', 'juice', 'mustard', 'apple', 'quinoa'}	N	{'cucumber', 'lemon', 'oil', 'raspberry', 'vinegar', 'water', 'salt', 'apple', 'quinoa'}	NA	NA	NA
d251fdd24f5f873646306e1b0df5.jpeg	Fruit salad, fresh or raw, excluding citrus fruits, no dressing	{'salad', 'fruit'}	N	{'fruit'}	NA	NA	NA
fec5789e44eaa252e73679ba5baa.jpeg	Cabbage salad or coleslaw, made with coleslaw dressing, Sesame dressing, Chicken tenders or strips, breaded, from frozen, Croutons, Almonds, unsalted	{'salad', 'crouton', 'sesame', 'chicken', 'tender', 'strip', 'almond', 'cabbage', 'coleslaw'}	N	{'crouton', 'sesame', 'vinegar', 'sugar', 'oil', 'chicken', 'almond', 'cabbage'}	NA	NA	NA
cd96f1fa46c49a07ad0594ebee74.jpeg	Mixed salad greens, raw, Romaine lettuce, raw, Chicken, NS as to part and cooking method, skin not eaten, Cucumber, raw, Tomatoes, raw, Croutons, Italian dressing, made with vinegar and oil	{'salad', 'crouton', 'green', 'tomato', 'cucumber', 'chicken', 'lettuce', 'oil', 'vinegar', 'romaine'}	N	{'crouton', 'tomato', 'cucumber', 'chicken', 'lettuce', 'oil', 'vinegar', 'cheese', 'onion', 'garlic', 'salt', 'lemon', 'basil'}	NA	NA	NA
11c72ba1414d9e37673c1eaf1a7b.jpeg	Creamy dressing, milk, buttermilk, fluid, cultured, lowfat, salad dressing, mayonnaise, regular, cream, sour, cultured, vinegar, red wine, cheese, parmesan, hard, chives, raw, spices, pepper, black	{'salad', 'cheese', 'wine', 'parmesan', 'mayonnaise', 'buttermilk', 'pepper', 'milk', 'spice', 'cream', 'chive', 'vinegar'}	N	{ 'cheese', 'wine', 'oil', 'egg', 'buttermilk', 'pepper', 'milk', 'cream', 'chive', 'vinegar'}	NA	NA	NA
69623d5e4a248a33a4ebb961848c.jpeg	Tuna salad, made with mayonnaise, Bread, whole wheat, Lettuce, arugula, raw, Onions, mature, raw, Pepper, sweet, red, raw, Cucumber pickles, dill, Cheese, Cheddar	{'salad', 'cheese', 'pickle', 'bread', 'mayonnaise', 'pepper', 'dill', 'onion', 'cucumber', 'wheat', 'lettuce', 'arugula', 'cheddar', 'tuna'}	N	{'salad', 'cheese', 'pickle', 'bread', 'mayonnaise', 'pepper', 'dill', 'onion', 'cucumber', 'wheat', 'lettuce', 'arugula', 'cheddar', 'tuna'}	NA	NA	NA
8eee66b646a0a15417125c21a400.jpeg	Tuna salad, made with mayonnaise, Bread, whole wheat, Mustard, Lettuce, arugula, raw, Onions, mature, raw, Pepper, sweet, red, raw, Cucumber pickles, dill, Cheese, Cheddar, Egg, whole, cooked, NS as to cooking method	{'salad', 'cheese', 'pickle', 'bread', 'mayonnaise', 'egg', 'pepper', 'dill', 'onion', 'cucumber', 'wheat', 'lettuce', 'arugula', 'cheddar', 'mustard', 'tuna'}	N	{'cheese', 'pickle', 'flour', 'yeast', 'water', 'oil', 'egg', 'vinegar', 'salt', 'pepper', 'onion', 'lettuce', 'arugula', 'vinegar', 'tuna'}	NA	NA	NA
18dfa0f845a8a5199ef6652a8daf.jpeg	Mixed salad greens, raw, Cheese, cottage, NFS, Pepper, sweet, green, raw, Tomatoes, raw, Cucumber, raw, Onions, mature, raw, Italian dressing, light	{'salad', 'cheese', 'pepper', 'green', 'tomato', 'cottage', 'cucumber', 'onion'}	N	{'cheese', 'pepper', 'tomato', 'cucumber', 'onion', 'garlic', 'oil', 'salt', 'lemon', 'vinegar', 'basil'}	NA	NA	NA
d1c6ea054dd0a7d3510ed12d329f.jpeg	Mixed salad greens, raw, Sweet potato, baked, peel eaten, fat not added in cooking, Quinoa, fat not added in cooking, Cheese, Feta, Sugared pecans, sugar and egg white coating, Italian dressing, made with vinegar and oil	{'salad', 'cheese', 'pecan', 'egg', 'green', 'oil', 'sugar', 'potato', 'vinegar', 'quinoa'}	N	{'cheese', 'pecan', 'egg', 'oil', 'sugar', 'potato', 'vinegar', 'quinoa'}	NA	NA	NA
af378557402d81aa214e335584da.jpeg	Mozzarella sticks, breaded, baked, or fried, salad dressing, mayonnaise, regular, cream, sour, cultured, cheese, mozzarella, low sodium, cheese, parmesan, hard, onions, raw, sugars, granulated, spices, garlic powder, salt, table	{'salad', 'cheese', 'parmesan', 'mayonnaise', 'salt', 'garlic', 'onion', 'mozzarella', 'spice', 'sugar', 'cream', 'stick'}	N	{'cheese', 'vinegar', 'egg', 'salt', 'garlic', 'onion', 'sugar', 'cream'}	NA	NA	NA
eeb705c240f1a7757ae242fbd8b7.jpeg	Lettuce, arugula, raw, Lettuce, Boston, raw, Mixed salad greens, raw, Mixed salad greens, raw, Mixed salad greens, raw, Chicken, NS as to part and cooking method, skin not eaten, Cheese, Parmesan, dry grated, Tomatoes, raw, Italian dressing, made with vinegar and oil	{'salad', 'cheese', 'parmesan', 'green', 'tomato', 'chicken', 'lettuce', 'arugula', 'oil', 'vinegar'}	N	{'cheese', 'tomato', 'lettuce', 'arugula', 'oil', 'vinegar', 'onion', 'garlic', 'oil', 'salt,'lemon', 'vinegar', 'oregano', 'mustard', 'basil'}	NA	NA	NA
48af88c64de090f99a7cc57c7bf7.jpeg	Potato chips, ruffled, plain, potatoes, raw, skin, oil, olive, salad or cooking, cheese, parmesan, hard, oil, olive, salad or cooking, salt, table, spices, pepper, black	{'salad', 'cheese', 'parmesan', 'chip', 'salt', 'pepper', 'olive', 'oil', 'spice', 'potato'}	N	{'cheese', 'chip', 'salt', 'pepper', 'oil', 'potato'}	NA	NA	NA
801559db4a6896b7ccce885b8d19.jpeg	Tortilla chips, nacho cheese flavor (Doritos), corn, sweet, white, raw, oil, olive, salad or cooking, lime juice, raw, spices, cumin seed, spices, chili powder, salt, table	{'salad', 'cheese', 'lime', 'cumin', 'chip', 'nacho', 'chili', 'salt', 'seed', 'olive', 'oil', 'spice', 'tortilla', 'juice', 'corn', 'doritos'}	N	{'cheese', 'lime', 'cumin', 'nacho', 'chili', 'salt', 'oil', 'flour', 'oil, 'corn'}	NA	NA	NA
0b90e149404986da7d5930438421.jpeg	Mixed salad greens, raw, Cheese, Cheddar, Chicken, NS as to part and cooking method, skin not eaten, Cucumber, raw, Tomatoes, raw, Creamy dressing	{'salad', 'cheese', 'green', 'tomato', 'cucumber', 'chicken', 'cheddar'}	N	{'cheese', 'tomato', 'cucumber', 'chicken', 'buttermilk', 'cream', 'vinegar', oil', 'sugar'}	NA	NA	NA
7fc0037c440798f7cf6b54ee9750.jpeg	Brussels sprouts, cooked, from fresh, fat not added in cooking, Cheese, Parmesan, dry grated, Mixed salad greens, raw, Carrots, raw, Tomatoes, raw, Onions, mature, raw, Italian dressing, made with vinegar and oil, Chicken breast, baked, broiled, or roasted, skin not eaten, from raw	{'salad', 'cheese', 'carrot', 'parmesan', 'green', 'tomato', 'onion', 'chicken', 'oil', 'vinegar', 'sprout'}	N	{'cheese', 'carrot', 'tomato', 'onion', 'chicken', 'oil', 'vinegar', 'brussel sprout', 'garlic', 'salt', 'lemon' ,'pepper', 'oregano', 'basil'}	NA	NA	NA
71c42a2149cfb00a636b805e0319.jpeg	Mixed salad greens, raw, Cheese, Cheddar, Carrots, raw, Chickpeas, dry, cooked, NS as to fat added in cooking, Cucumber, raw, Honey mustard dressing	{'salad', 'cheese', 'carrot', 'green', 'cucumber', 'honey', 'chickpea', 'cheddar', 'mustard'}	N	{'cheese', 'carrot', 'cucumber', 'honey', 'chickpea', 'water', 'vinegar', 'salt'}	NA	NA	NA
715afee04509975c9b1267901a39.jpeg	Romaine lettuce, raw, Cheese, NFS, Broccoli, raw, Cabbage, red, raw, Carrots, raw, Onions, mature, raw, Croutons, Salad dressing, NFS, for salads, Chicken nuggets, from frozen	{'salad', 'cheese', 'carrot', 'crouton', 'onion', 'chicken', 'lettuce', 'broccoli', 'cabbage', 'nugget', 'romaine'}	N	{'cheese', 'carrot', 'crouton', 'onion', 'chicken', 'lettuce', 'broccoli', 'cabbage',}	NA	NA	NA
d301d6a74c0b91d102af784445a7.jpeg	Garlic bread, from frozen, butter, without salt, salad dressing, mayonnaise, regular, spices, garlic powder, salt, table, spices, pepper, black, spices, rosemary, dried, cheese, parmesan, hard	{'salad', 'cheese', 'butter', 'parmesan', 'rosemary', 'bread', 'mayonnaise', 'salt', 'pepper', 'garlic', 'spice'}	N	{'cheese', 'butter', 'rosemary', 'yeast', 'flour', 'oil', 'water', salt', 'vinegar', 'egg', 'salt', 'pepper', 'garlic'}	NA	NA	NA
67fbb84d4eab89c302e4f8331220.jpeg	Pasta with tomato-based sauce, home recipe, Bean salad, yellow and/or green string beans, Tomatoes, raw, Avocado, raw, Water, tap, Cheese, Parmesan, dry grated	{'salad', 'cheese', 'avocado', 'bean', 'pasta', 'parmesan', 'green', 'tomato'}	N	{'cheese', 'avocado', 'bean', 'pasta', 'tomato', 'water'}	NA	NA	NA
8824631448b281d8f9882f21d659.jpeg	Mixed salad greens, raw, Mixed salad greens, raw, Pepper, sweet, green, raw, Carrots, raw, Mushrooms, raw, Radish, raw, Italian dressing, light	{'salad', 'carrot', 'mushroom', 'pepper', 'radish', 'green'}	N	{'carrot', 'mushroom', 'pepper', 'radish', 'cheese', 'onion', 'garlic', 'oil', 'salt,'lemon', 'vinegar', 'oregano', 'mustard', 'basil'}	NA	NA	NA
19ebd8824724b5aa548d9a4e8b91.jpeg	Chicken or turkey salad, made with mayonnaise, Carrots, raw, Crackers, multigrain	{'salad', 'carrot', 'mayonnaise', 'turkey', 'chicken', 'cracker'}	N	{'carrot', 'oil', 'egg', 'vinegar', 'chicken', 'cracker'}	NA	NA	NA
297c009b49dbb72614a21e53bbe0.jpeg	Mixed salad greens, raw, Carrots, raw, Pepper, sweet, green, raw, Onions, mature, raw, Parsley, raw, Mayonnaise-type salad dressing	{'salad', 'carrot', 'mayonnaise', 'pepper', 'green', 'onion', 'parsley'}	N	{'carrot', 'egg', 'vinegar', 'pepper', 'onion', 'parsley'}	NA	NA	NA
a2668d594cf4b979202bffd121ea.jpeg	Mixed salad greens, raw, Carrots, raw, Radish, raw, Onions, mature, raw, Cucumber, raw, Falafel, Italian dressing, made with vinegar and oil	{'salad', 'carrot', 'falafel', 'radish', 'green', 'onion', 'cucumber', 'oil', 'vinegar'}	N	{'carrot', 'chickpea', 'herb', 'cheese', 'garlic', 'salt', 'lemon', 'basil', 'radish', 'onion', 'cucumber', 'oil', 'vinegar'}	NA	NA	NA
7d03855347eeb3982cd42adc508f.jpeg	Romaine lettuce, raw, Croutons, Pepper, sweet, green, raw, Carrots, raw, Tomatoes, raw, Mixed salad greens, raw, Egg, whole, boiled or poached, Red kidney beans, canned, drained, fat not added in cooking, Sesame dressing, Water, tap	{'salad', 'carrot', 'crouton', 'bean', 'egg', 'pepper', 'sesame', 'green', 'tomato', 'lettuce', 'romaine'}	N	{'carrot', 'crouton', 'bean', 'egg', 'pepper', 'sesame', 'tomato', 'lettuce'}	NA	NA	NA
ba66c7344fdb8142400073ac7e3f.jpeg	Squash, summer, yellow or green, cooked, from fresh, made with oil, Mixed salad greens, raw, Radish, raw, Olives, black, Olive oil, Pork roast, loin, cooked, lean only eaten, Butter, stick, salted, Peas, green, cooked, from frozen, fat not added in cooking	{'salad', 'butter', 'radish', 'green', 'pea', 'olive', 'oil', 'squash', 'pork', 'stick', 'roast'}	N	{'butter', 'radish', 'pea', 'oil', 'squash', 'pork'}	NA	NA	NA
79ae83f24f2393e387ca7fc35a52.jpeg	Almond butter, nuts, almonds, oil, olive, salad or cooking	{'salad', 'butter', 'olive', 'oil', 'almond', 'nut'}	N	{'butter', 'oil', 'almond'}	NA	NA	NA
ec26c62f415d91df97d25630f3fb.jpeg	Bread, white, Mayonnaise, regular, Chicken or turkey salad, made with mayonnaise, Lettuce, raw, Tomatoes, raw, Apple, raw, Cookie, butter or sugar	{'salad', 'butter', 'cookie', 'bread', 'mayonnaise', 'tomato', 'turkey', 'chicken', 'lettuce', 'sugar', 'apple'}	N	{'butter', 'cookie', 'oil', 'vinegar', 'egg', 'yeast', 'water', 'flour', 'tomato', 'chicken', 'lettuce', 'sugar', 'apple'}	NA	NA	NA
fce022324e898cc15bb873ef4568.jpeg	Mixed salad greens, raw, Romaine lettuce, raw, Egg, whole, boiled or poached, Salad dressing, fat free, NFS, Bread stuffing, Olive oil, Alfalfa sprouts, raw	{'salad', 'bread', 'egg', 'stuffing', 'green', 'alfalfa', 'olive', 'lettuce', 'oil', 'romaine', 'sprout'}	N	{'egg', 'stuffing', 'alfalfa', 'olive', 'lettuce', 'oil'}	NA	NA	NA
95d6723a457fae8d3bc52b29ae2c.jpeg	Lettuce, arugula, raw, Mixed salad greens, raw, Spinach, raw, Creamy dressing, Meat loaf made with beef	{'salad', 'beef', 'green', 'meat', 'lettuce', 'arugula', 'spinach'}	N	{'beef', 'lettuce', 'arugula', 'spinach', 'buttermilk', 'vinegar', 'oil', 'sugar'}	NA	NA	NA
526c1601439aaa91bdd2cc3ab9b2.jpeg	Tuna salad, made with mayonnaise, Bread, whole grain white, Mustard, Avocado, raw, Cucumber, raw, Tomatoes, raw, Tangerine, raw	{'salad', 'avocado', 'bread', 'mayonnaise', 'tomato', 'cucumber', 'tangerine', 'mustard', 'tuna'}	N	{'avocado', 'flour', 'yeast', 'water', 'egg', oil', 'vinegar', 'tomato', 'cucumber', 'tangerine', 'salt', 'tumeric', 'paprika', 'garlic', 'tuna'}	NA	NA	NA
842b91414136be111bf90fe0d6ca.jpeg	Cookie, fruit-filled bar, dates, deglet noor, blueberries, raw, strawberries, raw, water, bottled, generic, oil, olive, salad or cooking, applesauce, canned, unsweetened, without added ascorbic acid (includes usda commodity), honey, oats, wheat flour, white, all-purpose, unenriched, leavening agents, baking powder, double-acting, sodium aluminum sulfate	{'salad', 'applesauce', 'cookie', 'oat', 'agent', 'flour', 'honey', 'olive', 'wheat', 'oil', 'blueberry', 'strawberry', 'date'}	N	{'applesauce', 'flour', 'sugar', 'egg', 'milk', 'oat', 'flour', 'honey', 'oil', 'blueberry', 'strawberry', 'date'}	NA	NA	NA
20a521e346ccba6eeafbe7544719.jpeg	Wine, table, rose	{'rose', 'wine'}	N	{'rose', 'wine'}	NA	NA	NA
28f7dacc481d94dee68895a2c50a.jpeg	Roll, white, soft	{'roll'}	N	{'flour', 'water', 'salt'}	NA	NA	NA
b86653ce47838240e7ab1558c6a6.jpeg	Pasta, cooked, Spaghetti sauce, Meatball, meatless, Roll, white, soft	{'roll', 'meatball', 'pasta', 'spaghetti'}	N	{'flour', 'egg', 'yeast', 'salt', 'water', 'meatball', 'pasta', 'tomato', 'galic', 'herb'}	NA	NA	NA
0812cc01486483294955ec3d384c.jpeg	Vegetarian burger or patty, meatless, no bun, Roll, white, hamburger bun, Tomato catsup, Mustard, Potato, french fries, from frozen, baked, Strawberries, raw, Creamy dressing	{'roll', 'hamburger', 'burger', 'tomato', 'fry', 'catsup', 'bun', 'potato', 'mustard', 'strawberry'}	N	{'flour', 'water', 'yeast', 'egg', 'salt', 'tomato', 'vinegar', 'sugar', 'potato', 'strawberry'}	NA	NA	NA
9fe888724181a43e8e46aa7981b8.jpeg	Roll, white, hamburger bun, Cheese, Cheddar, Tomatoes, raw, Romaine lettuce, raw, Tomato catsup	{'roll', 'cheese', 'hamburger', 'tomato', 'lettuce', 'catsup', 'bun', 'cheddar', 'romaine'}	N	{'flour', 'water', 'oil', 'yeast', 'egg', 'cheese', 'tomato', 'lettuce', 'vinegar', 'onion', 'lettuce'}	NA	NA	NA
d088a2dc4b11b3b8b125fbcca2f1.jpeg	Roll, sweet, cinnamon bun, frosted, butter, without salt, sugars, granulated, spices, cinnamon, ground	{'roll', 'butter', 'salt', 'spice', 'sugar', 'bun', 'cinnamon'}	N	{'flour', 'water', yeast', 'butter', 'salt', 'sugar', 'cinnamon'}	NA	NA	NA
f3e2d8314d33b3a61cd464525191.jpeg	Roll, sweet, no frosting, Egg omelet or scrambled egg, made with butter, Cheese, Mexican blend	{'roll', 'butter', 'cheese', 'frosting', 'egg', 'omelet'}	N	{'flour', 'milk', 'yeast' 'butter', 'cheese', 'egg'}	NA	NA	NA
1f55c15542ddb3ce2a82dfaeae06.jpeg	Egg, whole, fried with butter, Roll, white, hamburger bun, Cheese, American, Ham, prepackaged or deli, luncheon meat	{'roll', 'butter', 'cheese', 'egg', 'hamburger', 'meat', 'bun', 'ham'}	N	{'flour', 'water', 'yeast', 'oil', 'egg', 'butter', 'cheese', 'ham'}	NA	NA	NA
c2b528c4492bbad69063e953aeeb.jpeg	Rice, wild, 100%, cooked, fat not added in cooking	{'rice'}	N	{'rice'}	NA	NA	NA
1e6e79a44685bdedcce0b50d8d7c.jpeg	Rice, white, cooked, fat not added in cooking	{'rice'}	N	{'rice'}	NA	NA	NA
7c65f5fa452db61f428d07fac80c.jpeg	Rice, white, cooked, fat not added in cooking, Seaweed, dried, Radishes, pickled, Hawaiian style, Water, tap	{'rice', 'radish', 'seaweed'}	N	{'rice', 'radish', 'seaweed'}	NA	NA	NA
675fdaa0489681609ce8b6886441.jpeg	Rice cake	{'rice', 'cake'}	N	{'flour', 'water'}	NA	NA	NA
48ecf8ed4bf0b7bbb69dc7590644.jpeg	Red beans and rice, Tomatoes, raw	{'rice', 'bean', 'tomato'}	N	{'rice', 'bean', 'tomato'}	NA	NA	NA
c29aae8f4a569176be7ac1e9b427.jpeg	Spanish rice, fat added in cooking, Black, brown, or Bayo beans, dry, cooked, fat not added in cooking, Pork roast, loin, cooked, lean only eaten	{'rice', 'bean', 'pork', 'roast'}	N	{'rice', 'bean', 'pork'}	NA	NA	NA
73294ac14df3af6df7f62f1c390c.jpeg	Raspberries, raw, NS as to color	{'raspberry'}	N	{'raspberry'}	NA	NA	NA
5de36493401cb0ee08aafa1f1320.jpeg	Raspberries, raw, NS as to color	{'raspberry'}	N	{'raspberry'}	NA	NA	NA
eb640eb54bb6bc7d25d47c75a4e8.jpeg	Raspberries, raw, NS as to color	{'raspberry'}	N	{'raspberry'}	NA	NA	NA
c960db4f4bd6a2f593673c1bbe5e.jpeg	Raspberries, raw, NS as to color	{'raspberry'}	N	{'raspberry'}	NA	NA	NA
6281339c46bbb6f7123dac9deff7.jpeg	Oatmeal, regular or quick, made with milk, fat not added in cooking, Raspberries, raw, NS as to color	{'raspberry', 'oatmeal', 'milk'}	N	{'raspberry', 'oatmeal', 'milk'}	NA	NA	NA
869448c14e4088d69fbcaedcdcd2.jpeg	Tofu, Rapeseed oil, Maple syrup, Tomato chili sauce, Soy sauce, reduced sodium, Vinegar, cider, Garlic, cooked, Ginger, raw, Onions, cooked, from fresh, fat not added in cooking, Peppers, red, cooked, fat not added in cooking, Onions, green, cooked, from fresh, fat not added in cooking, Parsley, raw, Sesame seeds	{'rapeseed', 'tofu', 'ginger', 'chili', 'pepper', 'cider', 'garlic', 'tomato', 'green', 'onion', 'sesame', 'seed', 'oil', 'soy', 'syrup', 'parsley', 'vinegar'}	N	{'rapeseed', 'tofu', 'ginger', 'chili', 'pepper', 'cider', 'garlic', 'tomato', 'onion', 'sesame', 'oil', 'parsley', 'vinegar'}	NA	NA	NA
51344d684f45aec0e1e8ea6750d4.jpeg	Onions, mature, raw, Soy sauce, reduced sodium, Vinegar, Rapeseed oil, Shrimp, cooked, NS as to cooking method	{'rapeseed', 'shrimp', 'onion', 'oil', 'soy', 'vinegar'}	N	{'rapeseed', 'shrimp', 'onion', 'oil', 'vinegar'}	NA	NA	NA
c92f919a44989719c66bfe400ae3.jpeg	Rapeseed oil, Onions, cooked, from fresh, fat not added in cooking, Lentils, dry, cooked, fat not added in cooking, Potato, boiled, from fresh, peel not eaten, fat not added in cooking, Vinegar, balsamic, Paprika, Onion powder, Garlic powder, Pepper, black, Salt, table, Peppers, red, cooked, fat not added in cooking, Spinach, cooked, from fresh, fat not added in cooking	{'rapeseed', 'salt', 'lentil', 'pepper', 'garlic', 'onion', 'oil', 'paprika', 'potato', 'spinach', 'vinegar'}	N	{'rapeseed', 'salt', 'lentil', 'pepper', 'garlic', 'onion', 'oil', 'paprika', 'potato', 'spinach', 'vinegar'}	NA	NA	NA
fec89c2b4dfb9dcf32319acec6b8.jpeg	Banana, raw, Squash, summer, yellow or green, cooked, from fresh, fat not added in cooking, Walnuts, Flour, white, all-purpose, Flour, white, all-purpose, Egg, whole, boiled or poached, Rapeseed oil, Baking soda, Baking powder, Sugar, NFS	{'rapeseed', 'egg', 'walnut', 'banana', 'green', 'flour', 'oil', 'soda', 'squash', 'sugar'}	N	{'rapeseed', 'egg', 'walnut', 'banana', 'flour', 'oil', 'soda', 'squash', 'sugar'}	NA	NA	NA
3976f3d241238c8b236123205927.jpeg	Broccoli, cooked, from fresh, fat not added in cooking, Rice, white, cooked, fat not added in cooking, Rice, brown, cooked, fat not added in cooking, Tomatoes, cooked, from fresh, NS as to method, Egg omelet or scrambled egg, made with oil, Rapeseed oil	{'rapeseed', 'egg', 'omelet', 'tomato', 'oil', 'broccoli', 'rice'}	N	{'rapeseed', 'egg', 'tomato', 'oil', 'broccoli', 'rice'}	NA	NA	NA
758b3d65462db52a2b8e383bc894.jpeg	Rapeseed oil, Garlic, cooked, Onions, cooked, from fresh, fat not added in cooking, Spaghetti sauce, reduced sodium, Cream, heavy, Milk, reduced fat (2%), Sugar, white, granulated or lump, Cheese, NFS, Rice, white, cooked, fat not added in cooking, Rice, wild, 100%, cooked, fat not added in cooking	{'rapeseed', 'cheese', 'garlic', 'onion', 'spaghetti', 'milk', 'oil', 'sugar', 'cream', 'rice'}	N	{'rapeseed', 'cheese', 'garlic', 'onion', 'spaghetti', 'milk', 'oil', 'sugar', 'cream', 'rice'}	NA	NA	NA
5d2a49a748dc82f9a98db0bfb572.jpeg	Raisins	{'raisin'}	N	{'raisin'}	NA	NA	NA
9a414da94d3e97a55e156f565708.jpeg	Cereal, raisin bran, Milk, reduced fat (2%)	{'raisin', 'cereal', 'milk'}	N	{'raisin', 'cereal', 'milk'}	NA	NA	NA
abf3f598458db550ee52e6bbe548.jpeg	Oatmeal, regular or quick, made with milk, fat added in cooking, Sugar, brown, Banana, raw, Raisins, Water, tap	{'raisin', 'banana', 'oatmeal', 'milk', 'sugar'}	N	{'raisin', 'banana', 'oatmeal', 'milk', 'sugar'}	NA	NA	NA
313cc7ca4fcc838e671a8f99d256.jpeg	Daikon radish, cooked	{'radish'}	N	{'radish'}	NA	NA	NA
9ec88ed14246b5bad3458fde0a3e.jpeg	Spinach quiche, meatless, Broccoli, cooked, from frozen, fat not added in cooking	{'quiche', 'spinach', 'broccoli'}	N	{'quiche', 'spinach', 'broccoli'}	NA	NA	NA
bddd337146f0836aae5f0ad3db3a.jpeg	Quesadilla with meat	{'quesadilla', 'meat'}	N	{'quesadilla', 'meat'}	NA	NA	NA
c22aae574e6b8ea24b878df04b67.jpeg	Crackers, NFS, Pretzels, hard, plain, salted, Cereal (General Mills Chex Rice), Peanuts, dry roasted, unsalted, Cereal (General Mills Cheerios), Cereal (General Mills Chex Wheat), Bagel chips	{'pretzel', 'bagel', 'chip', 'mill', 'wheat', 'cheerio', 'chex', 'peanut', 'rice', 'cracker', 'cereal'}	N	{'pretzel', 'chip', 'cheerio', 'chex', 'peanut', 'cracker', 'cereal'}	NA	NA	NA
dae6685f4ca99258dda4ebed4361.jpeg	Potato, hash brown, from fast food	{'potato'}	N	{'potato'}	NA	NA	NA
e2e2b10b4f07bac1965c256524ab.jpeg	Potato, hash brown, from fast food, Tomato catsup	{'potato', 'tomato', 'catsup'}	N	{'potato', 'tomato', 'sugar', 'vinegar'}	NA	NA	NA
bc2568a749f9990d378ba003da44.jpeg	Salmon, baked or broiled, made with oil, Sweet potato, baked, peel eaten, made with oil, Asparagus, cooked, from fresh, made with oil	{'potato', 'salmon', 'oil', 'asparagus'}	N	{'potato', 'salmon', 'oil', 'asparagus'}	NA	NA	NA
9a8f20764ec68dd018cd37f7ecc1.jpeg	Potato, boiled, from fresh, peel eaten, made with oil	{'potato', 'oil'}	N	{'potato', 'oil'}	NA	NA	NA
ee04c63d4262998d53321920c463.jpeg	Gnocchi, potato, Soybean curd, deep fried	{'potato', 'gnocchi', 'soybean'}	N	{'potato', 'gnocchi', 'tofu'}	NA	NA	NA
49ecfd6348168c8837bc0d3c5b44.jpeg	Potato chips, other flavored	{'potato', 'chip'}	N	{'potato'}	NA	NA	NA
bcee0ce5490d98c87e1af34dfd1f.jpeg	Potato, mashed, from fresh, made with milk, with cheese	{'potato', 'cheese', 'milk'}	N	{'potato', 'cheese', 'milk'}	NA	NA	NA
7e26e6a645e9bb81dffa62051ade.jpeg	Popcorn, air-popped, unbuttered	{'popcorn'}	N	{'popcorn'}	NA	NA	NA
819bc4f5437f98eba44f9949917e.jpeg	Popcorn, ready-to-eat packaged, plain	{'popcorn'}	N	{'corn'}	NA	NA	NA
368d498f4e43b51de12c4d7563f4.jpeg	Popcorn, ready-to-eat packaged, low sodium	{'popcorn'}	N	{'corn'}	NA	NA	NA
1d07ee6c45aea3777f26ad8b2817.jpeg	Popcorn, microwave, kettle corn	{'popcorn', 'corn'}	N	{'corn'}	NA	NA	NA
c943fd614353895636d3c8f30cd6.jpeg	Pomegranate, raw	{'pomegranate'}	N	{'pomegranate'}	NA	NA	NA
382346c8425ebe614f3ffa2a6478.jpeg	Pomegranate, raw	{'pomegranate'}	N	{'pomegranate'}	NA	NA	NA
2010c3c040a0a56e4605221f2824.jpeg	Pomegranate juice, 100%, Carbonated water, unsweetened	{'pomegranate', 'juice'}	N	{'pomegranate'}	NA	NA	NA
22b332df4fd5a5b3476004ee393a.jpeg	Pita chips, Crab, canned, Pepper, sweet, green, raw	{'pita', 'chip', 'pepper', 'green', 'crab'}	N	{'flour', 'oil', 'salt', 'yeast', 'sugar', 'pepper', 'crab'}	NA	NA	NA
e96ee3a64fcf9516c686488c53e5.jpeg	Pistachio nuts, salted	{'pistachio', 'nut'}	N	{'pistachio', 'salt'}	NA	NA	NA
0dbb90ad48ca921a92d14b59119a.jpeg	Pistachio nuts, lightly salted	{'pistachio', 'nut'}	N	{'pistachio'}	NA	NA	NA
b8e276fd4d45b8fafa9fe9a399d7.jpeg	Lamb, roast, cooked, lean and fat eaten, Potato, mashed, from fresh, made with milk, Parsley, raw, Pistachio nuts, unsalted, Garlic, cooked	{'pistachio', 'lamb', 'garlic', 'milk', 'potato', 'parsley', 'roast', 'nut'}	N	{'pistachio', 'lamb', 'garlic', 'milk', 'potato', 'parsley'}	NA	NA	NA
be910aed431584cc1454e866b61f.jpeg	Pork roast, shoulder, cooked, lean and fat eaten, Sugar, brown, Salt, table, Garlic, cooked, Soy sauce, Pineapple juice, 100%, Flour, rice, white, Garlic, cooked, Rice, white, cooked, fat not added in cooking, Egg, whole, fried with oil	{'pineapple', 'salt', 'egg', 'garlic', 'flour', 'oil', 'soy', 'sugar', 'juice', 'pork', 'rice', 'roast'}	N	{'pineapple', 'salt', 'egg', 'garlic', 'flour', 'oil', 'sugar', 'pork', 'rice'}	NA	NA	NA
2f1bfb9d4deca215fd31761ef7d1.jpeg	Jello (gelatin) powder, sweetened, dry, Strawberries, frozen, unsweetened, Banana, raw, Pineapple, cooked or canned, in light syrup, Sour cream	{'pineapple', 'jello', 'banana', 'gelatin', 'cream', 'syrup', 'strawberry'}	N	{'pineapple', 'jello', 'banana', 'strawberry', 'milk', 'cream', 'lemon'}	NA	NA	NA
702de1a547e388b58117b9f51215.jpeg	Cucumber pickles, sweet, vinegar, cider, mustard, prepared, yellow, salt, table, sugars, granulated, spices, cloves, ground, mustard, prepared, yellow, corn, sweet, white, raw, spices, cinnamon, ground	{'pickle', 'salt', 'cinnamon', 'cider', 'cucumber', 'spice', 'sugar', 'corn', 'clove', 'mustard', 'vinegar'}	N	{'salt', 'cinnamon', 'cider', 'cucumber', 'sugar', 'corn', 'clove', 'salt', 'vinegar'}	NA	NA	NA
5e6d952749318584325786c7b417.jpeg	Persimmon, raw	{'persimmon'}	N	{'persimmon'}	NA	NA	NA
cb2820c64ac5a5b29dd431e3359f.jpeg	Persimmon, raw	{'persimmon'}	N	{'persimmon'}	NA	NA	NA
2aae90384f67bb778978af3ae089.jpeg	Persimmon, raw	{'persimmon'}	N	{'persimmon'}	NA	NA	NA
a42a470b48c098a953b9eb9b1875.jpeg	Persimmon, raw	{'persimmon'}	N	{'persimmon'}	NA	NA	NA
5229efc84fcb810a1cf9ed6f4085.jpeg	Persimmon, raw	{'persimmon'}	N	{'persimmon'}	NA	NA	NA
9dc7e5b44a0abdee79d8a0f3fa56.jpeg	Yogurt, Greek, nonfat milk, plain, Banana, raw, Persimmon, raw, Pomegranate, raw	{'persimmon', 'pomegranate', 'banana', 'yogurt', 'milk'}	N	{'persimmon', 'pomegranate', 'banana', 'yogurt', 'milk'}	NA	NA	NA
15f15a4640ca94aac9bc163173f5.jpeg	Squash, winter type, mashed, fat added in cooking, no sugar added in cooking, Bread, sour dough, toasted, Persimmon, raw, Pear, raw, Spinach, raw, Onions, cooked, from fresh, made with oil, Pine nuts, Cheese, Parmesan, hard, Olive oil	{'persimmon', 'cheese', 'dough', 'parmesan', 'bread', 'onion', 'olive', 'oil', 'sugar', 'squash', 'pine', 'pear', 'spinach', 'nut'}	N	{'persimmon', 'cheese', 'flour', 'yeast', 'sugar', 'salt', 'onion', 'oil', 'squash', 'pear', 'spinach', 'nut'}	NA	NA	NA
1caea45a4727a425db5319d85a74.jpeg	Pizza with pepperoni, from frozen, thin crust	{'pepperoni', 'pizza'}	N	{'pepperoni', 'flour', 'yeast', 'water', salt', 'oil'}	NA	NA	NA
f7abc02f4e5394a3a261461d6a62.jpeg	Lettuce, raw, Chicken breast, sauteed, skin not eaten, Rice, white, cooked, fat not added in cooking, Garlic, cooked, Oyster-flavored sauce, Soy sauce, Pepper, Serrano, raw	{'pepper', 'serrano', 'garlic', 'oyster', 'chicken', 'lettuce', 'soy', 'rice'}	N	{'pepper', 'garlic', 'oyster', 'chicken', 'lettuce', 'rice'}	NA	NA	NA
e0d5149e4fd4a8874d596730eb9d.jpeg	Pepper, sweet, green, raw, Hummus, plain, Crackers, woven wheat, plain (Triscuit)	{'pepper', 'hummus', 'triscuit', 'green', 'wheat', 'cracker'}	N	{'pepper', 'chickpea', 'tahini', 'garlic', 'lemon', 'oil', 'salt', 'cumin', 'lemon', 'paprika', 'cracker'}	NA	NA	NA
73369ada49aa99ff6ec3f72fb83e.jpeg	Pepper, sweet, green, raw	{'pepper', 'green'}	N	{'pepper'}	NA	NA	NA
56a4386546f183a557cdab5c06bd.jpeg	Pepper, sweet, green, raw	{'pepper', 'green'}	N	{'pepper'}	NA	NA	NA
be0b775d4796b6e85d56e45ea339.jpeg	Pork chop, fried, lean and fat eaten, Peppers, green, cooked, made with oil, Potato, scalloped, from fresh, Spinach, cooked, from fresh, fat not added in cooking	{'pepper', 'green', 'oil', 'pork', 'potato', 'spinach'}	N	{'pepper', 'oil', 'pork', 'potato', 'spinach'}	NA	NA	NA
f470f5954b649c81228f7a4a481b.jpeg	Lettuce, raw, Chickpeas, dry, cooked, made with oil, Potato, boiled, from fresh, peel not eaten, made with oil, Peppers, green, cooked, made with oil, Peppers, hot, cooked, from fresh, fat added in cooking, NS as to type of fat	{'pepper', 'green', 'lettuce', 'chickpea', 'oil', 'potato'}	N	{'pepper', 'lettuce', 'chickpea', 'oil', 'potato'}	NA	NA	NA
35e299214ac282ceddaf72673278.jpeg	Chicken thigh, baked or broiled, skin eaten, from fast food / restaurant, Peas, green, cooked, from frozen, fat not added in cooking, Pepper, sweet, green, raw, Pear, raw	{'pepper', 'green', 'chicken', 'pear', 'pea'}	N	{'pepper', 'chicken', 'pear', 'pea'}	NA	NA	NA
83cb50f840e4ae1b54eab580e6a4.jpeg	Rice, brown, cooked, fat not added in cooking, Pork, NS as to cut, cooked, lean only eaten, Garlic, cooked, Onions, cooked, from fresh, made with oil, Peppers, hot, cooked, from fresh, fat added in cooking, NS as to type of fat, Cilantro, raw	{'pepper', 'garlic', 'onion', 'oil', 'cilantro', 'pork', 'rice'}	N	{'pepper', 'garlic', 'onion', 'oil', 'cilantro', 'pork', 'rice'}	NA	NA	NA
464da55a4eea84ee0a17cbf6cbd8.jpeg	Spinach, raw, Romaine lettuce, raw, Pepper, sweet, red, raw, Chicken breast, sauteed, skin not eaten, Italian dressing, made with vinegar and oil	{'pepper', 'chicken', 'lettuce', 'oil', 'spinach', 'vinegar', 'romaine'}	N	{'pepper', 'chicken', 'lettuce', 'oil', 'spinach', 'vinegar', 'cheese', 'onion', 'garlic', 'salt', 'lemon', 'oregano', 'basil'}	NA	NA	NA
d1fba358445799f4e81f54e4eb14.jpeg	Pepper, banana, raw	{'pepper', 'banana'}	N	{'pepper', 'banana'}	NA	NA	NA
20fa4d8b4ad8b9c95b9ba78b7f23.jpeg	Cereal (Post Great Grains Raisins, Dates, and Pecans), Almond milk, unsweetened	{'pecan', 'raisin', 'grain', 'milk', 'cereal', 'almond', 'date'}	N	{'pecan', 'raisin', 'milk', 'cereal', 'almond', 'date'}	NA	NA	NA
49281df344fc98911f8eff2288c7.jpeg	Sweet potato, boiled, fat not added in cooking, Marshmallow, Sugar, brown, Pecans, NFS, Flour, white, all-purpose, Butter, stick, unsalted, Cream, half and half	{'pecan', 'butter', 'flour', 'sugar', 'cream', 'stick', 'potato', 'marshmallow'}	N	{'pecan', 'butter', 'flour', 'sugar', 'cream', 'potato', 'marshmallow'}	NA	NA	NA
e7d9820e4df29e9ee695e75487b6.jpeg	Pear, Japanese, raw	{'pear'}	N	{'pear'}	NA	NA	NA
55b9300e4c2bbe554a2064b91387.jpeg	Pear, Japanese, raw	{'pear'}	N	{'pear'}	NA	NA	NA
289e5ccc469baadda982af5f70eb.jpeg	Pear, raw	{'pear'}	N	{'pear'}	NA	NA	NA
ca80382847c183f822804cce9124.jpeg	Pear, Japanese, raw	{'pear'}	N	{'pear'}	NA	NA	NA
967e3c524791afc10dea2c62e3dd.jpeg	Pear, raw	{'pear'}	N	{'pear'}	NA	NA	NA
d1xey9izdb1ox17q4pzxlqhr0kgb.jpeg	Pear, raw	{'pear'}	N	{'pear'}	NA	NA	NA
744d913e4834ab0c35ab641391d3.jpeg	Pear, raw	{'pear'}	N	{'pear'}	NA	NA	NA
9983d94844d38482be1dcefbe9a7.jpeg	Peanuts, roasted, salted	{'peanut'}	N	{'peanut'}	NA	NA	NA
09402bf142d4b277be72de211e1a.jpeg	Peanuts, roasted, unsalted	{'peanut'}	N	{'peanut'}	NA	NA	NA
047e1ee54531a206c50feb2e6469.jpeg	Mixed nuts, with peanuts, salted	{'peanut', 'nut'}	N	{'peanut', 'salt'}	NA	NA	NA
8dd3106d492195c81a1b34ccbe55.jpeg	Mixed nuts, without peanuts, salted	{'peanut', 'nut'}	N	{'peanut', 'salt'}	NA	NA	NA
5377998944efbfb31d3ad75b80cd.jpeg	Peach, canned, NFS	{'peach'}	N	{'peach'}	NA	NA	NA
a0d01c94470fbb27d41094b6c190.jpeg	Peach, raw	{'peach'}	N	{'peach'}	NA	NA	NA
2992d9df4205a46b6238dc7b2bc6.jpeg	Peach, raw	{'peach'}	N	{'peach'}	NA	NA	NA
c2983e574062952056e6277a0203.jpeg	Peach, raw, Tomatoes, raw, Kiwi fruit, raw	{'peach', 'tomato', 'kiwi'}	N	{'peach', 'tomato', 'kiwi'}	NA	NA	NA
c68f1d714202b77df0a7aa4312c4.jpeg	Oatmeal, regular or quick, made with water, fat not added in cooking, Maple syrup, Peach, cooked or canned, drained solids	{'peach', 'syrup', 'oatmeal', 'solid'}	N	{'peach', 'syrup', 'oatmeal'}	NA	NA	NA
2efcf3ab4e4d8a1db0d868972ff5.jpeg	Pasta, whole grain, cooked	{'pasta'}	N	{'pasta'}	NA	NA	NA
8080c7004d028c4cff7194e392bd.jpeg	Pasta with tomato-based sauce, meat, and added vegetables, home recipe, Pork, NS as to cut, breaded or floured, fried, lean only eaten, Mixed vegetables, cooked, from frozen, fat not added in cooking	{'pasta', 'vegetable', 'tomato', 'meat', 'pork'}	N	{'pasta', 'tomato', 'pork'}	NA	NA	NA
y47wya4sqwzxha9ihbym4fwgwlmv.jpeg	Lobster, baked or broiled, fat added in cooking, Pasta, cooked, Onions, green, cooked, from fresh, fat added in cooking	{'pasta', 'green', 'lobster', 'onion'}	N	{'pasta', 'lobster', 'onion'}	NA	NA	NA
f3861b494bea8f009fa909466df3.jpeg	Pasta, whole grain, cooked, Squash, summer, yellow or green, cooked, from fresh, made with oil, Squash, summer, yellow or green, cooked, from fresh, made with oil, Asparagus, cooked, from fresh, made with oil, Pesto sauce, Chicken breast, baked or broiled, skin not eaten, from pre-cooked	{'pasta', 'green', 'chicken', 'oil', 'squash', 'pesto', 'asparagus'}	N	{'pasta', 'chicken', 'oil', 'squash', 'pesto', 'asparagus'}	NA	NA	NA
ced7e5c449a382f3669abc446932.jpeg	Pasta with cream sauce, ready-to-heat	{'pasta', 'cream'}	N	{'pasta', 'cream'}	NA	NA	NA
8e931a3a49d1a4ba77dd96d58596.jpeg	Pasta with cream sauce, home recipe, Chicken, meatless, NFS, Sweet potato, baked, peel not eaten, made with oil, Brussels sprouts, cooked, from fresh, made with oil	{'pasta', 'chicken', 'oil', 'cream', 'potato', 'sprout'}	N	{'pasta', 'chicken', 'oil', 'cream', 'potato', 'brussel'}	NA	NA	NA
3fa1be184042a5ab585f2d433d93.jpeg	Pancakes, with chocolate, Beef sausage	{'pancake', 'chocolate', 'beef', 'sausage'}	N	{'egg', 'flour', 'milk', 'butter', 'chocolate', 'beef', 'sausage'}	NA	NA	NA
7246eaa64107a9b748882ebae607.jpeg	Orange, raw	{'orange'}	N	{'orange'}	NA	NA	NA
4f90615449b7a7c00631dff2e977.jpeg	Orange, raw	{'orange'}	N	{'orange'}	NA	NA	NA
00f490ab4acebe947c28b4156fe4.jpeg	Orange, raw	{'orange'}	N	{'orange'}	NA	NA	NA
aeda37394b7b9d7debca52097d4f.jpeg	Orange, raw	{'orange'}	N	{'orange'}	NA	NA	NA
fe89fd364541b3de7d8eb3c6523a.jpeg	Orange, raw	{'orange'}	N	{'orange'}	NA	NA	NA
850e983448c989cac5a508615eba.jpeg	Orange, raw	{'orange'}	N	{'orange'}	NA	NA	NA
900df2c940da9c7301c2e0f6c30b.jpeg	Orange, raw	{'orange'}	N	{'orange'}	NA	NA	NA
4da70b3340a29986d65c48ec8355.jpeg	Orange, raw	{'orange'}	N	{'orange'}	NA	NA	NA
736d10c14c9f8450c0c0ba5b6d03.jpeg	Orange, raw	{'orange'}	N	{'orange'}	NA	NA	NA
50e1057747fd8c43ed0b7f4bf97f.jpeg	Orange juice, 100%, with calcium added, canned, bottled or in a carton	{'orange', 'juice'}	N	{'orange'}	NA	NA	NA
b745705e4198bac4d4c1e3aca4b4.jpeg	Orange juice, 100%, with calcium added, canned, bottled or in a carton	{'orange', 'juice'}	N	{'orange'}	NA	NA	NA
58656af44095917ca701a0bab015.jpeg	Orange juice, 100%, canned, bottled or in a carton	{'orange', 'juice'}	N	{'orange'}	NA	NA	NA
e7ff46704bd98eba99e48e5eeab2.jpeg	Onion dip, regular	{'onion'}	N	{'onion'}	NA	NA	NA
b398db114ef8be47bffc757d2d24.jpeg	Sweet potato, baked, peel eaten, fat not added in cooking, Garlic, cooked, Olive oil	{'olive', 'potato', 'oil', 'garlic'}	N	{'potato', 'oil', 'garlic'}	NA	NA	NA
156b7832433993f7fb4126ecb8d4.jpeg	Potato chips, baked, plain, Olive oil	{'olive', 'potato', 'oil', 'chip'}	N	{'potato', 'oil'}	NA	NA	NA
11f1c4004ec2bf43e2649ea8b19d.jpeg	Kale, cooked, from fresh, fat not added in cooking, Olive oil	{'olive', 'oil', 'kale'}	N	{'oil', 'kale'}	NA	NA	NA
bb29d66f456e8d6efefa7d991786.jpeg	Salmon, baked or broiled, made with butter, Olive oil	{'olive', 'butter', 'salmon', 'oil'}	N	{'olive', 'butter', 'salmon', 'oil'}	NA	NA	NA
b15d3ddb4ad4957062f9f36dfec4.jpeg	Rice, white, cooked, fat not added in cooking, Quinoa, fat not added in cooking, Chickpeas, dry, cooked, fat added in cooking, NS as to type of fat, Okra, cooked, from fresh, fat not added in cooking, Eggplant, cooked, fat not added in cooking, Garlic, cooked, Olive oil	{'okra', 'garlic', 'eggplant', 'olive', 'chickpea', 'oil', 'rice', 'quinoa'}	N	{'okra', 'garlic', 'eggplant', 'olive', 'chickpea', 'oil', 'rice', 'quinoa'}	NA	NA	NA
666925fe4817ad6b1c2b7893f66f.jpeg	Spinach, raw, Italian dressing, made with vinegar and oil	{'oil', 'spinach', 'vinegar'}	N	{'oil', 'spinach', 'vinegar'}	NA	NA	NA
0d96e4264601b476277c7ee51232.jpeg	Kale, cooked, from fresh, made with oil, Salmon, baked or broiled, made with oil, Broccoli, cooked, from fresh, made with oil	{'oil', 'kale', 'salmon', 'broccoli'}	N	{'oil', 'kale', 'salmon', 'broccoli'}	NA	NA	NA
4e8fadaf45919cfebe06aeb68c13.jpeg	Squash, summer, yellow or green, cooked, from fresh, made with oil	{'oil', 'green', 'squash'}	N	{'oil', 'squash'}	NA	NA	NA
3efd99d14dd187d5c587ace0fe0c.jpeg	Oatmeal, regular or quick, made with water, fat not added in cooking	{'oatmeal'}	N	{'oatmeal'}	NA	NA	NA
7a181c8146859a888b103bde1e05.jpeg	Oatmeal, instant, plain, made with water, fat not added in cooking	{'oatmeal'}	N	{'oatmeal'}	NA	NA	NA
09cd61ee4b239891f541fc6948eb.jpeg	Oatmeal, instant, maple flavored, fat not added in cooking	{'oatmeal'}	N	{'oatmeal'}	NA	NA	NA
fd31b2b0421f85748d27beb924de.jpeg	Oatmeal, regular or quick, made with water, fat not added in cooking	{'oatmeal'}	N	{'oatmeal'}	NA	NA	NA
0a20393f418bb9900e04a1b9f6e9.jpeg	Oatmeal, regular or quick, made with water, fat not added in cooking	{'oatmeal'}	N	{'oatmeal'}	NA	NA	NA
jrwoee576ecu7ve5cdf6nxqvy7hd.jpeg	Oatmeal, regular or quick, made with water, fat not added in cooking	{'oatmeal'}	N	{'oatmeal'}	NA	NA	NA
2e9e195842c79bf01e5e1e98382d.jpeg	Oatmeal, instant, maple flavored, fat not added in cooking, Milk, fat free (skim)	{'oatmeal', 'milk'}	N	{'oatmeal', 'milk'}	NA	NA	NA
35d4874a47c8ac5ecc260cb21d05.jpeg	Cereal (Quaker Oatmeal Squares), Almond milk, sweetened	{'oatmeal', 'milk', 'square', 'cereal', 'almond'}	N	{'oatmeal', 'milk', 'cereal', 'almond'}	NA	NA	NA
8a2e902e4deea2f4328cdcc511fc.jpeg	Oatmeal, reduced sugar, plain, fat not added in cooking, Blueberries, raw, Almond milk, unsweetened	{'oatmeal', 'milk', 'blueberry', 'sugar', 'almond'}	N	{'oatmeal', 'milk', 'blueberry', 'sugar', 'almond'}	NA	NA	NA
f2886344435a9decc0d731e8ab8a.jpeg	Oatmeal, instant, plain, made with water, fat not added in cooking, Honey	{'oatmeal', 'honey'}	N	{'oatmeal', 'honey'}	NA	NA	NA
2abf899c4e01ac620fe4112d2424.jpeg	Oats, raw, Almond milk, sweetened, Chia seeds	{'oat', 'seed', 'milk', 'chia', 'almond'}	N	{'oat', 'milk', 'chia', 'almond'}	NA	NA	NA
c09f533a4bc5a25ef316960fd9bb.jpeg	Cereal (Quaker Oatmeal Squares), oats, sugars, brown, margarine, regular, 80% fat, composite, stick, without salt, syrups, corn, light	{'oat', 'salt', 'corn', 'oatmeal', 'margarine', 'square', 'sugar', 'stick', 'syrup', 'cereal'}	N	{'oat', 'salt', 'corn', 'oatmeal', 'margarine', 'sugar', 'cereal'}	NA	NA	NA
49cefe974473a021f39604bcd667.jpeg	Oats, raw, Almond milk, unsweetened, Chia seeds, Peanut butter, Banana, raw	{'oat', 'butter', 'seed', 'banana', 'milk', 'peanut', 'chia', 'almond'}	N	{'oat', 'butter', 'banana', 'milk', 'peanut', 'chia', 'almond'}	NA	NA	NA
c8acafe240ab9f750d019016e89e.jpeg	Oats, raw, Almond milk, unsweetened, Yogurt, Greek, nonfat milk, plain, Pear, raw, Banana, raw, Plum, raw, Peanut butter	{'oat', 'butter', 'peanut', 'banana', 'yogurt', 'milk', 'plum', 'pear', 'almond'}	N	{'oat', 'butter', 'peanut', 'banana', 'yogurt', 'milk', 'plum', 'pear', 'almond'}	NA	NA	NA
0d0258474903a20af0b59f165e3d.jpeg	Yogurt, Greek, whole milk, plain, Flour, oat, Flour, whole wheat, Flour, white, all-purpose, Baking powder, Egg, whole, raw, Vanilla extract, Milk, whole, Butter, stick, salted, Maple syrup	{'oat', 'butter', 'egg', 'yogurt', 'extract', 'milk', 'flour', 'wheat', 'stick', 'syrup', 'vanilla'}	N	{'oat', 'butter', 'egg', 'yogurt', 'milk', 'flour', 'syrup', 'vanilla'}	NA	NA	NA
afe087494aee9376006669166259.jpeg	Cereal, oat, NFS, Almond milk, unsweetened, Bread, wheat or cracked wheat, toasted, Butter, stick, salted	{'oat', 'butter', 'bread', 'milk', 'wheat', 'stick', 'cereal', 'almond'}	N	{'oat', 'butter', 'flour', 'water', 'yeast', 'oil', 'egg', 'milk', 'cereal'}	NA	NA	NA
d57cd1224eae9b962c004db2b184.jpeg	Almond milk, unsweetened, Cereal (Post Honey Bunches of Oats with Almonds)	{'oat', 'bunch', 'milk', 'honey', 'cereal', 'almond'}	N	{'oat', 'milk', 'honey', 'cereal', 'almond'}	NA	NA	NA
4e3a49c1454598681c74964abd0e.jpeg	Cereal (Post Honey Bunches of Oats with Almonds), Milk, whole	{'oat', 'bunch', 'milk', 'honey', 'cereal', 'almond'}	N	{'oat', 'milk', 'honey', 'cereal', 'almond'}	NA	NA	NA
19f690df44ad955b75fbba886353.jpeg	Cereal (Post Honey Bunches of Oats Honey Roasted), Milk, reduced fat (2%), Banana, raw	{'oat', 'bunch', 'banana', 'milk', 'honey', 'cereal'}	N	{'oat', 'banana', 'milk', 'honey'}	NA	NA	NA
e2e8959045eca3d7628614147456.jpeg	Macadamia nuts	{'nut', 'macadamia'}	N	{'macadamia'}	NA	NA	NA
b5c0be814d5d8f988c5dcaf7ab57.jpeg	Rice noodles, cooked, Sesame dressing, Ham, smoked or cured, cooked, lean only eaten, Chicken breast, stewed, skin not eaten, Cucumber, raw	{'noodle', 'sesame', 'cucumber', 'chicken', 'rice', 'ham'}	N	{'noodle', 'sesame', 'cucumber', 'chicken', 'rice', 'ham'}	NA	NA	NA
b4866cc344b9b4dc836f2593db46.jpeg	Nectarine, raw, Tangerine, raw, Tomatoes, raw	{'nectarine', 'tomato', 'tangerine'}	N	{'nectarine', 'tomato', 'tangerine'}	NA	NA	NA
f3dd0fd74fb9920c84ea8b830fdb.jpeg	Chicken thigh, baked, broiled, or roasted, skin eaten, from raw, Tofu, Mushrooms, cooked, from fresh, fat not added in cooking, Cabbage, Chinese, cooked, fat not added in cooking, Noodles, cooked, Soy sauce, reduced sodium, Ginger, raw, Carrots, cooked, from fresh, fat not added in cooking, Onions, cooked, from fresh, fat not added in cooking, Chives, raw	{'mushroom', 'tofu', 'noodle', 'ginger', 'carrot', 'onion', 'chicken', 'soy', 'cabbage', 'chive'}	N	{'mushroom', 'tofu', 'noodle', 'ginger', 'carrot', 'onion', 'chicken', 'cabbage', 'chive'}	NA	NA	NA
45f74d3445a986cf797c806a684d.jpeg	Seaweed soup, Mushrooms, cooked, from fresh, fat not added in cooking	{'mushroom', 'soup', 'seaweed'}	N	{'mushroom', 'soup', 'seaweed'}	NA	NA	NA
25c33f2a4cbb9bffdfbdb9a9577e.jpeg	Cabbage, red, raw, Vegetarian burger or patty, meatless, no bun, Mushrooms, cooked, from fresh, fat not added in cooking, Rice, fried, meatless, Soy sauce, Sesame oil, Hot pepper sauce	{'mushroom', 'sesame', 'pepper', 'burger', 'oil', 'soy', 'bun', 'rice', 'cabbage'}	N	{'mushroom', 'sesame', 'pepper', 'oil', 'flour', 'yeast', 'milk', 'sugar', 'rice', 'cabbage'}	NA	NA	NA
8f64c91f47cfbaad47402bda700a.jpeg	Mushrooms, from fresh, creamed, Salmon, baked or broiled, made with oil	{'mushroom', 'salmon', 'oil'}	N	{'mushroom', 'salmon', 'oil'}	NA	NA	NA
2f5208d84346a666397e859637ac.jpeg	Rice, white, cooked, fat not added in cooking, Mushrooms, cooked, from fresh, fat not added in cooking, Flour, white, all-purpose, Soy sauce	{'mushroom', 'rice', 'soy', 'flour'}	N	{'mushroom', 'rice', 'flour'}	NA	NA	NA
cad962fc4a65bc6d8753c5a547b7.jpeg	Pork, spareribs, cooked, lean only eaten, Mushrooms, cooked, NS as to form, fat not added in cooking, Radish, daikon, cooked, fat not added in cooking	{'mushroom', 'radish', 'sparerib', 'pork'}	N	{'mushroom', 'radish', 'pork'}	NA	NA	NA
36ec495e473a99ddf2e7b2a82b0e.jpeg	Ravioli, meat-filled, with tomato sauce or meat sauce, Peppers, green, cooked, fat not added in cooking, Mushrooms, cooked, from fresh, fat not added in cooking, Spaghetti sauce	{'mushroom', 'pepper', 'green', 'tomato', 'meat', 'spaghetti', 'ravioli'}	N	{'mushroom', 'pepper', 'tomato', 'ravioli'}	NA	NA	NA
1656ced64bc7a0f3172e7face4df.jpeg	Pasta, whole grain, with tomato-based sauce and added vegetables, ready-to-heat, Chicken breast, sauteed, skin not eaten, Mushrooms, cooked, from fresh, made with oil, Broccoli, cooked, from fresh, made with oil	{'mushroom', 'pasta', 'vegetable', 'tomato', 'chicken', 'oil', 'broccoli'}	N	{'mushroom', 'pasta', 'tomato', 'chicken', 'oil', 'broccoli'}	NA	NA	NA
63208536495681a8991d276cf312.jpeg	Pasta with cream sauce, ready-to-heat, Chicken breast, baked, broiled, or roasted, skin not eaten, from raw, Mushrooms, cooked, from fresh, fat not added in cooking, Onions, cooked, from fresh, fat not added in cooking	{'mushroom', 'pasta', 'onion', 'chicken', 'cream'}	N	{'mushroom', 'pasta', 'onion', 'chicken'}	NA	NA	NA
74b81025436b93e16e1e51f7c4cd.jpeg	Olive oil, Mushrooms, cooked, from fresh, fat not added in cooking, Onions, cooked, from fresh, fat not added in cooking, Tomatoes, cooked, from fresh, NS as to method, Oregano, Paprika, Corn, yellow, cooked, from canned, fat not added in cooking, Black, brown, or Bayo beans, canned, drained, fat not added in cooking, Tortilla, whole wheat, Egg, whole, fried without fat, Avocado, raw	{'mushroom', 'oregano', 'avocado', 'bean', 'egg', 'tomato', 'onion', 'olive', 'wheat', 'oil', 'tortilla', 'corn', 'paprika'}	N	{'mushroom', 'oregano', 'avocado', 'bean', 'egg', 'tomato', 'onion', 'oil', 'flour', 'corn', 'paprika'}	NA	NA	NA
2eeb4e1644899018844cd55b686f.jpeg	Rice, white, cooked, fat not added in cooking, Mushrooms, from fresh, creamed, Potato, boiled, from fresh, peel not eaten, fat not added in cooking, Onions, cooked, from fresh, made with oil, Spaghetti sauce	{'mushroom', 'onion', 'spaghetti', 'oil', 'potato', 'rice'}	N	{'mushroom', 'onion', 'spaghetti', 'oil', 'potato', 'rice'}	NA	NA	NA
a4ab58504e7cb8af71ef1eb67757.jpeg	Chicken leg, drumstick and thigh, stewed, skin eaten, Soybean curd, Cabbage, Chinese, cooked, fat not added in cooking, Lettuce, arugula, raw, Mushrooms, cooked, from fresh, fat not added in cooking, Rice noodles, cooked, Water, tap	{'mushroom', 'noodle', 'rice', 'soybean', 'chicken', 'lettuce', 'arugula', 'drumstick', 'cabbage'}	N	{'mushroom', 'noodle', 'rice', 'tofu', 'chicken', 'lettuce', 'cabbage'}	NA	NA	NA
83cd657b4db2b5f42823f723d585.jpeg	Noodles, cooked, Pork roast, shoulder, cooked, lean and fat eaten, Bean sprouts, cooked, from fresh, fat not added in cooking, Onions, cooked, from fresh, fat not added in cooking, Mushrooms, cooked, from fresh, fat not added in cooking, Oyster-flavored sauce	{'mushroom', 'noodle', 'bean', 'oyster', 'onion', 'pork', 'roast', 'sprout'}	N	{'mushroom', 'noodle', 'bean', 'onion', 'pork', 'sprout'}	NA	NA	NA
4696565c418eb205f9ef97291b18.jpeg	Lettuce, raw, Cabbage, Chinese, cooked, made with oil, Mushrooms, cooked, from fresh, made with oil	{'mushroom', 'lettuce', 'oil', 'cabbage'}	N	{'mushroom', 'lettuce', 'oil', 'cabbage'}	NA	NA	NA
78ba47674b358341fe4584ce5bae.jpeg	Flour, white, all-purpose, Pork, ground or patty, cooked, Mushrooms, cooked, from fresh, fat not added in cooking, Onions, cooked, from fresh, fat not added in cooking, Garlic, cooked, Ginger, raw, Cabbage, green, cooked, fat not added in cooking, Soy sauce, Safflower oil, Vinegar	{'mushroom', 'ginger', 'garlic', 'green', 'onion', 'flour', 'oil', 'soy', 'pork', 'safflower', 'cabbage', 'vinegar'}	N	{'mushroom', 'ginger', 'garlic', 'onion', 'flour', 'oil', 'pork', 'safflower', 'cabbage', 'vinegar'}	NA	NA	NA
qcvh3v256c27leqx5ce26k5j8m9o.jpeg	Flour, rice, white, Chicken, ground, Mushrooms, cooked, from fresh, fat not added in cooking, Corn oil	{'mushroom', 'flour', 'chicken', 'oil', 'corn', 'rice'}	N	{'mushroom', 'flour', 'chicken', 'oil', 'corn', 'rice'}	NA	NA	NA
ba31eff24717bdebcd612be524cf.jpeg	Rice, white, with soy-based sauce, fat not added in cooking, Egg omelet or scrambled egg, with vegetables other than dark green and/or tomatoes, fat added in cooking, Cabbage, green, cooked, made with oil, Mushrooms, cooked, from fresh, made with oil, Tomatoes, cooked, from fresh, NS as to method	{'mushroom', 'egg', 'omelet', 'vegetable', 'green', 'tomato', 'oil', 'soy', 'rice', 'cabbage'}	N	{'mushroom', 'egg', 'tomato', 'oil', 'rice', 'cabbage'}	NA	NA	NA
aa8e8bcb4634850f691f7c8f6dae.jpeg	Egg omelet or scrambled egg, made without fat, Tomatoes, raw, Mushrooms, cooked, from fresh, fat not added in cooking, Onions, cooked, from fresh, fat not added in cooking, Garlic, cooked, Olive oil, Peppers, hot, cooked, from fresh, fat not added in cooking	{'mushroom', 'egg', 'omelet', 'pepper', 'garlic', 'tomato', 'onion', 'olive', 'oil'}	N	{'mushroom', 'egg', 'pepper', 'garlic', 'tomato', 'onion', 'oil'}	NA	NA	NA
93275248490095adb9d76917ddda.jpeg	Rice, white, cooked, fat added in cooking, made with oil, Mushrooms, cooked, from fresh, fat not added in cooking, Corn, yellow, cooked, from frozen, fat not added in cooking, Garlic, cooked, Egg, whole, fried with oil, Salsa, red, commercially-prepared	{'mushroom', 'egg', 'garlic', 'oil', 'corn', 'rice', 'salsa'}	N	{'mushroom', 'egg', 'garlic', 'oil', 'corn', 'rice', 'salsa'}	NA	NA	NA
5fa772fd4154a2888c63e8a87402.jpeg	Pork roast, loin, cooked, lean only eaten, Squash, summer, yellow or green, cooked, from fresh, made with oil, Squash, winter type, mashed, fat added in cooking, no sugar added in cooking, Vegetable curry, Mushrooms, cooked, from fresh, made with oil	{'mushroom', 'curry', 'vegetable', 'green', 'oil', 'sugar', 'squash', 'pork', 'roast'}	N	{'mushroom', 'curry', 'oil', 'squash', 'pork'}	NA	NA	NA
63159c044ad7b3f4943f9400bc31.jpeg	Mushrooms, from fresh, creamed, Corn, yellow, cooked, from frozen, fat not added in cooking, Rice, brown, cooked, fat not added in cooking, Onions, cooked, from fresh, fat not added in cooking, Cashews, unsalted, Soybean curd, Chicken curry	{'mushroom', 'curry', 'soybean', 'onion', 'cashew', 'chicken', 'corn', 'rice'}	N	{'mushroom', 'curry', 'tofu', 'onion', 'cashew', 'chicken', 'corn', 'rice'}	NA	NA	NA
6d5ecdf241a1bd18274f090c324d.jpeg	Couscous, plain, cooked, Mushrooms, cooked, from fresh, made with oil, Onions, cooked, from fresh, made with oil, Pesto sauce	{'mushroom', 'couscous', 'onion', 'oil', 'pesto'}	N	{'mushroom', 'couscous', 'onion', 'oil', 'pesto'}	NA	NA	NA
d7432c1d4c6db97aaa236c67dd4a.jpeg	Spinach, raw, Carrots, raw, Tomatoes, raw, Mushrooms, cooked, from fresh, made with oil	{'mushroom', 'carrot', 'tomato', 'oil', 'spinach'}	N	{'mushroom', 'carrot', 'tomato', 'oil', 'spinach'}	NA	NA	NA
8f7c68bf49e68c09a4f2f48e51cc.jpeg	Rice, white, cooked, fat not added in cooking, Carrots, cooked, from fresh, made with oil, Cheese, Brie, Mushrooms, cooked, from fresh, made with oil, Vinegar, Olive oil	{'mushroom', 'carrot', 'cheese', 'olive', 'oil', 'rice', 'vinegar'}	N	{'mushroom', 'carrot', 'cheese', 'oil', 'rice', 'vinegar'}	NA	NA	NA
c814e5ec4cde842fc2964415ecbd.jpeg	Carrots, cooked, from fresh, made with oil, Mushrooms, cooked, from fresh, made with oil, Vinegar, Soy sauce, Vegetarian burger or patty, meatless, no bun, Cheese, Brie	{'mushroom', 'carrot', 'cheese', 'burger', 'oil', 'soy', 'bun', 'vinegar'}	N	{'mushroom', 'carrot', 'cheese', 'patty', 'oil','vinegar'}	NA	NA	NA
b80c05e6401eabcf746174b5ce19.jpeg	Potato, boiled, from fresh, peel eaten, fat added in cooking, NS as to type of fat, Mushrooms, cooked, from fresh, fat not added in cooking, Onions, mature, raw, Celery, cooked, fat not added in cooking, Carrots, cooked, from fresh, fat not added in cooking, Butter, stick, unsalted, Salt, table, Beans, string, green, cooked, from fresh, fat not added in cooking, Cheese, Cheddar	{'mushroom', 'carrot', 'celery', 'butter', 'bean', 'cheese', 'salt', 'green', 'onion', 'stick', 'cheddar', 'potato'}	N	{'mushroom', 'carrot', 'celery', 'butter', 'bean', 'cheese', 'salt', 'onion', 'potato'}	NA	NA	NA
e01e3ccb49e391cdbc926fc8073f.jpeg	Rice, white, cooked, fat not added in cooking, Black, brown, or Bayo beans, canned, drained, fat not added in cooking, Chickpeas, canned, drained, fat not added in cooking, Carrots, cooked, from fresh, fat not added in cooking, Mushrooms, cooked, from fresh, fat not added in cooking, Chicken breast, baked, broiled, or roasted, skin not eaten, from raw, Spinach, cooked, from fresh, fat not added i…	{'mushroom', 'carrot', 'bean', 'chili', 'garlic', 'chicken', 'chickpea', 'rice', 'spinach'}	N	{'mushroom', 'carrot', 'bean', 'chili', 'garlic', 'chicken', 'chickpea', 'rice', 'spinach'}	NA	NA	NA
4a4a77ef4b928ed82ef3554ec991.jpeg	Pasta with tomato-based sauce, home recipe, Mushrooms, cooked, from fresh, fat not added in cooking, Butter, stick, unsalted, Onions, cooked, from fresh, fat not added in cooking, Garlic, cooked, Oats, raw, Cheese, Parmesan, dry grated, Bread crumbs, plain, Egg, whole, boiled or poached, Cheese, Ricotta	{'mushroom', 'butter', 'oat', 'cheese', 'pasta', 'parmesan', 'bread', 'crumb', 'egg', 'garlic', 'tomato', 'onion', 'stick', 'ricotta'}	N	{'mushroom', 'butter', 'oat', 'cheese', 'pasta', 'flour', 'oil', 'yeast', 'water', 'egg', 'garlic', 'tomato', 'onion'}	NA	NA	NA
9e9c08d1483394feb557798bd5a3.jpeg	Mushroom soup, NFS, butter, without salt, onions, raw, mushrooms, white, raw, wheat flour, white, all-purpose, unenriched, soup, chicken broth or bouillon, dry, milk, fluid, 1% fat, without added vitamin a and vitamin d, salt, table, spices, pepper, black, lemon juice, raw	{'mushroom', 'butter', 'broth', 'salt', 'soup', 'pepper', 'onion', 'flour', 'chicken', 'wheat', 'milk', 'spice', 'lemon', 'juice'}	N	{'mushroom', 'butter', 'broth', 'salt', 'pepper', 'onion', 'flour', 'chicken', 'milk', 'lemon'}	NA	NA	NA
75abbb7545f985a78b02946bee78.jpeg	Lettuce, raw, Chicken or turkey broth, bouillon, or consomme, Mushrooms, cooked, from fresh, fat not added in cooking, Lettuce, raw, Radish, daikon, cooked, fat not added in cooking, Pork roast, shoulder, cooked, lean only eaten, Vegetarian burger or patty, meatless, no bun	{'mushroom', 'broth', 'consomme', 'radish', 'burger', 'turkey', 'chicken', 'lettuce', 'pork', 'bun', 'roast'}	N	{'mushroom', 'consomme', 'radish', 'patty', 'chicken', 'lettuce', 'pork', 'roast'}	NA	NA	NA
75e2d6fb4248a30ebb26d50aa0f4.jpeg	Swordfish, baked or broiled, fat added in cooking, Tomatoes, cooked, from fresh, NS as to method, Mushrooms, cooked, from fresh, made with oil, Corn, yellow, cooked, from canned, fat not added in cooking, Beans, string, green, cooked, from fresh, made with oil, Avocado, raw, Olive oil	{'mushroom', 'avocado', 'swordfish', 'bean', 'tomato', 'green', 'olive', 'oil', 'corn'}	N	{'mushroom', 'avocado', 'swordfish', 'bean', 'tomato', 'oil', 'corn'}	NA	NA	NA
3c7209914e02bfe74e3e786e0799.jpeg	Egg, whole, baked, fat added in cooking, Avocado, raw, Mushrooms, cooked, from fresh, made with oil, Beans, string, green, cooked, from fresh, made with oil, Olives, black	{'mushroom', 'avocado', 'bean', 'egg', 'green', 'olive', 'oil'}	N	{'mushroom', 'avocado', 'bean', 'egg', 'oil'}	NA	NA	NA
4f25bf4d4fa4a2f23ce7b40ee282.jpeg	Cereal, muesli, Milk, lactose free, reduced fat (2%)	{'muesli', 'cereal', 'milk'}	N	{'muesli', 'cereal', 'milk'}	NA	NA	NA
505084094420b0937127d31e0108.jpeg	Milk, reduced fat (2%)	{'milk'}	N	{'milk'}	NA	NA	NA
e8f5091448a3875fafe980d5695a.jpeg	Milk, reduced fat (2%)	{'milk'}	N	{'milk'}	NA	NA	NA
43fdc3c746469bc367e4233264e2.jpeg	Milk, reduced fat (2%)	{'milk'}	N	{'milk'}	NA	NA	NA
98e46db341228cc5114f3969ddf4.jpeg	Milk, lactose free, reduced fat (2%)	{'milk'}	N	{'milk'}	NA	NA	NA
b13cd81847ba8cddcac28b540fa7.jpeg	Milk, reduced fat (2%)	{'milk'}	N	{'milk'}	NA	NA	NA
ed080e104f3fb110720468a3264a.jpeg	Milk, reduced fat (2%)	{'milk'}	N	{'milk'}	NA	NA	NA
6bb2efed41fabecc27d90d695521.jpeg	Milk, NFS	{'milk'}	N	{'milk'}	NA	NA	NA
3dfd28f34d0a853da85b63507c44.jpeg	Milk, reduced fat (2%)	{'milk'}	N	{'milk'}	NA	NA	NA
dfxsqagaptney8lro4mbczjfyg6z.jpeg	Milk, whole	{'milk'}	N	{'milk'}	NA	NA	NA
a963873d4864a0af977d25283b32.jpeg	Milk, reduced fat (2%)	{'milk'}	N	{'milk'}	NA	NA	NA
3b27b44b4c12835df1f37625d79f.jpeg	Milk, reduced fat (2%)	{'milk'}	N	{'milk'}	NA	NA	NA
7de39d7249bfbe9d35cd4d8b6a1e.jpeg	Milk, whole	{'milk'}	N	{'milk'}	NA	NA	NA
eb697d89420db67ff9f3f0c70166.jpeg	Milk, fat free (skim)	{'milk'}	N	{'milk'}	NA	NA	NA
6a052abe408299f27a09e3db424f.jpeg	Milk, whole	{'milk'}	N	{'milk'}	NA	NA	NA
a515006548efb6450f08eb78cb27.jpeg	Milk, reduced fat (2%)	{'milk'}	N	{'milk'}	NA	NA	NA
6ead9cce41beb9701e9cd56c440d.jpeg	Milk, reduced fat (2%)	{'milk'}	N	{'milk'}	NA	NA	NA
dd97cbb64141bf88251d762a13ee.jpeg	Milk, reduced fat (2%)	{'milk'}	N	{'milk'}	NA	NA	NA
206ebcff4a468b53ce41c849f7bc.jpeg	Blueberries, raw, Cereal (Kellogg's All-Bran Complete Wheat Flakes), Almond milk, unsweetened	{'milk', 'wheat', 'blueberry', 'kellogg', 'flake', 'cereal', 'almond'}	N	{'milk', 'blueberry', 'cereal', 'almond'}	NA	NA	NA
6a92326a40f58dc27eb0ef0ea973.jpeg	Oatmeal, regular or quick, made with water, fat not added in cooking, Date, Almonds, unroasted, Milk, whole	{'milk', 'oatmeal', 'almond', 'date'}	N	{'milk', 'oatmeal', 'almond', 'date'}	NA	NA	NA
4ea6cec74d26bb8941f74acb42aa.jpeg	Cereal (General Mills Cheerios), Blueberries, raw, Milk, whole	{'milk', 'mill', 'blueberry', 'cheerio', 'cereal'}	N	{'milk', 'blueberry', 'cheerio'}	NA	NA	NA
614ecde14e24a492b3c7c41ca2e5.jpeg	Cereal (General Mills Cheerios Honey Nut), Milk, whole	{'milk', 'honey', 'mill', 'cheerio', 'cereal'}	N	{'milk', 'honey', 'cereal'}	NA	NA	NA
bc7c1c4346b7847925f240c367a7.jpeg	Cereal (Post Grape-Nuts Flakes), Milk, lactose free, reduced fat (2%)	{'milk', 'grape', 'flake', 'cereal', 'nut'}	N	{'milk', 'grape', 'cereal'}	NA	NA	NA
493b117b44dbbc62f4328fa8a794.jpeg	Chicken breast, baked, broiled, or roasted, skin not eaten, from raw, Worcestershire sauce, Olive oil, Broccoli, cooked, from frozen, fat not added in cooking, Potato, mashed, from dry mix, made with milk	{'milk', 'chicken', 'olive', 'oil', 'broccoli', 'worcestershire', 'potato'}	N	{'milk', 'chicken', 'oil', 'broccoli', 'worcestershire', 'potato'}	NA	NA	NA
c57ea63c4ab29d30a522b02c2534.jpeg	Cereal (Quaker Cap'n Crunch's Crunchberries), Milk, reduced fat (2%)	{'milk', 'cereal', 'crunchberries', 'crunch'}	N	{'milk', 'cereal'}	NA	NA	NA
de4853d9426197f1a067bdf3c7f8.jpeg	Almond milk, unsweetened	{'milk', 'almond'}	N	{'milk', 'almond'}	NA	NA	NA
fddbbeeb44d49218d0d9e5c8537f.jpeg	Meatballs, NS as to type of meat, with sauce, Mung beans, dry, cooked, fat not added in cooking, Spaghetti sauce	{'meatball', 'spaghetti', 'bean', 'meat'}	N	{'meatball', 'spaghetti', 'bean'}	NA	NA	NA
0670ea1147cd96b0fd5145ab5e28.jpeg	Turkey, light meat, roasted, skin not eaten	{'meat', 'turkey'}	N	{'turkey'}	NA	NA	NA
6c0744f74f31ada241c491e2f76d.jpeg	Tortilla, flour, Potato, roasted, from fresh, peel eaten, made with oil, Mayonnaise, regular, Salsa, red, commercially-prepared	{'mayonnaise', 'flour', 'oil', 'tortilla', 'potato', 'salsa'}	N	{'egg', 'vinegar', 'flour', 'oil', 'potato', 'salsa'}	NA	NA	NA
2861b44a46c49d85fd0157554cee.jpeg	Chard, raw, Cheese, Feta, Onions, mature, raw, Tomatoes, raw, Chicken breast, baked, broiled, or roasted, skin not eaten, from raw, Chili con carne with beans, Lime juice, 100%, canned or bottled, Olive oil	{'lime', 'cheese', 'bean', 'chili', 'tomato', 'onion', 'chicken', 'olive', 'oil', 'juice'}	N	{'lime', 'cheese', 'bean', 'chili', 'tomato', 'onion', 'chicken', 'oil', 'juice'}	NA	NA	NA
cc4f4f384a159bde070e8bdacf8b.jpeg	Licorice	{'licorice'}	N	{'licorice'}	NA	NA	NA
f563a0a543eca042143fb0ae1c77.jpeg	Lettuce, raw	{'lettuce'}	N	{'lettuce'}	NA	NA	NA
c65b2c6f4df8b3c517b2a67eac4e.jpeg	Lettuce, Boston, raw, Radish, raw, Italian dressing, made with vinegar and oil	{'lettuce', 'oil', 'radish', 'vinegar'}	N	{'lettuce', 'oil', 'radish', 'vinegar', 'cheese', 'onion', 'garlic', 'salt, 'lemon', 'oregano', 'mustard', 'basil'}	NA	NA	NA
d39ed4c545d489ffb37a6ca70baf.jpeg	Lettuce, Boston, raw, Avocado, raw, Italian dressing, made with vinegar and oil	{'lettuce', 'oil', 'avocado', 'vinegar'}	N	{'lettuce', 'oil', 'avocado', 'vinegar'}	NA	NA	NA
b992d5e14125a638b3e5c39cc21f.jpeg	Lettuce, arugula, raw, Italian dressing, made with vinegar and oil	{'lettuce', 'arugula', 'oil', 'vinegar'}	N	{'lettuce', 'arugula', 'oil', 'vinegar', 'cheese', 'onion', 'garlic', 'salt', 'lemon', 'pepper', 'oregano', 'basil'}	NA	NA	NA
5562997a4e7da0d903b10769ef0a.jpeg	Rice, brown, cooked, fat not added in cooking, Broccoli, cooked, from frozen, fat not added in cooking, Lentils, dry, cooked, fat not added in cooking, Avocado dressing	{'lentil', 'rice', 'avocado', 'broccoli'}	N	{'lentil', 'rice', 'avocado', 'broccoli'}	NA	NA	NA
1ab490e94f2ca9219bbb523b5886.jpeg	Kale, cooked, from fresh, made with oil, Lentil soup, home recipe, canned, or ready-to-serve	{'lentil', 'oil', 'kale', 'soup'}	N	{'lentil', 'oil', 'kale', 'soup'}	NA	NA	NA
56d5044a430aabd3cc0d1c6550e5.jpeg	Chicken breast, baked, broiled, or roasted, skin not eaten, from raw, Olive oil, Squash, winter type, mashed, fat added in cooking, no sugar added in cooking, Lentils, dry, cooked, fat not added in cooking, Rice, brown, cooked, fat not added in cooking, Onions, cooked, from fresh, fat not added in cooking, Garlic, cooked	{'lentil', 'garlic', 'onion', 'chicken', 'olive', 'oil', 'sugar', 'squash', 'rice'}	N	{'lentil', 'garlic', 'onion', 'chicken', 'oil', 'sugar', 'squash', 'rice'}	NA	NA	NA
0ae1b9f84b1badca86b477b78e9f.jpeg	Vodka, Soft drink, NFS, Lemon juice, 100%, freshly squeezed	{'lemon', 'juice', 'vodka'}	N	{'lemon', 'vodka'}	NA	NA	NA
b4c17c344d97896cb57d399ac7f6.jpeg	Pasta, whole grain, cooked, Pickles, NS as to vegetable, Edamame, cooked, Garlic, cooked, Pork, ground or patty, cooked, Chicken or turkey broth, less or reduced sodium, canned or ready-to-serve	{'le', 'pickle', 'broth', 'pasta', 'vegetable', 'garlic', 'turkey', 'chicken', 'pork'}	N	{'pickle', 'broth', 'pasta', 'garlic', 'chicken', 'pork'}	NA	NA	NA
f9c65b594d8a966f0e183f1fd7de.jpeg	Cabbage, Chinese, cooked, fat not added in cooking, Pasta, cooked, Chicken or turkey broth, less or reduced sodium, canned or ready-to-serve, Soybean curd, Spinach, cooked, from fresh, fat not added in cooking	{'le', 'broth', 'pasta', 'soybean', 'turkey', 'chicken', 'cabbage', 'spinach'}	N	{'broth', 'pasta', 'tofu', 'chicken', 'cabbage', 'spinach'}	NA	NA	NA
b233344f4d47b87a65e007c9c750.jpeg	White beans, canned, drained, fat not added in cooking, Red kidney beans, canned, drained, low sodium, fat not added in cooking, Peppers, hot, cooked, from canned, fat not added in cooking, Corn, yellow, cooked, from canned, fat not added in cooking, Onions, cooked, from fresh, fat not added in cooking, Garlic, cooked, Chicken or turkey broth, less or reduced sodium, canned or ready-to-serve, Chi…	{'le', 'broth', 'bean', 'pepper', 'garlic', 'onion', 'turkey', 'chicken', 'corn'}	N	{'broth', 'bean', 'pepper', 'garlic', 'onion', 'chicken', 'corn'}	NA	NA	NA
bca181ec401785899a1824e45399.jpeg	Lamb chop, NS as to cut, cooked, lean and fat eaten	{'lamb'}	N	{'lamb'}	NA	NA	NA
f0fa8c1a4800ab82b7e84a717e0e.jpeg	Kiwi fruit, raw	{'kiwi'}	N	{'kiwi'}	NA	NA	NA
3ee665ae4c2b907ea52f1e931cdf.jpeg	Kiwi fruit, raw	{'kiwi'}	N	{'kiwi'}	NA	NA	NA
7073d3974617b03f9155ed4fe0af.jpeg	Kiwi fruit, raw	{'kiwi'}	N	{'kiwi'}	NA	NA	NA
03ce7aba4dbe82ca2dd52af08216.jpeg	Rice, fried, meatless, Kimchi, Water, tap	{'kimchi', 'rice'}	N	{'kimchi', 'rice'}	NA	NA	NA
ca84386c4dd18a7fbe345350c1e2.jpeg	Cereal (Kellogg's Frosted Mini-Wheats), Milk, fat free (skim)	{'kellogg', 'wheat', 'cereal', 'milk'}	N	{'cereal', 'milk'}	NA	NA	NA
14a55d6140e59e4f1736061e5a0b.jpeg	Cereal (Kellogg's Frosted Mini-Wheats), Milk, low fat (1%)	{'kellogg', 'wheat', 'cereal', 'milk'}	N	{'cereal', 'milk'}	NA	NA	NA
ac5fbeda47bdbc9a0890c0834e17.jpeg	Cereal (Kellogg's Froot Loops), Milk, low fat (1%)	{'kellogg', 'loop', 'cereal', 'milk'}	N	{'cereal', 'milk'}	NA	NA	NA
8fe5321c40048b1a87d0fb41aa16.jpeg	Egg omelet or scrambled egg, with vegetables other than dark green and/or tomatoes, fat added in cooking, Egg white, omelet, scrambled, or fried, with vegetables, fat added in cooking, Kale, cooked, from fresh, made with oil, Spinach, cooked, from fresh, made with oil, Peppers, green, cooked, made with oil	{'kale', 'egg', 'omelet', 'vegetable', 'pepper', 'green', 'tomato', 'oil', 'spinach'}	N	{'kale', 'egg', 'pepper', 'tomato', 'oil', 'spinach'}	NA	NA	NA
0c0a361d4013aebf1fb13a65381f.jpeg	Egg omelet or scrambled egg, with vegetables other than dark green and/or tomatoes, fat added in cooking, Kale, cooked, from fresh, fat added in cooking, NS as to type of fat, Cilantro, raw	{'kale', 'egg', 'omelet', 'vegetable', 'green', 'tomato', 'cilantro'}	N	{'kale', 'egg', 'tomato', 'cilantro'}	NA	NA	NA
0f8fe55e45829d17efbdf39ab3fe.jpeg	Potato, hash brown, from fast food, Kale, cooked, from fresh, made with oil, Egg omelet or scrambled egg, made with oil	{'kale', 'egg', 'omelet', 'oil', 'potato'}	N	{'kale', 'egg', 'oil', 'potato'}	NA	NA	NA
74a354264b21afdc8f0c3c430eac.jpeg	Fruit juice blend, 100% juice	{'juice'}	N	{'fruit'}	NA	NA	NA
9a94e8ad41849c5b361a515f4f80.jpeg	Cranberry juice, 100%, not a blend	{'juice', 'cranberry'}	N	{'cranberry'}	NA	NA	NA
c82dae9447c1941fbb581caaf94e.jpeg	Cranberry juice, 100%, not a blend, Carbonated water, unsweetened	{'juice', 'cranberry'}	N	{'cranberry'}	NA	NA	NA
6685300743ea8987ba95e0040b6f.jpeg	Cranberry juice drink, with high vitamin C, Carbonated water, unsweetened	{'juice', 'cranberry'}	N	{'cranberry'}	NA	NA	NA
980864224143be648308c8dd0db2.jpeg	Jicama, raw	{'jicama'}	N	{'jicama'}	NA	NA	NA
c7c01a27467caed226913b96a43b.jpeg	Cookie, butter or sugar, with icing or filling other than chocolate	{'icing', 'butter', 'cookie', 'chocolate', 'sugar'}	N	{'icing', 'butter', 'flour', 'egg', 'milk', 'sugar'}	NA	NA	NA
759c09be4dd79bdb0f62484b59d8.jpeg	Butter, stick, unsalted, Egg, whole, boiled or poached, Flour, white, all-purpose, Sugar, white, granulated or lump, Milk, evaporated, whole, Water, tap, Cake, sponge, without icing or filling, Flour, white, all-purpose, Sugar, white, granulated or lump, Lard, Water, tap, Beans, dry, cooked, NS as to type, fat not added in cooking	{'icing', 'butter', 'bean', 'cake', 'egg', 'flour', 'milk', 'lard', 'sugar', 'stick'}	N	{'butter', 'bean', 'egg', 'flour', 'milk', 'lard', 'sugar', 'stick'}	NA	NA	NA
22e5ed144abfb35ee17afb1f640b.jpeg	Ice cream, regular, flavors other than chocolate, Chocolate syrup, thin type, Chocolate-flavored sprinkles	{'ice', 'flavor', 'chocolate', 'sprinkle', 'cream', 'syrup'}	N	{'milk', 'sprinkle', 'cream', 'sugar', 'vanilla'}	NA	NA	NA
9727a78d404eafd3a8bee8a7bbb2.jpeg	Ice cream, regular, flavors other than chocolate, Chocolate syrup, thin type	{'ice', 'flavor', 'chocolate', 'cream', 'syrup'}	N	{'vanilla, 'milk', 'cream', 'sugar'}	NA	NA	NA
25a4b2124d58bc2338fa5d12aa93.jpeg	Ice cream, regular, flavors other than chocolate, Topping, chocolate, thick, fudge type	{'ice', 'flavor', 'chocolate', 'cream', 'fudge'}	N	{'milk', 'chocolate', 'cream', 'sugar', 'vanilla'}	NA	NA	NA
f69eb25f41c0bb83fcfabb913437.jpeg	Ice cream, regular, flavors other than chocolate, milk, buttermilk, fluid, cultured, lowfat, sugars, granulated, cornstarch, salt, table, candies, semisweet chocolate	{'ice', 'cornstarch', 'flavor', 'buttermilk', 'salt', 'chocolate', 'milk', 'sugar', 'cream', 'candy'}	N	{'cornstarch', 'buttermilk', 'salt', 'chocolate', 'milk', 'sugar', 'cream'}	NA	NA	NA
31b1a340428893a4d26a075067ac.jpeg	Croissant, Ham, prepackaged or deli, luncheon meat	{'ham', 'croissant', 'meat'}	N	{'ham', 'egg', 'butter', 'milk', 'flour', 'yeast'}	NA	NA	NA
3bd74111444dbbd9e90879785f82.jpeg	Summer squash, yellow or green, fresh, cooked, fat added, NS as to fat type	{'green', 'squash'}	N	{'squash'}	NA	NA	NA
1bcd1f4a4861805fc6c07036c1ba.jpeg	Rice, white, cooked, fat not added in cooking, Chicken breast, fried, coated, skin / coating eaten, from raw, Tuna, fresh, raw, Onions, young green, raw, Water, tap	{'green', 'onion', 'chicken', 'rice', 'tuna'}	N	{'onion', 'chicken', 'rice', 'tuna'}	NA	NA	NA
105fa9b24cea906b65ba2053584d.jpeg	Rice, white, cooked, fat not added in cooking, Cabbage, green, cooked, made with oil, Salsa, red, commercially-prepared	{'green', 'oil', 'rice', 'cabbage', 'salsa'}	N	{'oil', 'rice', 'cabbage', 'salsa'}	NA	NA	NA
4e284d9e4fe69ab159dcbab44d9f.jpeg	Turkey, prepackaged or deli, luncheon meat, Plum, raw, Squash, summer, yellow or green, cooked, from fresh, fat not added in cooking	{'green', 'meat', 'turkey', 'squash', 'plum'}	N	{'turkey', 'squash', 'plum'}	NA	NA	NA
756532be4a858ebaba3235a7158f.jpeg	Rice, white, cooked, fat not added in cooking, Gravy, poultry, Vegetarian pot pie, Vegetarian burger or patty, meatless, no bun	{'gravy', 'burger', 'bun', 'rice', 'pie'}	N	{'gravy', 'flour', 'water', 'yeast', 'rice', 'pie'}	NA	NA	NA
c93ba1bc4895a376c23a0132666a.jpeg	Grapefruit, raw	{'grapefruit'}	N	{'grapefruit'}	NA	NA	NA
e387c97c4aecbd2735670b2bae95.jpeg	Grapefruit, raw, Sugar, brown	{'grapefruit', 'sugar'}	N	{'grapefruit', 'sugar'}	NA	NA	NA
e0b2d1d447c485271fabc939d4ac.jpeg	Grapes, raw, NS as to type	{'grape'}	N	{'grape'}	NA	NA	NA
4ac1872041a585a53cccd1661b9a.jpeg	Grapes, raw, NS as to type	{'grape'}	N	{'grape'}	NA	NA	NA
ee07fb754091a16053a2026d7005.jpeg	Grapes, raw, NS as to type	{'grape'}	N	{'grape'}	NA	NA	NA
c728890e468897bfe92cfcac960e.jpeg	Grapes, raw, NS as to type	{'grape'}	N	{'grape'}	NA	NA	NA
090d15f24b5383a64df27706ec98.jpeg	Grapes, raw, NS as to type	{'grape'}	N	{'grape'}	NA	NA	NA
4bcc115a453295978dabc3ad6cfe.jpeg	Grapes, raw, NS as to type	{'grape'}	N	{'grape'}	NA	NA	NA
7f39e8ff4e58b3949406a3a6c5d2.jpeg	Grapes, raw, NS as to type	{'grape'}	N	{'grape'}	NA	NA	NA
1b087dd74b988ef13e4d6cf2c3f9.jpeg	Grapes, raw, NS as to type	{'grape'}	N	{'grape'}	NA	NA	NA
c874e663414fb93a53e7754ca23b.jpeg	Grapes, raw, NS as to type	{'grape'}	N	{'grape'}	NA	NA	NA
231e6a264352885ae64b4769fd06.jpeg	Grapes, raw, NS as to type	{'grape'}	N	{'grape'}	NA	NA	NA
eg8yvo3jekgir8c95jnhdkvs32kn.jpeg	Grapes, raw, NS as to type	{'grape'}	N	{'grape'}	NA	NA	NA
c022f32549dc82938c2e05c6e304.jpeg	Pear, raw, Grapes, raw, NS as to type	{'grape', 'pear'}	N	{'grape', 'pear'}	NA	NA	NA
ec2f815d42d6a69c4704acf0c0c3.jpeg	Yogurt, Greek, whole milk, plain, Honey, Blueberries, raw, Cereal, granola	{'granola', 'yogurt', 'milk', 'honey', 'blueberry', 'cereal'}	N	{'granola', 'yogurt', 'milk', 'honey', 'blueberry', 'cereal'}	NA	NA	NA
17e048034b3ebdc202ace610dba9.jpeg	Yogurt, Greek, whole milk, fruit, Cereal, granola, Blueberries, raw	{'granola', 'yogurt', 'milk', 'blueberry', 'cereal'}	N	{'granola', 'yogurt', 'milk', 'blueberry', 'cereal'}	NA	NA	NA
d0658ded4028813e2e876c5266ba.jpeg	Cereal, granola, Yogurt, whole milk, plain	{'granola', 'yogurt', 'cereal', 'milk'}	N	{'granola', 'yogurt', 'cereal', 'milk'}	NA	NA	NA
1eef81154c42a603dd8d9936f86c.jpeg	Yogurt, Greek, whole milk, plain, Cereal, granola	{'granola', 'yogurt', 'cereal', 'milk'}	N	{'granola', 'yogurt', 'cereal', 'milk'}	NA	NA	NA
6aa83a4642e092a356ed69c83f97.jpeg	Yogurt, Greek, nonfat milk, plain, Cereal (Nature Valley Granola)	{'granola', 'yogurt', 'cereal', 'milk'}	N	{'granola', 'yogurt', 'cereal', 'milk'}	NA	NA	NA
b4ba4dec4aa5af4856e514024eff.jpeg	Yogurt, Greek, low fat milk, plain, Cereal, granola	{'granola', 'yogurt', 'cereal', 'milk'}	N	{'granola', 'yogurt', 'cereal', 'milk'}	NA	NA	NA
0fe7b1064b00b45e9eaf78f54d0a.jpeg	Yogurt, Greek, low fat milk, fruit, Cereal, granola	{'granola', 'yogurt', 'cereal', 'milk'}	N	{'granola', 'yogurt', 'cereal', 'milk'}	NA	NA	NA
0033c3304cdd98508a4afd6c7eaa.jpeg	Yogurt, Greek, nonfat milk, plain, Cereal, granola, Flax seeds, Pumpkin seeds, unsalted	{'granola', 'seed', 'yogurt', 'milk', 'flax', 'cereal', 'pumpkin'}	N	{'granola', 'yogurt', 'milk', 'flax', 'cereal', 'pumpkin'}	NA	NA	NA
be69fb3e45319b8faadc05c2a71e.jpeg	Pancakes, plain, Yogurt, Greek, whole milk, plain, Persimmon, raw, Banana, raw, Pomegranate, raw, Granola, homemade, Peanut butter	{'granola', 'persimmon', 'pomegranate', 'butter', 'banana', 'yogurt', 'milk', 'peanut', 'pancake'}	N	{'granola', 'persimmon', 'pomegranate', 'butter', 'banana', 'yogurt', 'milk', 'peanut', 'egg', 'flour', 'sugar'}	NA	NA	NA
cb2dd0ee489fb1e23863b184e7b9.jpeg	Cereal or granola bar (Kellogg's Special K bar), Rolo, Pretzels, hard, plain, salted, Pecans, NFS	{'granola', 'pecan', 'pretzel', 'kellogg', 'cereal'}	N	{'granola', 'pecan', 'salt', 'butter', 'flour', 'sugar', 'egg', 'yeast', 'cereal'}	NA	NA	NA
9a4b3ab54542af08b1eeb9890ccd.jpeg	Cereal (Kellogg's All-Bran Complete Wheat Flakes), Milk, NFS, Granola, homemade, Nutritional powder mix, whey based, NFS	{'granola', 'milk', 'wheat', 'kellogg', 'flake', 'cereal'}	N	{'granola', 'milk', 'cereal'}	NA	NA	NA
a2f2d0664a69b7eb3ca09bbdad13.jpeg	Cereal (Kellogg's Low Fat Granola), Almond milk, unsweetened	{'granola', 'milk', 'kellogg', 'cereal', 'almond'}	N	{'granola', 'milk', 'almond'}	NA	NA	NA
618c157b437bb2174856f4cdc187.jpeg	Cereal, granola, Almond milk, sweetened	{'granola', 'milk', 'cereal', 'almond'}	N	{'granola', 'milk', 'cereal', 'almond'}	NA	NA	NA
c6eb0025404d93e2e7802ae639d2.jpeg	Yogurt, whole milk, plain, Cereal, granola, Strawberries, frozen, unsweetened, Lime juice, 100%, freshly squeezed, Butter, stick, unsalted, Egg, yolk only, cooked, fat not added in cooking, Sugar, NFS	{'granola', 'lime', 'butter', 'egg', 'yogurt', 'milk', 'sugar', 'juice', 'yolk', 'stick', 'cereal', 'strawberry'}	N	{'granola', 'lime', 'butter', 'egg', 'yogurt', 'milk', 'sugar', 'cereal', 'strawberry'}	NA	NA	NA
4007eb954815986fcc8e15da9e5f.jpeg	Yogurt, Greek, nonfat milk, flavors other than fruit, Cereal, granola	{'granola', 'flavor', 'yogurt', 'milk', 'cereal'}	N	{'granola', 'yogurt', 'milk', 'cereal'}	NA	NA	NA
050559814073827d93c3202ddf23.jpeg	Yogurt, Greek, low fat milk, flavors other than fruit, Cereal, granola	{'granola', 'flavor', 'yogurt', 'milk', 'cereal'}	N	{'granola', 'yogurt', 'milk', 'cereal'}	NA	NA	NA
ae63b84b428c8a194df6c891200b.jpeg	Yogurt, low fat milk, flavors other than fruit, Blueberries, frozen, unsweetened, Cereal, granola	{'granola', 'flavor', 'yogurt', 'milk', 'blueberry', 'cereal'}	N	{'granola', 'yogurt', 'milk', 'blueberry', 'cereal'}	NA	NA	NA
d9fabc1c428caa6de5ebba2614cc.jpeg	Yogurt, whole milk, flavors other than fruit, Cereal (Kellogg's Low Fat Granola with Raisins), Apple, raw	{'granola', 'flavor', 'raisin', 'yogurt', 'milk', 'kellogg', 'apple', 'cereal'}	N	{'granola', 'raisin', 'yogurt', 'milk', 'apple', 'cereal'}	NA	NA	NA
d3970b5d4e49b0611d9802a5eb06.jpeg	Yogurt, Greek, whole milk, plain, Cereal (Kellogg's Low Fat Granola), Blueberries, raw, Cranberries, dried, Banana, raw	{'granola', 'cranberry', 'banana', 'yogurt', 'milk', 'blueberry', 'kellogg', 'cereal'}	N	{'granola', 'cranberry', 'banana', 'yogurt', 'milk', 'blueberry', 'cereal'}	NA	NA	NA
600e363f4ee9a38beaf5dd00f670.jpeg	Bagel, whole wheat, Cheese, cream, light or lite, Egg omelet or scrambled egg, made without fat, Egg white omelet, scrambled, or fried, made without fat, Banana, raw, Yogurt, Greek, nonfat milk, plain, Granola, homemade, Pomegranate, raw	{'granola', 'cheese', 'pomegranate', 'egg', 'omelet', 'banana', 'yogurt', 'milk', 'wheat', 'cream', 'bagel'}	N	{'granola', 'cheese', 'pomegranate', 'egg', 'banana', 'yogurt', 'milk', 'flour', 'salt', 'egg'}	NA	NA	NA
2d526ce842c696a3c4668317d3aa.jpeg	Cereal, granola	{'granola', 'cereal'}	N	{'granola', 'cereal'}	NA	NA	NA
c4621c584690b39a37adc64d0711.jpeg	Oatmeal, regular or quick, made with water, fat not added in cooking, Egg white omelet, scrambled, or fried, made with cooking spray, Strawberries, raw, Grapes, raw, NS as to type, Plum, raw, Yogurt, Greek, nonfat milk, plain, Granola, homemade, Peanut butter	{'granola', 'butter', 'egg', 'omelet', 'yogurt', 'oatmeal', 'milk', 'plum', 'grape', 'peanut', 'strawberry'}	N	{'granola', 'butter', 'egg', 'yogurt', 'oatmeal', 'milk', 'plum', 'grape', 'peanut', 'strawberry'}	NA	NA	NA
6666b4d94237ab4cc346e9afdacb.jpeg	Cereal (Kellogg's All-Bran Complete Wheat Flakes), Milk, whole, Granola, homemade, Banana, raw, Nutritional powder mix, whey based, NFS	{'granola', 'banana', 'milk', 'wheat', 'kellogg', 'flake', 'cereal'}	N	{'granola', 'banana', 'milk', 'cereal'}	NA	NA	NA
5145ed0c46dd85dada9d75be8e01.jpeg	Strawberries, raw, Milk, whole, Banana, raw, Strawberries, frozen, unsweetened, Blueberries, frozen, unsweetened, Cereal, granola	{'granola', 'banana', 'milk', 'blueberry', 'cereal', 'strawberry'}	N	{'granola', 'banana', 'milk', 'blueberry', 'cereal', 'strawberry'}	NA	NA	NA
23846920421ba1d51448bacb004c.jpeg	Gnocchi, potato, Pesto sauce, Vegetarian burger or patty, meatless, no bun	{'gnocchi', 'burger', 'bun', 'potato', 'pesto'}	N	{'cheese', 'flour', 'egg', 'salt', 'potato', 'pesto'}	NA	NA	NA
d1be81dc424087a8e77c4c1b35a0.jpeg	Pie, pumpkin, cream, whipped, cream topping, pressurized, yogurt, greek, plain, nonfat, sugars, granulated, sugars, brown, pumpkin, raw, spices, cinnamon, ground, spices, ginger, ground, spices, cloves, ground, spices, nutmeg, ground, pumpkin, raw	{'ginger', 'nutmeg', 'yogurt', 'spice', 'sugar', 'cream', 'cinnamon', 'clove', 'pie', 'pumpkin'}	N	{'ginger', 'nutmeg', 'yogurt', 'sugar', 'cream', 'cinnamon', 'clove', 'pie', 'pumpkin'}	NA	NA	NA
da670dc8449d8e54b850f83d3b49.jpeg	Blueberries, frozen, unsweetened, Honey, Ginger, raw, Chia seeds, Almond milk, unsweetened, Kale, cooked, from fresh, fat not added in cooking, Spinach, raw	{'ginger', 'kale', 'seed', 'milk', 'honey', 'blueberry', 'chia', 'spinach', 'almond'}	N	{'ginger', 'kale', 'milk', 'honey', 'blueberry', 'chia', 'spinach', 'almond'}	NA	NA	NA
1830fbe942608bb5f9751a07ed8c.jpeg	Cookie, gingersnaps, sweetener, syrup, agave, molasses, sugars, granulated, wheat flour, white, all-purpose, unenriched, spices, ginger, ground, spices, cinnamon, ground, salt, table	{'ginger', 'cookie', 'cinnamon', 'salt', 'flour', 'agave', 'wheat', 'molasses', 'spice', 'sugar', 'gingersnap', 'syrup'}	N	{'ginger', 'cinnamon', 'salt', 'flour', 'agave', 'molasses', 'sugar'}	NA	NA	NA
4hscihsk3tk7qbhzf87ozhrkysjl.jpeg	Blueberries, frozen, unsweetened, Almond milk, unsweetened, Date, Ginger, raw, Tahini, Banana, raw	{'ginger', 'banana', 'milk', 'tahini', 'blueberry', 'almond', 'date'}	N	{'ginger', 'banana', 'milk', 'tahini', 'blueberry', 'almond', 'date'}	NA	NA	NA
7cv2ow81kcewd1e4c2pm2ml5vhg8.jpeg	Pasta with tomato-based sauce, ready-to-heat, Garlic bread, from frozen, Water, tap	{'garlic', 'tomato', 'pasta', 'bread'}	N	{'garlic', 'tomato', 'pasta', 'flour', 'yeast', 'oil', 'egg'}	NA	NA	NA
d01658314b5e8a93ed3d5c0eb742.jpeg	Garlic bread, from fast food / restaurant	{'garlic', 'bread'}	N	{'garlic', 'flour', 'yeast', 'oil', 'egg', 'water', 'salt'}	NA	NA	NA
4036a5264cd6a722865f3d0e87d3.jpeg	Fritter, apple	{'fritter', 'apple'}	N	{'apple'}	NA	NA	NA
ca1024c94309a1a0815bd6c7f218.jpeg	Focaccia, Italian flatbread, plain, Carrots, raw	{'focaccia', 'carrot', 'flatbread'}	N	{'carrot', 'flour', 'rosemary', 'salt', 'oil', 'yeast'}	NA	NA	NA
70ff5d5c4b04bb53e5809d841915.jpeg	Yogurt, Greek, nonfat milk, plain, Raspberries, raw, NS as to color, Jam, preserve, all flavors	{'flavor', 'yogurt', 'raspberry', 'milk'}	N	{'yogurt', 'raspberry', 'milk'}	NA	NA	NA
ee5ff64544e2b102186d4bc1d00a.jpeg	Yogurt, Greek, whole milk, flavors other than fruit, Banana, raw, Cereal, muesli	{'flavor', 'banana', 'yogurt', 'muesli', 'milk', 'cereal'}	N	{'banana', 'yogurt', 'muesli', 'milk', 'cereal'}	NA	NA	NA
f13551c5408694074c22e43dc4dc.jpeg	Naan, Indian flatbread	{'flatbread', 'naan'}	N	{'flour', 'water', 'milk', 'yogurt', 'salt'}	NA	NA	NA
8ff89ab341ec8462a2f6f8f3c43e.jpeg	Naan, Indian flatbread	{'flatbread', 'naan'}	N	{'flour', 'water', 'milk', 'yogurt'}	NA	NA	NA
b35545bf43c4b7ad7f3a1cb28815.jpeg	Chicken fillet, breaded, Honey mustard dip, Potato, french fries, from fresh, baked, Olive oil, Bread, French or Vienna, Butter, stick, salted	{'fillet', 'butter', 'bread', 'honey', 'chicken', 'fry', 'olive', 'oil', 'stick', 'potato', 'mustard'}	N	{'butter', 'flour', 'egg', 'yeast', 'water', 'honey', 'chicken', 'oil', 'potato', 'vinegar', 'salt'}	NA	NA	NA
07d72ed6448e9ffa1ad46a59ab37.jpeg	Fig, dried	{'fig'}	N	{'fig'}	NA	NA	NA
a48997bf4715833ca26c3950d22a.jpeg	Fig, raw	{'fig'}	N	{'fig'}	NA	NA	NA
073062b545edb2853c734215efbc.jpeg	Rice pilaf, Falafel	{'falafel', 'rice'}	N	{'falafel', 'rice'}	NA	NA	NA
8fcf9ffe4e9a9112c3434a168ff3.jpeg	Bread, pita, Falafel, Yogurt, Greek, nonfat milk, plain, Tahini, Lemon juice, 100%, freshly squeezed, Tomatoes, raw	{'falafel', 'pita', 'bread', 'yogurt', 'tomato', 'milk', 'tahini', 'lemon', 'juice'}	N	{'chickpea', 'garlic', 'onion', 'coriander', 'pepper', 'yeast', 'flour', 'oil', 'salt', 'yogurt', 'tomato', 'milk', 'tahini', 'lemon'}	NA	NA	NA
8ccfa57247358819766e395846f0.jpeg	Falafel, Hummus, plain, Tahini, Olives, black, Olive oil, Water, tap	{'falafel', 'hummus', 'tahini', 'olive', 'oil'}	N	{'falafel', 'chickpea', 'garlic', 'salt', 'oil', lemon', 'juice', 'tahini'}	NA	NA	NA
1b61dd5149a7a21f5d1dba5d11ea.jpeg	Coffee, espresso, Cream, half and half, Milk, low fat (1%), Sugar, white, and water syrup	{'espresso', 'milk', 'coffee', 'sugar', 'cream', 'syrup'}	N	{'milk', 'coffee', 'sugar', 'cream'}	NA	NA	NA
9f271f9b46a0ad9c7fca839688d9.jpeg	Vegetable oil, NFS, Enchilada sauce, red	{'enchilada', 'vegetable', 'oil'}	N	{'enchilada', 'oil'}	NA	NA	NA
ee8d05894a36b2fddfb3063168ff.jpeg	Eggplant parmesan casserole, regular	{'eggplant', 'parmesan'}	N	{'eggplant', 'cheese'}	NA	NA	NA
21ed6bfa47bc9ce6e6c2c6825026.jpeg	Egg, whole, boiled or poached	{'egg'}	N	{'egg'}	NA	NA	NA
32cba1fa4e6cb4f68aea89a52ceb.jpeg	Egg, whole, fried without fat	{'egg'}	N	{'egg'}	NA	NA	NA
d114963a44b1907761fb16b16a62.jpeg	Egg, whole, boiled or poached	{'egg'}	N	{'egg'}	NA	NA	NA
c811e5314a5d85ff6b5fd5d55fbb.jpeg	Egg, whole, fried without fat	{'egg'}	N	{'egg'}	NA	NA	NA
a94fafa744b78ac998d79e1bb0c2.jpeg	Egg, whole, boiled or poached	{'egg'}	N	{'egg'}	NA	NA	NA
7985437b4a9f96bc55cf4528e8f1.jpeg	Egg, whole, fried with cooking spray	{'egg'}	N	{'egg'}	NA	NA	NA
96444b3843b08ce28dc1873e6ba9.jpeg	Banana, raw, Walnuts, Pancakes, plain, Milk, whole, Potato, hash brown, from fast food, Egg omelet or scrambled egg, made with oil	{'egg', 'walnut', 'banana', 'omelet', 'milk', 'oil', 'pancake', 'potato'}	N	{'egg', 'walnut', 'banana', 'milk', 'oil', 'flour', 'butter', 'potato'}	NA	NA	NA
d0bc206243c082327fa8f2194420.jpeg	Rice, white, with vegetables, soy-based sauce, fat added in cooking, Sesame oil, Seaweed, cooked, NS as to fat added in cooking, Egg omelet or scrambled egg, made without fat	{'egg', 'vegetable', 'sesame', 'omelet', 'oil', 'soy', 'seaweed', 'rice'}	N	{'egg', 'vegetable', 'oil', 'seaweed', 'rice'}	NA	NA	NA
506aa6944c5a9d375a9c4ead894b.jpeg	Rice, white, with tomatoes and/or tomato-based sauce, fat not added in cooking, Egg, whole, fried with oil, Seaweed, cooked, NS as to fat added in cooking	{'egg', 'tomato', 'oil', 'seaweed', 'rice'}	N	{'egg', 'tomato', 'oil', 'seaweed', 'rice'}	NA	NA	NA
54938d2e46baba80478e1f1c68d2.jpeg	Egg, whole, fried with oil, Potato, hash brown, from dry mix, Tomato catsup	{'egg', 'tomato', 'catsup', 'oil', 'potato'}	N	{'egg', 'tomato', 'vinegar', 'oil', 'potato'}	NA	NA	NA
2dbb6269496fae1cbdfce7964e8e.jpeg	Soup, mostly noodles, Egg, whole, boiled or poached, Edamame, cooked	{'egg', 'soup', 'noodle'}	N	{'egg', 'soup', 'noodle'}	NA	NA	NA
7b526724473596cfff4ae44a9f16.jpeg	Rice, white, cooked, fat not added in cooking, Ranch dip, regular, Egg, whole, fried without fat, Soy sauce, Sesame oil	{'egg', 'sesame', 'ranch', 'oil', 'soy', 'rice'}	N	{'egg', 'sesame', 'buttermilk', 'salt', 'garlic', 'onion', 'oil', 'rice'}	NA	NA	NA
1dd1a56e49f993230d4368638902.jpeg	Congee, with meat, poultry, and/or seafood, Egg, whole, fried with margarine	{'egg', 'seafood', 'margarine', 'meat'}	N	{'egg', 'margarine', 'meat', 'congee'}	NA	NA	NA
cb95a5f04446ad802896d29466bb.jpeg	Sweet potato fries, fast food / restaurant, Onions, cooked, from fresh, made with oil, Spinach, cooked, from fresh, made with oil, Peppers, red, cooked, made with oil, Egg, whole, fried with oil	{'egg', 'pepper', 'onion', 'fry', 'oil', 'potato', 'spinach'}	N	{'egg', 'pepper', 'onion', 'oil', 'potato', 'spinach'}	NA	NA	NA
29a91c0e4c26b0361917cb2aa633.jpeg	Egg, whole, fried with oil, Pepper, sweet, red, raw	{'egg', 'pepper', 'oil'}	N	{'egg', 'pepper', 'oil'}	NA	NA	NA
c25861864793a11bbfb1e7e7dd50.jpeg	Egg, whole, fried without fat, Peppers, green, cooked, fat not added in cooking, Potato, hash brown, from fresh, Salsa, red, commercially-prepared	{'egg', 'pepper', 'green', 'potato', 'salsa'}	N	{'egg', 'pepper', 'potato', 'salsa'}	NA	NA	NA
f1e463df4457bdffb7021fb4219c.jpeg	Kimchi, Onions, cooked, from fresh, fat not added in cooking, Garlic, cooked, Pork, NS as to cut, cooked, NS as to fat eaten, Hot pepper sauce, Hot pepper sauce, Rice, white, cooked, fat not added in cooking, Egg, whole, fried with oil	{'egg', 'pepper', 'garlic', 'onion', 'kimchi', 'oil', 'pork', 'rice'}	N	{'egg', 'pepper', 'garlic', 'onion', 'kimchi', 'oil', 'pork', 'rice'}	NA	NA	NA
57962fdc4f9a9f68584a96a21d62.jpeg	Egg, whole, fried with cooking spray, Raspberries, raw, NS as to color, Peach, raw	{'egg', 'peach', 'raspberry'}	N	{'egg', 'peach', 'raspberry'}	NA	NA	NA
c4c4461b4c33856ec130fc92207d.jpeg	Egg omelet or scrambled egg, made without fat	{'egg', 'omelet'}	N	{'egg'}	NA	NA	NA
019cc91a4163ba49799b3a768802.jpeg	Egg omelet or scrambled egg, made with cooking spray, Egg white omelet, scrambled, or fried, made with cooking spray	{'egg', 'omelet'}	N	{'egg'}	NA	NA	NA
6bdbf8aa4ee4a8aac1ca1aabaf35.jpeg	Egg omelet or scrambled egg, made without fat, Tomato catsup, Egg white omelet, scrambled, or fried, made without fat	{'egg', 'omelet', 'tomato', 'catsup'}	N	{'egg', 'tomato', 'vinegar'}	NA	NA	NA
b545d7d249cbb225830e5a5afdf2.jpeg	Egg omelet or scrambled egg, made without fat, Egg white omelet, scrambled, or fried, made without fat, Spinach, raw	{'egg', 'omelet', 'spinach'}	N	{'egg', 'spinach'}	NA	NA	NA
772348a9491fa5176920c2c8dccd.jpeg	Egg omelet or scrambled egg, with cheese, made with oil	{'egg', 'omelet', 'oil', 'cheese'}	N	{'egg', 'oil', 'cheese'}	NA	NA	NA
0b25e20d466280c935e986aa9212.jpeg	Egg omelet or scrambled egg, made with margarine	{'egg', 'omelet', 'margarine'}	N	{'egg', 'margarine'}	NA	NA	NA
4e44f2434de8bf80b24415a8a740.jpeg	Egg omelet or scrambled egg, made with margarine	{'egg', 'omelet', 'margarine'}	N	{'egg', 'margarine'}	NA	NA	NA
5813f6334be6b5b79d31a9e3af4b.jpeg	Egg omelet or scrambled egg, with cheese, made with margarine	{'egg', 'omelet', 'margarine', 'cheese'}	N	{'egg', 'margarine', 'cheese'}	NA	NA	NA
d3306e59427389ae6aa95a796147.jpeg	Egg omelet or scrambled egg, made with cooking spray, Kale, cooked, from fresh, fat not added in cooking, Sweet potato, baked, peel eaten, fat added in cooking, NS as to type of fat	{'egg', 'omelet', 'kale', 'potato'}	N	{'egg', 'kale', 'potato'}	NA	NA	NA
e69375614286afa78fcd8e736be6.jpeg	Egg omelet or scrambled egg, made without fat, Grapes, raw, NS as to type	{'egg', 'omelet', 'grape'}	N	{'egg', 'grape'}	NA	NA	NA
e7eb15114f4f87aacd1cade224bf.jpeg	Tortilla, flour, Chicken, NS as to part and cooking method, NS as to skin eaten, Egg omelet or scrambled egg, made with oil	{'egg', 'omelet', 'flour', 'chicken', 'oil', 'tortilla'}	N	{'egg', 'flour', 'chicken', 'oil', 'water'}	NA	NA	NA
872553734f76911ab0bdbbbc782e.jpeg	Egg omelet or scrambled egg, made with animal fat or meat drippings	{'egg', 'omelet', 'dripping', 'meat'}	N	{'egg', 'meat'}	NA	NA	NA
5d344dc44f3bac4cd6ec6cbd46a0.jpeg	Chicken wing, sauteed, Rice, fried, meatless, Egg omelet or scrambled egg, made with oil	{'egg', 'omelet', 'chicken', 'oil', 'rice'}	N	{'egg', 'chicken', 'oil', 'rice'}	NA	NA	NA
442c40d34ded95ab8bed70ea343f.jpeg	Egg omelet or scrambled egg, with cheese, made without fat, Cheese, Cheddar	{'egg', 'omelet', 'cheddar', 'cheese'}	N	{'egg', 'cheese'}	NA	NA	NA
bdf92fad4178a75892839ed985a6.jpeg	Egg omelet or scrambled egg, made with butter	{'egg', 'omelet', 'butter'}	N	{'egg', 'butter'}	NA	NA	NA
6c2d16ef41feb060e041f2a389b9.jpeg	Egg omelet or scrambled egg, made with butter	{'egg', 'omelet', 'butter'}	N	{'egg', 'butter'}	NA	NA	NA
d23d61fb48ce81903e3a2db160b9.jpeg	Egg, whole, fried with oil	{'egg', 'oil'}	N	{'egg', 'oil'}	NA	NA	NA
99ef806c44a9901e2f57fc4210bc.jpeg	Egg, whole, cooked, NS as to cooking method, Spinach, cooked, from fresh, made with oil	{'egg', 'oil', 'spinach'}	N	{'egg', 'oil', 'spinach'}	NA	NA	NA
6aa4caaa405c874e23efb8a2fd5b.jpeg	Muffin, English, Pork, NS as to cut, cooked, NS as to fat eaten, Egg, whole, fried with oil, Salsa, red, commercially-prepared, Broccoli, cooked, from frozen, fat not added in cooking	{'egg', 'muffin', 'oil', 'pork', 'broccoli', 'salsa'}	N	{'egg', 'flour', 'butter', 'milk', 'sugar', 'oil', 'pork', 'broccoli', 'salsa'}	NA	NA	NA
62d61be249ec805df361098a9242.jpeg	Egg, whole, fried with butter, Muffin, English, Salsa, red, commercially-prepared	{'egg', 'muffin', 'butter', 'salsa'}	N	{'egg', 'flour', 'milk', 'sugar', 'vanilla', 'butter', 'salsa'}	NA	NA	NA
d223e79e4f4aa21d9776c0732860.jpeg	Egg, whole, fried without fat, Bread, Italian, Grecian, Armenian, Margarine like spread, reduced calorie, about 20% fat, tub, salted	{'egg', 'margarine', 'bread'}	N	{'egg', 'margarine', 'flour', 'water', 'yeast', 'egg', 'oil', 'salt'}	NA	NA	NA
b4c1c18a4ce2ac28a0e1b769756c.jpeg	Bread, multigrain, toasted, Egg, whole, fried with cooking spray, Eggplant dip, Cheese, Mexican blend	{'egg', 'eggplant', 'cheese', 'bread'}	N	{'egg', 'eggplant', 'cheese', 'flour', 'yeast', 'oil', 'water'}	NA	NA	NA
18b655124946a19c307f8fd0a58b.jpeg	Egg, whole, fried with butter, Bread, multigrain, toasted, Cheese, NFS	{'egg', 'cheese', 'butter', 'bread'}	N	{'egg', 'cheese', 'butter', 'flour', 'water', 'yeast', 'oil', 'egg'}	NA	NA	NA
35ec115a434da63f8684c56af61c.jpeg	Rice, white, cooked, fat not added in cooking, Egg, whole, fried with butter	{'egg', 'butter', 'rice'}	N	{'egg', 'butter', 'rice'}	NA	NA	NA
c4ffea574ad8ab3da5f862879a95.jpeg	Bagel, Egg, whole, fried with butter	{'egg', 'butter', 'bagel'}	N	{'egg', 'butter', 'flour', 'yeast', 'water', 'oil', 'yogurt'}	NA	NA	NA
2fa6530c4271a4d3d4e4a9c21f02.jpeg	Egg, whole, boiled or poached, Bread, whole grain white, toasted, Banana, raw	{'egg', 'banana', 'bread'}	N	{'egg', 'banana', 'flour', 'yeast', 'oil', 'salt', 'egg'}	NA	NA	NA
132a153148c19515c38cb38fad49.jpeg	Bread, multigrain, Egg, whole, fried without fat, Avocado, raw	{'egg', 'avocado', 'bread'}	N	{'egg', 'avocado', 'flour', 'yeast', 'water', 'oil'}	NA	NA	NA
d047102c45aaa83d667bed209b23.jpeg	Egg, whole, fried with cooking spray, Bread, sour dough, toasted, Topping, chocolate flavored hazelnut spread, Strawberries, raw	{'dough', 'hazelnut', 'bread', 'egg', 'chocolate', 'strawberry'}	N	{'hazelnut', 'flour', 'water', 'yeast', 'oil', 'salt', 'egg', 'chocolate', 'strawberry'}	NA	NA	NA
10f2d46f439daab1a8adad89b74f.jpeg	Date	{'date'}	N	{'date'}	NA	NA	NA
6cbdad364aeb8beb25f97466b616.jpeg	Tomato catsup, Chicken curry, Vegetables, NS as to type, cooked, fat added in cooking, NS as to type of fat, Yellow rice, cooked, NS as to fat added in cooking	{'curry', 'vegetable', 'tomato', 'chicken', 'catsup', 'rice'}	N	{'curry', 'tomato', 'chicken', 'vinegar', 'rice'}	NA	NA	NA
9d59b13847dca41029d612d0fb81.jpeg	Cake or cupcake, chocolate, devil's food or fudge, with icing or filling, Raspberries, raw, NS as to color, Persimmon, raw	{'cupcake', 'icing', 'persimmon', 'cake', 'chocolate', 'devil', 'raspberry', 'fudge'}	N	{'vanilla',' egg', 'butter', 'flour', 'sugar', 'persimmon', 'chocolate', 'raspberry'}	NA	NA	NA
0179330140939306611d3628bcc0.jpeg	Cake or cupcake, white, with icing or filling, apples, raw, with skin, sugars, granulated, water, bottled, generic, butter, without salt, spices, cinnamon, ground, spices, nutmeg, ground, spices, cloves, ground, wheat flour, white, all-purpose, unenriched, leavening agents, baking soda	{'cupcake', 'icing', 'butter', 'clove', 'nutmeg', 'cake', 'salt', 'agent', 'flour', 'wheat', 'spice', 'sugar', 'soda', 'cinnamon', 'apple'}	N	{'icing', 'butter', 'nutmeg', 'salt', 'flour', 'sugar', 'cinnamon', 'apple'}	NA	NA	NA
57d1b615431f96f90b69fd80c0ca.jpeg	Cake or cupcake, NS as to type, apples, raw, with skin, sugars, granulated, water, bottled, generic, butter, without salt, spices, cinnamon, ground, spices, nutmeg, ground, spices, cloves, ground, wheat flour, white, all-purpose, unenriched, leavening agents, baking soda	{'cupcake', 'butter', 'clove', 'nutmeg', 'cake', 'salt', 'agent', 'flour', 'wheat', 'spice', 'sugar', 'soda', 'cinnamon', 'apple'}	N	{'butter', 'nutmeg', 'salt', 'flour', 'sugar', 'cinnamon', 'apple'}	NA	NA	NA
2b50759e4759b78671341d41561a.jpeg	Potato, french fries, fast food, salt, table, spices, cumin seed, spices, chili powder, celery, raw, spices, garlic powder, spices, onion powder	{'cumin', 'celery', 'chili', 'salt', 'seed', 'garlic', 'onion', 'fry', 'spice', 'potato'}	N	{'cumin', 'celery', 'chili', 'salt', 'garlic', 'onion', 'potato'}	NA	NA	NA
9a8b737c484890f8765402c97bbd.jpeg	Rice, brown, cooked, fat added in cooking, made with oil, Cucumber, raw, Broccoli, cooked, from fresh, fat not added in cooking, Chicken tenders or strips, breaded, from other sources, Salsa, red, commercially-prepared, Water, tap	{'cucumber', 'chicken', 'tender', 'oil', 'source', 'strip', 'broccoli', 'rice', 'salsa'}	N	{'cucumber', 'chicken', 'oil', 'broccoli', 'rice', 'salsa'}	NA	NA	NA
7c7d3c5d49beb8b36817bcc78016.jpeg	Cereal (Quaker Cap'n Crunch's Crunchberries), Almond milk, unsweetened	{'crunchberries', 'milk', 'crunch', 'cereal', 'almond'}	N	{'milk', 'cereal', 'almond'}	NA	NA	NA
1323315847f6a8727282c1fe84f0.jpeg	Vinegar, Spinach, raw, Olive oil, Garlic, raw, Bread crumbs, plain, Cheese, Parmesan, dry grated, Olive oil	{'crumb', 'cheese', 'parmesan', 'bread', 'garlic', 'olive', 'oil', 'spinach', 'vinegar'}	N	{'cheese', 'flour', 'yeast', 'water', 'egg', 'garlic', 'olive', 'oil', 'spinach', 'vinegar'}	NA	NA	NA
f82c9d234c68a0b50eb216e3e0a6.jpeg	Croissant, Egg omelet or scrambled egg, with vegetables other than dark green and/or tomatoes, fat added in cooking, Lettuce, arugula, raw, Apple, raw, Raspberries, raw, NS as to color, Onions, green, cooked, from fresh, fat not added in cooking	{'croissant', 'egg', 'omelet', 'vegetable', 'green', 'tomato', 'onion', 'lettuce', 'arugula', 'raspberry', 'apple'}	N	{'butter', 'salt', 'milk', 'flour','sugar', 'yeast', 'egg', 'tomato', 'onion', 'lettuce', 'arugula', 'raspberry', 'apple'}	NA	NA	NA
77e7767c40fe957ea4a2d5af0b29.jpeg	Crackers, crispbread	{'cracker'}	N	{'cracker'}	NA	NA	NA
3d33d0b6470e9effdf81933c6df9.jpeg	Crackers, oyster	{'cracker', 'oyster'}	N	{'cracker'}	NA	NA	NA
797ec0c8414f9199641ca1eaa09f.jpeg	Couscous, plain, cooked, Squash, winter type, mashed, fat added in cooking, no sugar added in cooking, Almonds, unroasted	{'couscous', 'sugar', 'squash', 'almond'}	N	{'couscous', 'sugar', 'squash', 'almond'}	NA	NA	NA
81ef60604b6ab53b7333e37ec292.jpeg	Coffee, brewed	{'coffee'}	N	{'coffee'}	NA	NA	NA
a302ddd443c59572d29676d32fe6.jpeg	Coffee, brewed	{'coffee'}	N	{'coffee'}	NA	NA	NA
b325a1fe4c2b8bf9d74d7b108c07.jpeg	Coffee, brewed, Coffee creamer, liquid, fat free	{'coffee'}	N	{'coffee'}	NA	NA	NA
92b435184b85a2eaa25ca7566d8f.jpeg	Coffee, brewed	{'coffee'}	N	{'coffee'}	NA	NA	NA
d2c4a130470bab4e6eefd841064f.jpeg	Coffee, brewed, Coffee creamer, liquid, flavored	{'coffee'}	N	{'coffee'}	NA	NA	NA
38029f5445a6af71ef4165c7f913.jpeg	Coffee, brewed, Coffee creamer, liquid, flavored	{'coffee'}	N	{'coffee'}	NA	NA	NA
b790ad9b49e7a50065886ff8d7b2.jpeg	Coffee, brewed	{'coffee'}	N	{'coffee'}	NA	NA	NA
930c67dc4cf39b70d47d4cbdce3e.jpeg	Coffee, brewed, Coffee creamer, liquid, flavored	{'coffee'}	N	{'coffee'}	NA	NA	NA
70b9ec4549dd99c96d00eb12e386.jpeg	Coffee, brewed	{'coffee'}	N	{'coffee'}	NA	NA	NA
2040bf474b4b924617b14fa8a3bc.jpeg	Coffee, brewed	{'coffee'}	N	{'coffee'}	NA	NA	NA
0364c1294e35a7e8fd01e4aeb5c8.jpeg	Coffee, brewed, Coffee creamer, liquid, flavored	{'coffee'}	N	{'coffee'}	NA	NA	NA
afe4b415457882b7b282b893432a.jpeg	Coffee, brewed	{'coffee'}	N	{'coffee'}	NA	NA	NA
6874d2b44833a9413dbe9e880e22.jpeg	Coffee, brewed, Coffee creamer, liquid, flavored	{'coffee'}	N	{'coffee'}	NA	NA	NA
468cefb54d89a56edc43276cdcc2.jpeg	Coffee, brewed, Coffee creamer, liquid, flavored	{'coffee'}	N	{'coffee'}	NA	NA	NA
6cce8db844f39b9cfa5d0a6d855d.jpeg	Coffee, brewed, Coffee creamer, liquid, flavored	{'coffee'}	N	{'coffee'}	NA	NA	NA
8a60cc61425288db86d30496829d.jpeg	Coffee, brewed, Coffee creamer, liquid, flavored	{'coffee'}	N	{'coffee'}	NA	NA	NA
b31d525947698ea0bcab7794c810.jpeg	Coffee, brewed	{'coffee'}	N	{'coffee'}	NA	NA	NA
7f1ef1364a97a43501697b8f13b6.jpeg	Coffee, brewed, Coffee creamer, liquid, flavored	{'coffee'}	N	{'coffee'}	NA	NA	NA
379d8c0b4701a351d892b5d2e89a.jpeg	Coffee, brewed, Coffee creamer, liquid, flavored	{'coffee'}	N	{'coffee'}	NA	NA	NA
db0bd4e247a58adaa19d44f73711.jpeg	Coffee, Cappuccino	{'coffee'}	N	{'coffee'}	NA	NA	NA
3ac846af4504ae51fc87d660d644.jpeg	Coffee, brewed, Coffee creamer, liquid, flavored	{'coffee'}	N	{'coffee'}	NA	NA	NA
833e3c8a4e79863b298826c31716.jpeg	Coffee, brewed	{'coffee'}	N	{'coffee'}	NA	NA	NA
66dbcd8945ffa5dad2eb1817ff52.jpeg	Coffee, brewed, Coffee creamer, liquid, flavored	{'coffee'}	N	{'coffee'}	NA	NA	NA
bcc7817e411fad7537560cbd6721.jpeg	Coffee, brewed	{'coffee'}	N	{'coffee'}	NA	NA	NA
387b38664fdb9c3f1ddac3a2df5e.jpeg	Coffee, brewed	{'coffee'}	N	{'coffee'}	NA	NA	NA
63670ab94f49b50242f1472ce354.jpeg	Coffee, brewed	{'coffee'}	N	{'coffee'}	NA	NA	NA
0fb59c434935bdeaf4b483f51823.jpeg	Coffee, brewed, Coffee creamer, liquid, flavored	{'coffee'}	N	{'coffee'}	NA	NA	NA
izbhcmqkzkf82u8zlzdjfkf83mf2.jpeg	Coffee, brewed	{'coffee'}	N	{'coffee'}	NA	NA	NA
689777cb4ab68f043c86a98dfe7a.jpeg	Coffee creamer, liquid, flavored, Iced Coffee, brewed	{'coffee'}	N	{'coffee'}	NA	NA	NA
58857dbf40b59031d32a29921d42.jpeg	Coffee, Cafe Mocha	{'coffee'}	N	{'coffee'}	NA	NA	NA
733cc3e043fc93990c1470895786.jpeg	Coffee, brewed	{'coffee'}	N	{'coffee'}	NA	NA	NA
c89923b84546a80fce3449f7c478.jpeg	Coffee, brewed	{'coffee'}	N	{'coffee'}	NA	NA	NA
485c0b0147c6afc5c19b5a8ed564.jpeg	Iced Coffee, brewed	{'coffee'}	N	{'coffee'}	NA	NA	NA
50e605b74cc68511711217cbc428.jpeg	Coffee, brewed, Coffee creamer, liquid, flavored	{'coffee'}	N	{'coffee'}	NA	NA	NA
bb13775642b4a4d5a1f3979551c7.jpeg	Coffee, brewed	{'coffee'}	N	{'coffee'}	NA	NA	NA
f98472d24135845905502e199e5c.jpeg	Coffee, brewed, Coffee creamer, liquid, flavored	{'coffee'}	N	{'coffee'}	NA	NA	NA
9db3eba34e79930aea820932970b.jpeg	Coffee, brewed	{'coffee'}	N	{'coffee'}	NA	NA	NA
700bdcd948fc9d8d23691f15c84f.jpeg	Coffee, brewed, Coffee creamer, liquid, flavored	{'coffee'}	N	{'coffee'}	NA	NA	NA
cccda1c649faa83e3b2d7520ec81.jpeg	Coffee, brewed, Coffee creamer, liquid, fat free, flavored	{'coffee'}	N	{'coffee'}	NA	NA	NA
44b80f244e449bf5eb1ee972bcad.jpeg	Coffee, brewed	{'coffee'}	N	{'coffee'}	NA	NA	NA
e22d917e47bbb55bc99d692c1d92.jpeg	Coffee, brewed	{'coffee'}	N	{'coffee'}	NA	NA	NA
8ee83c894afda69d17bc4418865f.jpeg	Coffee, brewed	{'coffee'}	N	{'coffee'}	NA	NA	NA
d123efce425382fd0fa5bf5c4607.jpeg	Coffee, brewed	{'coffee'}	N	{'coffee'}	NA	NA	NA
cc5d08e240758f38c27b432ce56f.jpeg	Coffee, brewed	{'coffee'}	N	{'coffee'}	NA	NA	NA
b7e2e82d4608b204e61a98e467d0.jpeg	Coffee, brewed, Coffee creamer, liquid, flavored	{'coffee'}	N	{'coffee'}	NA	NA	NA
77dc57664949afdb06829aab4fde.jpeg	Coffee, brewed, Coffee creamer, liquid, flavored	{'coffee'}	N	{'coffee'}	NA	NA	NA
aca7da3c471a808eee2d48941668.jpeg	Coffee, brewed, Coffee creamer, liquid, flavored	{'coffee'}	N	{'coffee'}	NA	NA	NA
da14005447ffa3901d26d0011cdb.jpeg	Coffee, brewed	{'coffee'}	N	{'coffee'}	NA	NA	NA
f63fa07c4162a2fc3cc7a103f7a0.jpeg	Coffee, brewed	{'coffee'}	N	{'coffee'}	NA	NA	NA
00aed7f846529795993f19942c0d.jpeg	Coffee, brewed, Coffee creamer, liquid, flavored	{'coffee'}	N	{'coffee'}	NA	NA	NA
80c2f45c4d85aaa2af52d8b662b6.jpeg	Iced Coffee, brewed, Coffee creamer, liquid, flavored	{'coffee'}	N	{'coffee'}	NA	NA	NA
676903fc46e49904382619a28813.jpeg	Coffee, brewed, Coffee creamer, liquid, flavored	{'coffee'}	N	{'coffee'}	NA	NA	NA
762fd9dd49a1aa97aa81e1262efe.jpeg	Coffee, brewed, Coffee creamer, liquid, flavored	{'coffee'}	N	{'coffee'}	NA	NA	NA
ce1f04c543fbb9f2f9741e0c0a4e.jpeg	Coffee, brewed	{'coffee'}	N	{'coffee'}	NA	NA	NA
bf5c03f54d5db994531c5e6daa13.jpeg	Iced Coffee, brewed	{'coffee'}	N	{'coffee'}	NA	NA	NA
ef921bc44d7888663368debba7f0.jpeg	Coffee, brewed, blend of regular and decaffeinated	{'coffee'}	N	{'coffee'}	NA	NA	NA
5ee4d9994e91be26129b7fe07ae4.jpeg	Coffee, brewed	{'coffee'}	N	{'coffee'}	NA	NA	NA
d02802a04d0d9fdfc254c97b317c.jpeg	Coffee, brewed	{'coffee'}	N	{'coffee'}	NA	NA	NA
541cfb5245ee8c8408e7c6e372aa.jpeg	Coffee, brewed	{'coffee'}	N	{'coffee'}	NA	NA	NA
ed89f0774b30801ef3079d6ce0a1.jpeg	Frozen coffee drink	{'coffee'}	N	{'coffee'}	NA	NA	NA
a8c9dbec4bcd8ad1825bebdba89c.jpeg	Coffee, brewed	{'coffee'}	N	{'coffee'}	NA	NA	NA
da0a2dc94e7a98c47119ceb102d3.jpeg	Coffee, brewed	{'coffee'}	N	{'coffee'}	NA	NA	NA
0582adf044ebb7de65dd6caa1a73.jpeg	Coffee, brewed, Whiskey, Sugar, brown	{'coffee', 'whiskey', 'sugar'}	N	{'coffee', 'whiskey', 'sugar'}	NA	NA	NA
7946712b44d88da617fe4c3b8b27.jpeg	Coffee, brewed, Milk, whole, Sugar, white, and water syrup	{'coffee', 'syrup', 'sugar', 'milk'}	N	{'coffee', 'sugar', 'milk'}	NA	NA	NA
3ca05e664962982f3c5d43c2dd42.jpeg	Coffee, brewed, Milk, whole, Sugar, white, and water syrup	{'coffee', 'syrup', 'sugar', 'milk'}	N	{'coffee', 'sugar', 'milk'}	NA	NA	NA
f650f9c94b6699b5b3ee85092c60.jpeg	Coffee, brewed, Milk, whole, Sugar, white, and water syrup	{'coffee', 'syrup', 'sugar', 'milk'}	N	{'coffee', 'sugar', 'milk'}	NA	NA	NA
b5f50f174c3688707ecef10c26ac.jpeg	Coffee, brewed, Coffee creamer, liquid, fat free, sugar free, flavored	{'coffee', 'sugar'}	N	{'coffee', 'sugar'}	NA	NA	NA
3d3d690440dfb6acf9f14d117487.jpeg	Coffee, brewed, decaffeinated, Coffee creamer, liquid, sugar free, flavored	{'coffee', 'sugar'}	N	{'coffee', 'sugar'}	NA	NA	NA
c58bca89414cb2815cbd7556a27b.jpeg	Coffee, brewed, Sugar, white, granulated or lump	{'coffee', 'sugar'}	N	{'coffee', 'sugar'}	NA	NA	NA
9713ce174d7887864e0a9808b659.jpeg	Coffee, brewed, Sugar, brown	{'coffee', 'sugar'}	N	{'coffee', 'sugar'}	NA	NA	NA
fe8919424e9c85548a4feabd5ca4.jpeg	Coffee, brewed, Sugar, white, granulated or lump	{'coffee', 'sugar'}	N	{'coffee', 'sugar'}	NA	NA	NA
db440da6498d9517ccea2ab4ee21.jpeg	Coffee, brewed, Milk, fat free (skim), Sugar, white, granulated or lump	{'coffee', 'sugar', 'milk'}	N	{'coffee', 'sugar', 'milk'}	NA	NA	NA
92143e0146cdb610c2869d5a17d6.jpeg	Coffee, instant, reconstituted, Milk, whole, Sugar, white, granulated or lump	{'coffee', 'sugar', 'milk'}	N	{'coffee', 'sugar', 'milk'}	NA	NA	NA
9570d5644033b0dc4cecb8340afa.jpeg	Coffee, brewed, Sugar, brown, Milk, NFS	{'coffee', 'sugar', 'milk'}	N	{'coffee', 'sugar', 'milk'}	NA	NA	NA
d74339804b8bb39f28ad9848f5fb.jpeg	Coffee, brewed, Cream, half and half, Sugar, NFS	{'coffee', 'sugar', 'cream'}	N	{'coffee', 'sugar', 'cream'}	NA	NA	NA
b2283e5345f18377416714ed7df6.jpeg	Coffee, brewed, Cream, half and half, Sugar, NFS	{'coffee', 'sugar', 'cream'}	N	{'coffee', 'sugar', 'cream'}	NA	NA	NA
bc903f1a45ba85b8545ef146c7e0.jpeg	Coffee, brewed, Cream, half and half, Sugar, NFS	{'coffee', 'sugar', 'cream'}	N	{'coffee', 'sugar', 'cream'}	NA	NA	NA
c21ef220466ea311cc23f6393d1a.jpeg	Coffee, brewed, Cream, half and half, Sugar, NFS	{'coffee', 'sugar', 'cream'}	N	{'coffee', 'sugar', 'cream'}	NA	NA	NA
a2a5b02345a59634a3209b20cfd0.jpeg	Coffee, brewed, Soy milk	{'coffee', 'soy', 'milk'}	N	{'coffee', 'milk'}	NA	NA	NA
9e55d46147278048f41642a04593.jpeg	Coffee, brewed, Soy milk	{'coffee', 'soy', 'milk'}	N	{'coffee', 'milk'}	NA	NA	NA
60fe5e3e4d068b19c31b48d48dee.jpeg	Coffee, brewed, Soy milk	{'coffee', 'soy', 'milk'}	N	{'coffee', 'milk'}	NA	NA	NA
34a9830f4afc8088559025d67fb0.jpeg	Coffee, brewed, Milk, whole	{'coffee', 'milk'}	N	{'coffee', 'milk'}	NA	NA	NA
734bbcf341ceb47625484ebf6336.jpeg	Coffee, brewed, Milk, whole	{'coffee', 'milk'}	N	{'coffee', 'milk'}	NA	NA	NA
e14bfc7e448698553f8c5bb0309d.jpeg	Coffee, instant, reconstituted, Milk, NFS	{'coffee', 'milk'}	N	{'coffee', 'milk'}	NA	NA	NA
65bf3bfc48a086388ee15177407d.jpeg	Coffee, brewed, Milk, whole	{'coffee', 'milk'}	N	{'coffee', 'milk'}	NA	NA	NA
534eb1a3431181b0a6e869247abb.jpeg	Coffee, brewed, Coffee, brewed, Milk, whole	{'coffee', 'milk'}	N	{'coffee', 'milk'}	NA	NA	NA
f886c4a74f61b00e0d3a827eae08.jpeg	Coffee, brewed, Milk, whole	{'coffee', 'milk'}	N	{'coffee', 'milk'}	NA	NA	NA
516406334c0f8fb71ea5d334082e.jpeg	Coffee, brewed, Milk, reduced fat (2%)	{'coffee', 'milk'}	N	{'coffee', 'milk'}	NA	NA	NA
f792776b44d7af2608d747ab2619.jpeg	Coffee, brewed, Milk, low fat (1%)	{'coffee', 'milk'}	N	{'coffee', 'milk'}	NA	NA	NA
6bda161d4cdeb10f7421f515aa10.jpeg	Coffee, brewed, Milk, reduced fat (2%)	{'coffee', 'milk'}	N	{'coffee', 'milk'}	NA	NA	NA
6db7c2b443e3835ed3ee882d9010.jpeg	Coffee, brewed, Milk, reduced fat (2%)	{'coffee', 'milk'}	N	{'coffee', 'milk'}	NA	NA	NA
aad679cb45549c6b4a9d95a7e3e3.jpeg	Milk, low fat (1%), Coffee, brewed	{'coffee', 'milk'}	N	{'coffee', 'milk'}	NA	NA	NA
d0de0b2f49e6b5a58c1c5f496934.jpeg	Coffee, brewed, Milk, reduced fat (2%)	{'coffee', 'milk'}	N	{'coffee', 'milk'}	NA	NA	NA
a02fb0744261a3694417e9fd37c8.jpeg	Coffee, brewed, Milk, whole	{'coffee', 'milk'}	N	{'coffee', 'milk'}	NA	NA	NA
a27ffcd947d39630fdc946ec93a6.jpeg	Coffee, brewed, Milk, reduced fat (2%)	{'coffee', 'milk'}	N	{'coffee', 'milk'}	NA	NA	NA
6254f69f462898d55d0292a459e2.jpeg	Coffee, instant, reconstituted, Milk, NFS	{'coffee', 'milk'}	N	{'coffee', 'milk'}	NA	NA	NA
0864fc9040b4b84f9a5114394741.jpeg	Coffee, brewed, Milk, whole	{'coffee', 'milk'}	N	{'coffee', 'milk'}	NA	NA	NA
b396382b47e2a00248b431e662cf.jpeg	Coffee, brewed, Milk, reduced fat (2%)	{'coffee', 'milk'}	N	{'coffee', 'milk'}	NA	NA	NA
231b2279407da328845e4ad8eb75.jpeg	Coffee, brewed, Milk, whole	{'coffee', 'milk'}	N	{'coffee', 'milk'}	NA	NA	NA
75349515447a81c00915a4708c1c.jpeg	Coffee, instant, reconstituted, Milk, NFS	{'coffee', 'milk'}	N	{'coffee', 'milk'}	NA	NA	NA
746e399b4b979ecb41c715b75bc7.jpeg	Coffee, espresso, Almond milk, unsweetened, Coffee creamer, liquid, fat free, flavored	{'coffee', 'milk', 'espresso', 'almond'}	N	{'coffee', 'milk', 'almond'}	NA	NA	NA
279caf2c45618de2e7f46221901f.jpeg	Almond milk, unsweetened, Coffee creamer, liquid, flavored, Coffee, espresso	{'coffee', 'milk', 'espresso', 'almond'}	N	{'coffee', 'milk', 'almond'}	NA	NA	NA
bbd3f5ff46dc991131895055c470.jpeg	Coffee, brewed, Almond milk, unsweetened	{'coffee', 'milk', 'almond'}	N	{'coffee', 'milk', 'almond'}	NA	NA	NA
7028a1bb40e5baa525d1b2a44145.jpeg	Iced Coffee, brewed, Almond milk, unsweetened	{'coffee', 'milk', 'almond'}	N	{'coffee', 'milk', 'almond'}	NA	NA	NA
a590f6e3443098f0460a7fce02af.jpeg	Coffee, brewed, Almond milk, unsweetened	{'coffee', 'milk', 'almond'}	N	{'coffee', 'milk', 'almond'}	NA	NA	NA
e50867814562b266456a774f44e5.jpeg	Coffee, Iced Latte, flavored	{'coffee', 'latte'}	N	{'coffee'}	NA	NA	NA
0a62d01f489fbbe6e2ec5ff8cd11.jpeg	Coffee, Latte, nonfat, flavored	{'coffee', 'latte'}	N	{'coffee'}	NA	NA	NA
a93216914ef5ae9d760ac9db42a3.jpeg	Coffee, Latte, flavored	{'coffee', 'latte'}	N	{'coffee'}	NA	NA	NA
0ec0ef18471e9315a030eb292c1d.jpeg	Coffee, Iced Latte, flavored	{'coffee', 'latte'}	N	{'coffee'}	NA	NA	NA
ca9ddd47444b850b3827f33c6d4b.jpeg	Coffee, Latte, nonfat	{'coffee', 'latte'}	N	{'coffee'}	NA	NA	NA
53ac4c884c2fb69835094ab097b0.jpeg	Coffee, Latte, flavored	{'coffee', 'latte'}	N	{'coffee'}	NA	NA	NA
2c8b58f14ea7b29c5024ead57a03.jpeg	Coffee, Latte	{'coffee', 'latte'}	N	{'coffee'}	NA	NA	NA
a5bf5f264039834e8a929eb5453c.jpeg	Coffee, Latte	{'coffee', 'latte'}	N	{'coffee'}	NA	NA	NA
0b2e8ff74055930cc76415d1f2ad.jpeg	Coffee, Latte, with non-dairy milk, flavored	{'coffee', 'latte', 'milk'}	N	{'coffee', 'milk'}	NA	NA	NA
1ea0b2cd4ad4817d96179b66bf4f.jpeg	Coffee, Latte, flavored, Milk, condensed, sweetened	{'coffee', 'latte', 'milk'}	N	{'coffee', 'milk'}	NA	NA	NA
cb664a9f4eaabb6a94a370695201.jpeg	Coffee, Latte, with non-dairy milk	{'coffee', 'latte', 'milk'}	N	{'coffee', 'milk'}	NA	NA	NA
137d6c594cd9bd6b41b11f844968.jpeg	Coffee, espresso	{'coffee', 'espresso'}	N	{'coffee'}	NA	NA	NA
f8d649704a9d9b894434ade3e68e.jpeg	Coffee, espresso	{'coffee', 'espresso'}	N	{'coffee'}	NA	NA	NA
8509984f428cb1ddcf19ffca93aa.jpeg	Coffee, espresso, Milk, whole	{'coffee', 'espresso', 'milk'}	N	{'coffee', 'milk'}	NA	NA	NA
d7544ca84a5fa00dabd7653d89d7.jpeg	Coffee, espresso, Milk, whole	{'coffee', 'espresso', 'milk'}	N	{'coffee', 'milk'}	NA	NA	NA
779c18434f8b93bf6357c9cc3e53.jpeg	Coffee, espresso, Milk, whole	{'coffee', 'espresso', 'milk'}	N	{'coffee', 'milk'}	NA	NA	NA
1d7f44754e569dbf5238dde6a6fb.jpeg	Coffee, espresso, decaffeinated, Cream, heavy	{'coffee', 'espresso', 'cream'}	N	{'coffee', 'cream'}	NA	NA	NA
a5f8375844dca916b3c3e2d307f9.jpeg	Coffee, espresso, decaffeinated, Cream, half and half, Water, tap, Sugar, white, granulated or lump	{'coffee', 'espresso', 'cream', 'sugar'}	N	{'coffee', 'cream', 'sugar'}	NA	NA	NA
7ae820644ada8cc0e8799499b1fd.jpeg	Coffee, espresso, Cream, half and half, Sugar, white, granulated or lump, Water, tap	{'coffee', 'espresso', 'cream', 'sugar'}	N	{'coffee', 'cream', 'sugar'}	NA	NA	NA
ed3737e643df94a5ddb09ddfc0ae.jpeg	Coffee, espresso, Cream, half and half, Water, tap, Sugar, white, granulated or lump	{'coffee', 'espresso', 'cream', 'sugar'}	N	{'coffee', 'cream', 'sugar'}	NA	NA	NA
787c33f84a57aae623d13b0370ad.jpeg	Coffee, brewed, Cream, half and half	{'coffee', 'cream'}	N	{'coffee', 'cream'}	NA	NA	NA
2bcb69a1405d94a5b8b1a211ae96.jpeg	Coffee, brewed, Cream, half and half	{'coffee', 'cream'}	N	{'coffee', 'cream'}	NA	NA	NA
d73285564b1e931c118b00d90f0f.jpeg	Coffee, brewed, Cream, half and half	{'coffee', 'cream'}	N	{'coffee', 'cream'}	NA	NA	NA
b64e177543599b14d5591e69bd7d.jpeg	Coffee, brewed, Cream, half and half	{'coffee', 'cream'}	N	{'coffee', 'cream'}	NA	NA	NA
8ed87b8e47af8f91a88fcdca6af5.jpeg	Coffee, Cafe Mocha, Cream, heavy	{'coffee', 'cream'}	N	{'coffee', 'cream'}	NA	NA	NA
d8e866944951982c3a370108e845.jpeg	Iced Coffee, brewed, Cream, half and half, Iced Coffee, brewed, Cream, half and half	{'coffee', 'cream'}	N	{'coffee', 'cream'}	NA	NA	NA
febdac6a49259f3b01b4907a11c6.jpeg	Iced Coffee, brewed, Cream, half and half	{'coffee', 'cream'}	N	{'coffee', 'cream'}	NA	NA	NA
7159aec2418baa28ea10b29f3c3b.jpeg	Iced Coffee, brewed, decaffeinated, Cream, half and half	{'coffee', 'cream'}	N	{'coffee', 'cream'}	NA	NA	NA
f049acac4b4691a98c2325e3af1b.jpeg	Coffee, brewed, Cream, heavy	{'coffee', 'cream'}	N	{'coffee', 'cream'}	NA	NA	NA
686301bd4182a6b938206bd2a76e.jpeg	Coffee, brewed, Coconut milk, Sugar, NFS	{'coffee', 'coconut', 'sugar', 'milk'}	N	{'coffee', 'coconut', 'sugar', 'milk'}	NA	NA	NA
de414d274827ad1d80dc5d7e22ce.jpeg	Coffee, brewed, Coconut milk, Almond milk, sweetened	{'coffee', 'coconut', 'almond', 'milk'}	N	{'coffee', 'coconut', 'almond', 'milk'}	NA	NA	NA
f43d7d444d41977ef618afb41642.jpeg	Cream, heavy, Coffee, brewed, Coffee creamer, liquid, flavored, Chocolate milk, NFS	{'coffee', 'chocolate', 'cream', 'milk'}	N	{'coffee', 'chocolate', 'cream', 'milk'}	NA	NA	NA
be40d2b04131bbe36177406a2d66.jpeg	Coffee, brewed, Peanut butter, Apple, raw	{'coffee', 'butter', 'apple', 'peanut'}	N	{'coffee', 'butter', 'apple', 'peanut'}	NA	NA	NA
d3366f8942c3b5aebc0f8ab5d8fe.jpeg	Yogurt, coconut milk, Chia seeds, Almonds, unsalted, Honey, Raspberries, raw, NS as to color	{'coconut', 'seed', 'yogurt', 'milk', 'honey', 'raspberry', 'chia', 'almond'}	N	{'coconut', 'yogurt', 'milk', 'honey', 'raspberry', 'chia', 'almond'}	NA	NA	NA
903a627f4d129355811d891cc404.jpeg	Oatmeal, regular or quick, made with milk, fat not added in cooking, Almonds, unsalted, Blueberries, raw, Blackberries, raw, Chia seeds, Coconut, packaged, Chocolate, sweet or dark, Raisins	{'coconut', 'raisin', 'chocolate', 'seed', 'blackberry', 'oatmeal', 'milk', 'blueberry', 'chia', 'almond'}	N	{'coconut', 'raisin', 'chocolate', 'blackberry', 'oatmeal', 'milk', 'blueberry', 'chia', 'almond'}	NA	NA	NA
3be855104873aae174a75ba68cb9.jpeg	Coffee, brewed, Coconut oil, Cocoa powder, not reconstituted, Almond milk, unsweetened	{'coconut', 'milk', 'coffee', 'oil', 'cocoa', 'almond'}	N	{'coconut', 'milk', 'coffee', 'oil', 'cocoa', 'almond'}	NA	NA	NA
6a0d8eea49fa9037fcbb1b9be3ea.jpeg	Coffee, brewed, Coconut oil, Cocoa powder, not reconstituted, Almond milk, unsweetened	{'coconut', 'milk', 'coffee', 'oil', 'cocoa', 'almond'}	N	{'coconut', 'milk', 'coffee', 'oil', 'cocoa', 'almond'}	NA	NA	NA
0abf4c0a43a88d377b53bbc258ac.jpeg	Cream of tartar, Baking soda, Flour, rice, white, Cornstarch, Egg, whole, baked, fat not added in cooking, Sugar, white, granulated or lump, Salt, table, Coconut cream, canned, sweetened	{'coconut', 'cornstarch', 'egg', 'salt', 'flour', 'soda', 'sugar', 'cream', 'rice'}	N	{'coconut', 'cornstarch', 'egg', 'salt', 'flour', 'sugar', 'rice'}	NA	NA	NA
9dff631f437b941780f10a132325.jpeg	Onions, cooked, from fresh, fat not added in cooking, Olive oil, Garlic, cooked, Potato, boiled, from fresh, peel not eaten, fat not added in cooking, Thyme, dried, Vegetable broth, bouillon, Coconut milk, used in cooking, Pepper, black, Salt, table, Cheese, NFS, Yogurt, NS as to type of milk or flavor, Parsley, raw	{'coconut', 'cheese', 'thyme', 'broth', 'salt', 'vegetable', 'pepper', 'garlic', 'yogurt', 'onion', 'milk', 'olive', 'oil', 'potato', 'parsley'}	N	{'coconut', 'cheese', 'thyme', 'broth', 'salt', 'pepper', 'garlic', 'yogurt', 'onion', 'milk', 'oil', 'potato', 'parsley'}	NA	NA	NA
ce2cc56c436a863361d94a3da3ed.jpeg	Chia seeds, Coconut milk, Almond butter, Pomegranate, raw, Plum, raw	{'coconut', 'butter', 'pomegranate', 'seed', 'milk', 'plum', 'chia', 'almond'}	N	{'coconut', 'butter', 'pomegranate', 'milk', 'plum', 'chia', 'almond'}	NA	NA	NA
fd4784a24403ab407d3dd8f4ed46.jpeg	Cookie, butter or sugar, nuts, cashew nuts, raw, bananas, raw, honey, vanilla extract, cream, whipped, cream topping, pressurized, leavening agents, baking soda, shortening confectionery, coconut (hydrogenated) and or palm kernel (hydrogenated)	{'coconut', 'butter', 'cookie', 'banana', 'extract', 'agent', 'honey', 'cashew', 'sugar', 'soda', 'cream', 'shortening', 'vanilla', 'nut'}	N	{'coconut', 'butter', 'banana', 'honey', 'cashew', 'sugar', 'cream', 'vanilla'}	NA	NA	NA
cc1b1d42420ca98c7904906bde68.jpeg	Vegetable soup, home recipe, Squash, winter type, mashed, fat added in cooking, no sugar added in cooking, Chicken or turkey broth, bouillon, or consomme, Coconut milk	{'coconut', 'broth', 'consomme', 'vegetable', 'soup', 'milk', 'turkey', 'chicken', 'sugar', 'squash'}	N	{'coconut', 'consomme', 'vegetable', 'soup', 'milk', 'chicken', 'squash'}	NA	NA	NA
d43e85534a48be6d4c84313e8101.jpeg	Banana, raw, Raspberries, raw, NS as to color, Yogurt, coconut milk, Yogurt, Greek, low fat milk, plain, Honey	{'coconut', 'banana', 'yogurt', 'milk', 'honey', 'raspberry'}	N	{'coconut', 'banana', 'yogurt', 'milk', 'honey', 'raspberry'}	NA	NA	NA
497f5033465cb720549468b8afb1.jpeg	Plum, raw, Bread, cinnamon, toasted	{'cinnamon', 'plum', 'bread'}	N	{'cinnamon', 'plum', 'flour', 'yeast', 'egg', 'oil', 'water'}	NA	NA	NA
bd1c7e9d4e0baa6e2053206ac061.jpeg	Apple cider	{'cider', 'apple'}	N	{'apple'}	NA	NA	NA
b272f6fd4357aacd817608a619f4.jpeg	Chocolate, sweet or dark, Chocolate, sweet or dark	{'chocolate'}	N	{'chocolate'}	NA	NA	NA
23abebce42fe9be5cfd243b627b2.jpeg	Chocolate beverage powder, dry mix, not reconstituted	{'chocolate'}	N	{'chocolate'}	NA	NA	NA
914f47984401a45190539c620deb.jpeg	Chocolate, sweet or dark	{'chocolate'}	N	{'chocolate'}	NA	NA	NA
baea5fa2419fa9bbbdcec957fbcd.jpeg	Chocolate, sweet or dark	{'chocolate'}	N	{'chocolate'}	NA	NA	NA
47397577441b9a4dbf1a786227e1.jpeg	Chocolate, semi-sweet morsel	{'chocolate'}	N	{'chocolate'}	NA	NA	NA
3726c642451887d804bea612b71f.jpeg	Chocolate, sweet or dark	{'chocolate'}	N	{'chocolate'}	NA	NA	NA
b9454f7848e4a53d09218c75561e.jpeg	Chocolate, sweet or dark	{'chocolate'}	N	{'cacoa', 'sugar', 'milk''}	NA	NA	NA
fc5e22ca444291adba89af415406.jpeg	Chocolate, sweet or dark	{'chocolate'}	N	{'milk', 'cocoa', 'sugar'}	NA	NA	NA
366a66dd42eba8ab2c508c77c9fe.jpeg	Bread, fruit, Chocolate, semi-sweet morsel, Walnuts	{'chocolate', 'walnut', 'bread'}	N	{'chocolate', 'walnut', 'flour', 'yeast', 'oil', 'water', 'egg'}	NA	NA	NA
5a64a91a4a968ccd0bcb6e0503b6.jpeg	Oatmeal, instant, plain, made with water, fat not added in cooking, Chocolate, semi-sweet morsel, Maple syrup, Nutritional powder mix, whey based, NFS	{'chocolate', 'syrup', 'oatmeal'}	N	{'chocolate', 'syrup', 'oatmeal'}	NA	NA	NA
5f12c5bb4023bcbfcbacf1b92f2f.jpeg	Strawberries, raw, Chocolate, semi-sweet morsel	{'chocolate', 'strawberry'}	N	{'chocolate', 'strawberry'}	NA	NA	NA
376e54ba4495b88c0f15378045bb.jpeg	Mixed nuts, without peanuts, salted, Almonds, chocolate covered	{'chocolate', 'peanut', 'almond', 'nut'}	N	{'chocolate', 'salt', 'almond'}	NA	NA	NA
36a92efd4bc3968bbee210551714.jpeg	Chocolate milk, ready to drink, reduced fat	{'chocolate', 'milk'}	N	{'chocolate', 'milk'}	NA	NA	NA
c423c9eb465e8d0ea5a0ca19057e.jpeg	Chocolate milk, ready to drink, low fat	{'chocolate', 'milk'}	N	{'chocolate', 'milk'}	NA	NA	NA
4532c72641e088fbbb49c224875a.jpeg	Chocolate milk, ready to drink, reduced fat	{'chocolate', 'milk'}	N	{'chocolate', 'milk'}	NA	NA	NA
1776765347449f1e0a2270c5654f.jpeg	Cereal (General Mills Cheerios Chocolate), Nutritional powder mix, whey based, NFS, Almond milk, unsweetened	{'chocolate', 'milk', 'mill', 'cheerio', 'cereal', 'almond'}	N	{'chocolate', 'milk', 'cereal'}	NA	NA	NA
36d54d464955bb5a0695d5a79c85.jpeg	Ice cream cone, no topping, flavors other than chocolate	{'chocolate', 'ice', 'flavor', 'cream'}	N	{'milk', 'sugar', 'cream'}	NA	NA	NA
e538850342a5bae9c655a6d2570b.jpeg	Ice cream, regular, flavors other than chocolate	{'chocolate', 'ice', 'flavor', 'cream'}	N	{'milk', 'vanilla', 'chocolate', 'cream'}	NA	NA	NA
36e57e9b4549a510e0991c3ca05d.jpeg	Ice cream bar, chocolate	{'chocolate', 'ice', 'cream'}	N	{'chocolate', 'milk', 'cream', 'sugar'}	NA	NA	NA
a1ae0cfd4ed991f38950c707f0b7.jpeg	Ice cream cone, no topping, chocolate ice cream	{'chocolate', 'ice', 'cream'}	N	{'milk', 'chocolate', 'cream'}	NA	NA	NA
da7731d74b64bff88acfb78fdc32.jpeg	Hot chocolate / Cocoa, made with dry mix and water	{'chocolate', 'cocoa'}	N	{'chocolate', 'cocoa'}	NA	NA	NA
4ede33824ad4b73bbd9f61d7eca7.jpeg	Hot chocolate / Cocoa, made with dry mix and water	{'chocolate', 'cocoa'}	N	{'chocolate', 'cocoa'}	NA	NA	NA
8f670dba47c8b8c308fac595c5db.jpeg	Hot chocolate / Cocoa, made with dry mix and water	{'chocolate', 'cocoa'}	N	{'chocolate', 'cocoa'}	NA	NA	NA
79f5a57d41318f1737e107cc4077.jpeg	Hot chocolate / Cocoa, made with dry mix and water, Cream, heavy	{'chocolate', 'cocoa', 'cream'}	N	{'chocolate', 'cocoa', 'cream'}	NA	NA	NA
366bb3e24dc692fb92514039bf1b.jpeg	Milk chocolate candy, plain	{'chocolate', 'candy', 'milk'}	N	{'sugar', 'cacoa', 'milk'}	NA	NA	NA
289419274fedb7858ce6e58138be.jpeg	Milk chocolate candy, plain	{'chocolate', 'candy', 'milk'}	N	{'cocoa', 'sugar', 'milk'}	NA	NA	NA
b8e7a1e74ce7ab2237bb66516c20.jpeg	Milk chocolate candy, plain	{'chocolate', 'candy', 'milk'}	N	{'sugar', 'cocoa', 'milk'}	NA	NA	NA
b1400e184595b04d21856610d385.jpeg	Milk chocolate candy, plain	{'chocolate', 'candy', 'milk'}	N	{'cocoa', 'butter', 'sugar'}	NA	NA	NA
80dac10f41809bcf9a06871689bf.jpeg	Bread, pumpkin, Chocolate, semi-sweet morsel	{'chocolate', 'bread', 'pumpkin'}	N	{'chocolate', 'flour', 'yeast', 'oil', 'water', 'egg', 'pumpkin'}	NA	NA	NA
01dae0704c5f89dba201ad16cbe2.jpeg	Almonds, chocolate covered	{'chocolate', 'almond'}	N	{'chocolate', 'almond'}	NA	NA	NA
66eae0e94a62802d69111e4bb727.jpeg	Multigrain chips (Sun Chips)	{'chip'}	N	{'chip'}	NA	NA	NA
45ad9557468ab44e95e9fe0fb285.jpeg	Multigrain chips (Sun Chips)	{'chip'}	N	{'chip'}	NA	NA	NA
24a982cf4da4a99b40d46ad7683b.jpeg	Pad Thai with chicken	{'chicken'}	N	{'chicken'}	NA	NA	NA
36535ffc4e898345e246fb615169.jpeg	Pad Thai with chicken	{'chicken'}	N	{'chicken'}	NA	NA	NA
2bc9f59644d0b22327c7ac2ec763.jpeg	Rice, white, cooked, fat added in cooking, made with oil, Chicken thigh, baked, broiled, or roasted, skin not eaten, from raw, Barbecue sauce, Vegetables, NS as to type, cooked, fat not added in cooking	{'chicken', 'vegetable', 'rice', 'oil'}	N	{'chicken', 'vegetable', 'rice', 'oil'}	NA	NA	NA
457d6bb04642a92245aa5190c22e.jpeg	Chicken breast, baked, broiled, or roasted with marinade, skin not eaten, from raw, Alfredo sauce, Spaghetti sauce, Pasta with tomato-based sauce, home recipe	{'chicken', 'tomato', 'pasta', 'spaghetti'}	N	{'chicken', 'tomato', 'pasta'}	NA	NA	NA
e523c189419fa9304ca415e7c63e.jpeg	Chicken or turkey rice soup, canned, or ready-to-serve	{'chicken', 'soup', 'rice', 'turkey'}	N	{'chicken', 'soup', 'rice'}	NA	NA	NA
286398da4a5ab44eafc8f9ee858e.jpeg	Chicken or turkey noodle soup, home recipe	{'chicken', 'soup', 'noodle', 'turkey'}	N	{'chicken', 'soup', 'noodle'}	NA	NA	NA
b3d6f20a42468c09581f8a6d3cea.jpeg	Chicken or turkey noodle soup, canned or ready-to-serve	{'chicken', 'soup', 'noodle', 'turkey'}	N	{'chicken', 'soup', 'noodle'}	NA	NA	NA
1684c5af4c58922a763b99166125.jpeg	Chicken or turkey noodle soup, canned or ready-to-serve	{'chicken', 'soup', 'noodle', 'turkey'}	N	{'chicken', 'soup', 'noodle'}	NA	NA	NA
748134824ee8ab024d8c9d0074bb.jpeg	Chicken or turkey noodle soup, canned or ready-to-serve	{'chicken', 'soup', 'noodle', 'turkey'}	N	{'chicken', 'soup', 'noodle'}	NA	NA	NA
c1195ae5402cb13b21a2151d6696.jpeg	Sesame chicken, Rice, fried, meatless	{'chicken', 'sesame', 'rice'}	N	{'chicken', 'sesame', 'rice'}	NA	NA	NA
9d82977e4f3e965db019c7316116.jpeg	French toast, plain, Maple syrup, Turkey or chicken sausage	{'chicken', 'sausage', 'syrup', 'turkey'}	N	{'chicken', 'sausage', 'syrup', 'flour', 'yeast', 'egg', 'milk', 'butter', 'sugar', 'vanilla'}	NA	NA	NA
d3a38698479b90d788dddc048883.jpeg	Chicken thigh, baked, broiled, or roasted, skin eaten, from raw, Rice, white, with tomatoes and/or tomato-based sauce, NS as to fat added in cooking	{'chicken', 'rice', 'tomato'}	N	{'chicken', 'rice', 'tomato'}	NA	NA	NA
0174f26e47f5a8f356b58ed83f20.jpeg	Chicken or turkey and rice with tomato-based sauce	{'chicken', 'rice', 'tomato', 'turkey'}	N	{'chicken', 'rice', 'tomato'}	NA	NA	NA
89cdd2624a4fa1a2ea2349649485.jpeg	Rice, white, cooked with fat, Puerto Rican style, Chicken breast, baked, broiled, or roasted, skin not eaten, from raw, Tomatoes, raw, Mayonnaise, light	{'chicken', 'rice', 'tomato', 'mayonnaise'}	N	{'chicken', 'rice', 'tomato', 'egg', 'vinegar'}	NA	NA	NA
ca4a276e47bd94c9673e19785ceb.jpeg	Chicken curry, Rice, white, with tomatoes and/or tomato-based sauce, fat added in cooking	{'chicken', 'rice', 'tomato', 'curry'}	N	{'chicken', 'rice', 'tomato', 'curry'}	NA	NA	NA
57f70845486ea5a0db8edada2b28.jpeg	Chicken curry, Rice, white, cooked, fat added in cooking, made with oil	{'chicken', 'rice', 'oil', 'curry'}	N	{'chicken', 'rice', 'oil', 'curry'}	NA	NA	NA
818f45be4e5b8205c426c995fdd8.jpeg	Chicken breast, baked, coated, skin / coating eaten, Rice, white, cooked, fat not added in cooking, Cabbage, Chinese, raw, Corn, yellow, cooked, from frozen, fat not added in cooking	{'chicken', 'rice', 'cabbage', 'corn'}	N	{'chicken', 'rice', 'cabbage', 'corn'}	NA	NA	NA
d70447284848b00f159671b8b4bd.jpeg	Rice, brown, cooked, fat not added in cooking, Potato, boiled, from fresh, peel eaten, fat added in cooking, NS as to type of fat, Chicken curry	{'chicken', 'potato', 'rice', 'curry'}	N	{'chicken', 'potato', 'rice', 'curry'}	NA	NA	NA
6a843bea450ea2fe9e76c1e8d9a1.jpeg	Chicken, ground, Avocado, raw, Sweet potato, baked, peel eaten, fat added in cooking, NS as to type of fat, Broccoli, cooked, from fresh, fat not added in cooking	{'chicken', 'potato', 'avocado', 'broccoli'}	N	{'chicken', 'potato', 'avocado', 'broccoli'}	NA	NA	NA
019525bc44629e6bf653ec631237.jpeg	Couscous, plain, cooked, Chicken breast, sauteed, skin not eaten, Pepper, sweet, red, raw	{'chicken', 'pepper', 'couscous'}	N	{'chicken', 'pepper', 'couscous'}	NA	NA	NA
829a2d1d44809af1bf18fa954833.jpeg	Squash, spaghetti, cooked, fat not added in cooking, Pasta, whole grain, cooked, Spaghetti sauce, Chicken breast, baked, broiled, or roasted with marinade, skin not eaten, from raw	{'chicken', 'pasta', 'squash', 'spaghetti'}	N	{'chicken', 'pasta', 'squash'	NA	NA	NA
47fb1ca04f6a9eea7a7507e58852.jpeg	Chicken breast, sauteed, skin not eaten, Broccoli, cooked, from fresh, made with oil	{'chicken', 'oil', 'broccoli'}	N	{'chicken', 'oil', 'broccoli'}	NA	NA	NA
46d8f2af41368030e4dcb62efccf.jpeg	Noodles, chow mein, Creamy dressing, Chicken or turkey and noodles, no sauce	{'chicken', 'noodle', 'turkey'}	N	{'chicken', 'noodle'}	NA	NA	NA
19447547400a94dd7feebd1ba799.jpeg	Rice, white, cooked, fat not added in cooking, Chicken, NS as to part and cooking method, NS as to skin eaten, Lettuce, raw, Soy sauce, Vinegar, Sugar, white, granulated or lump	{'chicken', 'lettuce', 'soy', 'sugar', 'rice', 'vinegar'}	N	{'chicken', 'lettuce', 'sugar', 'rice', 'vinegar'}	NA	NA	NA
8577c0984dbf8416b91b548b47b4.jpeg	Taquito or flauta with chicken, Avocado, raw	{'chicken', 'flauta', 'avocado', 'taquito'}	N	{'chicken', 'flauta', 'avocado', 'taquito'}	NA	NA	NA
7d8c86dc4e5589dd1d66590db814.jpeg	Chicken leg, drumstick and thigh, rotisserie, skin eaten, Rice, white, cooked, fat not added in cooking, Chicken wing, rotisserie	{'chicken', 'drumstick', 'rice'}	N	{'chicken', 'rice'}	NA	NA	NA
a7eda9c244458724c1ff4230be75.jpeg	Rice, white, cooked, fat not added in cooking, Chicken drumstick, grilled with sauce, skin eaten, Spinach, cooked, from fresh, fat not added in cooking, Corn, yellow, cooked, from canned, fat not added in cooking	{'chicken', 'corn', 'rice', 'spinach', 'drumstick'}	N	{'chicken', 'corn', 'rice', 'spinach'}	NA	NA	NA
b63c9a424bd4af5eac6b28f93587.jpeg	Chicken nuggets, from frozen, Tomato chili sauce	{'chicken', 'chili', 'nugget', 'tomato'}	N	{'chicken', 'chili', 'tomato'}	NA	NA	NA
beae7dd347cfa9a8a581e845952e.jpeg	Chicken breast, baked, broiled, or roasted, skin not eaten, from raw, Spaghetti sauce, Cheese, Parmesan, dry grated, Chicken breast, fried, coated, skin / coating eaten, from raw, Spaghetti sauce, Cheese, Parmesan, hard	{'chicken', 'cheese', 'parmesan', 'spaghetti'}	N	{'chicken', 'cheese', 'spaghetti'}	NA	NA	NA
2eccf4484e2c820c69dca2b2956a.jpeg	Chicken breast, sauteed, skin not eaten, Rice, brown, cooked, fat not added in cooking, Snowpeas, raw, Carrots, raw	{'chicken', 'carrot', 'rice', 'snowpeas'}	N	{'chicken', 'carrot', 'rice', 'snowpea'}	NA	NA	NA
e2c2b2f14c5aa4af27dfac5100c7.jpeg	Biryani with chicken	{'chicken', 'biryani'}	N	{'chicken', 'rice', 'onion', 'pepper', 'tomato', 'yogurt, 'garlic', 'corriander, 'ghee', 'salt', 'cumin', 'saffron', 'mint', 'lemon', 'cardamom'}	NA	NA	NA
3d7aee6e472b931fef4c206174f1.jpeg	Cheese, NFS	{'cheese'}	N	{'cheese'}	NA	NA	NA
1f07fdf44ffa8810590506e6ef1d.jpeg	Chicken breast, baked, broiled, or roasted, skin not eaten, from raw, Cheese, Feta, Onions, mature, raw, Tortilla, flour, Yogurt, Greek, nonfat milk, plain, Corn, yellow, cooked, from frozen, fat not added in cooking, Rice, white, cooked, fat not added in cooking, Cilantro, raw, Olives, black	{'cheese', 'yogurt', 'onion', 'flour', 'chicken', 'milk', 'olive', 'cilantro', 'tortilla', 'corn', 'rice'}	N	{'cheese', 'yogurt', 'onion', 'flour', 'salt', 'water', 'oil', 'chicken', 'milk', 'olive', 'cilantro', 'corn', 'rice'}	NA	NA	NA
c0f9e8c04335acf797d35adfe8fb.jpeg	Waffle, plain, Cheese, cream, Strawberries, raw	{'cheese', 'waffle', 'strawberry', 'cream'}	N	{'cheese', 'egg', 'flour', 'milk', 'butter', 'sugar', 'vanilla', 'strawberry'}	NA	NA	NA
9ec7dfe54f57ae3487c2211b7c3e.jpeg	Cheese, processed, with vegetables	{'cheese', 'vegetable'}	N	{'cheese', 'vegetable'}	NA	NA	NA
d8f6522443d2b73ec2505b1c37bc.jpeg	Tomatoes, raw, Salami, NFS, Cheese, Colby Jack, Crackers, rice, Cheese, Blue or Roquefort, Cheese, processed, with vegetables	{'cheese', 'vegetable', 'tomato', 'salami', 'rice', 'cracker', 'roquefort'}	N	{'cheese', 'tomato', 'salami', 'cracker', 'roquefort'}	NA	NA	NA
b592c10e407da698db8cc2bb199e.jpeg	Pizza, cheese, with vegetables, from restaurant or fast food, medium crust	{'cheese', 'vegetable', 'pizza'}	N	{'cheese', 'pizza'}	NA	NA	NA
9b357e724d00bb9d0560043ea7cf.jpeg	Pizza, cheese, with vegetables, from frozen, thin crust	{'cheese', 'vegetable', 'pizza'}	N	{'cheese', 'flour', 'yeast', 'water', 'salt', 'oil'}	NA	NA	NA
b7e517be4de2aa4afedf45b9bcdb.jpeg	Pizza, cheese, with vegetables, from frozen, thin crust	{'cheese', 'vegetable', 'pizza'}	N	{'cheese', 'flour', 'yeast', 'water', 'salt', 'oil'}	NA	NA	NA
2cd723a64281a31b1151d4e126e2.jpeg	Pizza, cheese, with vegetables, from frozen, thin crust, Spaghetti sauce	{'cheese', 'vegetable', 'pizza', 'spaghetti'}	N	{'cheese', 'flour', 'water', 'yeast', 'oil', 'spaghetti'}	NA	NA	NA
c86a905643609820b5f514b1b438.jpeg	Rice, white, cooked, fat not added in cooking, Rice, brown, cooked, fat not added in cooking, Chickpeas, dry, cooked, made with oil, Garlic, cooked, Cheese, NFS, Vegetable oil, NFS, Yogurt, Greek, nonfat milk, plain, Tomatoes, cooked, from canned, NS as to method, Onions, cooked, from fresh, made with oil, Spinach, cooked, from fresh, made with oil	{'cheese', 'vegetable', 'garlic', 'yogurt', 'tomato', 'milk', 'onion', 'oil', 'chickpea', 'rice', 'spinach'}	N	{'cheese', 'garlic', 'yogurt', 'tomato', 'milk', 'onion', 'oil', 'chickpea', 'rice', 'spinach'}	NA	NA	NA
a168b715471bba590f09cc9227c2.jpeg	Potato, french fries, restaurant, Blue or roquefort cheese dressing, Vegetable oil, NFS	{'cheese', 'vegetable', 'fry', 'oil', 'potato', 'roquefort'}	N	{'oil', 'potato', 'roquefort'}	NA	NA	NA
f301614641aa825e0716ec380359.jpeg	Cheese, Mexican blend, Tortilla, flour	{'cheese', 'tortilla', 'flour'}	N	{'cheese', 'water', 'flour'}	NA	NA	NA
a67cc6394404a246cb44a3e3d034.jpeg	Tortellini, cheese-filled, meatless, with tomato sauce	{'cheese', 'tortellini', 'tomato'}	N	{'cheese', 'tortellini', 'tomato'}	NA	NA	NA
b32b936d443a9fcdb1824ad60a03.jpeg	Tortellini, cheese-filled, no sauce, Cheese, Mozzarella, part skim, Salami, NFS	{'cheese', 'tortellini', 'salami', 'mozzarella'}	N	{'cheese', 'tortellini', 'salami'}	NA	NA	NA
b2f980924e9a819f0c99c0db0275.jpeg	Pasta, whole grain, with tomato-based sauce and poultry, home recipe, Cheese, Parmesan, hard	{'cheese', 'tomato', 'pasta', 'parmesan'}	N	{'cheese', 'tomato', 'pasta'}	NA	NA	NA
3a4a90bd4e0c9c87c7c8549e2970.jpeg	Tomatoes, raw, Cheese, Mozzarella, whole milk, Italian dressing, made with vinegar and oil	{'cheese', 'tomato', 'milk', 'oil', 'mozzarella', 'vinegar'}	N	{'cheese', 'tomato', 'milk', 'oil', 'vinegar'}	NA	NA	NA
7e1d6a484ca3b246552be1f62eb5.jpeg	Romaine lettuce, raw, Cheese, Feta, Cucumber, raw, Olives, NFS, Tomatoes, raw, Onions, mature, raw, Italian dressing, made with vinegar and oil	{'cheese', 'tomato', 'cucumber', 'onion', 'olive', 'lettuce', 'oil', 'vinegar', 'romaine'}	N	{'cheese', 'tomato', 'cucumber', 'onion', 'lettuce', 'oil', 'vinegar'}	NA	NA	NA
bdf94fa648daa983f21b7bad616f.jpeg	Soft taco with meat, Chicken "wings" with hot sauce, from fast food / restaurant, Creamy dressing, Nachos with chicken, cheese, and sour cream, Guacamole with tomatoes	{'cheese', 'taco', 'nacho', 'tomato', 'meat', 'chicken', 'cream', 'guacamole', 'wing'}	N	{'cheese', 'flour', 'water', 'tomato', 'chicken', 'cream', 'avocado', 'tomato', 'onion' ,'coriander', 'garlic', 'jalapeno', 'lime', 'salt'}	NA	NA	NA
0e84e08c4b92b8dc60d6aee07b82.jpeg	Spinach, raw, Cheese, Feta, Steak, NS as to type of meat, cooked, lean only eaten, Tomatoes, raw, Chickpeas, dry, cooked, NS as to fat added in cooking, Red kidney beans, dry, cooked, fat not added in cooking, Onions, mature, raw, Beets, pickled, Creamy dressing, Quinoa, fat not added in cooking	{'cheese', 'steak', 'bean', 'tomato', 'onion', 'meat', 'beet', 'chickpea', 'spinach', 'quinoa'}	N	{'cheese', 'steak', 'bean', 'tomato', 'onion', 'beet', 'chickpea', 'spinach', 'quinoa'}	NA	NA	NA
f572001844aca5006796e14a36eb.jpeg	Chicken nuggets, from frozen, Cheese, Mozzarella, part skim, Tomatoes, raw, Spinach, raw, Italian dressing, made with vinegar and oil	{'cheese', 'spinach', 'tomato', 'chicken', 'oil', 'mozzarella', 'nugget', 'vinegar'}	N	{'cheese', 'spinach', 'tomato', 'chicken', 'oil', 'vinegar'}	NA	NA	NA
48cfa8424d289373b64fd7f77148.jpeg	Broccoli cheese soup, prepared with milk, home recipe, canned, or ready-to-serve, Crackers, oyster	{'cheese', 'soup', 'oyster', 'milk', 'broccoli', 'cracker'}	N	{'cheese', 'soup', 'milk', 'broccoli', 'cracker'}	NA	NA	NA
c095549447618eb93fe272582e0c.jpeg	Rice, white, with cheese and/or cream based sauce, fat added in cooking, Squash, summer, yellow or green, cooked, from frozen, made with oil, Snowpea, cooked, from frozen, made with oil, Spinach, cooked, from fresh, made with oil, Tomatoes, cooked, from fresh, NS as to method, Cheese, Parmesan, hard, Garlic, cooked, Onions, cooked, from fresh, made with oil	{'cheese', 'snowpea', 'parmesan', 'garlic', 'green', 'tomato', 'onion', 'oil', 'squash', 'cream', 'rice', 'spinach'}	N	{'cheese', 'snowpea', 'garlic', 'tomato', 'onion', 'oil', 'squash', 'rice', 'spinach'}	NA	NA	NA
8dc5b2bc44a5b1c9851d839aa62d.jpeg	Flour, white, all-purpose, Yeast, Cheese, Mozzarella, whole milk, Spaghetti sauce, Peppers, green, cooked, fat not added in cooking, Onions, mature, raw, Pork sausage, Mushrooms, raw, Cheese, Parmesan, hard	{'cheese', 'sausage', 'mushroom', 'parmesan', 'pepper', 'green', 'milk', 'flour', 'spaghetti', 'onion', 'pork', 'mozzarella', 'yeast'}	N	{'cheese', 'sausage', 'mushroom', 'pepper', 'milk', 'flour', 'spaghetti', 'onion', 'yeast'}	NA	NA	NA
862d7a4a49f0a9960e4813693f21.jpeg	Egg, cheese, and sausage griddle cake sandwich, rice flour, white, unenriched, wheat flour, white, all-purpose, unenriched, water, bottled, generic	{'cheese', 'sausage', 'cake', 'egg', 'flour', 'wheat', 'sandwich', 'rice'}	N	{'cheese', 'sausage', 'egg', 'flour', 'water'}	NA	NA	NA
5fb22d9645b39617fce4878afc60.jpeg	Chicken or turkey soup with dumplings, home recipe, canned or ready-to-serve, onions, raw, soup, chicken broth or bouillon, dry, wheat flour, white, all-purpose, unenriched, milk, fluid, 1% fat, without added vitamin a and vitamin d, chicken, broiler or fryers, breast, skinless, boneless, meat only, raw, peas, green, frozen, unprepared, broccoli, raw, cheese, parmesan, hard, shortening, vegetable…	{'cheese', 'salt', 'flour', 'turkey', 'broth', 'meat', 'chicken', 'broccoli', 'vegetable', 'agent', 'green', 'onion', 'milk', 'sugar', 'shortening', 'parmesan', 'soup', 'dumpling', 'wheat', 'fryer', 'pea'}	N	{'cheese', 'salt', 'flour', 'broth', 'meat', 'chicken', 'broccoli', 'onion', 'milk', 'sugar', 'soup', 'flour', 'water', 'pea'}	NA	NA	NA
68eb8563486bbe657984faccf62f.jpeg	Salmon, baked or broiled, made with oil, Asparagus, cooked, from fresh, made with oil, Tomatoes, cooked, from fresh, NS as to method, Cheese, goat, Olive oil	{'cheese', 'salmon', 'tomato', 'olive', 'oil', 'asparagus'}	N	{'cheese', 'salmon', 'tomato', 'oil', 'asparagus'}	NA	NA	NA
de42916c4bd3b5d492a28babe86e.jpeg	Salmon, baked or broiled, made with oil, Sweet potato, baked, peel eaten, fat not added in cooking, Spinach, raw, Cheese, Feta, Italian dressing, made with vinegar and oil	{'cheese', 'salmon', 'oil', 'potato', 'spinach', 'vinegar'}	N	{'cheese', 'salmon', 'oil', 'potato', 'spinach', 'vinegar'}	NA	NA	NA
3d3459554ff9a99a72100ff9d85b.jpeg	Salmon, baked or broiled, made with oil, Lemon, raw, Broccoli, cooked, from fresh, with cheese sauce, Chicken or turkey broth, bouillon, or consomme	{'cheese', 'salmon', 'broth', 'consomme', 'turkey', 'lemon', 'chicken', 'oil', 'broccoli'}	N	{'cheese', 'salmon', 'broth', 'consomme', 'lemon', 'chicken', 'oil', 'broccoli'}	NA	NA	NA
0fe8bf7a4937843fda7c6a45e951.jpeg	Ham, prepackaged or deli, luncheon meat, Cheese, Cheddar, Roll, white, soft	{'cheese', 'roll', 'meat', 'cheddar', 'ham'}	N	{'cheese', 'flour', 'water', yeast', 'ham'}	NA	NA	NA
c123d1c04ea9936739d721f4cab8.jpeg	Chicken patty, breaded, Cheese, Provolone, Roll, white, soft, Butter, stick, salted	{'cheese', 'roll', 'butter', 'provolone', 'chicken', 'stick'}	N	{'cheese', 'flour', 'water', 'yeast', 'butter', 'chicken'}	NA	NA	NA
5ee651964b6a83df0b3e715d5c68.jpeg	Ravioli, meat-filled, no sauce, Cheese sauce, Mixed vegetables, cooked, from canned, fat not added in cooking	{'cheese', 'ravioli', 'vegetable', 'meat'}	N	{'cheese', 'ravioli', 'vegetable'}	NA	NA	NA
f6ef5953417ab29bd50704e9cfa4.jpeg	Ravioli, cheese-filled, with tomato sauce, Spaghetti sauce	{'cheese', 'ravioli', 'tomato', 'spaghetti'}	N	{'cheese', 'ravioli', 'tomato'}	NA	NA	NA
4a7a22dc4602b76344c94591678c.jpeg	Crackers, multigrain, Apple, raw, Raisins, Cheese spread, Swiss cheese base, Olives, green, stuffed	{'cheese', 'raisin', 'green', 'apple', 'olive', 'swiss', 'cracker'}	N	{'cheese', 'raisin', 'apple', 'olive', 'cracker'}	NA	NA	NA
04a7925e4b6bbbf5864ec679dc42.jpeg	Hummus, plain, Pretzels, hard, plain, lightly salted, Pepper, sweet, green, raw, Salami, NFS, Cheese, Cheddar	{'cheese', 'pretzel', 'pepper', 'hummus', 'green', 'salami', 'cheddar'}	N	{'cheese', 'flour', 'water', 'salt', 'yeast', 'butter', 'pepper', 'chickpea, 'garlic', 'salt', 'tahini', 'oil', 'lemon', 'juice', 'cumin', 'salami'}	NA	NA	NA
218584314aa2bc2719d7be08084b.jpeg	Crackers, multigrain, Cheese, Blue or Roquefort, Pomegranate, raw	{'cheese', 'pomegranate', 'cracker', 'roquefort'}	N	{'cheese', 'pomegranate', 'cracker', 'roquefort'}	NA	NA	NA
2a392dd5424b9731775ad502c77b.jpeg	Turkey, prepackaged or deli, luncheon meat, Bread, pita, whole wheat, Spinach, raw, Cheese, American, Mustard	{'cheese', 'pita', 'bread', 'meat', 'turkey', 'wheat', 'mustard', 'spinach'}	N	{'cheese', 'flour', 'salt', 'yeast', 'oil', 'turkey', 'water', 'vinegar', 'spinach'}	NA	NA	NA
49626927433a88ec0ec24caa255b.jpeg	Mayonnaise, reduced fat, with olive oil, Tomatoes, raw, Romaine lettuce, raw, Turkey, prepackaged or deli, luncheon meat, Cheese, Muenster, Bread, white, Potato chips, plain, Cucumber pickles, dill	{'cheese', 'pickle', 'bread', 'mayonnaise', 'chip', 'tomato', 'dill', 'cucumber', 'turkey', 'olive', 'lettuce', 'oil', 'meat', 'muenster', 'potato', 'romaine'}	N	{'cheese', 'flour', 'yeast', 'oil', 'egg', 'water', 'vinegar', 'chip', 'tomato', 'cucumber', 'turkey', 'lettuce', 'oil', 'muenster', 'potato'}	NA	NA	NA
9cd28b7c46d1b43024a6d17751ea.jpeg	Lettuce, raw, Spinach, raw, Chicken, NS as to part and cooking method, skin not eaten, Cheese, cottage, NFS, Pepper, sweet, green, raw, Onions, mature, raw, Tomatoes, raw, Italian dressing, light	{'cheese', 'pepper', 'green', 'tomato', 'cottage', 'onion', 'chicken', 'lettuce', 'spinach'}	N	{'cheese', 'pepper', 'tomato', 'onion', 'chicken', 'lettuce', 'spinach'}	NA	NA	NA
9db613314717a29886390068acbe.jpeg	Broccoli, cooked, from fresh, fat not added in cooking, Egg, whole, boiled or poached, Cheese, Parmesan, dry grated, Flour, white, all-purpose, Garlic, cooked, Romaine lettuce, raw, Carrots, raw, Onions, mature, raw, Pomegranate, raw, Italian dressing, made with vinegar and oil, Yogurt, whole milk, plain, Garlic, raw, Lemon juice, 100%, freshly squeezed, Olive oil, Hot pepper sauce	{'cheese', 'pepper', 'flour', 'lettuce', 'oil', 'romaine', 'yogurt', 'olive', 'broccoli', 'pomegranate', 'egg', 'onion', 'milk', 'carrot', 'parmesan', 'garlic', 'lemon', 'juice', 'vinegar'}	N	{'cheese', 'pepper', 'flour', 'lettuce', 'oil', 'yogurt', 'olive', 'broccoli', 'pomegranate', 'egg', 'onion', 'milk', 'carrot', 'garlic', 'lemon', 'juice', 'vinegar'}	NA	NA	NA
db69e4a644c797296ee5ce53b540.jpeg	Crackers, wheat, reduced fat, Chicken thigh, grilled without sauce, skin not eaten, Cheese, Cheddar, Olives, green, Pepper, sweet, green, raw, Blackberries, raw, Plum, raw	{'cheese', 'pepper', 'blackberry', 'green', 'chicken', 'wheat', 'olive', 'plum', 'cheddar', 'cracker'}	N	{'cheese', 'pepper', 'blackberry', 'chicken', 'olive', 'plum', 'cracker'}	NA	NA	NA
280ea37d44c79a0e1a587d3e7747.jpeg	Cheese, NFS, Pasta, cooked	{'cheese', 'pasta'}	N	{'cheese', 'pasta'}	NA	NA	NA
ec122c1845f7bbbf32461a20a554.jpeg	Broccoli, cooked, from fresh, fat not added in cooking, Pasta, cooked, Chicken thigh, grilled without sauce, skin not eaten, Cheese, Feta, Onions, green, cooked, from fresh, fat not added in cooking, Parsley, raw, Garlic, cooked, Onions, cooked, from fresh, fat not added in cooking	{'cheese', 'pasta', 'garlic', 'green', 'onion', 'chicken', 'broccoli', 'parsley'}	N	{'cheese', 'pasta', 'garlic', 'onion', 'chicken', 'broccoli', 'parsley'}	NA	NA	NA
9eee7479454a9693fb404ae89298.jpeg	Cheese, Parmesan, hard, Salsa, red, commercially-prepared	{'cheese', 'parmesan', 'salsa'}	N	{'cheese', 'salsa'}	NA	NA	NA
cc49ce18462d83512c5be76ec049.jpeg	Meat loaf, NS as to type of meat, Sweet potato, baked, peel eaten, made with oil, Peppers, green, cooked, made with oil, Cheese, Parmesan, hard, Tomatoes, cooked, from fresh, NS as to method	{'cheese', 'parmesan', 'pepper', 'green', 'tomato', 'meat', 'oil', 'potato'}	N	{'cheese', 'pepper', 'tomato', 'meat', 'oil', 'potato'}	NA	NA	NA
c2e4d25c4505b6f7fcecb82393c6.jpeg	Pasta with tomato-based sauce, and added vegetables, home recipe, Cheese, Parmesan, dry grated	{'cheese', 'parmesan', 'pasta', 'vegetable', 'tomato'}	N	{'cheese', 'pasta', 'tomato'}	NA	NA	NA
0708b83b4a00a916b72596d7142a.jpeg	Pasta with tomato-based sauce, meat, and added vegetables, home recipe, Cheese, Parmesan, hard	{'cheese', 'parmesan', 'pasta', 'vegetable', 'tomato', 'meat'}	N	{'cheese', 'pasta', 'tomato', 'meat'}	NA	NA	NA
513b3b20496fb074b8dcea7a5a6e.jpeg	Pasta with tomato-based sauce, meat, and added vegetables, ready-to-heat, Broccoli, raw, Cheese, Parmesan, hard	{'cheese', 'parmesan', 'pasta', 'vegetable', 'tomato', 'meat', 'broccoli'}	N	{'cheese', 'pasta', 'tomato', 'meat', 'broccoli'}	NA	NA	NA
e8f55e684f5887414f34c6693e5d.jpeg	Pasta, vegetable, cooked, Lemon juice, 100%, freshly squeezed, Cheese, Parmesan, hard	{'cheese', 'parmesan', 'pasta', 'vegetable', 'lemon', 'juice'}	N	{'cheese', 'pasta', 'lemon'}	NA	NA	NA
1ceebbad4685abda9a00448b3994.jpeg	Pasta with tomato-based sauce, ready-to-heat, Cheese, Parmesan, hard, Spinach, cooked, from frozen, fat not added in cooking	{'cheese', 'parmesan', 'pasta', 'tomato', 'spinach'}	N	{'cheese', 'pasta', 'tomato', 'spinach'}	NA	NA	NA
32e6c8d8430c99b298c379c0d88c.jpeg	Pasta, cooked, Chicken breast, baked, broiled, or roasted, skin not eaten, from raw, Cheese, Parmesan, dry grated, Hot pepper sauce	{'cheese', 'parmesan', 'pasta', 'pepper', 'chicken'}	N	{'cheese', 'pasta', 'pepper', 'chicken'}	NA	NA	NA
044ea8694b4b951a70c69f3422ba.jpeg	Onions, cooked, from fresh, fat not added in cooking, Garlic, cooked, Turkey, ground, Spaghetti sauce, Pasta, cooked, Cheese, Parmesan, dry grated, Basil, fresh	{'cheese', 'parmesan', 'pasta', 'garlic', 'onion', 'spaghetti', 'turkey', 'basil'}	N	{'cheese', 'pasta', 'garlic', 'onion', 'spaghetti', 'turkey', 'basil'}	NA	NA	NA
dc70a8d24b23bbb7ca23089f8e87.jpeg	Pasta with cream sauce, home recipe, Cheese, Parmesan, hard	{'cheese', 'parmesan', 'pasta', 'cream'}	N	{'cheese', 'pasta', 'cream'}	NA	NA	NA
e1e1e97240cd90ebbe39816371ad.jpeg	Pasta with tomato-based sauce and meat, home recipe, Cheese, Parmesan, dry grated, Garlic bread, from frozen	{'cheese', 'parmesan', 'pasta', 'bread', 'garlic', 'tomato', 'meat'}	N	{'cheese', 'pasta', 'flour', 'yeast', 'egg', 'oil', 'salt', 'garlic', 'tomato', 'meat'}	NA	NA	NA
2432a82343f8b335e788c06b9c4a.jpeg	Meat loaf made with chicken or turkey, Squash, summer, yellow or green, with tomato sauce, cooked, fat not added in cooking, Onions, cooked, from fresh, fat not added in cooking, Cheese, Parmesan, hard, Rice, brown and wild, cooked, fat added in cooking	{'cheese', 'parmesan', 'green', 'tomato', 'onion', 'turkey', 'chicken', 'meat', 'squash', 'rice'}	N	{'cheese', 'tomato', 'onion', 'chicken', 'squash', 'rice'}	NA	NA	NA
273a840a42dd8debf11e25a93aa4.jpeg	Squash, summer, yellow or green, cooked, NS as to form, made with oil, Squash, summer, yellow or green, cooked, NS as to form, made with oil, Cheese, Parmesan, hard	{'cheese', 'parmesan', 'green', 'oil', 'squash'}	N	{'cheese', 'oil', 'squash'}	NA	NA	NA
1fb8e98f4df7be579eae31044315.jpeg	Romaine lettuce, raw, Cheese, Parmesan, dry grated, Croutons, Caesar dressing	{'cheese', 'parmesan', 'crouton', 'lettuce', 'romaine'}	N	{'cheese', 'crouton', 'lettuce', 'egg', 'mayonnaise', 'worcestershire', 'garlic', 'pepper', 'anchovy', 'salt', 'oil', 'lemon', 'pepper','mustard', }	NA	NA	NA
e6746c18468cb70db677f7bf36b0.jpeg	Romaine lettuce, raw, Cheese, Parmesan, dry grated, Croutons, Caesar dressing	{'cheese', 'parmesan', 'crouton', 'lettuce', 'romaine'}	N	{'cheese', 'crouton', 'lettuce', 'egg', 'oil', 'vinegar', 'worcestershire', 'anchovy', 'lemon', 'salt', 'pepper', 'mustard', 'lemon', 'garlic'}	NA	NA	NA
5d4d949749c68c70ab98f7f6dbef.jpeg	Lettuce, raw, Romaine lettuce, raw, Cheese, Parmesan, dry grated, Croutons, Caesar dressing	{'cheese', 'parmesan', 'crouton', 'lettuce', 'romaine'}	N	{'cheese', 'crouton', 'lettuce', 'egg', 'vinegar', 'garlic', 'anchovies', 'worcesrershire', 'lemon', 'salt', 'pepper'}	NA	NA	NA
29ccbbbf45f397166d2a91bcea81.jpeg	Lettuce, raw, Romaine lettuce, raw, Chicken, NS as to part and cooking method, skin not eaten, Cheese, Parmesan, dry grated, Cucumber, raw, Tomatoes, raw, Croutons, Caesar dressing, Hummus, plain, Bread, pita	{'cheese', 'parmesan', 'crouton', 'bread', 'pita', 'hummus', 'tomato', 'cucumber', 'chicken', 'lettuce', 'romaine'}	N	{'cheese', 'crouton', 'flour', 'water', 'yeast', 'oil', 'chickpea', 'tahini', 'garlic', 'salt', 'lemon', 'cumin', 'lemon', 'tomato', 'cucumber', 'chicken', 'lettuce'}	NA	NA	NA
031fcdea411982b9d9475d0f6fdb.jpeg	Eggplant, cooked, made with oil, Bulgur, fat not added in cooking, Lentils, dry, cooked, fat not added in cooking, Olive oil, Salt, table, Lemon juice, 100%, freshly squeezed, Cheese, Feta, Olives, black, Onions, young green, raw, Parsley, raw, Chives, raw, Oregano	{'cheese', 'oregano', 'salt', 'lentil', 'bulgur', 'green', 'onion', 'eggplant', 'olive', 'oil', 'lemon', 'juice', 'chive', 'parsley'}	N	{'cheese', 'oregano', 'salt', 'lentil', 'bulgur', 'onion', 'eggplant', 'oil', 'lemon', 'chive', 'parsley'}	NA	NA	NA
44fbe8c5423fae971ceae22b7a40.jpeg	Cheese, NFS, Yogurt, NS as to type of milk or flavor, Black, brown, or Bayo beans, dry, cooked, fat not added in cooking, Onions, cooked, from fresh, fat not added in cooking, Peppers, red, cooked, fat not added in cooking, Garlic, cooked, Oregano, Coriander seed, Cumin seed, Chili powder, Salt, table, Pepper, black, Vinegar, cider, Tomatoes, from canned, stewed, Vegetable broth, bouillon	{'cheese', 'oregano', 'cumin', 'bean', 'broth', 'chili', 'salt', 'pepper', 'seed', 'yogurt', 'garlic', 'cider', 'onion', 'milk', 'tomato', 'vegetable', 'coriander', 'vinegar'}	N	{'cheese', 'oregano', 'cumin', 'bean', 'broth', 'chili', 'salt', 'pepper', 'seed', 'yogurt', 'garlic', 'cider', 'onion', 'milk', 'tomato', 'vegetable', 'coriander', 'vinegar'}	NA	NA	NA
bc539399409db68abecdafb6875f.jpeg	Pork, NS as to cut, cooked, NS as to fat eaten, Rice, white, cooked, fat not added in cooking, Broccoli, cooked, from fresh, fat not added in cooking, Salsa, red, commercially-prepared, Cheese, Monterey, Onions, cooked, from fresh, fat not added in cooking	{'cheese', 'onion', 'broccoli', 'pork', 'rice', 'salsa'}	N	{'cheese', 'onion', 'broccoli', 'pork', 'rice', 'salsa'}	NA	NA	NA
804b634941aa8e823f39c69f4f3b.jpeg	Bread, Italian, Grecian, Armenian, Butter, stick, unsalted, Shallots, raw, Garlic, cooked, Pepper, red (cayenne), Chicken, ground, Cheese, Parmesan, dry grated, Sage, Parsley, raw, Salt, table, Noodles, cooked, Wine, table, white, Thyme, dried, Chicken or turkey broth, bouillon, or consomme, Cream, heavy, Spinach, cooked, from fresh, fat not added in cooking, Pepper, black	{'cheese', 'noodle', 'wine', 'salt', 'pepper', 'turkey', 'stick', 'thyme', 'broth', 'chicken', 'shallot', 'butter', 'cayenne', 'consomme', 'cream', 'parsley', 'parmesan', 'bread', 'garlic', 'sage', 'spinach'}	N	{'cheese', 'noodle', 'wine', 'pepper', 'thyme', 'broth', 'chicken', 'shallot', 'butter', 'cayenne', 'consomme', 'cream', 'parsley', 'flour', 'yeast', 'egg', 'oil', 'water', 'salt', 'garlic', 'sage', 'spinach'}	NA	NA	NA
cf64b6024138b6a735866c900ed4.jpeg	Bread, Italian, Grecian, Armenian, Butter, stick, unsalted, Shallots, raw, Garlic, cooked, Pepper, red (cayenne), Chicken, ground, Cheese, Parmesan, dry grated, Sage, Parsley, raw, Salt, table, Noodles, cooked, Wine, table, white, Thyme, dried, Chicken or turkey broth, bouillon, or consomme, Cream, heavy, Spinach, cooked, from fresh, fat not added in cooking, Pepper, black	{'cheese', 'noodle', 'wine', 'salt', 'pepper', 'turkey', 'stick', 'thyme', 'broth', 'chicken', 'shallot', 'butter', 'cayenne', 'consomme', 'cream', 'parsley', 'parmesan', 'bread', 'garlic', 'sage', 'spinach'}	N	{'cheese', 'noodle', 'wine', 'salt', 'pepper', 'thyme', 'broth', 'chicken', 'shallot', 'butter', 'cayenne', 'consomme', 'cream', 'parsley', 'flour', 'yeast', 'egg', 'salt', 'garlic', 'sage', 'spinach'}	NA	NA	NA
b2bffbb5418286c72fb91fd236b0.jpeg	Macaroni or noodles with cheese, made from packaged mix	{'cheese', 'noodle', 'macaroni'}	N	{'cheese', 'macaroni'}	NA	NA	NA
197677314044a2e32d1eb4a3a356.jpeg	Macaroni or noodles with cheese, made from packaged mix	{'cheese', 'noodle', 'macaroni'}	N	{'cheese', 'macaroni'}	NA	NA	NA
2bfaec23413b97d69a0d2b0da555.jpeg	Macaroni or noodles with cheese, made from packaged mix	{'cheese', 'noodle', 'macaroni'}	N	{'cheese', 'pasta'}	NA	NA	NA
bc0158c94da2a81273ff597de1f8.jpeg	Macaroni or noodles with cheese, made from packaged mix, Cheese, Mozzarella, part skim, Cheese, Cheddar	{'cheese', 'noodle', 'macaroni', 'mozzarella', 'cheddar'}	N	{'cheese', 'macaroni'}	NA	NA	NA
7472628b48429bc0bb93d72b5cb1.jpeg	Romaine lettuce, raw, Cheese, Cheddar, Mushrooms, raw, Onions, mature, raw, Tomatoes, raw, Creamy dressing	{'cheese', 'mushroom', 'tomato', 'onion', 'lettuce', 'cheddar', 'romaine'}	N	{'cheese', 'mushroom', 'tomato', 'onion', 'lettuce', 'buttermilk', 'cream', 'oil', 'egg', 'vinegar'}	NA	NA	NA
0482d243413ab09f693445f32e86.jpeg	Chicken breast, fried, coated, skin / coating eaten, from fast food / restaurant, Cheese, Parmesan, hard, Potato, mashed, from restaurant, Beans, string, green, cooked, from fresh, with mushroom sauce, Tomatoes, cooked, from fresh, NS as to method	{'cheese', 'mushroom', 'parmesan', 'bean', 'green', 'tomato', 'chicken', 'potato'}	N	{'cheese', 'mushroom', 'bean', 'tomato', 'chicken', 'potato'}	NA	NA	NA
878ee69449fd903d3bd0f2cefc2f.jpeg	Cheese, Mozzarella, part skim	{'cheese', 'mozzarella'}	N	{'cheese'}	NA	NA	NA
2b1ca2e74a528c3ea513fa22f43d.jpeg	Cheese, Mozzarella, part skim	{'cheese', 'mozzarella'}	N	{'cheese'}	NA	NA	NA
01108f3a4b0b9e000aca4a307371.jpeg	Cheese, Mozzarella, part skim	{'cheese', 'mozzarella'}	N	{'cheese'}	NA	NA	NA
acb301184baca7b5a9b1d7ac0cf8.jpeg	Bagel, whole wheat, Turkey, prepackaged or deli, luncheon meat, Cheese, Swiss	{'cheese', 'meat', 'turkey', 'wheat', 'swiss', 'bagel'}	N	{'cheese', 'turkey', 'flour', 'yeast', 'salt'}	NA	NA	NA
bbb0330d401b8a0636cd9525a8e4.jpeg	Topping, marshmallow, Cheese, cream	{'cheese', 'marshmallow', 'cream'}	N	{'cheese', 'marshmallow', 'cream'}	NA	NA	NA
0107b4694ea8be0cdc0ff675de40.jpeg	Potato, baked, peel eaten, Kale, cooked, from fresh, fat not added in cooking, Leek, cooked, NS as to fat added in cooking, Onions, cooked, from fresh, fat not added in cooking, Yogurt, Greek, whole milk, plain, Cheese, Parmesan, dry grated, Cheese, Cheddar, Salsa, red, commercially-prepared	{'cheese', 'kale', 'parmesan', 'leek', 'yogurt', 'onion', 'milk', 'cheddar', 'potato', 'salsa'}	N	{'cheese', 'kale', 'leek', 'yogurt', 'onion', 'milk', 'potato', 'salsa'}	NA	NA	NA
e5a3fd6f4cd7b474ab8b07b8ab83.jpeg	Tortilla, whole wheat, Tomatoes, raw, Onions, mature, raw, Chard, raw, Cheese, Cheddar, Hummus, flavored, Chicken breast, baked, broiled, or roasted, skin not eaten, from raw	{'cheese', 'hummus', 'tomato', 'onion', 'chicken', 'wheat', 'tortilla', 'cheddar'}	N	{'cheese', 'chickpea', 'tahini', 'garlic', 'salt', 'oil', 'lemon', 'cumin', 'tomato', 'onion', 'chicken', 'flour', 'water'}	NA	NA	NA
ec88b9654d7b9ffb9417556f72fd.jpeg	Crackers, cheese (Goldfish)	{'cheese', 'goldfish', 'cracker'}	N	{'cheese', 'cracker'}	NA	NA	NA
5ebb71ae41d2951d4a172322e9c5.jpeg	Cottage cheese, farmer's, Sour cream, Jam, preserve, marmalade, sweetened with fruit juice concentrates, all flavors	{'cheese', 'flavor', 'concentrate', 'cottage', 'juice', 'cream', 'marmalade', 'farmer'}	N	{'cheese', 'juice', 'cream', 'marmalade'}	NA	NA	NA
65d94efc448f915ac1a5b02b6d21.jpeg	Bread, whole wheat, Cheese, Ricotta, Jam, preserve, all flavors	{'cheese', 'flavor', 'bread', 'wheat', 'ricotta'}	N	{'cheese', 'flour', 'water', 'egg', 'oil', 'yeast', 'jam'}	NA	NA	NA
60b4449a43eab164b0a8daac4ce3.jpeg	Naan, Indian flatbread, Cheese, Mexican blend	{'cheese', 'flatbread', 'naan'}	N	{'cheese', 'flour', 'salt', 'water'}	NA	NA	NA
4789353d42a4bb9cd219e4086989.jpeg	Egg omelet or scrambled egg, made without fat, Cheese, Cheddar, Tortilla, whole wheat	{'cheese', 'egg', 'omelet', 'wheat', 'tortilla', 'cheddar'}	N	{'cheese', 'egg', 'flour', 'water', 'oil', 'cheddar'}	NA	NA	NA
f55071fe4554a1f0673dd7aeab63.jpeg	Egg omelet or scrambled egg, with cheese, meat, and vegetables other than dark-green and/or tomatoes, fat added in cooking, Grapes, raw, NS as to type, Bagel, whole wheat, Cheese, cream	{'cheese', 'egg', 'omelet', 'vegetable', 'green', 'tomato', 'meat', 'wheat', 'grape', 'cream', 'bagel'}	N	{'cheese', 'egg', 'tomato', 'grape', 'flour', 'yogurt'}	NA	NA	NA
985cf480443da0d08d1a09b8e2b5.jpeg	Egg omelet or scrambled egg, with dark-green vegetables, fat added in cooking, Spinach, cooked, from fresh, made with oil, Cheese, Mozzarella, part skim	{'cheese', 'egg', 'omelet', 'vegetable', 'green', 'oil', 'mozzarella', 'spinach'}	N	{'cheese', 'egg', 'oil', 'spinach'}	NA	NA	NA
20daae1d4804ba8f8408d2bc9e07.jpeg	Bagel, whole wheat, Egg omelet or scrambled egg, made without fat, Cheese, Provolone, Ham, prepackaged or deli, luncheon meat	{'cheese', 'egg', 'omelet', 'provolone', 'meat', 'wheat', 'ham', 'bagel'}	N	{'cheese', 'egg', 'provolone', 'ham', 'flour', 'yeast', 'oil', 'yogurt'}	NA	NA	NA
411dc7214b0591777c9ba1194d42.jpeg	Egg omelet or scrambled egg, made without fat, Onions, cooked, from fresh, fat not added in cooking, Peppers, green, cooked, fat not added in cooking, Cheese, Cheddar, Olive oil	{'cheese', 'egg', 'omelet', 'pepper', 'green', 'onion', 'olive', 'oil', 'cheddar'}	N	{'cheese', 'egg', 'pepper', 'onion', 'oil'}	NA	NA	NA
a45425784457937ba26e56e07228.jpeg	Egg omelet or scrambled egg, with cheese and meat, made with oil, Milk, low fat (1%), Potato, hash brown, from fast food, Olive oil	{'cheese', 'egg', 'omelet', 'milk', 'meat', 'olive', 'oil', 'potato'}	N	{'cheese', 'egg', 'milk', 'meat', 'oil', 'potato'}	NA	NA	NA
f17f699c44c989862e127087facf.jpeg	Tortilla, flour, Egg omelet or scrambled egg, with cheese, made without fat, Cheese, Mexican blend, Salsa, red, commercially-prepared	{'cheese', 'egg', 'omelet', 'flour', 'tortilla', 'salsa'}	N	{'cheese', 'egg', 'flour', 'water', 'salsa'}	NA	NA	NA
b6e3b3d4419eb5e1df4fdb081572.jpeg	Tortilla, flour, Cheese, Cheddar, Cheese, Monterey, Egg omelet or scrambled egg, made with oil	{'cheese', 'egg', 'omelet', 'flour', 'oil', 'tortilla', 'cheddar'}	N	{'cheese', 'egg', 'flour', 'oil'}	NA	NA	NA
8a234e284262a4c70d5a0c37c3ec.jpeg	Egg omelet or scrambled egg, with cheese, made with cooking spray, Bagel, Cheese, cream	{'cheese', 'egg', 'omelet', 'cream', 'bagel'}	N	{'cheese', 'egg', 'flour', 'yeast', 'salt'}	NA	NA	NA
6af2c2b5485ea3118cd8d48fda89.jpeg	Bread, sour dough, Cheese, Brick, Turkey, NFS	{'cheese', 'dough', 'bread', 'turkey'}	N	{'cheese', 'flour', 'yeast', 'oil', 'water', 'egg', 'turkey'}	NA	NA	NA
4e230bee48c6ae0ab9686edfb5b8.jpeg	Bread, sour dough, toasted, Cheese, Cheddar, Tangerine, raw	{'cheese', 'dough', 'bread', 'tangerine', 'cheddar'}	N	{'cheese', 'flour', 'egg', 'yeast', 'oil', 'salt', 'tangerine'}	NA	NA	NA
26ee926d4170bcf05396f423c49e.jpeg	Egg omelet or scrambled egg, with cheese and dark-green vegetables, fat added in cooking, Bread, sour dough	{'cheese', 'dough', 'bread', 'egg', 'omelet', 'vegetable', 'green'}	N	{'cheese', 'flour', 'yeast', 'oil', 'water', 'egg'}	NA	NA	NA
3fdc81394c5885ce290f7eaff062.jpeg	Tortilla, whole wheat, Fish, NS as to type, baked or broiled, made without fat, Cucumber, raw, Cheese, cream	{'cheese', 'cucumber', 'wheat', 'fish', 'tortilla', 'cream'}	N	{'cheese', 'cucumber', 'fish', 'flour', 'water', 'cream'}	NA	NA	NA
35f0f78f4a6183cf76f89be6fd8b.jpeg	Cucumber, raw, Cheese spread, American or Cheddar cheese base, Crackers, rice	{'cheese', 'cucumber', 'cheddar', 'rice', 'cracker'}	N	{'cheese', 'cucumber', 'cracker'}	NA	NA	NA
070be28f4034ad90e4ccedf7a659.jpeg	Crackers, cheese	{'cheese', 'cracker'}	N	{'cheese', 'cracker'}	NA	NA	NA
fa2fb6264e89a1fdeaa1ae90acc2.jpeg	Crackers, multigrain, Cheese, Brie	{'cheese', 'cracker'}	N	{'cheese', 'cracker'}	NA	NA	NA
537c483e4171b554d7637ab234b6.jpeg	Crackers, cheese (Cheez-It)	{'cheese', 'cracker'}	N	{'cheese', 'cracker'}	NA	NA	NA
2dccfcf84fa9b8114aa0fa9ecc8b.jpeg	Cheese, cottage, low fat	{'cheese', 'cottage'}	N	{'cheese'}	NA	NA	NA
c37d5de942c4afa7a761e9963669.jpeg	Tortilla chips, plain, Cheese, Cheddar, Salsa, pico de gallo	{'cheese', 'chip', 'tortilla', 'cheddar', 'salsa'}	N	{'cheese', 'flour', 'water', 'salsa'}	NA	NA	NA
55e63d3c44eba7408f646c10a94d.jpeg	Apple, raw, Tomatoes, raw, Celery, raw, Olive oil, Cheese, Mozzarella, part skim, Cheese, cream, Muffin, English, multigrain	{'cheese', 'celery', 'muffin', 'tomato', 'olive', 'oil', 'cream', 'mozzarella', 'apple'}	N	{'cheese', 'celery', 'egg', flour', 'butter', 'milk', 'sugar', 'tomato', 'oil', 'apple'}	NA	NA	NA
ddb6915c411daa278f4246835793.jpeg	Croissant, Ham, prepackaged or deli, luncheon meat, Salami, NFS, Cheese, Gouda or Edam, Carrots, raw, Apple, raw	{'cheese', 'carrot', 'croissant', 'gouda', 'apple', 'meat', 'salami', 'ham'}	N	{'cheese', 'carrot', 'butter', 'egg', 'salt', 'milk', 'flour', 'sugar', 'yeast', 'apple', 'salami', 'ham'}	NA	NA	NA
a4268e274051954aa8be33873464.jpeg	Broccoli, cooked, from fresh, made with oil, Potato, mashed, from fresh, made with milk, Chicken or turkey cake, patty, or croquette, Cheese, Provolone	{'cheese', 'cake', 'provolone', 'milk', 'turkey', 'chicken', 'croquette', 'oil', 'broccoli', 'potato'}	N	{'cheese', 'milk', 'chicken', 'croquette', 'oil', 'broccoli', 'potato'}	NA	NA	NA
8541418b4204a330e3e91efd32f1.jpeg	Taco shell, flour, Egg omelet or scrambled egg, made with butter, Cheese, Mexican blend	{'cheese', 'butter', 'taco', 'egg', 'omelet', 'flour'}	N	{'cheese', 'butter', 'oil', 'cornstarch', 'egg', 'flour'}	NA	NA	NA
faf0841a4c0996c2024f362c8e01.jpeg	Ravioli, meat-filled, no sauce, Butter, whipped, tub, salted, Cheese, Parmesan, dry grated, Turkey or chicken sausage, Olive oil, Kale, cooked, from fresh, made with oil	{'cheese', 'butter', 'sausage', 'parmesan', 'kale', 'meat', 'turkey', 'chicken', 'olive', 'oil', 'ravioli'}	N	{'cheese', 'butter', 'sausage', 'kale', 'chicken', 'oil', 'ravioli'}	NA	NA	NA
80666a844d86b044ae764c86ecb0.jpeg	Crackers, cheese (Goldfish), cheese, cheddar, butter, without salt, wheat flour, white, all-purpose, unenriched, salt, table, water, bottled, generic	{'cheese', 'butter', 'salt', 'goldfish', 'flour', 'wheat', 'cheddar', 'cracker'}	N	{'cheese', 'butter', 'salt', 'goldfish', 'flour', 'cracker'}	NA	NA	NA
d6c39c9c44e483c2eb9f371bfefc.jpeg	Asparagus, cooked, from fresh, made with butter, Pasta with tomato-based sauce, cheese and meat	{'cheese', 'butter', 'pasta', 'tomato', 'meat', 'asparagus'}	N	{'cheese', 'butter', 'pasta', 'tomato', 'asparagus'}	NA	NA	NA
cdd35d974f85af76e0c44471afc3.jpeg	Pasta, cooked, Mussels, cooked, NS as to cooking method, Cheese, Parmesan, dry grated, Garlic, cooked, Butter, stick, salted	{'cheese', 'butter', 'parmesan', 'pasta', 'garlic', 'stick', 'mussel'}	N	{'cheese', 'butter', 'pasta', 'garlic', 'mussel'}	NA	NA	NA
af7b9c3142ca890807ad23e0508b.jpeg	Pasta, cooked, Ham, prepackaged or deli, luncheon meat, Egg, whole, fried without fat, Cheese, Parmesan, dry grated, Butter, stick, salted, Olive oil	{'cheese', 'butter', 'parmesan', 'pasta', 'egg', 'meat', 'olive', 'oil', 'stick', 'ham'}	N	{'cheese', 'butter', 'pasta', 'egg', 'oil', 'ham'}	NA	NA	NA
6ba25b5f4dbbbb23c25fae316973.jpeg	Crackers, cheese, wheat flour, white, all-purpose, unenriched, salt, table, spices, pepper, red or cayenne, cheese, cheddar, butter, without salt, cereals, oats, regular and quick, unenriched, cooked with water (includes boiling and microwaving), without salt	{'cheese', 'butter', 'oat', 'cayenne', 'salt', 'pepper', 'flour', 'wheat', 'spice', 'cheddar', 'cracker', 'cereal'}	N	{'cheese', 'butter', 'oat', 'cayenne', 'salt', 'pepper', 'flour', 'cracker', 'cereal'}	NA	NA	NA
c97e5a86430da70b16fe5c07095b.jpeg	Egg omelet or scrambled egg, with cheese, made with butter, Bread, whole wheat, toasted, Butter, stick, salted, Jam, preserve, all flavors, Tomato catsup	{'cheese', 'butter', 'flavor', 'bread', 'egg', 'omelet', 'tomato', 'wheat', 'catsup', 'stick'}	N	{'cheese', 'butter', 'flour', 'yeast', 'oil', 'water', 'egg', 'jam', 'tomato', 'sugar', 'vinegar', 'salt'}	NA	NA	NA
d82c3864475ea4bae45903743347.jpeg	Naan, Indian flatbread, Egg omelet or scrambled egg, made with butter, Cheese, Mexican blend	{'cheese', 'butter', 'egg', 'omelet', 'flatbread', 'naan'}	N	{'cheese', 'butter', 'egg', 'flour', 'water', 'salt'}	NA	NA	NA
4d25321746b9934030f0c15fc6e3.jpeg	Bread, sour dough, Cheese, American, Butter, stick, salted	{'cheese', 'butter', 'dough', 'bread', 'stick'}	N	{'cheese', 'butter', 'flour', 'yeast', 'egg', 'oil', 'salt'}	NA	NA	NA
bf5398934986ae708c7d23324e0e.jpeg	Chicken thigh, sauteed, skin eaten, Maple syrup, Cornmeal mush, fat added in cooking, Cheese, Cheddar, Butter, stick, salted, Chard, cooked, made with oil, Vinegar, Olive oil, Squash, winter type, mashed, no fat or sugar added in cooking	{'cheese', 'butter', 'cornmeal', 'chicken', 'olive', 'oil', 'sugar', 'squash', 'stick', 'cheddar', 'syrup', 'vinegar'}	N	{'cheese', 'butter', 'cornmeal', 'chicken', 'oil', 'sugar', 'squash', 'vinegar'}	NA	NA	NA
0ac26e5045b6bbfd0501eba45e1c.jpeg	Bread, whole wheat, Cheese, Cheddar, Butter, stick, unsalted	{'cheese', 'butter', 'bread', 'wheat', 'stick', 'cheddar'}	N	{'cheese', 'butter', 'flour', 'oil', 'water', 'egg', 'yeast'}	NA	NA	NA
e1dea1524450adcdd5eae62679f4.jpeg	Bread, white, Cheese, Muenster, Butter, NFS	{'cheese', 'butter', 'bread', 'muenster'}	N	{'cheese', 'butter', 'flour', 'oil', 'egg', 'yeast', 'water'}	NA	NA	NA
538b0e7a46388dfb76fbb8ed7035.jpeg	Bread, whole wheat, Cheese, Cheddar, Kimchi, Butter, stick, salted	{'cheese', 'butter', 'bread', 'kimchi', 'wheat', 'stick', 'cheddar'}	N	{'cheese', 'butter', 'flour', 'yeast', 'water', 'oil', 'egg', 'salt', 'kimchi'}	NA	NA	NA
2cc2ff31456382b1c1b4007f3087.jpeg	Egg, whole, fried with oil, Pork bacon, NS as to fresh, smoked or cured, cooked, Bread, sour dough, Cheese, Mozzarella, whole milk, Butter, NFS	{'cheese', 'butter', 'bacon', 'dough', 'bread', 'egg', 'milk', 'oil', 'pork', 'mozzarella'}	N	{'cheese', 'butter', 'bacon', 'flour', 'water', 'yeast', 'egg', 'milk', 'oil'}	NA	NA	NA
3d83819c423ba72f8e5344f422cd.jpeg	Egg, whole, fried with cooking spray, Muffin, English, whole wheat, Cheese, Cheddar, Avocado, raw, Apple, raw, Peanut butter	{'cheese', 'butter', 'avocado', 'egg', 'muffin', 'wheat', 'peanut', 'cheddar', 'apple'}	N	{'cheese', 'butter', 'avocado', 'egg', 'flour', 'milk', 'sugar', 'wheat', 'peanut', 'apple'}	NA	NA	NA
cd0ddd894b05bd811de52ae29a4e.jpeg	Bread, Italian, Grecian, Armenian, Avocado, raw, Egg, whole, fried with butter, Cheese, Cheddar, Potato, hash brown, from fast food, Cheese, cream, Salsa, red, commercially-prepared	{'cheese', 'butter', 'avocado', 'bread', 'egg', 'cream', 'cheddar', 'potato', 'salsa'}	N	{'cheese', 'butter', 'avocado', 'flour', 'oil', 'water', 'yeast', 'egg', 'potato', 'salsa'}	NA	NA	NA
700448d243c59e35369ed6599c6c.jpeg	Cheeseburger, 1 small patty, with condiments, on bun, from fast food / restaurant (Burger King WHOPPER Jr. with cheese)	{'cheese', 'burger', 'condiment', 'cheeseburger', 'bun', 'whopper'}	N	{'cheese', 'flour', 'egg', 'yeast', 'oil', 'water'}	NA	NA	NA
79c93dc04042aac0c780ced8a372.jpeg	Rice, white, cooked, fat not added in cooking, Chicken, ground, Chicken or turkey broth, without tomato, home recipe, Broccoli, cooked, from fresh, with cheese sauce, Cabbage, green, cooked, fat not added in cooking, Sesame oil, Garlic, cooked, Fish sauce	{'cheese', 'broth', 'sesame', 'garlic', 'tomato', 'green', 'turkey', 'chicken', 'oil', 'fish', 'broccoli', 'rice', 'cabbage'}	N	{'cheese', 'broth', 'sesame', 'garlic', 'tomato', 'chicken', 'oil', 'fish', 'broccoli', 'rice', 'cabbage'}	NA	NA	NA
12ebe0674dd58cb4b4911068982e.jpeg	Turkey, ground, Rice, white, cooked, fat not added in cooking, Peppers, red, cooked, fat not added in cooking, Onions, cooked, from fresh, fat not added in cooking, Olive oil, Chicken or turkey broth, bouillon, or consomme, Spaghetti sauce, Tomatoes, from fresh, broiled, Garlic, cooked, Cheese, Mexican blend	{'cheese', 'broth', 'consomme', 'pepper', 'garlic', 'tomato', 'onion', 'turkey', 'olive', 'chicken', 'oil', 'spaghetti', 'rice'}	N	{'cheese', 'broth', 'consomme', 'pepper', 'garlic', 'tomato', 'onion', 'chicken', 'oil', 'rice'}	NA	NA	NA
72d9315f49b0924183eaebe2022b.jpeg	White beans, dry, cooked, made with oil, Chicken or turkey broth, bouillon, or consomme, Onions, cooked, from fresh, made with oil, Garlic, cooked, Cheese, American	{'cheese', 'broth', 'bean', 'consomme', 'garlic', 'onion', 'turkey', 'chicken', 'oil'}	N	{'cheese', 'broth', 'bean', 'consomme', 'garlic', 'onion', 'chicken', 'oil'}	NA	NA	NA
3630e33b4cd28fda83b835514967.jpeg	Bread, wheat or cracked wheat, Turkey, prepackaged or deli, luncheon meat, Spinach, raw, Cheese, processed, with vegetables	{'cheese', 'bread', 'vegetable', 'meat', 'turkey', 'wheat', 'spinach'}	N	{'cheese', 'flour', 'oil', 'egg', 'water', 'salt', 'vegetable', 'turkey', 'spinach'}	NA	NA	NA
d620aa6b47049b10d662cb5c7faa.jpeg	Bread, white, Turkey, prepackaged or deli, luncheon meat, Tomatoes, raw, Cheese, Brick	{'cheese', 'bread', 'tomato', 'meat', 'turkey'}	N	{'cheese', 'flour', 'egg', 'yeast', 'oil', 'water', 'tomato', turkey'}	NA	NA	NA
69e4dad84caa9e0f82fec290becc.jpeg	Bread, Italian, Grecian, Armenian, Mustard, Hot pepper sauce, Ham, prepackaged or deli, luncheon meat, Pork, NS as to cut, cooked, NS as to fat eaten, Cheese, Swiss	{'cheese', 'bread', 'pepper', 'meat', 'swiss', 'pork', 'mustard', 'ham'}	N	{'cheese', 'flour', 'yeast', 'oil', 'egg','salt', 'pepper', 'pork', 'mustard', 'ham'}	NA	NA	NA
c4d2f5374739be980e86e89a3fe5.jpeg	Bread, Italian, Grecian, Armenian, Lettuce, arugula, raw, Cheese, Mozzarella, whole milk, Eggplant, cooked, fat not added in cooking, Peppers, red, cooked, fat not added in cooking, Garlic, cooked, Olive oil, Vinegar	{'cheese', 'bread', 'pepper', 'garlic', 'milk', 'eggplant', 'lettuce', 'arugula', 'olive', 'oil', 'mozzarella', 'vinegar'}	N	{'cheese', 'flour', 'yeast', 'water', 'egg', 'salt', 'pepper', 'garlic', 'milk', 'eggplant', 'lettuce', 'oil', 'vinegar'}	NA	NA	NA
61e4dc6e4860b2b8c04f48f31c29.jpeg	Bread, wheat or cracked wheat, Cheese, Mozzarella, whole milk	{'cheese', 'bread', 'milk', 'wheat', 'mozzarella'}	N	{'cheese', 'flour', 'water', 'yeast', 'egg', 'oil', 'milk'}	NA	NA	NA
ebcb493c4975a1bf554b513d49d9.jpeg	Salami, NFS, Cheese, Mozzarella, whole milk, Ham, prepackaged or deli, luncheon meat, Bread, Italian, Grecian, Armenian	{'cheese', 'bread', 'milk', 'meat', 'salami', 'mozzarella', 'ham'}	N	{'cheese', 'flour', 'water', 'yeast', 'egg', 'oil', 'milk', 'salami', 'ham'}	NA	NA	NA
04882f604128acd18265416b136b.jpeg	Bread, white, Ham, prepackaged or deli, luncheon meat, Cheese, Cheddar	{'cheese', 'bread', 'meat', 'cheddar', 'ham'}	N	{'cheese', 'flour', 'yeast', 'oil', 'water', 'salt', 'ham'}	NA	NA	NA
3b9b39a94ea0a2b609bf14bfd0fa.jpeg	Raspberries, raw, NS as to color, Bread, whole wheat, Mayonnaise, regular, Turkey, prepackaged or deli, luncheon meat, Spinach, raw, Cheese, Colby Jack	{'cheese', 'bread', 'mayonnaise', 'turkey', 'meat', 'wheat', 'raspberry', 'spinach'}	N	{'cheese', 'flour', 'water', oil', 'yeast', 'egg'', 'vinegar', 'turkey', 'raspberry', 'spinach'}	NA	NA	NA
129f2e8b4b9fa3764eb7f7d22301.jpeg	Bread, multigrain, Cheese, Mozzarella, whole milk, Crackers, wheat, plain (Wheat Thins), Mayonnaise, regular	{'cheese', 'bread', 'mayonnaise', 'milk', 'wheat', 'mozzarella', 'cracker'}	N	{'cheese', 'flour', 'yeast', 'oil', 'water', 'salt', 'egg', 'milk', 'cracker'}	NA	NA	NA
954a62aa4a578a6dd38dc2d936b7.jpeg	Bread, white, Mayonnaise, regular, Ham, prepackaged or deli, luncheon meat, Romaine lettuce, raw, Cheese, Cheddar	{'cheese', 'bread', 'mayonnaise', 'meat', 'lettuce', 'cheddar', 'ham', 'romaine'}	N	{'cheese', 'flour', 'water', 'yeast', 'oil', 'egg', 'salt', 'vinegar', 'lettuce', 'ham'}	NA	NA	NA
81755b9c4dd4970ba11c6f3866c7.jpeg	Bread, multigrain, Mayonnaise, regular, Ham, prepackaged or deli, luncheon meat, Cheese, American	{'cheese', 'bread', 'mayonnaise', 'meat', 'ham'}	N	{'cheese', 'flour', 'oil', 'yeast', 'water', 'egg', 'vinegar', 'ham'}	NA	NA	NA
93d20c744b618e3b2c7624ade403.jpeg	Bread, whole wheat, Mayonnaise, regular, Chicken, prepackaged or deli, luncheon meat, Spinach, raw, Cheese, Colby Jack	{'cheese', 'bread', 'mayonnaise', 'meat', 'chicken', 'wheat', 'spinach'}	N	{'cheese', 'flour', 'water', 'oil', 'yeast', 'egg', 'vinegar', 'chicken', 'spinach'}	NA	NA	NA
14f6b3614dfabb1e15d623d4f8d4.jpeg	Bread, whole wheat, Mayonnaise, regular, Mustard, Turkey, prepackaged or deli, luncheon meat, Onions, mature, raw, Cheese, Provolone, Snowpeas, raw, Milk chocolate candy, plain	{'cheese', 'bread', 'mayonnaise', 'chocolate', 'provolone', 'onion', 'turkey', 'meat', 'wheat', 'snowpeas', 'milk', 'mustard', 'candy'}	N	{'cheese', 'flour', 'yeast', 'oil', 'egg', 'water', 'vinegar', 'chocolate', 'provolone', 'onion', 'turkey', 'snowpea', 'milk'}	NA	NA	NA
a4c6bfc74924aeacf55cc4f84265.jpeg	Chicken breast, baked, broiled, or roasted, skin not eaten, from raw, Eggplant, cooked, made with oil, Cauliflower, cooked, from fresh, made with oil, Tomatoes, cooked, from fresh, NS as to method, Bread, whole wheat, Cheese, goat	{'cheese', 'bread', 'cauliflower', 'tomato', 'chicken', 'eggplant', 'oil', 'wheat'}	N	{'cheese', 'cauliflower', 'tomato', 'chicken', 'eggplant', 'oil', 'flour', 'water', 'yeast', 'salt', 'egg'}	NA	NA	NA
f134c9834830888e1cb50451e076.jpeg	Cheese, cottage, low fat, Blueberries, raw	{'cheese', 'blueberry', 'cottage'}	N	{'cheese', 'blueberry'}	NA	NA	NA
6d74e2e64a88a4ce4cdc67d295fd.jpeg	Pasta with tomato-based sauce, home recipe, Beans, string, green, cooked, from frozen, fat not added in cooking, Cheese, cottage, low fat	{'cheese', 'bean', 'pasta', 'green', 'tomato', 'cottage'}	N	{'cheese', 'bean', 'pasta', 'tomato'}	NA	NA	NA
42b0c4024ef2aea24c390344cf13.jpeg	Tortilla, corn, Refried beans, fat added in cooking, NS as to type of fat, Cabbage, green, cooked, NS as to fat added in cooking, Cilantro, raw, Cheese, Cheddar, Salsa, NFS	{'cheese', 'bean', 'green', 'cilantro', 'tortilla', 'corn', 'cheddar', 'cabbage', 'salsa'}	N	{'cheese', 'bean', 'cilantro', 'flour', 'water', 'corn', 'cabbage', 'salsa'}	NA	NA	NA
cb119a914b56a8a2707f51823b76.jpeg	Cheese, Mozzarella, whole milk, White beans, dry, cooked, made with oil, Onions, cooked, from fresh, made with oil, Garlic, cooked	{'cheese', 'bean', 'garlic', 'milk', 'onion', 'oil', 'mozzarella'}	N	{'cheese', 'bean', 'garlic', 'milk', 'onion', 'oil'}	NA	NA	NA
e5edf5ff4eb78d1b3337171d8045.jpeg	Tortilla, flour, Pork, NS as to cut, cooked, NS as to fat eaten, Refried beans, fat added in cooking, NS as to type of fat, Cheese, Monterey, Rice, cooked, NFS	{'cheese', 'bean', 'flour', 'tortilla', 'pork', 'rice'}	N	{'cheese', 'bean', 'flour', 'tortilla', 'pork', 'rice'}	NA	NA	NA
994c14c04ec1ac367add9774f011.jpeg	Tortilla chips, plain, Pinto, calico, or red Mexican beans, dry, cooked, fat not added in cooking, Onions, mature, raw, Cheese, Cheddar, Sour cream, Salsa, red, commercially-prepared	{'cheese', 'bean', 'chip', 'onion', 'pinto', 'tortilla', 'cream', 'cheddar', 'salsa'}	N	{'cheese', 'bean', 'onion', 'flour', 'water', 'cream', 'salsa'}	NA	NA	NA
e3fc50ae46cb883024b584742b75.jpeg	Chili con carne with chicken or turkey and beans, Cheese, Cheddar	{'cheese', 'bean', 'chili', 'turkey', 'chicken', 'cheddar'}	N	{'cheese', 'bean', 'chili', 'chicken'}	NA	NA	NA
016cd9a94fa1a7a9877c71224045.jpeg	Chili with beans, without meat, Cheese, Cheddar, Sour cream, Cilantro, raw	{'cheese', 'bean', 'chili', 'meat', 'cilantro', 'cream', 'cheddar'}	N	{'cheese', 'bean', 'chili', 'meat', 'cilantro', 'cream'}	NA	NA	NA
f4903c674a5f8243911f922b964b.jpeg	Burrito with chicken and beans, Cheese, Colby Jack, Onions, cooked, NS as to form, fat added in cooking, NS as to type of fat, Onions, young green, raw, Queso cotija, Spanish rice, fat added in cooking, Black, brown, or Bayo beans, dry, cooked, fat added in cooking, NS as to type of fat, Tortilla chips, plain, Salsa, red, homemade	{'cheese', 'bean', 'burrito', 'chip', 'green', 'onion', 'chicken', 'tortilla', 'rice', 'salsa'}	N	{'cheese', 'bean', 'chip', 'onion', 'chicken', 'flour', 'water', 'rice', 'salsa'}	NA	NA	NA
ffc7670a4b838af687a0dc7100ae.jpeg	Pork bacon, smoked or cured, cooked, Cabbage, green, cooked, fat not added in cooking, Cheese, Parmesan, dry grated	{'cheese', 'bacon', 'parmesan', 'green', 'pork', 'cabbage'}	N	{'cheese', 'pork', 'cabbage'}	NA	NA	NA
c79fd4f840098dbf7b6f5421c51b.jpeg	Romaine lettuce, raw, Corn, yellow, cooked, NS as to form, fat not added in cooking, Onions, mature, raw, Tomatoes, raw, Italian dressing, made with vinegar and oil, Avocado, raw, Cheese, NFS, Corn, yellow, cooked, from canned, fat not added in cooking, Tomatoes, raw, Onions, cooked, from fresh, made with oil	{'cheese', 'avocado', 'tomato', 'onion', 'lettuce', 'oil', 'corn', 'vinegar', 'romaine'}	N	{'cheese', 'avocado', 'tomato', 'onion', 'lettuce', 'oil', 'corn', 'vinegar'}	NA	NA	NA
9cdd40564c6994e48241e9c18f69.jpeg	Tomatoes, raw, Bread, multigrain, Cheese, Colby Jack, Avocado, raw	{'cheese', 'avocado', 'tomato', 'bread'}	N	{'cheese', 'avocado', 'tomato', 'flour', 'yeast', 'oil', 'water', 'egg'}	NA	NA	NA
e418d79c41c282390a8908639716.jpeg	Pasta, cooked, Tomatoes, raw, Cheese, Feta, Romaine lettuce, raw, Mayonnaise, reduced fat, with olive oil, Avocado, raw	{'cheese', 'avocado', 'pasta', 'mayonnaise', 'tomato', 'olive', 'lettuce', 'oil', 'romaine'}	N	{'cheese', 'avocado', 'pasta', 'egg', 'vinegar', 'tomato', 'lettuce', 'oil'}	NA	NA	NA
5c7a62ce4828adc81a16c1cb599d.jpeg	Lettuce, raw, Chicken, NS as to part and cooking method, skin not eaten, Cheese, Parmesan, dry grated, Tomatoes, raw, Avocado, raw, Croutons, Caesar dressing	{'cheese', 'avocado', 'parmesan', 'crouton', 'tomato', 'chicken', 'lettuce'}	N	{'cheese', 'avocado', 'crouton', 'tomato', 'chicken', 'lettuce', 'egg', 'garlic', 'lemon', 'pepper', 'oil', 'anchovy'}	NA	NA	NA
b9f7f4454abab4edf9620489e267.jpeg	Olive oil, Avocado, raw, Tomatoes, cooked, from fresh, NS as to method, Chicken breast, baked, broiled, or roasted, skin not eaten, from raw, Cheese, goat, Olive oil, Garlic, cooked, Potato, french fries, from fresh, baked	{'cheese', 'avocado', 'garlic', 'tomato', 'fry', 'olive', 'chicken', 'oil', 'potato'}	N	{'cheese', 'avocado', 'garlic', 'tomato', 'chicken', 'oil', 'potato'}	NA	NA	NA
ce50d9114efb809a1cfde6487ca0.jpeg	Bread, whole wheat, made from home recipe or purchased at bakery, Avocado, raw, Tomatoes, raw, Corn, raw, Olives, black, Cheese, goat, Olive oil	{'cheese', 'avocado', 'bread', 'tomato', 'olive', 'wheat', 'oil', 'corn'}	N	{'cheese', 'avocado', 'flour', 'yeast', 'water', 'egg', 'oil', 'tomato', 'oil', 'corn'}	NA	NA	NA
f2437cd1401c9784be4e55fd719b.jpeg	Avocado, raw, Bread, sprouted wheat, Olives, black, Cheese, goat	{'cheese', 'avocado', 'bread', 'olive', 'wheat'}	N	{'cheese', 'avocado', 'flour', 'yeast', 'oil', 'water', 'salt', 'olive'}	NA	NA	NA
3b96e40e488fbb98f5afc5a6f471.jpeg	Bread, whole wheat, Mayonnaise, regular, Turkey, prepackaged or deli, luncheon meat, Avocado, raw, Lettuce, raw, Spinach, raw, Tomatoes, raw, Broccoli, cooked, from fresh, fat not added in cooking, Cheese, Mozzarella, part skim	{'cheese', 'avocado', 'bread', 'mayonnaise', 'tomato', 'turkey', 'meat', 'wheat', 'lettuce', 'broccoli', 'mozzarella', 'spinach'}	N	{'cheese', 'avocado', 'flour', 'egg', 'yeast', 'salt', 'oil, 'vinegar', 'tomato', 'turkey', 'lettuce', 'broccoli', 'spinach'}	NA	NA	NA
0cb6c0dd47648a95c21ac24c396e.jpeg	Lettuce, Boston, raw, Cheese, NFS, Avocado, raw, Italian dressing, made with vinegar and oil, Beets, cooked, from canned, fat added in cooking, NS as to type of fat	{'cheese', 'avocado', 'beet', 'lettuce', 'oil', 'vinegar'}	N	{'cheese', 'avocado', 'beet', 'lettuce', 'oil', 'vinegar', 'cheese', 'onion', 'garlic', 'salt,'lemon', 'oregano', 'mustard', 'basil'}	NA	NA	NA
2db806fa4fe99c65424f14a56741.jpeg	Tortilla, corn, Refried beans, fat added in cooking, NS as to type of fat, Avocado, raw, Lettuce, raw, Cheese, Colby, Salsa verde or salsa, green, Salsa, red, commercially-prepared, Guacamole, NFS, Sour cream	{'cheese', 'avocado', 'bean', 'green', 'lettuce', 'tortilla', 'cream', 'corn', 'guacamole', 'salsa'}	N	{'cheese', 'avocado', 'bean', 'lettuce', 'flour', 'water', 'cream', 'corn', 'tomato', 'onion', 'coriander', 'pepper', 'garlic', 'lime', 'salt', 'salsa'}	NA	NA	NA
568e0a16433cbe303e93aad3c8e2.jpeg	Tortilla, flour, Refried beans, fat added in cooking, NS as to type of fat, Avocado, raw, Peppers, green, cooked, NS as to fat added in cooking, Lettuce, raw, Cheese, Mozzarella, NFS, Egg omelet or scrambled egg, made with oil	{'cheese', 'avocado', 'bean', 'egg', 'pepper', 'omelet', 'green', 'flour', 'lettuce', 'oil', 'tortilla', 'mozzarella'}	N	{'cheese', 'avocado', 'bean', 'egg', 'pepper', 'flour', 'lettuce', 'oil'}	NA	NA	NA
c83f809d478bb020c6f6da60bfc2.jpeg	Ham, prosciutto, Cheese, Cheddar	{'cheddar', 'cheese', 'ham', 'prosciutto'}	N	{'cheese', 'ham'}	NA	NA	NA
106e164c416d91407693d0d4a4bc.jpeg	Cereal, ready-to-eat, NFS	{'cereal'}	N	{'cereal'}	NA	NA	NA
4c9de5b14a38a4ffe0cdfde0794b.jpeg	Cereal, ready-to-eat, NFS, Milk, whole	{'cereal', 'milk'}	N	{'cereal', 'milk'}	NA	NA	NA
7fd8704a4f5d821ee1205c459115.jpeg	Cereal (Kashi GOLEAN Crunch), Milk, fat free (skim), Water, tap	{'cereal', 'milk'}	N	{'cereal', 'milk'}	NA	NA	NA
214b3258484393e801a6151f0bf4.jpeg	Cereal, ready-to-eat, NFS, Milk, lactose free, reduced fat (2%)	{'cereal', 'milk'}	N	{'cereal', 'milk'}	NA	NA	NA
46f8782348c49ca033b3ff18f923.jpeg	Cereal, ready-to-eat, NFS, Milk, whole	{'cereal', 'milk'}	N	{'cereal', 'milk'}	NA	NA	NA
127ac50b454ab60ca3a1d96e8859.jpeg	Celery, raw	{'celery'}	N	{'celery'}	NA	NA	NA
a643cb6e4805adf55b1a2c0a9484.jpeg	Rice, white, cooked, fat not added in cooking, Chicken drumstick, sauteed, skin not eaten, Celery, cooked, made with oil, Soybean curd, deep fried, Chicken breast, sauteed, skin not eaten	{'celery', 'soybean', 'chicken', 'oil', 'rice', 'drumstick'}	N	{'celery', 'tofu', 'chicken', 'oil', 'rice'}	NA	NA	NA
7b4f44854f6d83f24a97a6f60612.jpeg	Cauliflower, raw	{'cauliflower'}	N	{'cauliflower'}	NA	NA	NA
2ac160b24dcba51f5181ae22618f.jpeg	Salmon, baked or broiled, made without fat, Asparagus, cooked, from fresh, fat not added in cooking, Cauliflower, from fresh, creamed	{'cauliflower', 'salmon', 'asparagus'}	N	{'cauliflower', 'salmon', 'asparagus'}	NA	NA	NA
1308607e4e748ed0a0c92426043f.jpeg	Crab, hard shell, steamed, Rice, white, cooked, fat not added in cooking, Cauliflower, cooked, from fresh, fat not added in cooking	{'cauliflower', 'rice', 'crab'}	N	{'cauliflower', 'rice', 'crab'}	NA	NA	NA
6c42647049e6b910746b253a642e.jpeg	Carrots, cooked, from fresh, glazed, Rice, white, with soy-based sauce, fat not added in cooking, Cauliflower, from fresh, creamed, Soy sauce, reduced sodium	{'cauliflower', 'carrot', 'rice', 'soy'}	N	{'cauliflower', 'carrot', 'rice'}	NA	NA	NA
b925b7ec4521b7d04d04dad07dc0.jpeg	Rice, white, cooked, fat not added in cooking, Catfish, coated, fried, made with oil, Tomatoes, raw	{'catfish', 'rice', 'oil', 'tomato'}	N	{'catfish', 'rice', 'oil', 'tomato'}	NA	NA	NA
35ca5da7465daa3f7ff8c187b0a0.jpeg	Carrots, raw	{'carrot'}	N	{'carrot'}	NA	NA	NA
bf4fc4cc431c8a9a385e70a74062.jpeg	Carrots, raw	{'carrot'}	N	{'carrot'}	NA	NA	NA
01acf1004f6ba856c6b26abda2f9.jpeg	Carrots, raw	{'carrot'}	N	{'carrot'}	NA	NA	NA
de4ae67a4ddbaea1bf170fc1b4ef.jpeg	Carrots, raw, Spinach and artichoke dip, Crackers, wheat, plain (Wheat Thins)	{'carrot', 'wheat', 'artichoke', 'cracker', 'spinach'}	N	{'carrot', 'artichoke', 'cracker', 'spinach'}	NA	NA	NA
85e94bb344cbae03d2f674ce89c3.jpeg	Cabbage, red, raw, Spinach, raw, Carrots, raw, Onions, mature, raw, Apple, raw, Walnuts, Italian dressing, made with vinegar and oil	{'carrot', 'walnut', 'onion', 'oil', 'cabbage', 'apple', 'spinach', 'vinegar'}	N	{'carrot', 'walnut', 'onion', 'oil', 'cabbage', 'apple', 'spinach', 'vinegar'}	NA	NA	NA
d7407dcd441183d83b3b6bf3e957.jpeg	Potato, boiled, from fresh, peel eaten, made with oil, Chicken or turkey and vegetables including carrots, broccoli, and/or dark-green leafy; no potatoes, no sauce	{'carrot', 'vegetable', 'green', 'turkey', 'chicken', 'oil', 'broccoli', 'potato'}	N	{'carrot', 'chicken', 'oil', 'broccoli', 'potato'}	NA	NA	NA
91c26d904f419f2c89e4fa83aead.jpeg	Chicken or turkey, rice, and vegetables including carrots, broccoli, and/or dark-green leafy; no sauce	{'carrot', 'vegetable', 'green', 'turkey', 'chicken', 'broccoli', 'rice'}	N	{'carrot', 'chicken', 'broccoli', 'rice'}	NA	NA	NA
f9b3e5d34ce28e169f621f379396.jpeg	Rice, white, cooked, fat not added in cooking, Rice, fried, meatless, Vegetable combination, including carrots, broccoli, and/or dark-green leafy; cooked, with soy-based sauce	{'carrot', 'vegetable', 'green', 'soy', 'broccoli', 'rice'}	N	{'carrot', 'broccoli', 'rice'}	NA	NA	NA
864ea86d4d5ebac8a84c0dc0e14c.jpeg	Pork and vegetables including carrots, broccoli, and/or dark-green leafy; no potatoes, soy-based sauce, Rice, brown, cooked, fat not added in cooking	{'carrot', 'vegetable', 'green', 'soy', 'broccoli', 'pork', 'potato', 'rice'}	N	{'carrot', 'broccoli', 'pork', 'potato', 'rice'}	NA	NA	NA
66bf08c740fc86b06a55e9c3cc71.jpeg	Chicken breast, sauteed, skin not eaten, Vegetable combination, including carrots, broccoli, and/or dark-green leafy; cooked, with soy-based sauce, Rice, white, with soy-based sauce, NS as to fat added in cooking, Peanuts, roasted, unsalted	{'carrot', 'vegetable', 'green', 'chicken', 'soy', 'broccoli', 'peanut', 'rice'}	N	{'carrot', 'chicken', 'broccoli', 'peanut', 'rice'}	NA	NA	NA
47aebc4b457f93fdc90c6c16e5b8.jpeg	Tofu and vegetables including carrots, broccoli, and/or dark-green leafy; no potatoes, with soy-based sauce, Peas and carrots, cooked, from frozen, made with oil	{'carrot', 'tofu', 'vegetable', 'green', 'oil', 'soy', 'broccoli', 'potato', 'pea'}	N	{'carrot', 'tofu', 'oil', 'broccoli', 'potato', 'pea'}	NA	NA	NA
884f06dc42cfa4acae6993d57fd9.jpeg	Peppers, red, cooked, fat not added in cooking, Peppers, green, cooked, fat not added in cooking, Onions, cooked, from fresh, fat not added in cooking, Tofu, Noodles, cooked, Carrots, cooked, from fresh, fat not added in cooking	{'carrot', 'tofu', 'noodle', 'pepper', 'green', 'onion'}	N	{'carrot', 'tofu', 'noodle', 'pepper', 'onion'}	NA	NA	NA
649a4edd40aa8065de376d1ddef3.jpeg	Tofu and vegetables including carrots, broccoli, and/or dark-green leafy; no potatoes, with soy-based sauce, Pumpkin, cooked, from fresh, fat not added in cooking, Mushrooms, cooked, from fresh, made with butter	{'carrot', 'tofu', 'mushroom', 'butter', 'vegetable', 'green', 'soy', 'broccoli', 'potato', 'pumpkin'}	N	{'carrot', 'tofu', 'mushroom', 'butter', 'broccoli', 'pumpkin'}	NA	NA	NA
26be414f406889275b7168f81f50.jpeg	Rice, white, cooked, fat not added in cooking, Tofu, Cornstarch, Olive oil, Soy sauce, Sesame oil, Honey, Cucumber, raw, Carrots, raw	{'carrot', 'tofu', 'cornstarch', 'sesame', 'cucumber', 'honey', 'olive', 'oil', 'soy', 'rice'}	N	{'carrot', 'tofu', 'cornstarch', 'sesame', 'cucumber', 'honey', 'oil', 'rice'}	NA	NA	NA
18bdc0ea4bb592ceb889ed5d969e.jpeg	Tofu and vegetables excluding carrots, broccoli, and dark-green leafy; no potatoes, with soy-based sauce, Corn, yellow, cooked, from frozen, made with oil, Tomato chili sauce, Potato, roasted, from fresh, peel eaten, made with oil, Water, tap	{'carrot', 'tofu', 'chili', 'vegetable', 'green', 'tomato', 'oil', 'soy', 'broccoli', 'corn', 'potato'}	N	{'carrot', 'tofu', 'chili', 'tomato', 'oil', 'broccoli', 'corn', 'potato'}	NA	NA	NA
705a989a42b58f5fd91caefdd07e.jpeg	Carrots, raw, Sauerkraut, cooked, NS as to fat added in cooking, Salami, NFS, Crackers, rice, Tangerine, raw, Tzatziki dip, Date	{'carrot', 'tangerine', 'sauerkraut', 'salami', 'tzatziki', 'rice', 'cracker', 'date'}	N	{'carrot', 'tangerine', 'sauerkraut', 'salami', 'tzatziki', 'rice', 'cracker', 'date'}	NA	NA	NA
ba1be6174c04968ceb4b8af385c4.jpeg	Vegetable soup, home recipe, Carrots, cooked, from fresh, fat not added in cooking, Squash, summer, yellow or green, cooked, from fresh, fat not added in cooking, Soybean curd	{'carrot', 'soybean', 'vegetable', 'soup', 'green', 'squash'}	N	{'carrot', 'tofu', 'soup', 'squash'}	NA	NA	NA
dc0bb91b487981d2cb3e51238a03.jpeg	Rice, white, cooked, fat not added in cooking, Salmon, baked or broiled, made with oil, Vegetable combination, including carrots, broccoli, and/or dark-green leafy; cooked, with soy-based sauce	{'carrot', 'salmon', 'vegetable', 'green', 'oil', 'soy', 'broccoli', 'rice'}	N	{'carrot', 'salmon', 'oil', 'broccoli', 'rice'}	NA	NA	NA
28c869714c7fb327c43f9a0c8ecf.jpeg	Carrots, cooked, from fresh, made with oil, Lettuce, raw, Corn oil	{'carrot', 'oil', 'lettuce', 'corn'}	N	{'carrot', 'oil', 'lettuce', 'corn'}	NA	NA	NA
95b9f4b2472988779ba2302d4093.jpeg	Chicken or turkey noodle soup, canned or ready-to-serve, Carrots, cooked, from fresh, fat not added in cooking, Onions, cooked, from fresh, fat not added in cooking, Tomatoes, cooked, from fresh, NS as to method	{'carrot', 'noodle', 'soup', 'tomato', 'onion', 'turkey', 'chicken'}	N	{'carrot', 'noodle', 'tomato', 'onion', 'chicken'}	NA	NA	NA
538c07794b16b705c721dc843739.jpeg	Chicken or turkey noodle soup, canned or ready-to-serve, Gnocchi, potato, Carrots, cooked, from fresh, fat not added in cooking, Spinach, cooked, from fresh, fat not added in cooking	{'carrot', 'noodle', 'gnocchi', 'soup', 'turkey', 'chicken', 'potato', 'spinach'}	N	{'carrot', 'noodle', 'gnocchi', 'soup', 'chicken', 'potato', 'spinach'}	NA	NA	NA
d2f39f5543b29b8de91d1c6f6d58.jpeg	Noodles, cooked, Carrots, cooked, from fresh, fat not added in cooking, Cabbage, green, cooked, fat not added in cooking, Peppers, green, cooked, fat not added in cooking, Egg, whole, fried with oil, Water, tap	{'carrot', 'noodle', 'egg', 'pepper', 'green', 'oil', 'cabbage'}	N	{'carrot', 'noodle', 'egg', 'pepper', 'oil', 'cabbage'}	NA	NA	NA
6a3107f74468acbdab958e399c3d.jpeg	Noodles, chow mein, Onions, cooked, from fresh, made with oil, Celery, cooked, made with oil, Cabbage, green, cooked, made with oil, Carrots, cooked, from fresh, made with oil, Soy sauce, Chicken thigh, sauteed, skin not eaten	{'carrot', 'noodle', 'celery', 'green', 'onion', 'chicken', 'oil', 'soy', 'cabbage'}	N	{'carrot', 'noodle', 'celery', 'onion', 'chicken', 'oil', 'cabbage'}	NA	NA	NA
sbrlpfcrfk4ahcl2y0umbqnz4vtt.jpeg	Onions, cooked, from fresh, fat not added in cooking, Carrots, cooked, from fresh, fat not added in cooking, Celery, cooked, fat not added in cooking, Tomato paste, Chicken or turkey broth, bouillon, or consomme, Potato, boiled, from fresh, peel not eaten, fat not added in cooking, Tomatoes, from canned, stewed, Tomatoes, from fresh, broiled, Noodles, cooked	{'carrot', 'noodle', 'celery', 'broth', 'consomme', 'tomato', 'onion', 'turkey', 'chicken', 'potato'}	N	{'carrot', 'noodle', 'celery', 'broth', 'consomme', 'tomato', 'onion', 'chicken', 'potato'}	NA	NA	NA
49d564f245708e398fbac5dc7062.jpeg	Pasta, cooked, Spinach, cooked, from frozen, fat not added in cooking, Olive oil, Onions, cooked, from fresh, fat not added in cooking, Carrots, cooked, from fresh, fat not added in cooking, Mushrooms, cooked, from fresh, fat not added in cooking, Wine, table, white, Garlic, cooked, Tomato paste, Tomatoes, canned, low sodium, Chicken or turkey broth, bouillon, or consomme, Lentils, dry, cooked, f…	{'carrot', 'mushroom', 'wine', 'broth', 'pasta', 'consomme', 'lentil', 'garlic', 'tomato', 'onion', 'turkey', 'olive', 'chicken', 'oil', 'spinach'}	N	{'carrot', 'mushroom', 'wine', 'broth', 'pasta', 'consomme', 'lentil', 'garlic', 'tomato', 'onion', 'chicken', 'oil', 'spinach'}	NA	NA	NA
d50ee5bb4c05955bf98ce808a05b.jpeg	Chicken or turkey and vegetables excluding carrots, broccoli, and dark-green leafy; no potatoes, soy-based sauce, Snowpea, cooked, from fresh, fat not added in cooking, Mushrooms, from fresh, creamed, Onions, cooked, from fresh, fat not added in cooking, Peppers, green, cooked, fat not added in cooking	{'carrot', 'mushroom', 'snowpea', 'vegetable', 'pepper', 'green', 'onion', 'turkey', 'chicken', 'soy', 'broccoli', 'potato'}	N	{'carrot', 'mushroom', 'snowpea', 'pepper', 'onion', 'chicken', 'broccoli', 'potato'}	NA	NA	NA
7c858b2441fe8653edf694947b9e.jpeg	Chicken breast, baked, broiled, or roasted with marinade, skin not eaten, from raw, Chicken or turkey and vegetables including carrots, broccoli, and/or dark-green leafy; no potatoes, soy-based sauce, Potato, boiled, from fresh, peel not eaten, made with oil, Gravy, mushroom, Peppers, green, cooked, made with oil, Peppers, hot, cooked, from fresh, fat added in cooking, NS as to type of fat	{'carrot', 'mushroom', 'gravy', 'vegetable', 'pepper', 'green', 'turkey', 'chicken', 'oil', 'soy', 'broccoli', 'potato'}	N	{'carrot', 'mushroom', 'gravy', 'pepper', 'chicken', 'oil', 'broccoli', 'potato'}	NA	NA	NA
9fd2cc7b4f6e8cc00c1a24ca6944.jpeg	Chicken thigh, stewed, skin not eaten, Carrots, cooked, from fresh, fat not added in cooking, Mushrooms, cooked, from fresh, fat not added in cooking, Chicken or turkey broth, bouillon, or consomme, Spinach, cooked, from fresh, made with oil, Olive oil, Wine, table, red, Celery, cooked, fat not added in cooking, Onions, cooked, from fresh, fat not added in cooking	{'carrot', 'mushroom', 'broth', 'wine', 'celery', 'consomme', 'onion', 'turkey', 'chicken', 'olive', 'oil', 'spinach'}	N	{'carrot', 'mushroom', 'wine', 'celery', 'consomme', 'onion', 'chicken', 'olive', 'oil', 'spinach'}	NA	NA	NA
dfbffd214ce2beabd36a3541f739.jpeg	Chicken breast, baked, broiled, or roasted, skin not eaten, from raw, Potato, mashed, from fresh, made with milk, Carrots, cooked, from fresh, made with oil, Onions, cooked, from fresh, made with oil	{'carrot', 'milk', 'onion', 'chicken', 'oil', 'potato'}	N	{'carrot', 'milk', 'onion', 'chicken', 'oil', 'potato'}	NA	NA	NA
3b1106944e73b73ab0eca997a140.jpeg	Lamb, roast, cooked, lean only eaten, Sweet potato, baked, peel eaten, made with oil, Parsnips, cooked, made with oil, Carrots, cooked, from fresh, made with oil, Asparagus, cooked, from fresh, made with oil	{'carrot', 'lamb', 'asparagus', 'oil', 'parsnip', 'potato', 'roast'}	N	{'carrot', 'lamb', 'asparagus', 'oil', 'parsnip', 'potato'}	NA	NA	NA
f6c2a0314f7196d43d6373c8185b.jpeg	Hummus, plain, Carrots, raw, Pepper, sweet, green, raw	{'carrot', 'hummus', 'green', 'pepper'}	N	{'carrot', 'chickpea', 'tahini', 'garlic', 'lemon', 'oil', 'salt', 'pepper'}	NA	NA	NA
b23ff87c4500add27274c4d66cf0.jpeg	Carrots, raw, Cucumber, raw, Hummus, plain	{'carrot', 'hummus', 'cucumber'}	N	{'carrot', 'chickpea', 'tahini', 'garlic', 'lemon', 'oil', 'salt', 'cucumber'}	NA	NA	NA
67469bdd4d44b5018d7db42a3e54.jpeg	Yogurt, Greek, nonfat milk, flavors other than fruit, Carrots, raw, Snowpeas, raw, Grapes, raw, NS as to type	{'carrot', 'flavor', 'yogurt', 'snowpeas', 'milk', 'grape'}	N	{'carrot', 'yogurt', 'snowpeas', 'milk', 'grape'}	NA	NA	NA
0e20626949e895bdf365fa4b01b3.jpeg	Chicken curry, Peppers, green, cooked, made with oil, Carrots, cooked, from fresh, made with oil, Rice, white, cooked, fat not added in cooking, Rice, brown, cooked, fat not added in cooking, Eggplant, cooked, made with oil	{'carrot', 'curry', 'pepper', 'green', 'chicken', 'eggplant', 'oil', 'rice'}	N	{'carrot', 'curry', 'pepper', 'chicken', 'eggplant', 'oil', 'rice'}	NA	NA	NA
8cb44e944b85bc2d6af3218bf7bc.jpeg	Carrots, cooked, from fresh, fat not added in cooking, Onions, cooked, from fresh, fat not added in cooking, Garlic, cooked, Chicken or turkey broth, bouillon, or consomme, Coriander seed, Cumin seed, Butter, stick, salted, Olive oil	{'carrot', 'cumin', 'broth', 'butter', 'consomme', 'seed', 'garlic', 'onion', 'turkey', 'chicken', 'olive', 'oil', 'coriander', 'stick'}	N	{'carrot', 'cumin', 'broth', 'butter', 'consomme', 'seed', 'garlic', 'chicken', 'olive', 'oil', 'coriander'}	NA	NA	NA
f656f87248c390b7339488dc32f3.jpeg	Lettuce, Boston, raw, Broccoli, raw, Cabbage, red, raw, Carrots, raw, Onions, mature, raw, Croutons, Creamy dressing	{'carrot', 'crouton', 'onion', 'lettuce', 'broccoli', 'cabbage'}	N	{'carrot', 'crouton', 'onion', 'lettuce', 'broccoli', 'cabbage', 'buttermilk', 'cream', 'egg', 'oil', 'vinegar'}	NA	NA	NA
20549a2d49e499932a194cd81b5d.jpeg	Flour, whole wheat, Cranberries, dried, Sugar, brown, Baking soda, Carrots, raw, Coconut, fresh, Walnuts, Sunflower seeds, plain, unsalted, Flax seeds, Egg, whole, raw, Vegetable oil, NFS, Vanilla extract	{'carrot', 'coconut', 'cranberry', 'egg', 'walnut', 'seed', 'vegetable', 'extract', 'flour', 'flax', 'wheat', 'oil', 'sugar', 'soda', 'vanilla'}	N	{'carrot', 'coconut', 'cranberry', 'egg', 'walnut', 'flour', 'flax', 'oil', 'sugar', 'vanilla'}	NA	NA	NA
dbaec6bc407dba27838577b3a28e.jpeg	Flour, whole wheat, Cranberries, dried, Sugar, brown, Baking soda, Carrots, raw, Coconut, fresh, Walnuts, Sunflower seeds, plain, unsalted, Flax seeds, Egg, whole, raw, Vegetable oil, NFS, Vanilla extract	{'carrot', 'coconut', 'cranberry', 'egg', 'walnut', 'seed', 'vegetable', 'extract', 'flour', 'flax', 'wheat', 'oil', 'sugar', 'soda', 'vanilla'}	N	{'carrot', 'coconut', 'cranberry', 'egg', 'walnut', 'flour', 'flax', 'oil', 'sugar', 'vanilla'}	NA	NA	NA
e2a86655424786a38f81c789722c.jpeg	Squash, winter type, baked, no fat or sugar added in cooking, Cauliflower, cooked, from frozen, fat not added in cooking, Carrots, cooked, from frozen, fat not added in cooking, Milk, whole, Cheese, Parmesan, dry grated, Onions, cooked, from frozen, fat not added in cooking, Olive oil	{'carrot', 'cheese', 'parmesan', 'cauliflower', 'milk', 'onion', 'olive', 'oil', 'sugar', 'squash'}	N	{'carrot', 'cheese', 'cauliflower', 'milk', 'onion', 'oil', 'sugar', 'squash'}	NA	NA	NA
40f1051140fbace6f2b211e4a6de.jpeg	Sweet potato, baked, peel eaten, fat not added in cooking, Tahini, Olive oil, Lemon juice, 100%, freshly squeezed, Maple syrup, Kale, cooked, from fresh, fat not added in cooking, Carrots, raw, Chickpeas, canned, drained, low sodium, fat not added in cooking, Cheese, Feta, Sunflower seeds, plain, unsalted, Avocado, raw	{'carrot', 'cheese', 'kale', 'avocado', 'seed', 'tahini', 'lemon', 'oil', 'olive', 'chickpea', 'juice', 'potato', 'syrup'}	N	{'carrot', 'cheese', 'kale', 'avocado', 'tahini', 'lemon', 'oil', 'chickpea', 'potato'}	NA	NA	NA
ac8ab32e4607af36acfeb52f4606.jpeg	Crackers, NFS, Carrots, raw, Hummus, flavored, Cheese, Mozzarella, whole milk, Blackberries, raw	{'carrot', 'cheese', 'hummus', 'blackberry', 'milk', 'mozzarella', 'cracker'}	N	{'carrot', 'cheese', 'hummus', 'blackberry', 'milk', 'cracker'}	NA	NA	NA
536dd4284ba6821f07f4be72142d.jpeg	Carrots, raw, Hummus, flavored, Tortilla chips, plain, Cheese, Mozzarella, part skim	{'carrot', 'cheese', 'chip', 'hummus', 'tortilla', 'mozzarella'}	N	{'carrot', 'cheese', 'chip', 'chickpea', 'tahini', 'garlic', 'oil', 'lemon'}	NA	NA	NA
35bba4bf4ca1a062165795dc5bba.jpeg	Tomatoes, cooked, from fresh, NS as to method, Carrots, cooked, from fresh, fat not added in cooking, Garlic, cooked, Olive oil, Cream, heavy, Chicken or turkey broth, bouillon, or consomme, Cheese, Parmesan, hard, Garlic bread, with melted cheese, from frozen	{'carrot', 'cheese', 'broth', 'parmesan', 'bread', 'consomme', 'garlic', 'tomato', 'turkey', 'olive', 'chicken', 'oil', 'cream'}	N	{'carrot', 'cheese', 'broth', 'flour', 'yeast', 'egg', 'water', 'consomme', 'garlic', 'tomato', 'chicken', 'oil', 'cream'}	NA	NA	NA
9c449e10494fb650e878385f54ac.jpeg	Chicken or turkey, rice, and vegetables including carrots, broccoli, and/or dark-green leafy; soy-based sauce, Corn, yellow, cooked, from frozen, fat not added in cooking, Black, brown, or Bayo beans, dry, cooked, fat not added in cooking, Cheese, Mexican blend	{'carrot', 'cheese', 'bean', 'vegetable', 'green', 'turkey', 'chicken', 'soy', 'broccoli', 'corn', 'rice'}	N	{'carrot', 'cheese', 'bean', 'chicken', 'broccoli', 'corn', 'rice'}	NA	NA	NA
325be6ae460196d3325745c453ce.jpeg	Chicken thigh, grilled with sauce, skin not eaten, Tomato catsup, Peppers, green, cooked, made with oil, Onions, cooked, from fresh, made with oil, Cucumber, raw, Carrots, raw, Celery, raw	{'carrot', 'celery', 'pepper', 'green', 'tomato', 'onion', 'cucumber', 'chicken', 'catsup', 'oil'}	N	{'carrot', 'celery', 'pepper', 'tomato', 'onion', 'cucumber', 'chicken', 'vinegar', 'oil'}	NA	NA	NA
4687e74142999c79354e4de4e0bb.jpeg	Onions, cooked, from fresh, fat not added in cooking, Carrots, cooked, from fresh, fat not added in cooking, Celery, cooked, fat not added in cooking, Garlic, cooked, Olive oil, Rice, brown, cooked, fat not added in cooking, Lentils, dry, cooked, fat not added in cooking, Pinto, calico, or red Mexican beans, dry, cooked, fat not added in cooking, Vegetable broth, bouillon, Soy sauce, Tomato paste	{'carrot', 'celery', 'bean', 'broth', 'lentil', 'vegetable', 'garlic', 'tomato', 'onion', 'olive', 'oil', 'pinto', 'soy', 'rice'}	N	{'carrot', 'celery', 'bean', 'broth', 'lentil', 'garlic', 'tomato', 'onion', 'oil', 'pinto', 'rice'}	NA	NA	NA
15800537478e8233e2ea5aa150d5.jpeg	Fish stick, patty or nugget from restaurant, home, or other place, Brussels sprouts, cooked, from fresh, made with oil, Carrots, cooked, from fresh, made with oil, Frankfurter or hot dog, meat and poultry, Squash, summer, yellow or green, cooked, from fresh, made with butter	{'carrot', 'butter', 'green', 'frankfurter', 'meat', 'oil', 'fish', 'squash', 'stick', 'sprout'}	N	{'carrot', 'butter', 'frankfurter', 'oil', 'fish', 'squash', 'brussel'}	NA	NA	NA
be29c0754dfda07ba0bce72d8f32.jpeg	Egg, whole, fried with oil, Naan, Indian flatbread, Carrots, cooked, from fresh, made with butter, Cauliflower, cooked, from frozen, made with oil, Broccoli, cooked, from fresh, made with oil	{'carrot', 'butter', 'egg', 'cauliflower', 'flatbread', 'naan', 'oil', 'broccoli'}	N	{'carrot', 'butter', 'egg', 'cauliflower', 'flour', 'yeast', 'water', 'oil', 'broccoli'}	NA	NA	NA
edf5e9944383a0eaa62dcc5fcecd.jpeg	Cauliflower, batter-dipped, fried, Raspberries, raw, NS as to color, Carrots, cooked, from fresh, glazed, Butter, stick, salted	{'carrot', 'butter', 'cauliflower', 'batter', 'raspberry', 'stick'}	N	{'carrot', 'butter', 'cauliflower', 'raspberry'}	NA	NA	NA
d911a6a04268b92f9b7355d7e1ef.jpeg	Chicken or turkey broth, bouillon, or consomme, Cabbage, green, cooked, fat not added in cooking, Carrots, cooked, from fresh, fat not added in cooking, Celery, cooked, fat not added in cooking, White beans, dry, cooked, fat not added in cooking, Chickpeas, dry, cooked, fat not added in cooking, Corn, yellow, cooked, from frozen, fat not added in cooking, Peas, green, cooked, from frozen, fat not…	{'carrot', 'broth', 'celery', 'bean', 'consomme', 'green', 'tomato', 'turkey', 'chicken', 'chickpea', 'squash', 'corn', 'potato', 'cabbage', 'pea'}	N	{'carrot', 'broth', 'celery', 'bean', 'consomme', 'tomato', 'chicken', 'chickpea', 'squash', 'corn', 'potato', 'cabbage', 'pea'}	NA	NA	NA
dd7ca63a4faf9ab0e499af0e9e33.jpeg	Chicken breast, baked, broiled, or roasted, skin eaten, from raw, Carrots, cooked, from fresh, fat not added in cooking, Potato, boiled, from fresh, peel not eaten, fat not added in cooking, Cabbage, green, cooked, fat not added in cooking, Milk, whole, Flour, white, all-purpose, Bread, French or Vienna, Water, tap	{'carrot', 'bread', 'green', 'milk', 'flour', 'chicken', 'potato', 'cabbage'}	N	{'carrot', 'yeast', 'oil', 'egg', 'water', 'milk', 'flour', 'chicken', 'potato', 'cabbage'}	NA	NA	NA
128f8d534590a7e9d7ddeec5a0e6.jpeg	Pinto, calico, or red Mexican beans, dry, cooked, made with oil, Onions, cooked, from fresh, made with oil, Cilantro, raw, Naan, Indian flatbread, Carrots, cooked, from fresh, made with oil	{'carrot', 'bean', 'onion', 'naan', 'flatbread', 'pinto', 'oil', 'cilantro'}	N	{'carrot', 'bean', 'onion', 'flour', 'water', 'salt', 'pinto', 'oil', 'cilantro'}	NA	NA	NA
51feb7eb4fb4a7b796a59d25ba8d.jpeg	Naan, Indian flatbread, Avocado, raw, Carrots, raw, Romaine lettuce, raw, Onions, mature, raw, Hot pepper sauce	{'carrot', 'avocado', 'pepper', 'flatbread', 'naan', 'onion', 'lettuce', 'romaine'}	N	{'carrot', 'avocado', 'pepper', 'flour', 'water', 'milk', 'yogurt', 'onion', 'lettuce'}	NA	NA	NA
39c1019e43a69e8db5b2289230ad.jpeg	Cucumber, raw, Apple, raw, Carrots, raw	{'carrot', 'apple', 'cucumber'}	N	{'carrot', 'apple', 'cucumber'}	NA	NA	NA
fc23a1e34435a242d0993de25cdd.jpeg	Popcorn, caramel coated	{'caramel', 'popcorn'}	N	{'caramel', 'popcorn'}	NA	NA	NA
b0602a2d4a0a8912f587c805d211.jpeg	Popcorn, caramel coated	{'caramel', 'popcorn'}	N	{'caramel', 'corn'}	NA	NA	NA
efd021f942878a1496f1ac1cce2a.jpeg	Waffle, plain, Butter, stick, salted, Maple syrup	{'butter', 'waffle', 'syrup', 'stick'}	N	{'butter', 'egg', 'flour', 'milk', 'butter', 'sugar', 'vanilla', 'syrup'}	NA	NA	NA
8e724ad14bb2b4c6281fca607e64.jpeg	Waffle, whole grain, from frozen, Butter, stick, salted, Blueberries, raw, Banana, raw, Maple syrup, Water, tap	{'butter', 'waffle', 'banana', 'blueberry', 'stick', 'syrup'}	N	{'butter', 'egg', 'flour', 'milk', 'sugar', 'banana', 'blueberry', 'syrup'}	NA	NA	NA
e072e0a144e39781293170dff007.jpeg	Pancakes, gluten free, Corn oil, Mixed seeds, Blueberries, raw, Butter, stick, salted, Peanut butter	{'butter', 'stick', 'peanut', 'seed', 'oil', 'blueberry', 'corn', 'pancake'}	N	{'butter', 'peanut', 'oil', 'blueberry', 'corn', 'pancake'}	NA	NA	NA
03c62ed943caa2960d1e58241dff.jpeg	Bread, NS as to major flour, Butter, stick, salted	{'butter', 'stick', 'bread', 'flour'}	N	{'butter', 'flour', 'yeast', 'egg', 'water', 'oil', 'salt'}	NA	NA	NA
773011804e72b6190154b4606cf2.jpeg	Oatmeal, reduced sugar, plain, fat not added in cooking, Sugar substitute, stevia, powder, Peanut butter, lower sodium, Blueberries, frozen, unsweetened	{'butter', 'stevia', 'oatmeal', 'sugar', 'blueberry', 'peanut'}	N	{'butter', 'stevia', 'oatmeal', 'sugar', 'blueberry', 'peanut'}	NA	NA	NA
124eb5af430d9eb18b62f3481890.jpeg	Pancakes, plain, Chia seeds, Butter, stick, salted, Maple syrup	{'butter', 'seed', 'stick', 'pancake', 'syrup', 'chia'}	N	{'butter', 'egg', 'flour', 'milk', 'sugar', 'syrup', 'chia'}	NA	NA	NA
96f0aff24a10ab591df7adf032dd.jpeg	Oatmeal, regular or quick, made with water, fat not added in cooking, Peanut butter, Chia seeds, Flax seeds, Cinnamon	{'butter', 'seed', 'oatmeal', 'flax', 'peanut', 'cinnamon', 'chia'}	N	{'butter', 'oatmeal', 'flax, 'peanut', 'cinnamon', 'chia'}	NA	NA	NA
bc323b8a4d2dbd22438c4cf7593a.jpeg	Crackers, butter (Ritz), wheat flour, white, all-purpose, unenriched, salt, table, sugars, granulated, butter, without salt, milk, fluid, 1% fat, without added vitamin a and vitamin d	{'butter', 'salt', 'ritz', 'flour', 'milk', 'wheat', 'sugar', 'cracker'}	N	{'butter', 'salt', 'flour', 'milk', 'sugar', 'cracker'}	NA	NA	NA
236ec7b24fda99363adddfaf8ff5.jpeg	Potato, hash brown, from fast food, sweet potato, raw, unprepared, butter, without salt, oil, canola, onions, raw, sugars, brown, pumpkin, raw	{'butter', 'salt', 'onion', 'oil', 'sugar', 'potato', 'pumpkin'}	N	{'butter', 'salt', 'onion', 'oil', 'sugar', 'potato', 'pumpkin'}	NA	NA	NA
216d059748058afef4ab978219c4.jpeg	Cereal (General Mills Cheerios Honey Nut), peanut butter, smooth style, without salt, honey, water, bottled, generic	{'butter', 'salt', 'honey', 'mill', 'cheerio', 'peanut', 'cereal'}	N	{'butter', 'salt', 'honey', 'cheerio', 'peanut', 'cereal'}	NA	NA	NA
500eb007494c9c7b36247d975e63.jpeg	Graham crackers, wheat flour, white, all-purpose, unenriched, wheat flour, white, all-purpose, unenriched, sugars, brown, leavening agents, baking powder, double-acting, sodium aluminum sulfate, leavening agents, baking soda, salt, table, spices, cinnamon, ground, butter, without salt, molasses, milk, fluid, 1% fat, without added vitamin a and vitamin d, vanilla extract	{'butter', 'salt', 'agent', 'extract', 'graham', 'flour', 'milk', 'wheat', 'spice', 'molasses', 'sugar', 'soda', 'cinnamon', 'cracker', 'vanilla'}	N	{'butter', 'salt', 'graham', 'flour', 'milk', 'molasses', 'sugar', 'cinnamon', 'cracker', 'vanilla'}	NA	NA	NA
2b70ba1e402e90d698f7edbf2713.jpeg	Salmon, baked or broiled, made with butter, Asparagus, cooked, from fresh, made with oil	{'butter', 'salmon', 'oil', 'asparagus'}	N	{'butter', 'salmon', 'oil', 'asparagus'}	NA	NA	NA
f3bfc95543bd92d928069bde11f5.jpeg	Salmon, baked or broiled, made with butter, Potato, roasted, from fresh, peel not eaten, made with oil, Asparagus, cooked, from fresh, made with oil, Avocado, raw, Garlic, cooked, Lemon juice, 100%, freshly squeezed	{'butter', 'salmon', 'avocado', 'garlic', 'lemon', 'oil', 'juice', 'potato', 'asparagus'}	N	{'butter', 'salmon', 'avocado', 'garlic', 'lemon', 'oil', 'potato', 'asparagus'}	NA	NA	NA
e8c893fd42cd8289bc6bb75e1c2f.jpeg	Peanut butter	{'butter', 'peanut'}	N	{'butter', 'peanut'}	NA	NA	NA
9ebb3ecb44898905672ef8670de6.jpeg	Peanut butter	{'butter', 'peanut'}	N	{'butter', 'peanut'}	NA	NA	NA
944ab4ae43b6aba5e9c4615a7bb4.jpeg	Reese's Peanut Butter Cup	{'butter', 'peanut'}	N	{'butter', 'peanut'}	NA	NA	NA
fcd9a4a14d1fb562ca0b87e9e414.jpeg	Reese's Peanut Butter Cup	{'butter', 'peanut'}	N	{'butter', 'peanut'}	NA	NA	NA
0ee5209f44198dd84bee6630edad.jpeg	Pasta, cooked, Butter, stick, salted	{'butter', 'pasta', 'stick'}	N	{'butter', 'pasta'}	NA	NA	NA
9cf340334c03a0bec7c59a9d2692.jpeg	Pasta, cooked, Butter, stick, salted	{'butter', 'pasta', 'stick'}	N	{'butter', 'pasta'}	NA	NA	NA
d2142ae0469996b364bea627c8c5.jpeg	Pasta, cooked, Butter, stick, salted	{'butter', 'pasta', 'stick'}	N	{'butter', 'pasta'}	NA	NA	NA
810631d04212820531b16639e31c.jpeg	Pasta, cooked, Butter, stick, salted, Creamy dressing	{'butter', 'pasta', 'stick'}	N	{'butter', 'pasta'}	NA	NA	NA
b28330254a68b1950d1110c67a7c.jpeg	Okra, cooked, from fresh, made with oil, Rice, white, cooked, fat not added in cooking, Cod, baked or broiled, made with butter	{'butter', 'okra', 'cod', 'oil', 'rice'}	N	{'butter', 'okra', 'cod', 'oil', 'rice'}	NA	NA	NA
c3c76e43437fbab2de21b840d4e1.jpeg	Oatmeal, instant, plain, made with water, fat not added in cooking, Raspberries, raw, NS as to color, Sugar, brown, Almond butter	{'butter', 'oatmeal', 'raspberry', 'sugar', 'almond'}	N	{'butter', 'oatmeal', 'raspberry', 'sugar', 'almond'}	NA	NA	NA
82f1eac84b69be7e89441050cc3c.jpeg	Oatmeal, regular or quick, made with non-dairy milk, fat not added in cooking, Apple, raw, Almond butter	{'butter', 'oatmeal', 'milk', 'apple', 'almond'}	N	{'butter', 'oatmeal', 'milk', 'apple', 'almond'}	NA	NA	NA
29bfded840408464658f405acc2f.jpeg	Date, Oats, raw, Peanut butter, Flax seeds, Yogurt, soy, Blackberries, frozen	{'butter', 'oat', 'seed', 'yogurt', 'blackberry', 'flax', 'soy', 'peanut', 'date'}	N	{'butter', 'oat', 'yogurt', 'blackberry', 'flax', 'peanut', 'date'}	NA	NA	NA
3e054c8641f2a1750c9dab3a9e9b.jpeg	Cereal (General Mills Cheerios), syrup, maple, canadian, peanut butter, smooth style, without salt, cereals, oats, regular and quick, unenriched, cooked with water (includes boiling and microwaving), without salt	{'butter', 'oat', 'salt', 'mill', 'cheerio', 'peanut', 'syrup', 'cereal'}	N	{'butter', 'oat', 'salt', 'cheerio', 'peanut'}	NA	NA	NA
e7f4e4e74530b2cca7a9292148d6.jpeg	Multigrain chips (Sun Chips), water, bottled, generic, butter, without salt, wheat flours, bread, unenriched, wheat flour, white, all-purpose, unenriched, cereals, oats, regular and quick, unenriched, cooked with water (includes boiling and microwaving), without salt, sugars, brown, salt, table, leavening agents, yeast, baker's, active dry	{'butter', 'oat', 'chip', 'bread', 'salt', 'agent', 'baker', 'flour', 'wheat', 'sugar', 'cereal', 'yeast'}	N	{'butter', 'oat', 'chip', 'salt', 'flour', 'sugar', 'cereal', 'yeast', 'water', 'sugar'}	NA	NA	NA
bc230e5545828fbe69d241e8bb04.jpeg	Turkey, ground, Broccoli, cooked, from fresh, made with butter, Peppers, green, cooked, made with butter, Spinach, raw, Soup, mostly noodles	{'butter', 'noodle', 'pepper', 'soup', 'green', 'turkey', 'broccoli', 'spinach'}	N	{'butter', 'noodle', 'pepper', 'soup', 'turkey', 'broccoli', 'spinach'}	NA	NA	NA
997d08f04d3ea628acf9a567181e.jpeg	Muffin, English, Peanut butter, Honey	{'butter', 'muffin', 'honey', 'peanut'}	N	{'butter', 'egg', 'flour', 'milk', 'salt', 'sugar',' vanilla', 'honey', 'peanut'}	NA	NA	NA
630a41ad4033ab13c87ef831d678.jpeg	Cereal, puffed wheat, plain, Blueberries, frozen, unsweetened, Peanut butter, lower sodium, Almond milk, unsweetened	{'butter', 'milk', 'wheat', 'blueberry', 'peanut', 'cereal', 'almond'}	N	{'butter', 'milk', 'blueberry', 'peanut', 'cereal'}	NA	NA	NA
37d309bd4f24891892c627160227.jpeg	Turkey, light meat, roasted, skin not eaten, Potato, mashed, from dry mix, made with milk, Corn, white, cooked, from canned, made with butter	{'butter', 'milk', 'meat', 'turkey', 'corn', 'potato'}	N	{'butter', 'milk', 'turkey', 'corn', 'potato'}	NA	NA	NA
6bccf5b148b7b835d1102807c0fa.jpeg	Tortilla, whole wheat, Peanut butter, Chickpeas, dry, cooked, fat not added in cooking, Yogurt, Greek, nonfat milk, plain, Mayonnaise, regular, Mustard, Apple, raw	{'butter', 'mayonnaise', 'yogurt', 'milk', 'wheat', 'chickpea', 'tortilla', 'peanut', 'mustard', 'apple'}	N	{'butter', 'egg', 'vinegar', 'yogurt', 'milk', 'chickpea', 'flour', 'water', 'peanut', 'salt', 'apple'}	NA	NA	NA
ec8785984522b998833a07baad03.jpeg	Squash, winter type, baked, no fat or sugar added in cooking, Sugar, brown, Butter, stick, unsalted, Honey, Cinnamon	{'butter', 'honey', 'sugar', 'squash', 'stick', 'cinnamon'}	N	{'butter', 'honey', 'sugar', 'squash', 'cinnamon'}	NA	NA	NA
1c010abf4b24aa2911974fbddebf.jpeg	Muffin, English, whole wheat, Jam, preserve, all flavors, Butter, stick, salted	{'butter', 'flavor', 'muffin', 'wheat', 'stick'}	N	{'butter', 'egg', 'flour', 'milk', 'sugar', 'salt', 'jam'}	NA	NA	NA
15cb84c94fb28424985ded12e896.jpeg	Bread, sour dough, Butter, stick, salted, Jam, preserve, all flavors	{'butter', 'flavor', 'dough', 'bread', 'stick'}	N	{'butter', 'flour', 'water', 'salt', 'yeast', 'jam'}	NA	NA	NA
062206b6496ca0c5feb0fdb3a872.jpeg	Bread, whole wheat, Peanut butter, Jam, preserve, all flavors	{'butter', 'flavor', 'bread', 'wheat', 'peanut'}	N	{'butter', 'flour', 'egg', 'yeast', 'water', 'oil', 'peanut'}	NA	NA	NA
217e06c34a5f9a79824f33641f09.jpeg	Bread, whole wheat, Peanut butter, Jelly, all flavors	{'butter', 'flavor', 'bread', 'wheat', 'jelly', 'peanut'}	N	{'butter', 'flour', 'water', 'yeast', 'oil', 'egg', 'jam', 'peanut'}	NA	NA	NA
55b6f18d49a0b39c8ab6c887a23a.jpeg	Bread, whole wheat, Peanut butter, Jelly, all flavors	{'butter', 'flavor', 'bread', 'wheat', 'jelly', 'peanut'}	N	{'butter', 'flour', 'yeast', 'oil', 'egg', 'water', 'salt', 'jelly', 'peanut'}	NA	NA	NA
c8dca85845179ce1d160b4c09c6b.jpeg	Bread, white, made from home recipe or purchased at a bakery, Jam, preserve, all flavors, Butter, stick, salted	{'butter', 'flavor', 'bread', 'stick'}	N	{'butter', 'yeast', 'flour', 'water', 'egg', 'oil', 'salt'}	NA	NA	NA
b91ae22d4e0ea78bdb64105daad0.jpeg	Bread, white, Peanut butter, Jelly, all flavors, Raspberries, raw, NS as to color	{'butter', 'flavor', 'bread', 'raspberry', 'jelly', 'peanut'}	N	{'butter', 'flour', 'yeast', 'egg', 'oil', 'water', 'raspberry', 'peanut'}	NA	NA	NA
9fb4963b4770b4aed1cfa5d53b3e.jpeg	Bread, whole wheat, toasted, Butter, stick, salted, Jam, preserve, marmalade, sweetened with fruit juice concentrates, all flavors	{'butter', 'flavor', 'bread', 'concentrate', 'wheat', 'juice', 'stick', 'marmalade'}	N	{'butter', 'jam', 'flour', 'water', 'oil', 'egg', 'yeast'}	NA	NA	NA
90e723f648569cd4ad07b0364f36.jpeg	Muffin, English, Egg, whole, fried with butter, Lettuce, arugula, raw, Eggplant, cooked, fat not added in cooking, Peppers, red, cooked, fat not added in cooking, Garlic, cooked, Olive oil, Vinegar	{'butter', 'egg', 'pepper', 'muffin', 'garlic', 'eggplant', 'lettuce', 'arugula', 'olive', 'oil', 'vinegar'}	N	{'butter', 'egg', 'pepper', 'flour', 'milk', 'salt', 'sugar', 'garlic', 'eggplant', 'lettuce', 'arugula', 'oil', 'vinegar'}	NA	NA	NA
1e496fa8401ca5afed910e98f5db.jpeg	Egg, whole, baked, fat not added in cooking, Flour, white, all-purpose, Baking powder, Carbonated water, unsweetened, Pudding, vanilla, instant, dry mix, Butter, stick, unsalted, Vanilla extract, Sugar, brown, Milk, whole	{'butter', 'egg', 'extract', 'flour', 'milk', 'pudding', 'sugar', 'stick', 'vanilla'}	N	{'butter', 'egg', 'flour', 'milk', 'pudding', 'sugar', 'vanilla'}	NA	NA	NA
9ae9f11f4d2b82ca0a487fa5b46c.jpeg	Quinoa, fat not added in cooking, Milk, low fat (1%), Butter, stick, salted, Egg, whole, boiled or poached, Vanilla extract, Sugar, white, granulated or lump, Cocoa powder, not reconstituted, Chocolate, semi-sweet morsel, Salt, table, Baking soda, Baking powder	{'butter', 'egg', 'chocolate', 'salt', 'extract', 'milk', 'sugar', 'soda', 'stick', 'vanilla', 'quinoa', 'cocoa'}	N	{'butter', 'egg', 'chocolate', 'salt', 'milk', 'sugar', 'soda', 'vanilla', 'quinoa', 'cocoa'}	NA	NA	NA
fd307d84454d897e780a3169f14c.jpeg	Bread, sour dough, toasted, Peanut butter, Jelly, all flavors	{'butter', 'dough', 'flavor', 'bread', 'jelly', 'peanut'}	N	{'butter', 'flour', 'egg', 'yeast', 'salt', 'jelly', 'peanut'}	NA	NA	NA
67ef48cf4fd0b0a130e07026b02f.jpeg	Egg omelet or scrambled egg, made with oil, Milk, whole, Blueberries, raw, Blackberries, raw, Bread, sour dough, toasted, Butter, stick, salted, Jam, preserve, all flavors, Tomato catsup	{'butter', 'dough', 'flavor', 'bread', 'egg', 'omelet', 'blackberry', 'tomato', 'milk', 'catsup', 'oil', 'blueberry', 'stick'}	N	{'butter', 'flour', 'yeast', 'water', 'sugar', 'salt', 'egg', 'blackberry', 'tomato', 'milk', 'jam', 'vinegar', 'onion', 'oil', 'blueberry'}	NA	NA	NA
e8e1dbc548f8b9677294c703f562.jpeg	Bread, sour dough, toasted, Peanut butter, Pear, raw, Plum, raw, Broccoli, cooked, from fresh, fat not added in cooking	{'butter', 'dough', 'bread', 'peanut', 'plum', 'broccoli', 'pear'}	N	{'butter', 'flour', 'yeast', 'oil', 'water', 'egg', 'salt', 'peanut', 'plum', 'broccoli', 'pear'}	NA	NA	NA
903c535b41f5af4fdc71644b1f4d.jpeg	Egg, whole, fried with butter, Bread, sour dough, Salsa, red, commercially-prepared	{'butter', 'dough', 'bread', 'egg', 'salsa'}	N	{'butter', 'flour', 'yeast', 'water', 'oil', 'salt', 'egg', 'salsa'}	NA	NA	NA
b8dc26944342a2293fa527c1f4cb.jpeg	Crackers, butter, plain	{'butter', 'cracker'}	N	{'butter', 'cracker'}	NA	NA	NA
7be28c23447e9a1e1645ef07626b.jpeg	Corn, yellow, cooked, from fresh, made with butter	{'butter', 'corn'}	N	{'butter', 'corn'}	NA	NA	NA
2d4c9ab347abbe8f8ae0653bd618.jpeg	Cookie, chocolate chip, butter, without salt, sugars, granulated, syrup, maple, canadian, wheat flour, white, all-purpose, unenriched, spartan, real semi-sweet chocolate baking chips, upc: 011213162966	{'butter', 'cookie', 'chip', 'salt', 'chocolate', 'flour', 'wheat', 'sugar', 'syrup'}	N	{'butter', 'salt', 'chocolate', 'flour', 'sugar'}	NA	NA	NA
fc6c50e84cd491c62370f86e4864.jpeg	Oatmeal, regular or quick, made with water, fat not added in cooking, Walnuts, Peanut butter, Chocolate, semi-sweet morsel, Milk, whole, Strawberries, frozen, unsweetened	{'butter', 'chocolate', 'walnut', 'oatmeal', 'milk', 'peanut', 'strawberry'}	N	{'butter', 'chocolate', 'walnut', 'oatmeal', 'milk', 'peanut', 'strawberry'}	NA	NA	NA
15a198ca41c1ae37b9d960cded92.jpeg	Olive oil, Celery, raw, Cucumber, raw, Onions, mature, raw, Corn, yellow, cooked, from frozen, fat not added in cooking, Tortilla, corn, Butter, whipped, tub, salted, Turkey, light meat, roasted, skin not eaten	{'butter', 'celery', 'onion', 'cucumber', 'olive', 'turkey', 'oil', 'meat', 'tortilla', 'corn'}	N	{'butter', 'celery', 'onion', 'cucumber', 'olive', 'turkey', 'oil', 'meat', 'flour', 'water', 'corn'}	NA	NA	NA
673e4f5a4c1aa3d41938d8c28e5e.jpeg	Pork chop, broiled or baked, lean and fat eaten, Bread, sour dough, Butter, stick, salted, Lettuce, raw, Lettuce, Boston, raw, Romaine lettuce, raw, Pepper, sweet, green, raw, Celery, raw, Chickpeas, dry, cooked, fat not added in cooking, Onions, mature, raw, Italian dressing, made with vinegar and oil	{'butter', 'celery', 'dough', 'bread', 'pepper', 'green', 'onion', 'lettuce', 'chickpea', 'oil', 'pork', 'stick', 'vinegar', 'romaine'}	N	{'butter', 'celery', 'flour', 'egg', 'water', 'yeast', 'pepper', 'onion', 'lettuce', 'chickpea', 'oil', 'pork', 'vinegar'}	NA	NA	NA
2a2c02a8436dabb2d6727e78820e.jpeg	Muffin, fruit, wheat flour, white, all-purpose, unenriched, leavening agents, baking powder, double-acting, sodium aluminum sulfate, salt, table, sugars, brown, sugars, granulated, milk, buttermilk, fluid, cultured, lowfat, butter, without salt, apricots, dried, sulfured, uncooked	{'butter', 'buttermilk', 'salt', 'muffin', 'agent', 'apricot', 'flour', 'milk', 'wheat', 'sugar'}	N	{'butter', 'buttermilk', 'salt', 'apricot', 'flour', 'milk', 'sugar'}	NA	NA	NA
7d9f351440ccaf050f94a1a19186.jpeg	Vegetable soup, canned, prepared with water or ready-to-serve, soup, chicken broth or bouillon, dry, onions, raw, spices, parsley, dried, dill weed, fresh, shortening, vegetable, household, composite, butter, without salt, wheat flour, white, all-purpose, unenriched, salt, table, spices, pepper, black, milk, fluid, 1% fat, without added vitamin a and vitamin d	{'butter', 'broth', 'salt', 'vegetable', 'soup', 'pepper', 'dill', 'onion', 'flour', 'chicken', 'wheat', 'spice', 'milk', 'shortening', 'parsley'}	N	{'butter', 'broth', 'salt', 'pepper', 'dill', 'onion', 'flour', 'chicken', 'milk', 'parsley'}	NA	NA	NA
9c7ee5d24842a4d77ea371043641.jpeg	Bread, whole wheat, Peanut butter, lower sugar	{'butter', 'bread', 'wheat', 'sugar', 'peanut'}	N	{'butter', 'flour', 'yeast', 'egg', 'salt', 'water', 'oil', 'sugar', 'peanut'}	NA	NA	NA
283a06754dfe9c8f39c0546043eb.jpeg	Bread, multigrain, toasted, Peanut butter	{'butter', 'bread', 'peanut'}	N	{'butter', 'flour', 'yeast', 'oil', 'salt', 'egg', 'peanut'}	NA	NA	NA
e075e3274dfeaadd0ad091f4bbc6.jpeg	Bread, multigrain, Peanut butter	{'butter', 'bread', 'peanut'}	N	{'butter', 'flour', 'oil', 'yeast', 'water', 'egg', 'peanut'}	NA	NA	NA
d59d441c42e080648ab852869578.jpeg	Topping, marshmallow, Peanut butter, Bread, oatmeal	{'butter', 'bread', 'oatmeal', 'peanut', 'marshmallow'}	N	{'butter', 'flour', 'oil', 'yeast', 'egg', 'water', 'oatmeal', 'peanut', 'marshmallow'}	NA	NA	NA
37a3b1374ba6ac7c3f32be414bf5.jpeg	Bread, whole wheat, toasted, Peanut butter, Honey	{'butter', 'bread', 'honey', 'wheat', 'peanut'}	N	{'butter', 'flour', 'water', 'yeast', 'egg', 'oil', 'honey', 'peanut'}	NA	NA	NA
f77944124d19bd1cbe26afd57ded.jpeg	Pork, NS as to cut, cooked, lean only eaten, Sweet potato, casserole or mashed, Bread stuffing, Gravy, poultry, Collards, cooked, from fresh, made with butter, Onions, cooked, from fresh, made with butter	{'butter', 'bread', 'gravy', 'stuffing', 'collard', 'onion', 'pork', 'potato'}	N	{'butter', 'flour', 'egg', 'yeast', 'oil', 'salt', 'gravy', 'stuffing', 'collard', 'onion', 'pork', 'potato'}	NA	NA	NA
95cca47645329817fd4885da8979.jpeg	Bread, whole wheat, toasted, Butter, whipped, tub, salted, Egg, whole, fried without fat, Maple syrup	{'butter', 'bread', 'egg', 'wheat', 'syrup'}	N	{'butter', 'flour', 'yeast', 'water', 'oil', 'egg'}	NA	NA	NA
3db00c144f1eb2bab9f32ea4889e.jpeg	Egg, whole, fried with butter, Bread, whole wheat, toasted, Butter, stick, salted	{'butter', 'bread', 'egg', 'wheat', 'stick'}	N	{'butter', 'flour', 'yeast', 'oil', 'water', 'egg'}	NA	NA	NA
4ef0f4084b5d982df4600a8528a9.jpeg	Bread, multigrain, Egg, whole, fried without fat, Butter, stick, unsalted, Salsa, pico de gallo	{'butter', 'bread', 'egg', 'stick', 'salsa'}	N	{'butter', 'flour', 'oil', 'yeast',' water', 'egg', 'salsa'}	NA	NA	NA
acb51999480f9e95c33190c1054a.jpeg	Orange, raw, Egg omelet or scrambled egg, made with oil, Bread, whole wheat, toasted, Peanut butter	{'butter', 'bread', 'egg', 'omelet', 'wheat', 'oil', 'orange', 'peanut'}	N	{'butter', 'flour', 'yeast', 'water', 'salt', 'egg', 'oil', 'orange', 'peanut'}	NA	NA	NA
3cd9c4d24078b42fc058135023e4.jpeg	Doughnut, raised or yeast, wheat flours, bread, unenriched, wheat flour, white, all-purpose, unenriched, sugars, granulated, milk, fluid, 1% fat, without added vitamin a and vitamin d, salt, table, butter, without salt, water, bottled, generic, leavening agents, yeast, baker's, active dry, spartan, real semi-sweet chocolate baking chips, upc: 011213162966, nuts, almonds, sugars, powdered, cream, …	{'butter', 'bread', 'chip', 'salt', 'chocolate', 'agent', 'baker', 'flour', 'milk', 'doughnut', 'wheat', 'sugar', 'cream', 'yeast', 'almond', 'nut'}	N	{'butter', 'chip', 'salt', 'chocolate', 'flour', 'milk', 'sugar', 'cream', 'yeast', 'almond'}	NA	NA	NA
c3464ef4499ead6633318ad57f9e.jpeg	Doughnut, cake type, plain, wheat flours, bread, unenriched, wheat flour, white, all-purpose, unenriched, sugars, granulated, milk, fluid, 1% fat, without added vitamin a and vitamin d, salt, table, butter, without salt, water, bottled, generic, leavening agents, yeast, baker's, active dry, spartan, real semi-sweet chocolate baking chips, upc: 011213162966, nuts, almonds, sugars, powdered, cream,…	{'butter', 'bread', 'cake', 'salt', 'chocolate', 'agent', 'baker', 'chip', 'flour', 'milk', 'doughnut', 'wheat', 'sugar', 'cream', 'yeast', 'almond', 'nut'}	N	{'butter', 'salt', 'chocolate', 'chip', 'flour', 'milk', 'sugar', 'cream', 'yeast', 'almond'}	NA	NA	NA
510e195144d7ae59af10561337bd.jpeg	Banana, raw, Peanut butter, lower sodium and lower sugar	{'butter', 'banana', 'sugar', 'peanut'}	N	{'butter', 'banana', 'sugar', 'peanut'}	NA	NA	NA
d20f3cf54b1f89e7777b8fa4b7d6.jpeg	Banana, raw, Peanut butter	{'butter', 'banana', 'peanut'}	N	{'butter', 'banana', 'peanut'}	NA	NA	NA
c89da17b4705b204d29d9c141287.jpeg	Oatmeal, regular or quick, made with water, fat not added in cooking, Banana, raw, Peanut butter, lower sodium and lower sugar, Maple syrup	{'butter', 'banana', 'oatmeal', 'sugar', 'peanut', 'syrup'}	N	{'butter', 'banana', 'oatmeal', 'sugar', 'peanut', 'syrup'}	NA	NA	NA
e6cf05a2462684f02559da7a8fe1.jpeg	Peanut butter, Milk, reduced fat (2%), Banana, raw, Sugar, white, granulated or lump	{'butter', 'banana', 'milk', 'sugar', 'peanut'}	N	{'butter', 'banana', 'milk', 'sugar', 'peanut'}	NA	NA	NA
2772c4614bbe9f6c3ea1095b1a58.jpeg	Bread, Italian, Grecian, Armenian, toasted, Banana, raw, Peanut butter, reduced fat	{'butter', 'banana', 'bread', 'peanut'}	N	{'butter', 'banana', 'flour', 'yeast', 'egg', 'oil', 'salt', 'peanut'}	NA	NA	NA
fb4dd9584260b1d9323cc2d397ea.jpeg	Egg omelet or scrambled egg, made with butter, Pork bacon, NS as to fresh, smoked or cured, cooked, Waffle, fruit, Cilantro, raw, Queso Fresco, Salsa, red, commercially-prepared, Maple and corn and/or cane pancake syrup blends	{'butter', 'bacon', 'egg', 'omelet', 'waffle', 'cilantro', 'pork', 'corn', 'pancake', 'syrup', 'blend', 'salsa'}	N	{'butter', 'bacon', 'egg', 'waffle', 'cilantro', 'corn', 'flour', 'milk', 'buttermilk', 'sugar', 'salsa'}	NA	NA	NA
a7859ea24c8e82e9b8f58c66a3bc.jpeg	Potato, home fries, NFS, Egg, whole, fried with animal fat or meat drippings, Pork bacon, NS as to fresh, smoked or cured, cooked, Bread, white, made from home recipe or purchased at a bakery, toasted, Butter replacement, fat-free powder	{'butter', 'bacon', 'bread', 'egg', 'meat', 'fry', 'pork', 'dripping', 'potato'}	N	{'butter', 'bacon', 'flour', 'water', 'yeast', 'oil', 'egg', 'meat', 'pork', 'potato'}	NA	NA	NA
ad872d734720acc009c26e50c311.jpeg	Egg, whole, fried with cooking spray, Pork bacon, NS as to fresh, smoked or cured, cooked, Bread, white, toasted, Butter, stick, salted, Queso Fresco, Cilantro, raw, Salsa, red, commercially-prepared	{'butter', 'bacon', 'bread', 'egg', 'cilantro', 'pork', 'stick', 'salsa'}	N	{'butter', 'bacon', 'flour', 'yeast', 'water', 'oil', 'egg', 'cilantro', 'pork', 'salsa'}	NA	NA	NA
131c5a794b70bf5cdd32d93e898a.jpeg	Egg, whole, fried with oil, Bread, multigrain, Avocado, raw, Butter, whipped, tub, salted	{'butter', 'avocado', 'bread', 'egg', 'oil'}	N	{'butter', 'avocado', 'flour', 'yeast', 'water', 'salt', 'egg', 'oil'}	NA	NA	NA
681ad34143eca953dea2a1a4ebc4.jpeg	Apple, raw, Peanut butter, lower sodium and lower sugar	{'butter', 'apple', 'sugar', 'peanut'}	N	{'butter', 'apple', 'sugar', 'peanut'}	NA	NA	NA
4795a02a488ca7bb8d96162c6bab.jpeg	Apple, raw, Peanut butter, lower sodium and lower sugar	{'butter', 'apple', 'sugar', 'peanut'}	N	{'butter', 'apple', 'sugar', 'peanut'}	NA	NA	NA
6638f35e428b83d74a1ee07217c8.jpeg	Apple, raw, Peanut butter, lower sodium	{'butter', 'apple', 'peanut'}	N	{'butter', 'apple', 'peanut'}	NA	NA	NA
6bf245e648fdbb70d9732f92071d.jpeg	Lettuce, raw, Chicken or turkey broth, bouillon, or consomme, Pork chop, NS as to cooking method, lean and fat eaten, Sweet potato, boiled, fat not added in cooking, Onions, young green, raw	{'broth', 'consomme', 'green', 'onion', 'turkey', 'chicken', 'lettuce', 'pork', 'potato'}	N	{'broth', 'consomme', 'onion', 'chicken', 'lettuce', 'pork', 'potato'}	NA	NA	NA
824e783440898b6eba7868584cf5.jpeg	Chicken or turkey broth, without tomato, home recipe, tomatoes, red, ripe, raw, year round average, spices, basil, dried, parsley, fresh, celery, raw, salt, table, spices, pepper, black	{'broth', 'celery', 'salt', 'pepper', 'tomato', 'turkey', 'chicken', 'spice', 'basil', 'parsley'}	N	{'broth', 'celery', 'salt', 'pepper', 'tomato', 'chicken', 'basil', 'parsley'}	NA	NA	NA
7b9c6fac43b78dc7a7230bab2139.jpeg	Pinto, calico, or red Mexican beans, dry, cooked, fat not added in cooking, Vegetable broth, bouillon, Onions, cooked, from fresh, fat not added in cooking, Garlic, cooked, Olive oil, Squash, winter type, baked, no fat or sugar added in cooking, Breakfast link, pattie, or slice, meatless	{'broth', 'bean', 'vegetable', 'garlic', 'onion', 'olive', 'pinto', 'oil', 'sugar', 'squash'}	N	{'broth', 'bean', 'vegetable', 'garlic', 'onion', 'pinto', 'oil', 'squash', 'water', 'salt', 'starch'}	NA	NA	NA
02abd9214ae4a4a28def2ac9e46e.jpeg	Chicken or turkey broth, bouillon, or consomme, Black, brown, or Bayo beans, canned, drained, fat not added in cooking, Corn, yellow, cooked, from canned, fat not added in cooking, Tortilla chips, plain, Onions, cooked, from fresh, fat not added in cooking, Tomato paste	{'broth', 'bean', 'chip', 'consomme', 'tomato', 'onion', 'turkey', 'chicken', 'tortilla', 'corn'}	N	{'broth', 'bean', 'consomme', 'tomato', 'onion', 'chicken', 'flour', 'water', 'corn'}	NA	NA	NA
e7ceaba9401b995b1c5ab6a6ef71.jpeg	Broccoli, cooked, from fresh, fat not added in cooking	{'broccoli'}	N	{'broccoli'}	NA	NA	NA
14a4bfc449d38d3e3d725340067c.jpeg	Broccoli, cooked, from fresh, fat not added in cooking	{'broccoli'}	N	{'broccoli'}	NA	NA	NA
debca1314d46809654face516fc0.jpeg	Macaroni or noodles with cheese, Broccoli, cooked, from fresh, fat not added in cooking	{'broccoli', 'cheese', 'noodle', 'macaroni'}	N	{'broccoli', 'cheese', 'macaroni'}	NA	NA	NA
b4f4abd045a6b32b5f2472dc464f.jpeg	Wonton soup, wheat flours, bread, unenriched, water, bottled, generic	{'bread', 'soup', 'flour', 'wheat', 'wonton'}	N	{'flour', 'oil', 'water', 'egg', 'yeast', 'soup'}	NA	NA	NA
218e098e49beac313151dc423ab6.jpeg	Pork, tenderloin, baked, Grapes, raw, NS as to type, Peas, green, cooked, from canned, fat not added in cooking, Garlic bread, from frozen	{'bread', 'garlic', 'green', 'grape', 'pork', 'pea'}	N	{flour', 'egg', 'yeast', 'water', 'oil', 'garlic', 'grape', 'pork', 'pea'}	NA	NA	NA
95ee0a9f4d648e5346ba72a1fdf9.jpeg	Bread, wheat or cracked wheat, toasted, Egg, whole, fried with oil, Spinach, raw	{'bread', 'egg', 'wheat', 'oil', 'spinach'}	N	{'flour', 'yeast', 'salt', 'water', 'egg', 'oil', 'spinach'}	NA	NA	NA
13914e4c450688f13c1f324e3fdf.jpeg	Egg omelet or scrambled egg, made with oil, Milk, whole, Peppers, red, cooked, made with oil, Bread, white, made from home recipe or purchased at a bakery, Sour cream, Garlic, cooked, Salsa, red, commercially-prepared	{'bread', 'egg', 'omelet', 'pepper', 'garlic', 'milk', 'oil', 'cream', 'salsa'}	N	{'flour', 'water', 'yeast', 'egg', 'pepper', 'garlic', 'milk', 'oil', 'cream', 'salsa'}	NA	NA	NA
fc2f313549dda8f5cc642e38104c.jpeg	Blueberries, raw	{'blueberry'}	N	{'blueberry'}	NA	NA	NA
af4740b04b74828a06d24142e4f6.jpeg	Blueberries, raw	{'blueberry'}	N	{'blueberry'}	NA	NA	NA
e5043bcf44b08d02e3015cbe172a.jpeg	Blueberries, raw	{'blueberry'}	N	{'blueberry'}	NA	NA	NA
ee979cc841f09ac11bf91911fcd3.jpeg	Blueberries, raw	{'blueberry'}	N	{'blueberry'}	NA	NA	NA
a70f649448e3873950bfd7638f97.jpeg	Blueberries, raw	{'blueberry'}	N	{'blueberry'}	NA	NA	NA
e6adad4e4f9c92c9321631685949.jpeg	Strawberries, raw, Blueberries, raw	{'blueberry', 'strawberry'}	N	{'blueberry', 'strawberry'}	NA	NA	NA
602dcbe34f09bf90555b9de259fe.jpeg	Fruit, NS as to type, Strawberries, raw, Blueberries, raw	{'blueberry', 'strawberry'}	N	{'blueberry', 'strawberry'}	NA	NA	NA
966478a44782a29c47772abd0172.jpeg	Raspberries, raw, NS as to color, Blueberries, raw	{'blueberry', 'raspberry'}	N	{'blueberry', 'raspberry'}	NA	NA	NA
15ce2fb3429fb14a3df8df3b94d6.jpeg	Berries, NFS	{'berry'}	N	{'berry'}	NA	NA	NA
2e0b4e934bae9d09a9a3c37826ae.jpeg	Pie, berry, not blackberry, blueberry, boysenberry, huckleberry, raspberry, or strawberry; two crust, Ice cream, regular, flavors other than chocolate	{'berry', 'ice', 'flavor', 'boysenberry', 'chocolate', 'blackberry', 'huckleberry', 'blueberry', 'raspberry', 'cream', 'strawberry', 'pie'}	N	{'boysenberry', 'chocolate', 'blackberry', 'huckleberry', 'blueberry', 'raspberry', 'strawberry', 'flour', 'water'}	NA	NA	NA
c55f139246ed823449b2fb6bfe20.jpeg	Beer, higher alcohol	{'beer'}	N	{'beer'}	NA	NA	NA
0ee20f954eb188951a157bee71bc.jpeg	Beer, light	{'beer'}	N	{'beer'}	NA	NA	NA
69114a1f4cc0b9679c10e06b9409.jpeg	Beer, light	{'beer'}	N	{'beer'}	NA	NA	NA
25effcdf4fe88d0c85451291d10c.jpeg	Beer	{'beer'}	N	{'beer'}	NA	NA	NA
d4b1c1ae4d968725d856d73321c0.jpeg	Beer	{'beer'}	N	{'beer'}	NA	NA	NA
3a8d417744888f7d613f86c0e5ae.jpeg	Beer	{'beer'}	N	{'beer'}	NA	NA	NA
9901e3184ea5bde86e31d4b5a555.jpeg	Vegetable beef soup, home recipe	{'beef', 'vegetable', 'soup'}	N	{'beef', 'soup'}	NA	NA	NA
6b319f3f4bb78ad7739a2d658fd6.jpeg	Rice, brown, cooked, fat not added in cooking, Corn, yellow, cooked, from frozen, fat not added in cooking, Squash, winter type, mashed, no fat or sugar added in cooking, Ground beef, cooked, Rice, white, cooked, fat not added in cooking, Soy sauce, Teriyaki sauce	{'beef', 'teriyaki', 'soy', 'sugar', 'squash', 'corn', 'rice'}	N	{'beef', 'sugar', 'squash', 'corn', 'rice'}	NA	NA	NA
51e1f8aa4843ad202a3ba7267e58.jpeg	Cabbage, Chinese, cooked, fat not added in cooking, Rice, white, cooked, fat not added in cooking, Rice, brown, cooked, fat not added in cooking, Teriyaki sauce, Beef, NS as to cut, cooked, lean and fat eaten	{'beef', 'teriyaki', 'rice', 'cabbage'}	N	{'beef', 'teriyaki', 'rice', 'cabbage'}	NA	NA	NA
5811d9aa425aa545d9545649aff9.jpeg	Beef steak, broiled or baked, lean and fat eaten, Egg, whole, boiled or poached, Onions, cooked, from fresh, fat not added in cooking, Spinach, cooked, from fresh, fat not added in cooking	{'beef', 'steak', 'egg', 'onion', 'spinach'}	N	{'beef', 'egg', 'onion', 'spinach'}	NA	NA	NA
720f44114008a0e47e55a468313c.jpeg	Beef steak, broiled or baked, lean and fat eaten, Sweet potato, baked, peel eaten, made with oil, Squash, summer, yellow or green, cooked, from fresh, made with oil, Rice, brown, cooked, fat added in cooking, made with butter	{'beef', 'steak', 'butter', 'green', 'oil', 'squash', 'potato', 'rice'}	N	{'beef', 'butter', 'oil', 'squash', 'potato', 'rice'}	NA	NA	NA
b16071ea46a49e3a7923bd711f5e.jpeg	Broccoli, cooked, from fresh, fat not added in cooking, Beef steak, broiled or baked, lean and fat eaten	{'beef', 'steak', 'broccoli'}	N	{'beef', 'broccoli'}	NA	NA	NA
9ef2fe9043a19e3022e349303806.jpeg	Beef with barbecue sauce, Chicken thigh, grilled with sauce, skin not eaten, Shrimp, baked or broiled, made with oil, Onions, young green, raw, Cilantro, raw, Romaine lettuce, raw, Salad dressing, fat free, NFS, Peanuts, roasted, unsalted	{'beef', 'shrimp', 'salad', 'green', 'onion', 'chicken', 'lettuce', 'oil', 'cilantro', 'peanut', 'romaine'}	N	{'beef', 'shrimp', 'onion', 'chicken', 'lettuce', 'oil', 'cilantro', 'peanut'}	NA	NA	NA
f4676de9451d936eb783b565a05c.jpeg	Pork and beef sausage, Sausage gravy, Cheese, Mexican blend, Egg, whole, boiled or poached, Salsa, red, commercially-prepared, Potato, home fries, with vegetables, Onions, young green, raw	{'beef', 'sausage', 'cheese', 'gravy', 'egg', 'vegetable', 'green', 'onion', 'fry', 'pork', 'potato', 'salsa'}	N	{'beef', 'sausage', 'cheese', 'gravy', 'egg', 'onion', 'pork', 'potato', 'salsa'}	NA	NA	NA
ac00f6df4d46b91bc96d3da2f6cd.jpeg	Roll, white, hoagie, submarine, Beef steak, fried, lean only eaten, Mushrooms, cooked, from fresh, fat not added in cooking, Peppers, green, cooked, fat not added in cooking, Onions, cooked, from fresh, fat not added in cooking, Cheese, Monterey, Olive oil	{'beef', 'roll', 'steak', 'mushroom', 'cheese', 'pepper', 'green', 'onion', 'olive', 'oil'}	N	{'beef', 'flour', 'water', 'yeast', 'egg', 'mushroom', 'cheese', 'pepper', 'onion', 'oil'}	NA	NA	NA
a88e201d4ffa9818e3c533b21d97.jpeg	Beef steak, NS as to cooking method, NS as to fat eaten, Potato, scalloped, from dry mix, Roll, white, soft, Lettuce, raw, Romaine lettuce, raw, Carrots, raw, Sunflower seeds, plain, unsalted, Creamy dressing, Peppers, green, cooked, made with oil, Onions, cooked, from fresh, made with oil	{'beef', 'roll', 'steak', 'carrot', 'pepper', 'seed', 'green', 'onion', 'lettuce', 'oil', 'potato', 'romaine'}	N	{'beef', 'flour', 'salt', 'yeast', 'water', 'carrot', 'pepper', 'onion', 'lettuce', 'oil', 'potato'}	NA	NA	NA
a8ff037444ddb239e257a26adfd4.jpeg	Ground beef patty, cooked, Roll, white, hamburger bun, Mayonnaise, regular, Mustard, Onions, mature, raw, Cucumber pickles, dill, Potato, french fries, from frozen, baked, Honey mustard dip	{'beef', 'roll', 'pickle', 'mayonnaise', 'hamburger', 'dill', 'onion', 'cucumber', 'fry', 'honey', 'bun', 'potato', 'mustard'}	N	{'beef', 'flour', 'water', 'yeast', ', 'pickle', 'oil', 'egg', 'vinegar', 'salt', 'dill', 'onion', 'honey', 'potato', 'mustard'}	NA	NA	NA
fa18c1834aefb66d007f2c136b19.jpeg	Ground beef patty, cooked, Roll, white, hamburger bun, Mayonnaise, regular, Lettuce, raw, Onions, mature, raw, Cucumber pickles, dill, Tomatoes, raw, Cheese, American	{'beef', 'roll', 'pickle', 'cheese', 'mayonnaise', 'hamburger', 'dill', 'onion', 'cucumber', 'tomato', 'lettuce', 'bun'}	N	{'beef', 'cheese', 'egg', 'vinegar', 'onion', 'cucumber', 'tomato', 'lettuce', 'flour', 'yeast', 'milk'}	NA	NA	NA
03fc697f4916942496234dc49d9c.jpeg	Ground beef patty, cooked, Roll, white, hamburger bun, Tomato catsup, Asparagus, cooked, from fresh, fat not added in cooking	{'beef', 'roll', 'hamburger', 'tomato', 'catsup', 'bun', 'asparagus'}	N	{'beef', 'flour', 'milk' ,'yeast', 'tomato', 'vinegar', 'asparagus'}	NA	NA	NA
8079434944e8bf545e1a2f92543c.jpeg	Ground beef patty, cooked, Roll, white, hamburger bun, Mayonnaise, regular, Cheese, American, Potato, french fries, from frozen, fried, Turnover or dumpling, apple, Wonton, fried, filled with meat, poultry, or seafood,, Soybean curd, deep fried, Rice with Spanish sausage, Puerto Rican style, Chives, raw	{'beef', 'roll', 'cheese', 'seafood', 'sausage', 'turnover', 'mayonnaise', 'soybean', 'hamburger', 'fry', 'meat', 'wonton', 'bun', 'potato', 'rice', 'apple', 'chive'}	N	{'beef', 'flour', 'water', 'yeast', 'oil', 'egg', 'vinegar', 'cheese', 'potato', 'corntarch', 'apple', 'poultry', 'rice', 'sausage', 'chive'}	NA	NA	NA
f5f56ab14c20a9f5ecf09b420de8.jpeg	Ground beef patty, cooked, Roll, white, hamburger bun, Onions, mature, raw, Cheese, Blue or Roquefort	{'beef', 'roll', 'cheese', 'hamburger', 'onion', 'bun', 'roquefort'}	N	{'beef', 'flour', 'water', 'yeast', 'oil', 'egg', 'cheese', 'onion', 'roquefort'}	NA	NA	NA
8138c0c941a696ea4f15e766c72f.jpeg	Ground beef patty, cooked, Roll, white, hamburger bun, Cheese, Monterey, Lettuce, raw	{'beef', 'roll', 'cheese', 'hamburger', 'lettuce', 'bun'}	N	{'beef', 'flour', 'water', 'salt', 'cheese', 'lettuce'}	NA	NA	NA
c3a683224149822512766b2af335.jpeg	Ground beef patty, cooked, Roll, white, hamburger bun, Mayonnaise, regular, Avocado, raw, Lettuce, raw, Onions, mature, raw, Tomatoes, raw, Cheese, Monterey, Potato, french fries, restaurant	{'beef', 'roll', 'cheese', 'avocado', 'mayonnaise', 'hamburger', 'tomato', 'onion', 'fry', 'lettuce', 'bun', 'potato'}	N	{'beef', 'flour', 'water', 'yeast', 'oil', 'egg','cheese', 'avocado', 'vinegar', 'tomato', 'onion', 'lettuce', 'potato'}	NA	NA	NA
d411f6c14a7292dc185cd7635196.jpeg	Beef sloppy joe, no bun, Roll, white, hamburger bun, Egg, whole, boiled or poached, Baked beans, vegetarian, Potato chips, plain	{'beef', 'roll', 'bean', 'chip', 'egg', 'hamburger', 'bun', 'potato'}	N	{'beef', 'flour', 'yeast', 'salt', 'bean', 'chip', 'egg', 'potato'}	NA	NA	NA
94bf9df24af38fe2eca204fce6b8.jpeg	Beef curry, Rice, white, cooked, fat added in cooking, made with oil	{'beef', 'rice', 'oil', 'curry'}	N	{'beef', 'rice', 'oil', 'curry'}	NA	NA	NA
4b9a5a8949e0becb2959f1567253.jpeg	Rice, white, cooked, fat not added in cooking, Beef and broccoli	{'beef', 'rice', 'broccoli'}	N	{'beef', 'rice', 'broccoli'}	NA	NA	NA
c0002e9c4d9a9dfc478ff7728bbf.jpeg	Ground beef, cooked, Potato chips, ruffled, plain	{'beef', 'potato', 'chip'}	N	{'beef', 'potato'}	NA	NA	NA
9a1719584960b3a4aef050438c33.jpeg	Beef pot pie	{'beef', 'pie'}	N	{'beef', 'flour', 'water', 'salt'}	NA	NA	NA
cc40556c490fa52f7bd5914ae71a.jpeg	Tortilla, flour, Ground beef patty, cooked, Onions, cooked, NS as to form, NS as to fat added in cooking, Queso Fresco, Sour cream	{'beef', 'onion', 'flour', 'tortilla', 'cream'}	N	{'beef', 'onion', 'flour', 'water', 'cream'}	NA	NA	NA
cca4e402400e9111e1f1bdd99ba7.jpeg	Beef steak, broiled or baked, lean and fat eaten, Beans, string, green, cooked, from fresh, made with oil, Mushrooms, cooked, from fresh, made with oil, Potato, baked, peel eaten	{'beef', 'mushroom', 'steak', 'bean', 'green', 'oil', 'potato'}	N	{'beef', 'mushroom', 'bean', 'oil', 'potato'}	NA	NA	NA
fbf42a2b4327ba3241f9f3cf13da.jpeg	Spanish rice, from restaurant, Beef steak, broiled or baked, lean only eaten, Mushrooms, cooked, from fresh, NS as to fat added in cooking, Shrimp, baked or broiled, made with oil, Romaine lettuce, raw, Black, brown, or Bayo beans, dry, cooked, NS as to fat added in cooking, Salsa, pico de gallo, Salsa verde or salsa, green	{'beef', 'mushroom', 'shrimp', 'steak', 'bean', 'green', 'lettuce', 'oil', 'rice', 'romaine', 'salsa'}	N	{'beef', 'mushroom', 'shrimp', 'bean', 'lettuce', 'oil', 'rice', 'salsa'}	NA	NA	NA
5e678ae4419c8fadbb81e9776646.jpeg	Mushrooms, raw, Buckwheat groats, NS as to fat added in cooking, Cabbage, Chinese, cooked, made with oil, Tomatoes, raw, Pepper, sweet, green, raw, Cucumber, raw, Sour cream, Ground beef, cooked	{'beef', 'mushroom', 'pepper', 'tomato', 'green', 'cucumber', 'oil', 'buckwheat', 'groat', 'cream', 'cabbage'}	N	{'beef', 'mushroom', 'pepper', 'tomato', 'cucumber', 'oil', 'buckwheat', 'cream', 'cabbage'}	NA	NA	NA
2caf385a4e62880fc2454f19b4f8.jpeg	Noodles, cooked, Soup, NFS, Mushrooms, cooked, from fresh, fat not added in cooking, Ginger, raw, Date, Cabbage, Chinese, cooked, fat not added in cooking, Beef steak, NS as to cooking method, lean only eaten, Onions, cooked, from fresh, fat not added in cooking	{'beef', 'mushroom', 'noodle', 'ginger', 'steak', 'soup', 'onion', 'cabbage', 'date'}	N	{'beef', 'mushroom', 'noodle', 'ginger', 'soup', 'onion', 'cabbage', 'date'}	NA	NA	NA
253763164f0ebfdbe96a75b51c70.jpeg	Turkey, light meat, skin eaten, Gravy, beef or meat	{'beef', 'meat', 'gravy', 'turkey'}	N	{'beef', 'gravy', 'turkey'}	NA	NA	NA
047776994135b6037388a85f0c04.jpeg	Chicken breast, grilled with sauce, skin not eaten, Turkey ham, prepackaged or deli, luncheon meat, Beef with barbecue sauce, Pad Thai with chicken	{'beef', 'meat', 'chicken', 'turkey', 'ham'}	N	{'beef', 'chicken', 'turkey', 'noodle'}	NA	NA	NA
bd9b1c8643b5b18113d1248ada8d.jpeg	Egg omelet or scrambled egg, made with oil, Tomatoes, raw, Ground beef, cooked	{'beef', 'egg', 'omelet', 'tomato', 'oil'}	N	{'beef', 'egg', 'tomato', 'oil'}	NA	NA	NA
dca93b6d40ca82b7daf0b5744433.jpeg	Tortilla, flour, Beef steak, NS as to cooking method, NS as to fat eaten, Peppers, green, cooked, NS as to fat added in cooking, Onions, cooked, NS as to form, NS as to fat added in cooking, Peppers, red, cooked, NS as to fat added in cooking, Cheese, Cheddar, Cheese, Monterey, Guacamole, NFS, Sour cream	{'beef', 'cheese', 'steak', 'pepper', 'green', 'flour', 'onion', 'tortilla', 'cream', 'guacamole', 'cheddar'}	N	{'beef', 'cheese', 'pepper', 'flour', 'onion', 'cream', 'avocado', 'tomato', 'onion', 'coriander', 'garllic', 'salt', 'lime', 'onion'}	NA	NA	NA
319993144bfca8f2909d9c60eead.jpeg	Potato, french fries, restaurant, Beef steak, broiled or baked, lean only eaten, Tomato chili sauce, Blue or roquefort cheese dressing	{'beef', 'cheese', 'steak', 'chili', 'tomato', 'fry', 'potato', 'roquefort'}	N	{'beef', 'cheese', 'chili', 'tomato', 'potato'}	NA	NA	NA
e65c6a4246508d7e7c991a9d453b.jpeg	Beef steak, broiled or baked, lean only eaten, Potato, mashed, from fresh, made with milk, Butter, stick, salted, Lettuce, Boston, raw, Kale, raw, Cheese, Feta, Carrots, raw, Tomatoes, raw, Cucumber, raw, Italian dressing, made with vinegar and oil	{'beef', 'cheese', 'steak', 'butter', 'kale', 'carrot', 'tomato', 'milk', 'cucumber', 'lettuce', 'oil', 'stick', 'potato', 'vinegar'}	N	{'beef', 'cheese', 'butter', 'kale', 'carrot', 'tomato', 'milk', 'cucumber', 'lettuce', 'oil', 'potato', 'vinegar','oil', 'cheese', 'onion', 'garlic', 'salt,'lemon', 'oregano', 'mustard', 'basil'}	NA	NA	NA
c54bdd50461d99ffc009cb6bc51b.jpeg	Guacamole, NFS, Mexican casserole made with ground beef, beans, tomato sauce, cheese, taco seasonings, and corn chips	{'beef', 'cheese', 'seasoning', 'bean', 'taco', 'chip', 'corn', 'tomato', 'guacamole'}	N	{'beef', 'cheese', 'bean', 'flour', 'water', 'corn', 'tomato', 'avocado', 'onion', 'coriander', 'pepper', 'garlic', 'jalapeno', 'lime', 'salt'}	NA	NA	NA
8d9d828141fcacfb3ec8d6401ecc.jpeg	Beef, NS as to cut, cooked, NS as to fat eaten, Rice, white, with cheese and/or cream based sauce, fat added in cooking, Bread, pita	{'beef', 'cheese', 'pita', 'bread', 'cream', 'rice'}	N	{'beef', 'cheese', 'pita', 'flour', 'oil', 'egg', 'yeast', 'rice'}	NA	NA	NA
5d9c3a554273a8b2ac335200f090.jpeg	Beef stroganoff with noodles, Asparagus, cooked, from fresh, made with oil, Olive oil, Cheese, Parmesan, hard	{'beef', 'cheese', 'noodle', 'parmesan', 'olive', 'oil', 'stroganoff', 'asparagus'}	N	{'beef', 'cheese', 'noodle', 'oil', 'asparagus'}	NA	NA	NA
fa4941b64e76aa8247cad272e4e0.jpeg	Macaroni or noodles with cheese, made from packaged mix, Spinach, cooked, from frozen, fat not added in cooking, Frankfurter or hot dog, beef	{'beef', 'cheese', 'noodle', 'frankfurter', 'macaroni', 'spinach'}	N	{'cheese', 'frankfurter', 'macaroni', 'spinach'}	NA	NA	NA
71bd64e641fb86d04873a4462e76.jpeg	Ground beef, cooked, Cheese, Mexican blend, Tomatoes, raw, Onions, mature, raw, Potato chips, baked, flavored, Lime, raw	{'beef', 'cheese', 'lime', 'chip', 'tomato', 'onion', 'potato'}	N	{'beef', 'cheese', 'lime', 'chip', 'tomato', 'onion', 'potato'}	NA	NA	NA
4e98ec0b4d6682d85752f0c088c5.jpeg	Bread, white, Mayonnaise, regular, Beef, prepackaged or deli, luncheon meat, Romaine lettuce, raw, Tomatoes, raw, Cheese, Cheddar, Cookie, brownie, without icing, Pecans, unsalted, Cucumber pickles, dill	{'beef', 'cheese', 'icing', 'cookie', 'pecan', 'brownie', 'bread', 'mayonnaise', 'pickle', 'tomato', 'dill', 'cucumber', 'meat', 'lettuce', 'cheddar', 'romaine'}	N	{'beef', 'cheese', 'pecan', 'flour', 'yeast', 'oil', 'egg', 'salt', 'sugar', 'vinegar', 'tomato', 'cucumber', 'lettuce'}	NA	NA	NA
8e065d3445b0af44f56485ac4136.jpeg	Cabbage, green, cooked, fat not added in cooking, Ground beef, cooked, Onions, cooked, from fresh, fat not added in cooking, Egg, whole, boiled or poached, Cream, heavy, Parsley, raw, Cheese, Cheddar, Bread, white, made from home recipe or purchased at a bakery	{'beef', 'cheese', 'bread', 'egg', 'green', 'onion', 'cream', 'cheddar', 'cabbage', 'parsley'}	N	{'beef', 'cheese', 'flour', 'yeast', 'oil', 'water', 'salt', 'egg', 'onion', 'cream', 'cabbage', 'parsley'}	NA	NA	NA
32ca681c480cb60641619b5df7aa.jpeg	Tortilla, flour, Beef, NS as to cut, cooked, NS as to fat eaten, Avocado, raw, Cheese, Monterey, Salsa, NFS	{'beef', 'cheese', 'avocado', 'flour', 'tortilla', 'salsa'}	N	{'beef', 'cheese', 'avocado', 'flour', 'cornmeal', 'salsa'}	NA	NA	NA
c94e71c24170906dfbb5cd704a09.jpeg	Beef with vegetables including carrots, broccoli, and/or dark-green leafy; no potatoes, tomato-based sauce, Rice, white, cooked, fat not added in cooking	{'beef', 'carrot', 'vegetable', 'green', 'tomato', 'broccoli', 'potato', 'rice'}	N	{'beef', 'carrot', 'tomato', 'broccoli', 'potato', 'rice'}	NA	NA	NA
9e72ed584ee19f55066f2d71fe04.jpeg	Beef stroganoff, Carrots, raw, Rice, white, cooked, fat not added in cooking, Roll, white, soft	{'beef', 'carrot', 'roll', 'rice', 'stroganoff'}	N	{'beef', 'carrot', 'flour', 'yeast', 'salt', 'rice', 'stroganoff'}	NA	NA	NA
d486294340c39a9d5a3432e1c14a.jpeg	Noodles, cooked, Beef steak, NS as to cooking method, lean only eaten, Carrots, cooked, from fresh, fat not added in cooking, Peppers, red, cooked, fat not added in cooking, Onions, cooked, from fresh, fat not added in cooking, Egg, whole, fried without fat, Spinach, cooked, from fresh, fat not added in cooking, Mushrooms, cooked, from fresh, fat not added in cooking, Sesame oil, Oyster-flavored …	{'beef', 'carrot', 'noodle', 'steak', 'mushroom', 'egg', 'pepper', 'sesame', 'oyster', 'onion', 'oil', 'spinach'}	N	{'beef', 'carrot', 'noodle', 'mushroom', 'egg', 'pepper', 'sesame', 'onion', 'oil', 'spinach'}	NA	NA	NA
b99a87284700a6c382738ace17d5.jpeg	Soup, mostly noodles, Peas and carrots, cooked, from frozen, fat not added in cooking, Meat loaf made with beef	{'beef', 'carrot', 'noodle', 'soup', 'meat', 'pea'}	N	{'beef', 'carrot', 'noodle', 'soup', 'pea'}	NA	NA	NA
72de1ec640cfa85bdbad0b344b7e.jpeg	Noodles, cooked, Beef, pot roast, braised or boiled, lean and fat eaten, Carrots, cooked, from fresh, fat not added in cooking, Onions, cooked, from fresh, fat not added in cooking, Celery, cooked, fat not added in cooking, Cucumber pickles, dill, Wine, table, red, Honey mustard dip, Bay leaf, Flour, white, all-purpose, Pepper, black	{'beef', 'carrot', 'noodle', 'celery', 'pickle', 'wine', 'pepper', 'dill', 'onion', 'cucumber', 'honey', 'flour', 'mustard', 'roast'}	N	{'beef', 'carrot', 'noodle', 'celery', 'wine', 'pepper','onion', 'cucumber', 'honey', 'flour', 'vinegar', 'water', 'salt', 'paprika', 'garlic'}	NA	NA	NA
c90aafbd4554a907e9b9e2f76a32.jpeg	Beef stew with potatoes and vegetables including carrots, broccoli, and/or dark-green leafy; gravy, Peas, green, cooked, from frozen, fat not added in cooking, Sweet potato, baked, peel not eaten, made with oil, Squash, summer, yellow or green, cooked, from fresh, made with oil	{'beef', 'carrot', 'gravy', 'vegetable', 'green', 'oil', 'squash', 'broccoli', 'potato', 'stew', 'pea'}	N	{'beef', 'carrot', 'gravy', 'oil', 'squash', 'broccoli', 'potato', 'pea'}	NA	NA	NA
53d291f34cccb222557cf122a77e.jpeg	Beef, roast, roasted, lean and fat eaten, Gravy, beef or meat, Potato, mashed, from fresh, made with milk, Carrots, cooked, from fresh, glazed	{'beef', 'carrot', 'gravy', 'milk', 'meat', 'potato', 'roast'}	N	{'beef', 'carrot', 'gravy', 'milk', 'potato'}	NA	NA	NA
946f14594f0ca5cee2fa67b602f8.jpeg	Beef stew with potatoes and vegetables including carrots, broccoli, and/or dark-green leafy; gravy, Bread, sour dough	{'beef', 'carrot', 'dough', 'gravy', 'bread', 'vegetable', 'green', 'broccoli', 'potato', 'stew'}	N	{'beef', 'carrot', 'gravy', 'flour', 'yeast', 'oil', 'water', 'oil', 'broccoli', 'potato'}	NA	NA	NA
281b75304d3ba2b6e4c39339ad5d.jpeg	Pumpkin, cooked, from fresh, fat not added in cooking, Squash, winter type, baked, no fat or sugar added in cooking, Onions, cooked, from fresh, fat not added in cooking, Carrots, cooked, from fresh, fat not added in cooking, Potato, boiled, from fresh, peel not eaten, fat not added in cooking, Celery, cooked, fat not added in cooking, Garlic, cooked, Beef, broth, bouillon, or consomme, Water, tap	{'beef', 'carrot', 'celery', 'broth', 'consomme', 'garlic', 'onion', 'sugar', 'squash', 'potato', 'pumpkin'}	N	{'beef', 'carrot', 'celery', 'consomme', 'garlic', 'onion', 'sugar', 'squash', 'potato', 'pumpkin'}	NA	NA	NA
f903c56b4547bf38ef3d428872c9.jpeg	Beef, NS as to cut, cooked, NS as to fat eaten, Cream of chicken soup, canned, condensed, Broth, beef, dry (bouillon), Carrots, cooked, from fresh, glazed, Potato, roasted, from fresh, peel eaten, made with oil	{'beef', 'carrot', 'broth', 'soup', 'chicken', 'oil', 'cream', 'potato'}	N	{'beef', 'carrot', 'chicken', 'oil', 'potato', 'bouillon'}	NA	NA	NA
9798baac455db228a1d34eaca857.jpeg	Beef steak, braised, lean and fat eaten, Butter, stick, salted, Lemon juice, 100%, freshly squeezed, Broccoli, cooked, from frozen, made with oil	{'beef', 'butter', 'steak', 'lemon', 'oil', 'juice', 'broccoli', 'stick'}	N	{'beef', 'butter', 'lemon', 'oil', 'broccoli'}	NA	NA	NA
1a0bbce04af89f719866dd9a15aa.jpeg	Ground beef, cooked, Soy sauce, reduced sodium, Sugar, white, granulated or lump, Rice, white, cooked, fat added in cooking, made with butter, Broccoli, cooked, from fresh, made with oil	{'beef', 'butter', 'oil', 'soy', 'sugar', 'broccoli', 'rice'}	N	{'beef', 'butter', 'oil', 'sugar', 'broccoli', 'rice'}	NA	NA	NA
9a111cbe404983df690f630d9112.jpeg	Beef, pot roast, braised or boiled, lean and fat eaten, Beans, string, green, cooked, from fresh, made with oil, Potato, boiled, from fresh, peel not eaten, made with oil, Spaghetti sauce	{'beef', 'bean', 'green', 'spaghetti', 'oil', 'potato', 'roast'}	N	{'beef', 'bean', 'spaghetti', 'oil', 'potato'}	NA	NA	NA
a94b92cd44cab68b37245829a0a1.jpeg	Red kidney beans, dry, cooked, fat not added in cooking	{'bean'}	N	{'bean'}	NA	NA	NA
2e28cd29485a972833af657206ec.jpeg	Vegetarian burger or patty, meatless, no bun, beans, snap, green, raw, margarine, regular, hard, soybean (hydrogenated), lentils, raw, oil, corn, peanut, and olive, seeds, sunflower seed kernels, dried, seeds, sesame seeds, whole, dried, oats, cornmeal, degermed, unenriched, yellow, wheat germ, crude, wheat flour, white, all-purpose, unenriched, leavening agents, yeast, baker's, active dry, spice…	{'bean', 'salt', 'flour', 'oil', 'soda', 'bun', 'corn', 'soybean', 'sesame', 'baker', 'tamari', 'olive', 'spice', 'yeast', 'oat', 'agent', 'green', 'kernel', 'parsley', 'cornmeal', 'lentil', 'seed', 'margarine', 'burger', 'wheat', 'soy', 'peanut'}	N	{'bean', 'salt', 'flour', 'oil', 'corn', 'sesame', 'tamari', 'yeast', 'oat', 'parsley', 'cornmeal', 'lentil', 'margarine', 'peanut'}	NA	NA	NA
5f20349d4670a61cd89dc7e0b43f.jpeg	Pumpkin, cooked, from fresh, fat not added in cooking, Red kidney beans, dry, cooked, fat not added in cooking	{'bean', 'pumpkin'}	N	{'bean', 'pumpkin'}	NA	NA	NA
2207b7ef49989b7beb2e58272e7e.jpeg	Pasta with tomato-based sauce, and added vegetables, home recipe, Red kidney beans, dry, cooked, fat not added in cooking, Cilantro, raw, Asparagus, cooked, from fresh, made with oil	{'bean', 'pasta', 'vegetable', 'tomato', 'oil', 'cilantro', 'asparagus'}	N	{'bean', 'pasta', 'tomato', 'oil', 'cilantro', 'asparagus'}	NA	NA	NA
7d27c91247268259097f736ac6ea.jpeg	Chicken breast, sauteed, skin not eaten, Hoisin sauce, Rice, white, cooked, fat added in cooking, made with oil, Beans, string, green, cooked, from fresh, made with oil	{'bean', 'green', 'chicken', 'oil', 'rice'}	N	{'bean', 'chicken', 'oil', 'rice'}	NA	NA	NA
c291c4024b7db2f9710bf3871c94.jpeg	Espresso coffee beans, chocolate-covered, candies, semisweet chocolate, beans, snap, green, raw	{'bean', 'espresso', 'chocolate', 'green', 'coffee', 'candy'}	N	{'bean', 'chocolate', 'coffee'}	NA	NA	NA
146cf7934bf39d790521e9415732.jpeg	Egg omelet or scrambled egg, with dark-green vegetables, fat added in cooking, Salsa, red, commercially-prepared, Pinto, calico, or red Mexican beans, dry, cooked, fat not added in cooking	{'bean', 'egg', 'omelet', 'vegetable', 'green', 'pinto', 'salsa'}	N	{'bean', 'egg', 'pinto', 'salsa'}	NA	NA	NA
4291ac324cf0b04b7debeacf7131.jpeg	Chili con carne with beans, home recipe	{'bean', 'chili'}	N	{'bean', 'chili'}	NA	NA	NA
43019d234a8d8424b0e3a4dbe0bb.jpeg	Burrito with beans, meatless	{'bean', 'burrito'}	N	{'bean', 'flour', 'water'}	NA	NA	NA
fbad4cef408fa7b247650a7273d9.jpeg	Burrito with beans and rice, meatless, Sour cream, Salsa, red, commercially-prepared	{'bean', 'burrito', 'cream', 'rice', 'salsa'}	N	{'bean', 'flour', 'water', 'cream', 'rice', 'salsa'}	NA	NA	NA
2ac7aec04b8bb36fd6371a957b78.jpeg	Burrito with chicken, beans, rice, and sour cream	{'bean', 'burrito', 'chicken', 'cream', 'rice'}	N	{'bean', 'flour', 'water', 'chicken', 'cream', 'rice'}	NA	NA	NA
f6792aa346f1a6b9cb0fd7783ad9.jpeg	Banana, raw	{'banana'}	N	{'banana'}	NA	NA	NA
4a50ee234eed992f56906f7330b5.jpeg	Banana, raw	{'banana'}	N	{'banana'}	NA	NA	NA
6bd3114341e7aacc8dc8b57d1a49.jpeg	Banana, raw	{'banana'}	N	{'banana'}	NA	NA	NA
0fe2524b4d62a6a01f576c2ed3f8.jpeg	Banana, raw	{'banana'}	N	{'banana'}	NA	NA	NA
b59f1c0c4f8aa99a4499251c2f58.jpeg	Banana, raw	{'banana'}	N	{'banana'}	NA	NA	NA
2b2ee02a470c880de36f40630d68.jpeg	Banana, raw	{'banana'}	N	{'banana'}	NA	NA	NA
5588a5524e55b5cdee6efeee6fa0.jpeg	Banana, raw	{'banana'}	N	{'banana'}	NA	NA	NA
992dd108444abdf3d5c15cafaf8b.jpeg	Banana, raw	{'banana'}	N	{'banana'}	NA	NA	NA
e9ece18c41e6a3020c3b74053cb4.jpeg	Banana, raw	{'banana'}	N	{'banana'}	NA	NA	NA
114e2dac4d04a4feb901385d5d80.jpeg	Banana, raw	{'banana'}	N	{'banana'}	NA	NA	NA
a007aecc4f4c85957e822f9dd7d9.jpeg	Banana, raw	{'banana'}	N	{'banana'}	NA	NA	NA
ed06d3a14402acd36af4546d9ca0.jpeg	Banana, raw	{'banana'}	N	{'banana'}	NA	NA	NA
ddf640ae438d87fdb08cf52738f0.jpeg	Banana, raw	{'banana'}	N	{'banana'}	NA	NA	NA
50040af243c69a478bd47bb6d4b5.jpeg	Banana, raw	{'banana'}	N	{'banana'}	NA	NA	NA
5c17827b459ea8a78b81d0254ef2.jpeg	Banana, raw	{'banana'}	N	{'banana'}	NA	NA	NA
c83da21b41a6a76b74077e8296ce.jpeg	Banana, raw	{'banana'}	N	{'banana'}	NA	NA	NA
75c8b329420d852deb5d62cf91e3.jpeg	Banana, raw	{'banana'}	N	{'banana'}	NA	NA	NA
524d153244f386e54ca8e36e046d.jpeg	Banana, raw	{'banana'}	N	{'banana'}	NA	NA	NA
e8fe024a40f994436cb3330fd683.jpeg	Banana, raw	{'banana'}	N	{'banana'}	NA	NA	NA
9dfef45d46e4a02974d42d6f692f.jpeg	Banana, raw	{'banana'}	N	{'banana'}	NA	NA	NA
269c5933470d9ae26a5c8e1f6426.jpeg	Banana, raw	{'banana'}	N	{'banana'}	NA	NA	NA
6b1411cf416789690d17adbe9a5e.jpeg	Banana, raw	{'banana'}	N	{'banana'}	NA	NA	NA
2fc3014f4bb788b4a709500e83cb.jpeg	Banana, raw	{'banana'}	N	{'banana'}	NA	NA	NA
b26b7cdb4d0c920e7feb98bd6901.jpeg	Banana, raw	{'banana'}	N	{'banana'}	NA	NA	NA
f1744867403aa9efa7fc4e9802bd.jpeg	Banana, raw	{'banana'}	N	{'banana'}	NA	NA	NA
22162df040bea2fc32d58d79bc23.jpeg	Yogurt, Greek, nonfat milk, plain, Banana, raw, Pear, raw, Grapes, raw, NS as to type	{'banana', 'yogurt', 'milk', 'grape', 'pear'}	N	{'banana', 'yogurt', 'milk', 'grape', 'pear'}	NA	NA	NA
bc461ccf4b7f9b6a87ffd29bc988.jpeg	Tangerine, raw, Banana, raw	{'banana', 'tangerine'}	N	{'banana', 'tangerine'}	NA	NA	NA
af9ee15849ebb743909db17b95fa.jpeg	Oatmeal, regular or quick, made with milk, fat not added in cooking, Banana, raw, Sugar, brown	{'banana', 'sugar', 'oatmeal', 'milk'}	N	{'banana', 'sugar', 'oatmeal', 'milk'}	NA	NA	NA
337c26d04f3e8bdeaf84cf2e9b50.jpeg	Oatmeal, regular or quick, made with milk, fat not added in cooking, Banana, raw, Sunflower seeds, plain, unsalted, Milk, low fat (1%), Chia seeds	{'banana', 'seed', 'oatmeal', 'milk', 'chia'}	N	{'banana', 'sunflower seed', 'oatmeal', 'milk', 'chia'}	NA	NA	NA
65330517488082373a766550b128.jpeg	Banana, raw, Cereal (Quaker Oatmeal Squares), Almond milk, unsweetened	{'banana', 'oatmeal', 'milk', 'square', 'cereal', 'almond'}	N	{'banana', 'oatmeal', 'milk', 'cereal', 'almond'}	NA	NA	NA
2f0e838f4fdba67b25851015089e.jpeg	Almond milk, unsweetened, Banana, raw, Cereal (Kellogg's All-Bran Complete Wheat Flakes)	{'banana', 'milk', 'wheat', 'kellogg', 'flake', 'cereal', 'almond'}	N	{'banana', 'milk', 'cereal', 'almond'}	NA	NA	NA
cc2f8fc0400881d43cc9866b0e0a.jpeg	Cereal, ready-to-eat, NFS, Banana, raw, Milk, reduced fat (2%)	{'banana', 'cereal', 'milk'}	N	{'banana', 'cereal', 'milk'}	NA	NA	NA
af0fe53b42ccb4249772dde63f16.jpeg	Clam chowder, New England, NS as to prepared with water or milk, sauce, fish, ready-to-serve, bacon, meatless, onions, raw, potatoes, raw, skin, milk, fluid, 1% fat, without added vitamin a and vitamin d, salt, table, spices, pepper, black	{'bacon', 'salt', 'pepper', 'milk', 'onion', 'spice', 'clam', 'fish', 'chowder', 'potato'}	N	{'bacon', 'salt', 'pepper', 'milk', 'onion', 'clam', 'potato'}	NA	NA	NA
255d0d474f96bf702768fae066a6.jpeg	Rice, white, cooked, fat not added in cooking, Spinach, cooked, from fresh, made with oil, Pork bacon, smoked or cured, cooked	{'bacon', 'oil', 'pork', 'rice', 'spinach'}	N	{'oil', 'pork', 'rice', 'spinach'}	NA	NA	NA
6b6ec585415380609dcfdc79a5a2.jpeg	Egg omelet or scrambled egg, with meat and vegetables other than dark-green and/or tomatoes, fat added in cooking, Pork bacon, NS as to fresh, smoked or cured, cooked	{'bacon', 'egg', 'omelet', 'vegetable', 'green', 'tomato', 'meat', 'pork'}	N	{'bacon', 'egg', 'tomato', 'pork'}	NA	NA	NA
fe0c3c64445b9fd078e4a0a2219e.jpeg	Pancakes, plain, Maple syrup, Egg omelet or scrambled egg, made without fat, Tomato catsup, Bacon strip, meatless	{'bacon', 'egg', 'omelet', 'tomato', 'catsup', 'pancake', 'syrup'}	N	{'bacon', 'egg', 'tomato', 'sugar', 'vinegar', 'flour', 'milk', 'butter', 'buttermilk'}	NA	NA	NA
ca4104ed4069bf99e52953b4987a.jpeg	Lettuce, raw, Scallops, baked or broiled, fat added in cooking, Pork bacon, NS as to fresh, smoked or cured, cooked, Egg omelet or scrambled egg, made with animal fat or meat drippings, Rice, white, cooked, fat not added in cooking	{'bacon', 'egg', 'omelet', 'scallop', 'meat', 'lettuce', 'pork', 'dripping', 'rice'}	N	{'bacon', 'egg', 'scallop', 'lettuce', 'pork', 'rice'}	NA	NA	NA
ad5b7e494bb5a57eefea526c7793.jpeg	Egg omelet or scrambled egg, made with oil, Rice, white, with soy-based sauce, fat not added in cooking, Pork bacon, NS as to fresh, smoked or cured, cooked	{'bacon', 'egg', 'omelet', 'oil', 'soy', 'pork', 'rice'}	N	{'egg', 'oil', 'pork', 'rice'}	NA	NA	NA
8085c5dc4b1594cf261ad596a59b.jpeg	Rice, white, cooked, fat not added in cooking, Pork bacon, NS as to fresh, smoked or cured, cooked, Egg omelet or scrambled egg, made with oil	{'bacon', 'egg', 'omelet', 'oil', 'pork', 'rice'}	N	{'egg', 'oil', 'pork', 'rice'}	NA	NA	NA
5e06a1444a618b7c0d07764e34a2.jpeg	Egg, whole, fried with cooking spray, Potato, hash brown, from fast food, Pork bacon, NS as to fresh, smoked or cured, cooked, Spinach, cooked, from fresh, made with oil	{'bacon', 'egg', 'oil', 'pork', 'potato', 'spinach'}	N	{'egg', 'oil', 'pork', 'potato', 'spinach'}	NA	NA	NA
7eabc94a47ca91c1c75dbd6cfadb.jpeg	Crepe, plain, Pork bacon, NS as to fresh, smoked or cured, cooked, Honey	{'bacon', 'crepe', 'pork', 'honey'}	N	{'bacon', 'flour', 'egg', 'milk', 'butter', 'sugar', 'pork', 'honey'}	NA	NA	NA
3be04cf04db9b16003f44ed38fe7.jpeg	Rice, white, cooked, fat not added in cooking, Egg, whole, fried with oil, Pork bacon, NS as to fresh, smoked or cured, cooked, Tomato chili sauce, Mayonnaise, regular, Soy sauce	{'bacon', 'chili', 'egg', 'mayonnaise', 'tomato', 'oil', 'soy', 'pork', 'rice'}	N	{'bacon', 'chili', 'egg', 'vinegar', 'tomato', 'oil', 'pork', 'rice'}	NA	NA	NA
e88ce91c4d949aacebe17113e34c.jpeg	Bread, white, Pork bacon, NS as to fresh, smoked or cured, reduced sodium, cooked, Tomatoes, cooked, from fresh, NS as to method, Lettuce, raw, Egg, whole, boiled or poached	{'bacon', 'bread', 'egg', 'tomato', 'lettuce', 'pork'}	N	{'flour', 'yeast', 'oil', 'water', 'egg', 'tomato', 'lettuce', 'pork'}	NA	NA	NA
cfdc4dbb4dc89a55267c2901f281.jpeg	Bread, white, Egg, whole, fried with oil, Pork bacon, NS as to fresh, smoked or cured, cooked, Water, tap	{'bacon', 'bread', 'egg', 'oil', 'pork'}	N	{'bacon', 'flour', 'yeast', 'water', 'salt', 'egg', 'oil'}	NA	NA	NA
uzn8tqz9vhaer3fna70374o6zyoq.jpeg	Avocado, raw	{'avocado'}	N	{'avocado'}	NA	NA	NA
94aaca1c48f998d08d839f37b3f2.jpeg	Avocado, raw	{'avocado'}	N	{'avocado'}	NA	NA	NA
4110f0bd4ac289dd92980f6a6807.jpeg	Avocado, raw	{'avocado'}	N	{'avocado'}	NA	NA	NA
6a73d20f42289c035895ccb127bf.jpeg	Avocado, raw	{'avocado'}	N	{'avocado'}	NA	NA	NA
2f8231fe43c79b43c58801d4e9b2.jpeg	Tomatoes, raw, Avocado, raw, Bread, white	{'avocado', 'tomato', 'bread'}	N	{'avocado', 'tomato', 'flour', 'yeast', 'water', 'egg', 'oil'}	NA	NA	NA
576501744384af32773439b7b0c3.jpeg	Spinach, raw, Lemon juice, 100%, freshly squeezed, Brussels sprouts, raw, Cabbage, red, raw, Sunflower seeds, plain, unsalted, Tomatoes, raw, Avocado, raw	{'avocado', 'seed', 'tomato', 'lemon', 'juice', 'cabbage', 'spinach', 'sprout'}	N	{'avocado', 'tomato', 'lemon', 'cabbage', 'spinach', 'brussel'}	NA	NA	NA
e24a58424dc1bc0b7712374c9a08.jpeg	Spinach, raw, Tomatoes, raw, Cucumber, raw, Avocado, raw, Lemon juice, 100%, freshly squeezed, Sunflower seeds, plain, unsalted	{'avocado', 'seed', 'tomato', 'cucumber', 'lemon', 'juice', 'spinach'}	N	{'avocado', 'tomato', 'cucumber', 'lemon', 'spinach'}	NA	NA	NA
ae78c72440349dd87305f8a1ab91.jpeg	Lentils, dry, cooked, fat not added in cooking, Sweet potato, baked, peel eaten, made with oil, Hazelnuts, Avocado, raw, Beets, cooked, from fresh, fat not added in cooking, Broccoli, cooked, from frozen, fat not added in cooking, Egg, whole, boiled or poached, Chia seeds, Sesame seeds, Lemon juice, 100%, freshly squeezed, Olive oil	{'avocado', 'hazelnut', 'egg', 'lentil', 'seed', 'sesame', 'beet', 'lemon', 'olive', 'oil', 'juice', 'broccoli', 'potato', 'chia'}	N	{'avocado', 'hazelnut', 'egg', 'lentil', 'sesame', 'beet', 'lemon', 'oil', 'broccoli', 'potato', 'chia'}	NA	NA	NA
a6eccc9e482b803f2e39d83ce561.jpeg	Egg, whole, fried without fat, Milk, reduced fat (2%), Onions, cooked, from fresh, fat not added in cooking, Olive oil, Avocado, raw, Yogurt, whole milk, plain, Orange, raw	{'avocado', 'egg', 'yogurt', 'onion', 'milk', 'olive', 'oil', 'orange'}	N	{'avocado', 'egg', 'yogurt', 'onion', 'milk', 'oil', 'orange'}	NA	NA	NA
79f2f2ae4756a5f51f813bd5865f.jpeg	Bagel, Egg omelet or scrambled egg, made with oil, Tomatoes, raw, Avocado, raw	{'avocado', 'egg', 'omelet', 'tomato', 'oil', 'bagel'}	N	{'avocado', 'egg', 'tomato', 'oil', 'egg', 'flour', 'yogurt'}	NA	NA	NA
0251f3dd4220a09cfadbdc31582b.jpeg	Chicken breast, sauteed, skin not eaten, Brussels sprouts, cooked, from fresh, made with oil, Soy sauce, Rice, brown, cooked, fat not added in cooking, Avocado, raw	{'avocado', 'chicken', 'oil', 'soy', 'rice', 'sprout'}	N	{'avocado', 'chicken', 'oil', 'rice', 'brussel'}	NA	NA	NA
431468614256b6b19fa1420debb3.jpeg	Bread, NS as to major flour, toasted, Avocado, raw	{'avocado', 'bread', 'flour'}	N	{'avocado', yeast', 'oil', 'egg', 'water', 'flour'}	NA	NA	NA
a0885f844524b1577cf4d2b75826.jpeg	Egg, whole, boiled or poached, Bread, whole wheat, toasted, Raspberries, raw, NS as to color, Avocado, raw, Yogurt, Greek, low fat milk, plain, Chia seeds, Almonds, unsalted, Honey	{'avocado', 'bread', 'egg', 'seed', 'yogurt', 'milk', 'honey', 'wheat', 'raspberry', 'chia', 'almond'}	N	{'avocado', 'flour', 'yeast', 'oil', 'water', 'salt', 'egg', 'yogurt', 'milk', 'honey', 'raspberry', 'chia', 'almond'}	NA	NA	NA
ccd8df3c4dc0b98474a2b28880d8.jpeg	Egg omelet or scrambled egg, made with oil, Avocado, raw, Bread, whole wheat, toasted	{'avocado', 'bread', 'egg', 'omelet', 'wheat', 'oil'}	N	{'avocado', 'flour', 'yeast', 'water', 'salt', 'egg', 'oil'}	NA	NA	NA
7web5w5w443ia0bq1ka74b54f1p3.jpeg	Egg omelet or scrambled egg, made without fat, Parsley, raw, Bread, white, toasted, Avocado, raw, Blueberries, raw	{'avocado', 'bread', 'egg', 'omelet', 'blueberry', 'parsley'}	N	{'avocado', 'flour', 'yeast', 'oil', 'water', 'egg', 'blueberry', 'parsley'}	NA	NA	NA
609b9df044a9bc6fbfa1aba0f913.jpeg	Egg, whole, fried with oil, Avocado, raw, Ham, prepackaged or deli, luncheon meat, Bread, whole wheat, toasted	{'avocado', 'bread', 'egg', 'meat', 'wheat', 'oil', 'ham'}	N	{'avocado', 'flour', 'yeast', 'water', 'salt', 'egg', 'oil', 'ham'}	NA	NA	NA
a7aa65b844eca136c8af1170ce13.jpeg	Applesauce, regular	{'applesauce'}	N	{'applesauce'}	NA	NA	NA
218907d243908d0ea040a354484b.jpeg	Applesauce, regular, apples, raw, with skin, water, bottled, generic, sugars, granulated, lemon juice, raw	{'applesauce', 'lemon', 'sugar', 'juice', 'apple'}	N	{'lemon', 'sugar', 'apple'}	NA	NA	NA
4acc7f67425b92df7f02a96fe5da.jpeg	Sweet potato, baked, peel not eaten, fat not added in cooking, Applesauce, stewed apples, unsweetened, Nutritional powder mix (EAS Soy Protein Powder)	{'applesauce', 'ea', 'soy', 'potato', 'apple'}	N	{'applesauce', 'potato'}	NA	NA	NA
195b40e749eb921c8a8863dac46b.jpeg	Applesauce, stewed apples, unsweetened	{'applesauce', 'apple'}	N	{'apple'}	NA	NA	NA
a59d16ba46c59a9b48b8257a745e.jpeg	Apple, raw	{'apple'}	N	{'apple'}	NA	NA	NA
a55b697843f9b04b2ff88d17c749.jpeg	Apple, raw	{'apple'}	N	{'apple'}	NA	NA	NA
04d0105c494abe70e3fbf985b4f1.jpeg	Apple, raw	{'apple'}	N	{'apple'}	NA	NA	NA
cq06o0o4g0pq2mubitnvvbgfze6k.jpeg	Apple, raw	{'apple'}	N	{'apple'}	NA	NA	NA
0e92a0104433883e6f9ba136b444.jpeg	Apple, raw	{'apple'}	N	{'apple'}	NA	NA	NA
de3d8413409b9145e333180e0f39.jpeg	Apple, raw	{'apple'}	N	{'apple'}	NA	NA	NA
6f71c1404d9583b1e8452966da6f.jpeg	Apple, raw	{'apple'}	N	{'apple'}	NA	NA	NA
9d2b19b94ae7bc9a8654216da0af.jpeg	Apple, raw	{'apple'}	N	{'apple'}	NA	NA	NA
e099489e448ba680e9eb0a0c529f.jpeg	Apple, raw	{'apple'}	N	{'apple'}	NA	NA	NA
bb6222044eb4b69f160cf891a6d2.jpeg	Apple, raw	{'apple'}	N	{'apple'}	NA	NA	NA
e95b348b4ca785dcc4342cd5ad7d.jpeg	Apple, raw	{'apple'}	N	{'apple'}	NA	NA	NA
d3d2be1e4499a55c1152a99b063b.jpeg	Apple, raw	{'apple'}	N	{'apple'}	NA	NA	NA
394cccb649cfb877e3d3c937ce49.jpeg	Apple, raw	{'apple'}	N	{'apple'}	NA	NA	NA
cfc490a84cfc879dacba2353d546.jpeg	Apple, raw	{'apple'}	N	{'apple'}	NA	NA	NA
977bf633494f9e92c8bc422bbe05.jpeg	Apple, raw	{'apple'}	N	{'apple'}	NA	NA	NA
7687ea474df88bbeed6b7ebb51a1.jpeg	Apple, raw	{'apple'}	N	{'apple'}	NA	NA	NA
5660cfc1423788ef3621c36b2a89.jpeg	Apple, raw	{'apple'}	N	{'apple'}	NA	NA	NA
f505a5c24e2ebc8661e455185c41.jpeg	Apple, raw	{'apple'}	N	{'apple'}	NA	NA	NA
6a62fe4546a4b366ec74b0f65e1f.jpeg	Apple, raw	{'apple'}	N	{'apple'}	NA	NA	NA
c08df20f41f296397635f565af44.jpeg	Apple, raw	{'apple'}	N	{'apple'}	NA	NA	NA
ee54298e4a2b97e7ae88b4e94799.jpeg	Apple, raw	{'apple'}	N	{'apple'}	NA	NA	NA
a954a05b4254ad187ac272d14be1.jpeg	Apple, raw	{'apple'}	N	{'apple'}	NA	NA	NA
56cbfe724d1d82be724d0218ad96.jpeg	Apple, raw	{'apple'}	N	{'apple'}	NA	NA	NA
a9cc6aee45f0a4d7ea091dc64adc.jpeg	Apple, raw	{'apple'}	N	{'apple'}	NA	NA	NA
209bc8924999a133788e28dcf793.jpeg	Apple, raw	{'apple'}	N	{'apple'}	NA	NA	NA
234f9cde41d18161dc2137def2a7.jpeg	Apple, raw	{'apple'}	N	{'apple'}	NA	NA	NA
0b4297584ab4a5813c4664fde485.jpeg	Apple, raw	{'apple'}	N	{'apple'}	NA	NA	NA
cd2ec5c7438da8d3758b69f3c521.jpeg	Apple, raw	{'apple'}	N	{'apple'}	NA	NA	NA
3a82043044bca48d1cd186e6036c.jpeg	Yogurt, Greek, whole milk, fruit, Blueberries, raw, Apple, raw	{'apple', 'yogurt', 'blueberry', 'milk'}	N	{'apple', 'yogurt', 'blueberry', 'milk'}	NA	NA	NA
d462a4314fd8b44f1013c7d43dc9.jpeg	Apple, raw, Cornbread, prepared from mix	{'apple', 'cornbread'}	N	{'apple', 'cornmeal', 'flour', 'egg', 'milk'}	NA	NA	NA
9232f9c74d43bbeda609a1cedafd.jpeg	Almonds, unsalted	{'almond'}	N	{'almond'}	NA	NA	NA
c8c3f20849a1b0c361f39ef1e08e.jpeg	Almonds, flavored	{'almond'}	N	{'almond'}	NA	NA	NA
2a6f9cf4463ca064c4edfa02e370.jpeg	Taco or tostada salad, meatless	{'salad', 'taco', 'tostada'}	Y	{'flour', 'bean', 'tomato', 'cheese'}	NA	NA	taco'
