# Supplementary material for: Surveying Nutrient Assessment with Photographs of Meals (SNAPMe): A Benchmark Dataset of Food Photos for Dietary Assessment
Source: Nutrients. 2023 Nov 30;15(23):4972. doi: 10.3390/nu15234972 (PMC10708545; doi:10.3390/nu15234972)
Supplement: Supplementary file 1 [file nutrients-15-04972-s001.zip › supplemental_file_S2.xlsx]

## Sheet: Data dictionary
Column	Description
filename	Food photo identifier
Food_Description	ASA24 food description
inverse_cook	Predicted ingredient list from FaceBook Inverse Cooking algorithm
clean_description	Parsed ASA24 food description following lemmatization, removal of punctuation, and stopwords
clean_inv_cook	Parsed FaceBook Inverse Cooking ingredient list following lemmatization, removal of punctuation, and stopwords
F1_score	F1 score from clean_description and clean_inv_cook

## Sheet: supplemental_file_S2
filename	Food_Description	inverse_cook	clean_description	clean_inv_cook	F1_score
44fbe8c5423fae971ceae22b7a40.jpeg	Cheese, NFS, Yogurt, NS as to type of milk or flavor, Black, brown, or Bayo beans, dry, cooked, fat not added in cooking, Onions, cooked, from fresh, fat not added in cooking, Peppers, red, cooked, fat not added in cooking, Garlic, cooked, Oregano, Coriander seed, Cumin seed, Chili powder, Salt, table, Pepper, black, Vinegar, cider, Tomatoes, from canned, stewed, Vegetable broth, bouillon	['onion', 'pepper', 'oil', 'salt', 'clove', 'broth']	{'salt', 'yogurt', 'cider', 'garlic', 'tomato', 'cheese', 'vegetable', 'onion', 'cumin', 'broth', 'bean', 'pepper', 'oregano', 'coriander', 'chili', 'milk', 'vinegar', 'seed'}	{'salt', 'oil', 'onion', 'broth', 'pepper', 'clove'}	0.333333
54161e6d453ea2130cc09509e042.jpeg	Doughnut, cake type, plain	['sugar', 'flour', 'egg', 'salt', 'baking_powder', 'milk', 'oil', 'butter']	{'salt', 'sugar', 'oil', 'egg', 'milk', 'starch', 'flour'}	{'salt', 'sugar', 'oil', 'butter', 'bakingpowder', 'egg', 'milk', 'flour'}	0.8
58e82736443495b72be350a1192e.jpeg	Broccoli, cooked, from fresh, fat not added in cooking, Chicken or turkey with teriyaki	['oil', 'pepper', 'soy_sauce', 'clove', 'onion', 'ginger', 'mushroom']	{'turkey', 'chicken', 'teriyaki', 'broccoli'}	{'oil', 'onion', 'pepper', 'clove', 'ginger', 'mushroom', 'soysauce'}	0
4da3d4554e7e9e59a119d76af7f8.jpeg	Orange, raw	['water', 'lemon', 'sugar', 'juice', 'salt']	{'orange'}	{'sugar', 'salt', 'lemon', 'juice'}	0
5eafcdcb445ebd65b911b45fe24a.jpeg	Orange chicken, Rice, white, cooked, fat not added in cooking	['cheese', 'butter']	{'chicken', 'orange', 'rice'}	{'cheese', 'butter'}	0
d831d20548079792caf1b9af749d.jpeg	Pretzels, hard, plain, salted	['sugar', 'egg', 'cheese', 'butter', 'chocolate', 'vanilla', 'cream', 'flour', 'extract']	{'salt', 'butter', 'yeast', 'flour'}	{'extract', 'vanilla', 'sugar', 'cheese', 'cream', 'butter', 'chocolate', 'egg', 'flour'}	0.307692
46a2c28243bda62d766c265e8f6b.jpeg	Chicken breast, baked, broiled, or roasted, skin not eaten, from raw, Squash, summer, yellow or green, cooked, from fresh, fat not added in cooking, Lemon, raw, Cheese, Parmesan, dry grated	['cheese', 'oil', 'pepper', 'spaghetti', 'clove', 'butter', 'salt']	{'cheese', 'parmesan', 'lemon', 'chicken', 'green', 'squash'}	{'salt', 'cheese', 'oil', 'butter', 'pepper', 'clove', 'spaghetti'}	0.153846
8079434944e8bf545e1a2f92543c.jpeg	Ground beef patty, cooked, Roll, white, hamburger bun, Mayonnaise, regular, Cheese, American, Potato, french fries, from frozen, fried, Turnover or dumpling, apple, Wonton, fried, filled with meat, poultry, or seafood,, Soybean curd, deep fried, Rice with Spanish sausage, Puerto Rican style, Chives, raw	['cheese', 'egg', 'pepper', 'onion', 'salt']	{'soybean', 'chive', 'fry', 'roll', 'cheese', 'sausage', 'hamburger', 'beef', 'rice', 'turnover', 'bun', 'mayonnaise', 'apple', 'meat', 'wonton', 'potato', 'seafood'}	{'salt', 'cheese', 'onion', 'pepper', 'egg'}	0.0909091
af0fe53b42ccb4249772dde63f16.jpeg	Clam chowder, New England, NS as to prepared with water or milk, sauce, fish, ready-to-serve, bacon, meatless, onions, raw, potatoes, raw, skin, milk, fluid, 1% fat, without added vitamin a and vitamin d, salt, table, spices, pepper, black	['pepper', 'onion', 'salt', 'potato', 'cream']	{'salt', 'spice', 'onion', 'pepper', 'clam', 'fish', 'bacon', 'milk', 'potato', 'chowder'}	{'salt', 'cream', 'onion', 'pepper', 'potato'}	0.533333
a59d16ba46c59a9b48b8257a745e.jpeg	Apple, raw	['egg', 'salt', 'oil']	{'apple'}	{'salt', 'oil', 'egg'}	0
e2e2b10b4f07bac1965c256524ab.jpeg	Potato, hash brown, from fast food, Tomato catsup	['sugar', 'egg', 'flour', 'butter', 'oil', 'milk']	{'catsup', 'potato', 'tomato'}	{'sugar', 'oil', 'butter', 'egg', 'milk', 'flour'}	0
36948de6442a8625fea6118279ef.jpeg	Tea, hot, herbal	['oil', 'pepper', 'basil']	{'tea'}	{'oil', 'basil', 'pepper'}	0
15f15a4640ca94aac9bc163173f5.jpeg	Squash, winter type, mashed, fat added in cooking, no sugar added in cooking, Bread, sour dough, toasted, Persimmon, raw, Pear, raw, Spinach, raw, Onions, cooked, from fresh, made with oil, Pine nuts, Cheese, Parmesan, hard, Olive oil	['oil', 'pepper', 'onion', 'salt', 'egg', 'bread', 'clove']	{'nut', 'sugar', 'bread', 'dough', 'onion', 'oil', 'cheese', 'persimmon', 'olive', 'spinach', 'pear', 'pine', 'parmesan', 'squash'}	{'salt', 'bread', 'oil', 'onion', 'pepper', 'clove', 'egg'}	0.285714
7b9c6fac43b78dc7a7230bab2139.jpeg	Pinto, calico, or red Mexican beans, dry, cooked, fat not added in cooking, Vegetable broth, bouillon, Onions, cooked, from fresh, fat not added in cooking, Garlic, cooked, Olive oil, Squash, winter type, baked, no fat or sugar added in cooking, Breakfast link, pattie, or slice, meatless	['onion', 'pepper', 'butter', 'salt', 'broth', 'clove']	{'garlic', 'vegetable', 'oil', 'sugar', 'onion', 'broth', 'bean', 'pinto', 'olive', 'squash'}	{'salt', 'onion', 'butter', 'broth', 'pepper', 'clove'}	0.25
dae6685f4ca99258dda4ebed4361.jpeg	Potato, hash brown, from fast food	['cheese', 'butter', 'salt', 'onion', 'pepper']	{'potato'}	{'salt', 'cheese', 'onion', 'butter', 'pepper'}	0
720f44114008a0e47e55a468313c.jpeg	Beef steak, broiled or baked, lean and fat eaten, Sweet potato, baked, peel eaten, made with oil, Squash, summer, yellow or green, cooked, from fresh, made with oil, Rice, brown, cooked, fat added in cooking, made with butter	['salt', 'squash', 'oil', 'onion', 'pepper']	{'oil', 'butter', 'beef', 'rice', 'steak', 'potato', 'green', 'squash'}	{'salt', 'oil', 'onion', 'pepper', 'squash'}	0.307692
dd27ab09497e99e13e1ee6889fa8.jpeg	Tea, hot, leaf, black, Milk, reduced fat (2%)	['sugar', 'milk', 'cream', 'egg', 'butter', 'salt', 'flour']	{'tea', 'milk'}	{'salt', 'sugar', 'cream', 'butter', 'egg', 'milk', 'flour'}	0.222222
ce55d85841c2b24141947275758d.jpeg	Oatmeal, regular or quick, made with milk, fat not added in cooking, Pumpkin seeds, salted, Pear, raw	['onion', 'pepper', 'salt', 'oil', 'butter', 'clove']	{'oatmeal', 'pumpkin', 'milk', 'pear', 'seed'}	{'salt', 'oil', 'onion', 'butter', 'pepper', 'clove'}	0
2f1bfb9d4deca215fd31761ef7d1.jpeg	Jello (gelatin) powder, sweetened, dry, Strawberries, frozen, unsweetened, Banana, raw, Pineapple, cooked or canned, in light syrup, Sour cream	['sugar', 'gelatin', 'water', 'butter', 'cream']	{'syrup', 'gelatin', 'pineapple', 'cream', 'banana', 'jello', 'strawberry'}	{'sugar', 'cream', 'gelatin', 'butter'}	0.363636
79a4f93b455a9b62793a1b93f4fb.jpeg	Tangerine, raw	['orange', 'water', 'sugar']	{'tangerine'}	{'sugar', 'orange'}	0
1f55c15542ddb3ce2a82dfaeae06.jpeg	Egg, whole, fried with butter, Roll, white, hamburger bun, Cheese, American, Ham, prepackaged or deli, luncheon meat	['cheese', 'bun', 'beef', 'mayonnaise', 'mustard', 'onion']	{'roll', 'cheese', 'butter', 'hamburger', 'bun', 'egg', 'ham', 'meat'}	{'cheese', 'onion', 'beef', 'mustard', 'bun', 'mayonnaise'}	0.285714
e96ee3a64fcf9516c686488c53e5.jpeg	Pistachio nuts, salted	['oil', 'salt', 'onion', 'pepper']	{'pistachio', 'nut'}	{'salt', 'oil', 'onion', 'pepper'}	0
a7859ea24c8e82e9b8f58c66a3bc.jpeg	Potato, home fries, NFS, Egg, whole, fried with animal fat or meat drippings, Pork bacon, NS as to fresh, smoked or cured, cooked, Bread, white, made from home recipe or purchased at a bakery, toasted, Butter replacement, fat-free powder	['cheese', 'bacon', 'pepper', 'onion', 'salt', 'butter', 'oil', 'egg']	{'fry', 'bread', 'butter', 'dripping', 'egg', 'meat', 'pork', 'bacon', 'potato'}	{'salt', 'cheese', 'oil', 'onion', 'butter', 'pepper', 'bacon', 'egg'}	0.352941
c4c4461b4c33856ec130fc92207d.jpeg	Egg omelet or scrambled egg, made without fat	['sugar', 'egg', 'butter', 'cream', 'flour', 'salt', 'milk', 'extract']	{'egg', 'omelet'}	{'salt', 'extract', 'sugar', 'cream', 'butter', 'egg', 'milk', 'flour'}	0.2
7246eaa64107a9b748882ebae607.jpeg	Orange, raw	['water', 'flour', 'sugar', 'egg', 'salt']	{'orange'}	{'sugar', 'salt', 'egg', 'flour'}	0
c97e5a86430da70b16fe5c07095b.jpeg	Egg omelet or scrambled egg, with cheese, made with butter, Bread, whole wheat, toasted, Butter, stick, salted, Jam, preserve, all flavors, Tomato catsup	['egg', 'salt', 'butter', 'pepper']	{'catsup', 'stick', 'tomato', 'cheese', 'bread', 'wheat', 'butter', 'egg', 'omelet', 'flavor'}	{'salt', 'butter', 'egg', 'pepper'}	0.285714
557722ae48c5ac979e04a32eb38c.jpeg	Pork sausage, Egg omelet or scrambled egg, made with cooking spray, Potato, hash brown, from fast food, Raspberries, raw, NS as to color, Avocado, raw	['egg', 'pepper', 'bread', 'mayonnaise', 'cheese', 'onion', 'salt']	{'sausage', 'raspberry', 'egg', 'pork', 'omelet', 'potato', 'avocado'}	{'salt', 'bread', 'cheese', 'onion', 'pepper', 'mayonnaise', 'egg'}	0.142857
4e8fadaf45919cfebe06aeb68c13.jpeg	Squash, summer, yellow or green, cooked, from fresh, made with oil	['zucchini', 'oil', 'pepper', 'salt', 'cheese', 'onion', 'clove']	{'oil', 'green', 'squash'}	{'salt', 'zucchini', 'cheese', 'oil', 'onion', 'pepper', 'clove'}	0.2
abfea7214743a971b05b4fd83e5a.jpeg	Oats, raw, Apple, cooked or canned, with syrup	['sugar', 'butter', 'oats']	{'syrup', 'apple', 'oat'}	{'sugar', 'butter', 'oat'}	0.333333
758b3d65462db52a2b8e383bc894.jpeg	Rapeseed oil, Garlic, cooked, Onions, cooked, from fresh, fat not added in cooking, Spaghetti sauce, reduced sodium, Cream, heavy, Milk, reduced fat (2%), Sugar, white, granulated or lump, Cheese, NFS, Rice, white, cooked, fat not added in cooking, Rice, wild, 100%, cooked, fat not added in cooking	['popcorn', 'salt', 'oil', 'butter', 'sugar']	{'garlic', 'sugar', 'oil', 'cream', 'onion', 'cheese', 'rice', 'rapeseed', 'milk', 'spaghetti'}	{'salt', 'sugar', 'oil', 'butter', 'popcorn'}	0.266667
f2437cd1401c9784be4e55fd719b.jpeg	Avocado, raw, Bread, sprouted wheat, Olives, black, Cheese, goat	['egg', 'mayonnaise', 'cheese', 'mustard', 'olive']	{'bread', 'cheese', 'wheat', 'olive', 'avocado'}	{'cheese', 'mustard', 'olive', 'mayonnaise', 'egg'}	0.4
073062b545edb2853c734215efbc.jpeg	Rice pilaf, Falafel	['onion', 'pepper', 'oil', 'salt', 'beef', 'garlic']	{'falafel', 'rice'}	{'salt', 'garlic', 'oil', 'onion', 'beef', 'pepper'}	0
9727a78d404eafd3a8bee8a7bbb2.jpeg	Ice cream, regular, flavors other than chocolate, Chocolate syrup, thin type	['chocolate', 'butter', 'sugar', 'milk', 'cheese', 'cocoa', 'extract']	{'syrup', 'cream', 'ice', 'chocolate', 'flavor'}	{'extract', 'sugar', 'cheese', 'butter', 'chocolate', 'cocoa', 'milk'}	0.166667
649a4edd40aa8065de376d1ddef3.jpeg	Tofu and vegetables including carrots, broccoli, and/or dark-green leafy; no potatoes, with soy-based sauce, Pumpkin, cooked, from fresh, fat not added in cooking, Mushrooms, cooked, from fresh, made with butter	['carrot', 'onion', 'water', 'potato', 'pepper', 'stock', 'salt', 'broth', 'clove']	{'soy', 'mushroom', 'vegetable', 'butter', 'tofu', 'pumpkin', 'carrot', 'potato', 'green', 'broccoli'}	{'salt', 'onion', 'stock', 'broth', 'pepper', 'clove', 'carrot', 'potato'}	0.222222
8824631448b281d8f9882f21d659.jpeg	Mixed salad greens, raw, Mixed salad greens, raw, Pepper, sweet, green, raw, Carrots, raw, Mushrooms, raw, Radish, raw, Italian dressing, light	['chicken', 'pepper', 'oil', 'soy_sauce', 'carrot']	{'pepper', 'salad', 'carrot', 'mushroom', 'green', 'radish'}	{'oil', 'pepper', 'carrot', 'chicken', 'soysauce'}	0.363636
34a9830f4afc8088559025d67fb0.jpeg	Coffee, brewed, Milk, whole	['cream', 'coffee', 'milk', 'sugar']	{'milk', 'coffee'}	{'milk', 'cream', 'sugar', 'coffee'}	0.666667
273a840a42dd8debf11e25a93aa4.jpeg	Squash, summer, yellow or green, cooked, NS as to form, made with oil, Squash, summer, yellow or green, cooked, NS as to form, made with oil, Cheese, Parmesan, hard	['oil', 'salt', 'zucchini', 'pepper']	{'cheese', 'oil', 'green', 'parmesan', 'squash'}	{'salt', 'oil', 'zucchini', 'pepper'}	0.222222
772348a9491fa5176920c2c8dccd.jpeg	Egg omelet or scrambled egg, with cheese, made with oil	['cheese', 'pepper', 'milk', 'salt', 'butter', 'flour']	{'cheese', 'oil', 'egg', 'omelet'}	{'salt', 'cheese', 'butter', 'pepper', 'milk', 'flour'}	0.2
0ec775544a3bbab5cf27d094c06d.jpeg	Cookie, molasses, sugars, granulated, molasses, margarine, regular, 80% fat, composite, stick, without salt, vinegar, distilled, salt, table, milk, fluid, 1% fat, without added vitamin a and vitamin d, leavening agents, baking soda, wheat flour, white, all-purpose, unenriched	['sugar', 'flour', 'egg', 'cinnamon', 'baking_soda', 'salt', 'butter', 'ginger', 'nutmeg', 'molasses', 'clove', 'baking_powder']	{'salt', 'sugar', 'butter', 'milk', 'molasses', 'vinegar', 'flour'}	{'salt', 'nutmeg', 'bakingsoda', 'sugar', 'cinnamon', 'butter', 'bakingpowder', 'clove', 'egg', 'ginger', 'molasses', 'flour'}	0.526316
a69da26347fd97e27f253fe19041.jpeg	Corn dog, frankfurter or hot dog with cornbread coating, Tomato catsup	['sugar', 'cinnamon', 'apple']	{'salt', 'tomato', 'sugar', 'onion', 'cornmeal', 'frankfurter', 'vinegar'}	{'sugar', 'apple', 'cinnamon'}	0.2
3a4dde2a4241bf7e1f5dc7915abf.jpeg	Egg, whole, fried with cooking spray, Waffle, plain	['egg', 'flour', 'salt', 'baking_powder', 'milk', 'sugar', 'butter', 'oil']	{'salt', 'vanilla', 'buttermilk', 'sugar', 'butter', 'egg', 'milk', 'flour'}	{'salt', 'sugar', 'oil', 'butter', 'bakingpowder', 'egg', 'milk', 'flour'}	0.75
eeb705c240f1a7757ae242fbd8b7.jpeg	Lettuce, arugula, raw, Lettuce, Boston, raw, Mixed salad greens, raw, Mixed salad greens, raw, Mixed salad greens, raw, Chicken, NS as to part and cooking method, skin not eaten, Cheese, Parmesan, dry grated, Tomatoes, raw, Italian dressing, made with vinegar and oil	['oil', 'tomato', 'pepper', 'onion', 'salt', 'corn', 'cheese', 'lettuce', 'avocado', 'juice']	{'arugula', 'tomato', 'cheese', 'oil', 'parmesan', 'salad', 'chicken', 'vinegar', 'lettuce', 'green'}	{'salt', 'tomato', 'cheese', 'oil', 'corn', 'onion', 'pepper', 'juice', 'lettuce', 'avocado'}	0.4
a168b715471bba590f09cc9227c2.jpeg	Potato, french fries, restaurant, Blue or roquefort cheese dressing, Vegetable oil, NFS	['cheese', 'potato', 'sugar']	{'fry', 'cheese', 'vegetable', 'oil', 'roquefort', 'potato'}	{'cheese', 'potato', 'sugar'}	0.444444
5d5e84fd4c3098697a826e740e76.jpeg	Wine, table, white	['pepper', 'paprika', 'garlic']	{'wine'}	{'garlic', 'paprika', 'pepper'}	0
b4866cc344b9b4dc836f2593db46.jpeg	Nectarine, raw, Tangerine, raw, Tomatoes, raw	['tomato', 'pepper', 'oil', 'salt']	{'nectarine', 'tomato', 'tangerine'}	{'salt', 'oil', 'tomato', 'pepper'}	0.285714
8c8654d7401e8e0993e9a57bfe06.jpeg	Muffin, English, Egg, whole, fried with oil	['egg', 'milk', 'sugar']	{'salt', 'sugar', 'oil', 'butter', 'egg', 'milk', 'flour'}	{'sugar', 'egg', 'milk'}	0.6
81ef60604b6ab53b7333e37ec292.jpeg	Coffee, brewed	['sugar', 'egg', 'water']	{'coffee'}	{'sugar', 'egg'}	0
7472628b48429bc0bb93d72b5cb1.jpeg	Romaine lettuce, raw, Cheese, Cheddar, Mushrooms, raw, Onions, mature, raw, Tomatoes, raw, Creamy dressing	['cheese', 'lettuce', 'tomato', 'cream', 'onion', 'olive', 'chicken', 'pepper']	{'mushroom', 'tomato', 'cheese', 'cheddar', 'onion', 'romaine', 'lettuce'}	{'tomato', 'cheese', 'cream', 'onion', 'pepper', 'olive', 'chicken', 'lettuce'}	0.533333
734bbcf341ceb47625484ebf6336.jpeg	Coffee, brewed, Milk, whole	['oil', 'vinegar', 'water']	{'milk', 'coffee'}	{'oil', 'vinegar'}	0
9dc7e5b44a0abdee79d8a0f3fa56.jpeg	Yogurt, Greek, nonfat milk, plain, Banana, raw, Persimmon, raw, Pomegranate, raw	['bacon', 'cream', 'milk', 'cheese']	{'yogurt', 'pomegranate', 'banana', 'persimmon', 'milk'}	{'cheese', 'cream', 'bacon', 'milk'}	0.222222
5377998944efbfb31d3ad75b80cd.jpeg	Peach, canned, NFS	['sugar', 'salt', 'butter', 'water']	{'peach'}	{'sugar', 'salt', 'butter'}	0
67fbb84d4eab89c302e4f8331220.jpeg	Pasta with tomato-based sauce, home recipe, Bean salad, yellow and/or green string beans, Tomatoes, raw, Avocado, raw, Water, tap, Cheese, Parmesan, dry grated	['pepper', 'oil', 'pasta', 'salt', 'tomato', 'cheese', 'onion', 'clove']	{'tomato', 'cheese', 'parmesan', 'bean', 'salad', 'green', 'pasta', 'avocado'}	{'salt', 'tomato', 'cheese', 'oil', 'onion', 'pepper', 'clove', 'pasta'}	0.375
f470f5954b649c81228f7a4a481b.jpeg	Lettuce, raw, Chickpeas, dry, cooked, made with oil, Potato, boiled, from fresh, peel not eaten, made with oil, Peppers, green, cooked, made with oil, Peppers, hot, cooked, from fresh, fat added in cooking, NS as to type of fat	['oil', 'pepper', 'pasta', 'clove', 'basil', 'salt', 'onion']	{'chickpea', 'potato', 'oil', 'pepper', 'lettuce', 'green'}	{'salt', 'oil', 'onion', 'pepper', 'clove', 'pasta', 'basil'}	0.307692
db440da6498d9517ccea2ab4ee21.jpeg	Coffee, brewed, Milk, fat free (skim), Sugar, white, granulated or lump	['oil', 'vinegar', 'salt', 'pepper', 'mustard']	{'milk', 'sugar', 'coffee'}	{'salt', 'oil', 'pepper', 'mustard', 'vinegar'}	0
0cb6c0dd47648a95c21ac24c396e.jpeg	Lettuce, Boston, raw, Cheese, NFS, Avocado, raw, Italian dressing, made with vinegar and oil, Beets, cooked, from canned, fat added in cooking, NS as to type of fat	['pepper', 'chicken', 'oil', 'avocado', 'juice', 'lettuce', 'salt', 'onion']	{'cheese', 'oil', 'beet', 'vinegar', 'lettuce', 'avocado'}	{'salt', 'oil', 'onion', 'pepper', 'juice', 'chicken', 'lettuce', 'avocado'}	0.428571
aa8e8bcb4634850f691f7c8f6dae.jpeg	Egg omelet or scrambled egg, made without fat, Tomatoes, raw, Mushrooms, cooked, from fresh, fat not added in cooking, Onions, cooked, from fresh, fat not added in cooking, Garlic, cooked, Olive oil, Peppers, hot, cooked, from fresh, fat not added in cooking	['onion', 'pepper', 'oil', 'tomato', 'clove', 'rice', 'carrot']	{'garlic', 'tomato', 'oil', 'onion', 'pepper', 'olive', 'egg', 'omelet', 'mushroom'}	{'tomato', 'oil', 'onion', 'pepper', 'rice', 'clove', 'carrot'}	0.5
e731e7c149c19f6ed48052d95fd1.jpeg	Tortilla, corn, Chicken, NS as to part and cooking method, NS as to skin eaten, Cheese, Cheddar, Enchilada sauce, red	['cheese', 'onion', 'pepper', 'beef', 'salt', 'egg']	{'cheese', 'corn', 'chicken', 'flour'}	{'salt', 'cheese', 'onion', 'beef', 'pepper', 'egg'}	0.2
337c26d04f3e8bdeaf84cf2e9b50.jpeg	Oatmeal, regular or quick, made with milk, fat not added in cooking, Banana, raw, Sunflower seeds, plain, unsalted, Milk, low fat (1%), Chia seeds	['banana', 'milk', 'extract', 'oats', 'coconut', 'salt']	{'oatmeal', 'chia', 'banana', 'milk', 'seed'}	{'extract', 'coconut', 'salt', 'banana', 'milk', 'oat'}	0.363636
903282c5488bb1bc77361849bad4.jpeg	Oatmeal, regular or quick, made with water, fat not added in cooking, Walnuts, Cereal, granola, Mixed seeds, Almond milk, unsweetened	['cheese', 'salt', 'rice', 'pepper', 'milk', 'oil', 'onion', 'cream']	{'oatmeal', 'cereal', 'milk', 'granola', 'walnut'}	{'salt', 'cheese', 'oil', 'cream', 'onion', 'pepper', 'rice', 'milk'}	0.153846
19f690df44ad955b75fbba886353.jpeg	Cereal (Post Honey Bunches of Oats Honey Roasted), Milk, reduced fat (2%), Banana, raw	['banana', 'milk', 'sugar']	{'bunch', 'cereal', 'banana', 'milk', 'honey', 'oat'}	{'sugar', 'banana', 'milk'}	0.444444
5d2a49a748dc82f9a98db0bfb572.jpeg	Raisins	['water', 'milk']	{'raisin'}	{'milk'}	0
3efd99d14dd187d5c587ace0fe0c.jpeg	Oatmeal, regular or quick, made with water, fat not added in cooking	['oats', 'cinnamon', 'salt', 'milk', 'sugar']	{'oatmeal'}	{'salt', 'cinnamon', 'sugar', 'milk', 'oat'}	0
1c5866b343c79fb53fe6d3bfe724.jpeg	Wine, table, red	['sugar', 'flour', 'egg', 'baking_soda', 'salt', 'butter', 'ginger', 'molasses', 'cinnamon']	{'wine'}	{'salt', 'bakingsoda', 'sugar', 'cinnamon', 'butter', 'egg', 'ginger', 'molasses', 'flour'}	0
a302ddd443c59572d29676d32fe6.jpeg	Coffee, brewed	['sugar', 'water', 'coffee']	{'coffee'}	{'sugar', 'coffee'}	0.666667
02c2e79b4a898e66efa24cb64202.jpeg	Minestrone soup, canned, prepared with water, or ready-to-serve	['onion', 'carrot', 'beans', 'pepper', 'potato', 'clove', 'broth', 'celery', 'oil', 'thyme', 'water']	{'salt', 'pea', 'garlic', 'tomato', 'parsley', 'oil', 'onion', 'celery', 'bean', 'starch', 'spinach', 'carrot', 'egg', 'potato', 'cabbage', 'flour'}	{'oil', 'onion', 'broth', 'bean', 'pepper', 'celery', 'clove', 'carrot', 'potato', 'thyme'}	0.461538
e0b2d1d447c485271fabc939d4ac.jpeg	Grapes, raw, NS as to type	['sugar', 'sausage']	{'grape'}	{'sugar', 'sausage'}	0
f5f56ab14c20a9f5ecf09b420de8.jpeg	Ground beef patty, cooked, Roll, white, hamburger bun, Onions, mature, raw, Cheese, Blue or Roquefort	['cheese', 'bun', 'lettuce', 'beef', 'pepper', 'onion', 'mayonnaise']	{'roll', 'cheese', 'onion', 'roquefort', 'hamburger', 'beef', 'bun'}	{'cheese', 'onion', 'beef', 'pepper', 'bun', 'mayonnaise', 'lettuce'}	0.571429
a94b92cd44cab68b37245829a0a1.jpeg	Red kidney beans, dry, cooked, fat not added in cooking	['sugar', 'egg', 'flour', 'butter', 'extract']	{'bean'}	{'extract', 'sugar', 'butter', 'egg', 'flour'}	0
500eb007494c9c7b36247d975e63.jpeg	Graham crackers, wheat flour, white, all-purpose, unenriched, wheat flour, white, all-purpose, unenriched, sugars, brown, leavening agents, baking powder, double-acting, sodium aluminum sulfate, leavening agents, baking soda, salt, table, spices, cinnamon, ground, butter, without salt, molasses, milk, fluid, 1% fat, without added vitamin a and vitamin d, vanilla extract	['water', 'flour', 'sugar', 'cocoa', 'salt', 'baking_soda', 'cinnamon', 'egg', 'baking_powder']	{'salt', 'extract', 'vanilla', 'sugar', 'cinnamon', 'wheat', 'butter', 'soda', 'graham', 'molasses', 'cracker', 'milk', 'agent', 'flour', 'spice'}	{'salt', 'bakingsoda', 'sugar', 'cinnamon', 'bakingpowder', 'cocoa', 'egg', 'flour'}	0.347826
9c7ee5d24842a4d77ea371043641.jpeg	Bread, whole wheat, Peanut butter, lower sugar	['butter', 'salt', 'milk']	{'peanut', 'bread', 'sugar', 'wheat', 'butter'}	{'salt', 'butter', 'milk'}	0.25
f6792aa346f1a6b9cb0fd7783ad9.jpeg	Banana, raw	['sugar', 'egg', 'butter']	{'banana'}	{'sugar', 'butter', 'egg'}	0
edf5e9944383a0eaa62dcc5fcecd.jpeg	Cauliflower, batter-dipped, fried, Raspberries, raw, NS as to color, Carrots, cooked, from fresh, glazed, Butter, stick, salted	['oil', 'salt', 'flour', 'pepper', 'egg']	{'stick', 'butter', 'raspberry', 'batter', 'carrot', 'cauliflower'}	{'salt', 'oil', 'pepper', 'egg', 'flour'}	0
22e5ed144abfb35ee17afb1f640b.jpeg	Ice cream, regular, flavors other than chocolate, Chocolate syrup, thin type, Chocolate-flavored sprinkles	['sugar', 'milk', 'seeds']	{'syrup', 'sprinkle', 'cream', 'ice', 'chocolate', 'flavor'}	{'sugar', 'seed', 'milk'}	0
5fa772fd4154a2888c63e8a87402.jpeg	Pork roast, loin, cooked, lean only eaten, Squash, summer, yellow or green, cooked, from fresh, made with oil, Squash, winter type, mashed, fat added in cooking, no sugar added in cooking, Vegetable curry, Mushrooms, cooked, from fresh, made with oil	['pepper', 'salt', 'oil', 'onion', 'clove']	{'curry', 'roast', 'sugar', 'oil', 'vegetable', 'pork', 'mushroom', 'green', 'squash'}	{'salt', 'oil', 'onion', 'pepper', 'clove'}	0.142857
e65c6a4246508d7e7c991a9d453b.jpeg	Beef steak, broiled or baked, lean only eaten, Potato, mashed, from fresh, made with milk, Butter, stick, salted, Lettuce, Boston, raw, Kale, raw, Cheese, Feta, Carrots, raw, Tomatoes, raw, Cucumber, raw, Italian dressing, made with vinegar and oil	['pepper', 'oil', 'salt', 'onion', 'juice']	{'stick', 'tomato', 'cheese', 'oil', 'butter', 'cucumber', 'beef', 'kale', 'carrot', 'milk', 'steak', 'vinegar', 'potato', 'lettuce'}	{'salt', 'oil', 'onion', 'pepper', 'juice'}	0.105263
4a50ee234eed992f56906f7330b5.jpeg	Banana, raw	['chocolate', 'butter', 'cheese']	{'banana'}	{'cheese', 'chocolate', 'butter'}	0
25a4b2124d58bc2338fa5d12aa93.jpeg	Ice cream, regular, flavors other than chocolate, Topping, chocolate, thick, fudge type	['cream', 'coffee', 'sugar']	{'cream', 'ice', 'chocolate', 'fudge', 'flavor'}	{'sugar', 'cream', 'coffee'}	0.25
3bd74111444dbbd9e90879785f82.jpeg	Summer squash, yellow or green, fresh, cooked, fat added, NS as to fat type	['potato', 'pepper', 'butter', 'salt', 'onion', 'oil']	{'green', 'squash'}	{'salt', 'oil', 'butter', 'onion', 'pepper', 'potato'}	0
903a627f4d129355811d891cc404.jpeg	Oatmeal, regular or quick, made with milk, fat not added in cooking, Almonds, unsalted, Blueberries, raw, Blackberries, raw, Chia seeds, Coconut, packaged, Chocolate, sweet or dark, Raisins	['oats', 'blueberries', 'banana', 'almonds', 'honey', 'coconut', 'seeds']	{'coconut', 'blueberry', 'oatmeal', 'chia', 'chocolate', 'blackberry', 'raisin', 'milk', 'seed', 'almond'}	{'coconut', 'blueberry', 'banana', 'seed', 'honey', 'almond', 'oat'}	0.470588
576621c3424e99126101f2048b8e.jpeg	Tea, hot, herbal	['water', 'vodka', 'juice']	{'tea'}	{'juice', 'vodka'}	0
de42916c4bd3b5d492a28babe86e.jpeg	Salmon, baked or broiled, made with oil, Sweet potato, baked, peel eaten, fat not added in cooking, Spinach, raw, Cheese, Feta, Italian dressing, made with vinegar and oil	['pepper', 'oil', 'salt', 'orange', 'mustard', 'juice']	{'salmon', 'cheese', 'oil', 'spinach', 'vinegar', 'potato'}	{'salt', 'oil', 'pepper', 'juice', 'mustard', 'orange'}	0.166667
4f90615449b7a7c00631dff2e977.jpeg	Orange, raw	['egg', 'cheese', 'onion', 'lemon', 'salt']	{'orange'}	{'salt', 'cheese', 'onion', 'lemon', 'egg'}	0
d74339804b8bb39f28ad9848f5fb.jpeg	Coffee, brewed, Cream, half and half, Sugar, NFS	['milk', 'sugar', 'egg', 'water']	{'sugar', 'cream', 'coffee'}	{'sugar', 'egg', 'milk'}	0.333333
958e1a9a44c99fd043ce375c9453.jpeg	Spinach, raw, Tomatoes, raw, Alfalfa sprouts, raw, Muffin, English, Egg omelet or scrambled egg, made with oil, Cheese, cream, Olive oil, Cheese, Mozzarella, part skim	['oil', 'pepper', 'tomato', 'cheese', 'salt', 'vinegar', 'lettuce', 'juice', 'mustard', 'clove']	{'salt', 'tomato', 'cheese', 'sugar', 'oil', 'butter', 'spinach', 'alfalfa', 'sprout', 'egg', 'milk', 'flour'}	{'salt', 'tomato', 'cheese', 'oil', 'pepper', 'juice', 'mustard', 'clove', 'vinegar', 'lettuce'}	0.363636
20a521e346ccba6eeafbe7544719.jpeg	Wine, table, rose	['vodka', 'vermouth']	{'wine', 'rose'}	{'vermouth', 'vodka'}	0
15ce2fb3429fb14a3df8df3b94d6.jpeg	Berries, NFS	['sugar', 'blueberries', 'water', 'milk', 'juice']	{'berry'}	{'sugar', 'juice', 'blueberry', 'milk'}	0
d0bc206243c082327fa8f2194420.jpeg	Rice, white, with vegetables, soy-based sauce, fat added in cooking, Sesame oil, Seaweed, cooked, NS as to fat added in cooking, Egg omelet or scrambled egg, made without fat	['onion', 'pepper', 'butter', 'oil', 'rice', 'clove', 'broth', 'salt']	{'seaweed', 'soy', 'vegetable', 'oil', 'rice', 'sesame', 'egg', 'omelet'}	{'salt', 'oil', 'onion', 'butter', 'broth', 'rice', 'pepper', 'clove'}	0.25
0e20626949e895bdf365fa4b01b3.jpeg	Chicken curry, Peppers, green, cooked, made with oil, Carrots, cooked, from fresh, made with oil, Rice, white, cooked, fat not added in cooking, Rice, brown, cooked, fat not added in cooking, Eggplant, cooked, made with oil	['oil', 'onion', 'carrot', 'chicken', 'pepper', 'soy_sauce', 'clove', 'flour', 'salt', 'curry', 'ginger', 'water']	{'oil', 'pepper', 'rice', 'carrot', 'eggplant', 'chicken', 'green', 'curry'}	{'salt', 'oil', 'onion', 'pepper', 'clove', 'carrot', 'ginger', 'chicken', 'soysauce', 'flour', 'curry'}	0.526316
qcvh3v256c27leqx5ce26k5j8m9o.jpeg	Flour, rice, white, Chicken, ground, Mushrooms, cooked, from fresh, fat not added in cooking, Corn oil	['cheese', 'butter', 'salt', 'egg']	{'mushroom', 'oil', 'corn', 'rice', 'chicken', 'flour'}	{'cheese', 'salt', 'butter', 'egg'}	0
49cefe974473a021f39604bcd667.jpeg	Oats, raw, Almond milk, unsweetened, Chia seeds, Peanut butter, Banana, raw	['banana', 'butter', 'milk', 'sugar']	{'peanut', 'chia', 'butter', 'banana', 'milk', 'seed', 'almond', 'oat'}	{'sugar', 'butter', 'banana', 'milk'}	0.5
505084094420b0937127d31e0108.jpeg	Milk, reduced fat (2%)	['milk', 'cream', 'ice', 'sugar']	{'milk'}	{'sugar', 'cream', 'ice', 'milk'}	0.4
1ed6eafc449581d28877e0bd4e71.jpeg	Tangerine, raw	['egg', 'lemon', 'salt', 'orange']	{'tangerine'}	{'salt', 'lemon', 'egg', 'orange'}	0
4696565c418eb205f9ef97291b18.jpeg	Lettuce, raw, Cabbage, Chinese, cooked, made with oil, Mushrooms, cooked, from fresh, made with oil	['pepper', 'oil', 'butter', 'clove']	{'oil', 'lettuce', 'cabbage', 'mushroom'}	{'oil', 'clove', 'butter', 'pepper'}	0.25
1884b0304c3e86dcc3eb62a2ff23.jpeg	Salmon, baked or broiled, made with oil, Rice, wild, 100%, cooked, fat not added in cooking, Asparagus, cooked, from fresh, made with oil	['pepper', 'oil', 'salt', 'butter']	{'asparagus', 'oil', 'salmon', 'rice'}	{'salt', 'oil', 'butter', 'pepper'}	0.25
b87e25d04eb18ce214cc554d9dc4.jpeg	Italian sausage, Garlic, cooked, Butter, stick, unsalted, Chicken or turkey broth, bouillon, or consomme, Potato, boiled, from fresh, peel not eaten, fat not added in cooking, Salt, table, Pepper, black, Cream, heavy, Pork bacon, smoked or cured, cooked, Kale, cooked, from fresh, fat not added in cooking	['onion', 'pepper', 'oil', 'salt', 'clove', 'broth', 'water', 'stock']	{'salt', 'garlic', 'stick', 'consomme', 'potato', 'cream', 'butter', 'broth', 'sausage', 'pepper', 'kale', 'pork', 'bacon', 'turkey', 'chicken'}	{'salt', 'oil', 'onion', 'broth', 'stock', 'pepper', 'clove'}	0.272727
8667b0b7472fa75263945c416c33.jpeg	Soup, mostly noodles, Egg, whole, boiled or poached, Lettuce, Boston, raw, Mixed salad greens, raw	['oil', 'onion', 'egg', 'soy_sauce', 'water', 'broth', 'pepper', 'scallion', 'clove']	{'soup', 'noodle', 'salad', 'egg', 'lettuce', 'green'}	{'oil', 'onion', 'broth', 'pepper', 'clove', 'scallion', 'egg', 'soysauce'}	0.142857
8011a9394f59b5080107cd5493bb.jpeg	Tea, hot, leaf, green	['sugar', 'flour', 'cocoa', 'salt', 'milk', 'extract', 'egg', 'baking_powder', 'butter']	{'tea', 'green'}	{'salt', 'extract', 'sugar', 'butter', 'bakingpowder', 'cocoa', 'egg', 'milk', 'flour'}	0
e5edf5ff4eb78d1b3337171d8045.jpeg	Tortilla, flour, Pork, NS as to cut, cooked, NS as to fat eaten, Refried beans, fat added in cooking, NS as to type of fat, Cheese, Monterey, Rice, cooked, NFS	['egg', 'butter', 'sugar', 'milk', 'cheese']	{'tortilla', 'cheese', 'bean', 'rice', 'pork', 'flour'}	{'sugar', 'cheese', 'butter', 'egg', 'milk'}	0.181818
a2a5b02345a59634a3209b20cfd0.jpeg	Coffee, brewed, Soy milk	['water', 'coffee', 'garlic', 'salt', 'onion', 'pepper', 'paprika']	{'milk', 'soy', 'coffee'}	{'salt', 'garlic', 'onion', 'pepper', 'paprika', 'coffee'}	0.222222
c3a683224149822512766b2af335.jpeg	Ground beef patty, cooked, Roll, white, hamburger bun, Mayonnaise, regular, Avocado, raw, Lettuce, raw, Onions, mature, raw, Tomatoes, raw, Cheese, Monterey, Potato, french fries, restaurant	['pepper', 'bun', 'onion', 'cheese', 'lettuce', 'beef', 'salt']	{'fry', 'roll', 'tomato', 'cheese', 'potato', 'onion', 'hamburger', 'beef', 'bun', 'mayonnaise', 'lettuce', 'avocado'}	{'salt', 'cheese', 'onion', 'beef', 'pepper', 'bun', 'lettuce'}	0.526316
d4a512674372b26971a3be6d1b7e.jpeg	Soft drink, NFS	['sugar', 'water', 'cocoa']	{'sugar'}	{'sugar', 'cocoa'}	0.666667
b5f50f174c3688707ecef10c26ac.jpeg	Coffee, brewed, Coffee creamer, liquid, fat free, sugar free, flavored	['sugar', 'water', 'milk', 'extract']	{'sugar', 'coffee'}	{'sugar', 'extract', 'milk'}	0.4
1b61dd5149a7a21f5d1dba5d11ea.jpeg	Coffee, espresso, Cream, half and half, Milk, low fat (1%), Sugar, white, and water syrup	['sugar', 'milk', 'cream', 'coffee', 'water']	{'syrup', 'sugar', 'cream', 'espresso', 'milk', 'coffee'}	{'sugar', 'cream', 'coffee', 'milk'}	0.8
e8c893fd42cd8289bc6bb75e1c2f.jpeg	Peanut butter	['sugar', 'flour', 'butter', 'salt', 'egg', 'baking_powder', 'vanilla', 'extract']	{'butter', 'peanut'}	{'salt', 'extract', 'vanilla', 'sugar', 'butter', 'bakingpowder', 'egg', 'flour'}	0.2
a55b697843f9b04b2ff88d17c749.jpeg	Apple, raw	['sugar', 'apple', 'cinnamon', 'pear', 'juice']	{'apple'}	{'sugar', 'cinnamon', 'juice', 'apple', 'pear'}	0.333333
a0d01c94470fbb27d41094b6c190.jpeg	Peach, raw	['sugar', 'peach', 'cinnamon', 'butter', 'water', 'milk']	{'peach'}	{'sugar', 'cinnamon', 'butter', 'peach', 'milk'}	0.333333
b325a1fe4c2b8bf9d74d7b108c07.jpeg	Coffee, brewed, Coffee creamer, liquid, fat free	['sugar', 'oil', 'vinegar', 'salt', 'juice']	{'coffee'}	{'salt', 'sugar', 'oil', 'juice', 'vinegar'}	0
d82c3864475ea4bae45903743347.jpeg	Naan, Indian flatbread, Egg omelet or scrambled egg, made with butter, Cheese, Mexican blend	['egg', 'cheese', 'pepper', 'butter', 'salt', 'milk']	{'flatbread', 'naan', 'cheese', 'butter', 'egg', 'omelet'}	{'salt', 'cheese', 'butter', 'pepper', 'egg', 'milk'}	0.5
e7f4e4e74530b2cca7a9292148d6.jpeg	Multigrain chips (Sun Chips), water, bottled, generic, butter, without salt, wheat flours, bread, unenriched, wheat flour, white, all-purpose, unenriched, cereals, oats, regular and quick, unenriched, cooked with water (includes boiling and microwaving), without salt, sugars, brown, salt, table, leavening agents, yeast, baker's, active dry	['cheese', 'butter', 'salt', 'flour', 'pepper']	{'salt', 'bread', 'cereal', 'wheat', 'butter', 'sugar', 'yeast', 'baker', 'chip', 'agent', 'flour', 'oat'}	{'salt', 'cheese', 'butter', 'pepper', 'flour'}	0.352941
e7d9820e4df29e9ee695e75487b6.jpeg	Pear, Japanese, raw	['salt', 'milk', 'cheese']	{'pear'}	{'salt', 'milk', 'cheese'}	0
04d0105c494abe70e3fbf985b4f1.jpeg	Apple, raw	['banana', 'butter', 'apple', 'sugar']	{'apple'}	{'sugar', 'apple', 'butter', 'banana'}	0.4
c65b2c6f4df8b3c517b2a67eac4e.jpeg	Lettuce, Boston, raw, Radish, raw, Italian dressing, made with vinegar and oil	['oil', 'pepper', 'onion', 'vinegar', 'salt', 'sugar', 'lettuce']	{'vinegar', 'lettuce', 'oil', 'radish'}	{'salt', 'sugar', 'oil', 'onion', 'pepper', 'vinegar', 'lettuce'}	0.545455
8a2e902e4deea2f4328cdcc511fc.jpeg	Oatmeal, reduced sugar, plain, fat not added in cooking, Blueberries, raw, Almond milk, unsweetened	['sugar', 'blueberries', 'juice', 'butter']	{'blueberry', 'oatmeal', 'sugar', 'milk', 'almond'}	{'sugar', 'butter', 'juice', 'blueberry'}	0.444444
4acc7f67425b92df7f02a96fe5da.jpeg	Sweet potato, baked, peel not eaten, fat not added in cooking, Applesauce, stewed apples, unsweetened, Nutritional powder mix (EAS Soy Protein Powder)	['oil', 'vinegar', 'salt', 'pepper', 'mustard', 'sugar']	{'applesauce', 'soy', 'apple', 'potato', 'ea'}	{'salt', 'sugar', 'oil', 'pepper', 'mustard', 'vinegar'}	0
da7731d74b64bff88acfb78fdc32.jpeg	Hot chocolate / Cocoa, made with dry mix and water	['milk', 'sugar', 'coffee', 'cinnamon']	{'chocolate', 'cocoa'}	{'sugar', 'cinnamon', 'coffee', 'milk'}	0
0ee5209f44198dd84bee6630edad.jpeg	Pasta, cooked, Butter, stick, salted	['cheese', 'butter', 'pepper', 'macaroni', 'milk', 'salt', 'mustard']	{'butter', 'stick', 'pasta'}	{'salt', 'macaroni', 'cheese', 'butter', 'pepper', 'mustard', 'milk'}	0.2
c93ba1bc4895a376c23a0132666a.jpeg	Grapefruit, raw	['oil', 'pepper', 'onion', 'clove', 'tomato', 'salt', 'basil', 'vinegar']	{'grapefruit'}	{'salt', 'tomato', 'oil', 'onion', 'pepper', 'clove', 'vinegar', 'basil'}	0
569e10e0430d93ce99e815b02357.jpeg	Muffin, English, Butter, stick, salted	['egg', 'butter', 'cheese', 'onion', 'pepper']	{'salt', 'flour', 'oil', 'buttermilk', 'cornmeal', 'yeast'}	{'cheese', 'onion', 'butter', 'pepper', 'egg'}	0
e6d0528f45d882ea6ab222767ed1.jpeg	Mixed salad greens, raw, Spinach, raw, Rice, brown, cooked, fat not added in cooking, Rice, white, cooked, fat not added in cooking, Carrots, cooked, from fresh, fat not added in cooking, Onions, cooked, from fresh, fat not added in cooking, Tofu, Chickpeas, canned, drained, fat not added in cooking, Hot pepper sauce, Mushrooms, cooked, from fresh, fat not added in cooking, Garlic, cooked	['onion', 'carrot', 'oil', 'pepper', 'chicken', 'clove', 'broth', 'water', 'curry', 'salt']	{'chickpea', 'garlic', 'onion', 'tofu', 'pepper', 'rice', 'spinach', 'carrot', 'mushroom'}	{'salt', 'oil', 'onion', 'broth', 'pepper', 'clove', 'carrot', 'chicken', 'curry'}	0.333333
92b435184b85a2eaa25ca7566d8f.jpeg	Coffee, brewed	['water', 'salt']	{'coffee'}	{'salt'}	0
21ed6bfa47bc9ce6e6c2c6825026.jpeg	Egg, whole, boiled or poached	['egg', 'water', 'gelatin', 'sugar']	{'egg'}	{'sugar', 'gelatin', 'egg'}	0.5
cc49ce18462d83512c5be76ec049.jpeg	Meat loaf, NS as to type of meat, Sweet potato, baked, peel eaten, made with oil, Peppers, green, cooked, made with oil, Cheese, Parmesan, hard, Tomatoes, cooked, from fresh, NS as to method	['pepper', 'oil', 'onion', 'salt', 'potato', 'carrot', 'soy_sauce', 'clove']	{'tomato', 'cheese', 'oil', 'parmesan', 'pepper', 'meat', 'potato', 'green'}	{'salt', 'oil', 'onion', 'pepper', 'clove', 'carrot', 'potato', 'soysauce'}	0.375
d2c4a130470bab4e6eefd841064f.jpeg	Coffee, brewed, Coffee creamer, liquid, flavored	['sugar', 'milk', 'extract']	{'coffee'}	{'sugar', 'extract', 'milk'}	0
67ef48cf4fd0b0a130e07026b02f.jpeg	Egg omelet or scrambled egg, made with oil, Milk, whole, Blueberries, raw, Blackberries, raw, Bread, sour dough, toasted, Butter, stick, salted, Jam, preserve, all flavors, Tomato catsup	['egg', 'salmon', 'cheese']	{'catsup', 'blueberry', 'stick', 'tomato', 'bread', 'oil', 'dough', 'butter', 'blackberry', 'egg', 'milk', 'omelet', 'flavor'}	{'cheese', 'salmon', 'egg'}	0.125
d0658ded4028813e2e876c5266ba.jpeg	Cereal, granola, Yogurt, whole milk, plain	['sugar', 'milk', 'cinnamon', 'butter', 'cream']	{'yogurt', 'cereal', 'milk', 'granola'}	{'sugar', 'cream', 'cinnamon', 'butter', 'milk'}	0.222222
9fe888724181a43e8e46aa7981b8.jpeg	Roll, white, hamburger bun, Cheese, Cheddar, Tomatoes, raw, Romaine lettuce, raw, Tomato catsup	['egg', 'cheese', 'tomato', 'pepper', 'bread', 'salt', 'onion']	{'catsup', 'roll', 'tomato', 'cheese', 'cheddar', 'hamburger', 'bun', 'romaine', 'lettuce'}	{'salt', 'tomato', 'cheese', 'bread', 'onion', 'pepper', 'egg'}	0.25
68bd49f14e6ea7898ff48ee72f9a.jpeg	Brussels sprouts, cooked, from frozen, made with oil, Bacon bits	['sprouts', 'pepper', 'butter', 'salt']	{'oil', 'sprout', 'bacon'}	{'salt', 'sprout', 'butter', 'pepper'}	0.285714
317e8c024398a650027ea4a3a35f.jpeg	Tea, iced, instant, black, unsweetened	['sugar', 'butter', 'milk', 'water']	{'tea'}	{'sugar', 'butter', 'milk'}	0
e24ba520463cb0fb496b1c753e9d.jpeg	Quinoa, fat not added in cooking, Spinach, raw, Chicken breast, baked or broiled, skin not eaten, from pre-cooked, Cucumber, raw, Italian dressing, made with vinegar and oil, Tomatoes, raw	['cucumber', 'tomato', 'oil', 'vinegar', 'chicken', 'pepper', 'onion', 'salt']	{'tomato', 'oil', 'cucumber', 'spinach', 'quinoa', 'vinegar', 'chicken'}	{'salt', 'tomato', 'oil', 'onion', 'cucumber', 'pepper', 'vinegar', 'chicken'}	0.666667
600e363f4ee9a38beaf5dd00f670.jpeg	Bagel, whole wheat, Cheese, cream, light or lite, Egg omelet or scrambled egg, made without fat, Egg white omelet, scrambled, or fried, made without fat, Banana, raw, Yogurt, Greek, nonfat milk, plain, Granola, homemade, Pomegranate, raw	['egg', 'cheese', 'butter', 'salt']	{'yogurt', 'pomegranate', 'cheese', 'cream', 'wheat', 'bagel', 'banana', 'egg', 'milk', 'omelet', 'granola'}	{'cheese', 'salt', 'butter', 'egg'}	0.266667
137d6c594cd9bd6b41b11f844968.jpeg	Coffee, espresso	['sugar', 'egg', 'cinnamon', 'butter', 'extract']	{'espresso', 'coffee'}	{'extract', 'sugar', 'cinnamon', 'butter', 'egg'}	0
8eee66b646a0a15417125c21a400.jpeg	Tuna salad, made with mayonnaise, Bread, whole wheat, Mustard, Lettuce, arugula, raw, Onions, mature, raw, Pepper, sweet, red, raw, Cucumber pickles, dill, Cheese, Cheddar, Egg, whole, cooked, NS as to cooking method	['mayonnaise', 'pepper', 'tomato', 'lettuce', 'bread', 'cheese', 'onion', 'salt']	{'arugula', 'pickle', 'dill', 'tuna', 'bread', 'cheese', 'wheat', 'onion', 'cucumber', 'cheddar', 'pepper', 'mustard', 'salad', 'mayonnaise', 'egg', 'lettuce'}	{'salt', 'tomato', 'bread', 'cheese', 'onion', 'pepper', 'mayonnaise', 'lettuce'}	0.5
873061334b718db4492f3aea7ea8.jpeg	Cereal (Quaker Oatmeal Squares), Milk, low fat (1%)	['water', 'salt']	{'cereal', 'oatmeal', 'milk', 'square'}	{'salt'}	0
27edef354dd7ba950ad085688cf6.jpeg	Bread, French or Vienna	['sugar', 'flour', 'butter', 'salt', 'baking_powder', 'egg', 'almonds', 'extract']	{'salt', 'barley', 'rye', 'flour'}	{'salt', 'extract', 'sugar', 'butter', 'bakingpowder', 'egg', 'almond', 'flour'}	0.333333
e26f28e447e097ab8cdb8fc710e7.jpeg	Wine, table, red	['water', 'sugar', 'milk']	{'wine'}	{'sugar', 'milk'}	0
efcc56a14a2686b0d270e379c13f.jpeg	Bread, whole wheat, toasted, Butter, stick, salted	['sugar', 'flour', 'egg', 'salt', 'baking_soda', 'banana', 'butter', 'cinnamon', 'baking_powder', 'vanilla', 'extract']	{'salt', 'cornstarch', 'sugar', 'oil', 'flour', 'yeast'}	{'salt', 'extract', 'vanilla', 'bakingsoda', 'sugar', 'cinnamon', 'butter', 'banana', 'bakingpowder', 'egg', 'flour'}	0.352941
bc0158c94da2a81273ff597de1f8.jpeg	Macaroni or noodles with cheese, made from packaged mix, Cheese, Mozzarella, part skim, Cheese, Cheddar	['cheese', 'egg', 'pepper', 'onion', 'oil']	{'macaroni', 'cheese', 'cheddar', 'mozzarella', 'noodle'}	{'cheese', 'oil', 'onion', 'pepper', 'egg'}	0.2
d59d441c42e080648ab852869578.jpeg	Topping, marshmallow, Peanut butter, Bread, oatmeal	['sugar', 'bread', 'butter', 'salt', 'yeast']	{'oatmeal', 'peanut', 'bread', 'butter', 'marshmallow'}	{'salt', 'sugar', 'bread', 'butter', 'yeast'}	0.4
b9f7f4454abab4edf9620489e267.jpeg	Olive oil, Avocado, raw, Tomatoes, cooked, from fresh, NS as to method, Chicken breast, baked, broiled, or roasted, skin not eaten, from raw, Cheese, goat, Olive oil, Garlic, cooked, Potato, french fries, from fresh, baked	['oil', 'pepper', 'squash', 'salt']	{'garlic', 'fry', 'tomato', 'cheese', 'oil', 'potato', 'olive', 'chicken', 'avocado'}	{'salt', 'oil', 'squash', 'pepper'}	0.153846
73294ac14df3af6df7f62f1c390c.jpeg	Raspberries, raw, NS as to color	['sugar', 'raspberries', 'chocolate', 'butter', 'extract']	{'raspberry'}	{'extract', 'sugar', 'butter', 'chocolate', 'raspberry'}	0.333333
b9df04474f88941d52b363067bb4.jpeg	Guacamole, NFS	['avocado', 'pepper', 'onion', 'salt', 'tomato', 'juice', 'jalapeno']	{'salt', 'garlic', 'sugar', 'corn', 'onion', 'jalapeno', 'pepper', 'cilantro', 'avocado'}	{'salt', 'tomato', 'onion', 'jalapeno', 'pepper', 'juice', 'avocado'}	0.625
3c1fe53a41d99a376ff46bf2b3b1.jpeg	Plum, cooked or canned, in light syrup, Cream, NS as to light, heavy, or half and half	['sugar', 'peach', 'cream', 'butter', 'blueberries']	{'syrup', 'cream', 'plum'}	{'blueberry', 'sugar', 'cream', 'butter', 'peach'}	0.25
0c7b6f7343d0a64471e5a518a89f.jpeg	Tea, hot, leaf, oolong	['water', 'sugar', 'tea', 'honey']	{'tea', 'oolong'}	{'sugar', 'tea', 'honey'}	0.4
e2c2b2f14c5aa4af27dfac5100c7.jpeg	Biryani with chicken	['onion', 'pepper', 'oil', 'rice', 'clove', 'salt', 'tomato', 'water', 'curry']	{'chicken', 'biryani'}	{'salt', 'tomato', 'oil', 'onion', 'rice', 'pepper', 'clove', 'curry'}	0
9db613314717a29886390068acbe.jpeg	Broccoli, cooked, from fresh, fat not added in cooking, Egg, whole, boiled or poached, Cheese, Parmesan, dry grated, Flour, white, all-purpose, Garlic, cooked, Romaine lettuce, raw, Carrots, raw, Onions, mature, raw, Pomegranate, raw, Italian dressing, made with vinegar and oil, Yogurt, whole milk, plain, Garlic, raw, Lemon juice, 100%, freshly squeezed, Olive oil, Hot pepper sauce	['oil', 'carrot', 'salt', 'vinegar', 'onion', 'pepper']	{'pomegranate', 'lemon', 'pepper', 'olive', 'egg', 'vinegar', 'lettuce', 'broccoli', 'cheese', 'milk', 'flour', 'yogurt', 'garlic', 'oil', 'onion', 'juice', 'carrot', 'parmesan', 'romaine'}	{'salt', 'oil', 'onion', 'pepper', 'carrot', 'vinegar'}	0.4
4ea6cec74d26bb8941f74acb42aa.jpeg	Cereal (General Mills Cheerios), Blueberries, raw, Milk, whole	['blueberries', 'sugar', 'oats', 'butter', 'banana', 'milk', 'salt']	{'blueberry', 'mill', 'cereal', 'milk', 'cheerio'}	{'salt', 'blueberry', 'sugar', 'butter', 'banana', 'milk', 'oat'}	0.333333
ee8d05894a36b2fddfb3063168ff.jpeg	Eggplant parmesan casserole, regular	['cheese', 'egg', 'pepper', 'onion', 'breadcrumbs', 'oil', 'butter', 'salt']	{'parmesan', 'eggplant'}	{'salt', 'breadcrumb', 'cheese', 'oil', 'onion', 'butter', 'pepper', 'egg'}	0
dfbffd214ce2beabd36a3541f739.jpeg	Chicken breast, baked, broiled, or roasted, skin not eaten, from raw, Potato, mashed, from fresh, made with milk, Carrots, cooked, from fresh, made with oil, Onions, cooked, from fresh, made with oil	['pepper', 'chicken', 'oil', 'salt', 'clove', 'onion', 'vinegar']	{'oil', 'onion', 'carrot', 'milk', 'chicken', 'potato'}	{'salt', 'oil', 'onion', 'pepper', 'clove', 'vinegar', 'chicken'}	0.461538
e50867814562b266456a774f44e5.jpeg	Coffee, Iced Latte, flavored	['milk', 'sugar']	{'latte', 'coffee'}	{'sugar', 'milk'}	0
4c9de5b14a38a4ffe0cdfde0794b.jpeg	Cereal, ready-to-eat, NFS, Milk, whole	['sugar', 'milk', 'cinnamon', 'pumpkin', 'cheese', 'butter']	{'cereal', 'milk'}	{'sugar', 'cinnamon', 'cheese', 'butter', 'pumpkin', 'milk'}	0.25
Sx0joiiel9wir3pyigv6oph6qg5g.jpeg	Tea, hot, leaf, black	['water', 'tea', 'honey']	{'tea'}	{'tea', 'honey'}	0.666667
49704438495a92515371a7398389.jpeg	Bread, French or Vienna, Butter, stick, salted	['sugar', 'flour', 'butter', 'salt', 'baking_powder', 'milk', 'cinnamon', 'egg']	{'salt', 'barley', 'rye', 'flour'}	{'salt', 'sugar', 'cinnamon', 'butter', 'bakingpowder', 'egg', 'milk', 'flour'}	0.333333
67b86a9347ba8176d1bb0f76f4a5.jpeg	Bread, multigrain, toasted, Butter, whipped, tub, salted	['bread', 'butter', 'milk', 'egg']	{'salt', 'sugar', 'oil', 'barley', 'rye', 'onion', 'yeast', 'egg', 'molasses', 'honey', 'flour'}	{'bread', 'butter', 'egg', 'milk'}	0.133333
a4c6bfc74924aeacf55cc4f84265.jpeg	Chicken breast, baked, broiled, or roasted, skin not eaten, from raw, Eggplant, cooked, made with oil, Cauliflower, cooked, from fresh, made with oil, Tomatoes, cooked, from fresh, NS as to method, Bread, whole wheat, Cheese, goat	['oil', 'pepper', 'salt', 'clove', 'onion', 'mushroom']	{'tomato', 'bread', 'oil', 'wheat', 'cheese', 'eggplant', 'cauliflower', 'chicken'}	{'salt', 'oil', 'onion', 'pepper', 'clove', 'mushroom'}	0.142857
debca1314d46809654face516fc0.jpeg	Macaroni or noodles with cheese, Broccoli, cooked, from fresh, fat not added in cooking	['broccoli', 'rice', 'chicken', 'pepper', 'butter', 'oil', 'onion', 'salt', 'soy_sauce']	{'cheese', 'macaroni', 'noodle', 'broccoli'}	{'salt', 'oil', 'butter', 'onion', 'rice', 'pepper', 'chicken', 'soysauce', 'broccoli'}	0.153846
6526947f4f3fbc4e0c16ea03654c.jpeg	Tangerine, raw	['sugar', 'water', 'egg', 'salt']	{'tangerine'}	{'sugar', 'salt', 'egg'}	0
b272f6fd4357aacd817608a619f4.jpeg	Chocolate, sweet or dark, Chocolate, sweet or dark	['water', 'paper']	{'chocolate'}	{'paper'}	0
506aa6944c5a9d375a9c4ead894b.jpeg	Rice, white, with tomatoes and/or tomato-based sauce, fat not added in cooking, Egg, whole, fried with oil, Seaweed, cooked, NS as to fat added in cooking	['rice', 'milk', 'salt', 'coconut', 'sugar', 'egg']	{'seaweed', 'tomato', 'oil', 'rice', 'egg'}	{'salt', 'coconut', 'sugar', 'rice', 'egg', 'milk'}	0.363636
568b45bb4e7b8df57ea801561bf7.jpeg	Tiramisu	['sugar', 'salt', 'butter', 'pepper']	{'salt', 'date', 'vanilla', 'espresso', 'milk', 'cacao', 'cashew', 'flour'}	{'sugar', 'salt', 'butter', 'pepper'}	0.166667
f0fa8c1a4800ab82b7e84a717e0e.jpeg	Kiwi fruit, raw	['sugar', 'egg', 'blueberries', 'banana', 'milk', 'water']	{'kiwi'}	{'blueberry', 'sugar', 'banana', 'egg', 'milk'}	0
6281339c46bbb6f7123dac9deff7.jpeg	Oatmeal, regular or quick, made with milk, fat not added in cooking, Raspberries, raw, NS as to color	['milk', 'sugar', 'egg', 'water', 'raspberries', 'extract']	{'raspberry', 'oatmeal', 'milk'}	{'extract', 'sugar', 'raspberry', 'egg', 'milk'}	0.5
cfdc4dbb4dc89a55267c2901f281.jpeg	Bread, white, Egg, whole, fried with oil, Pork bacon, NS as to fresh, smoked or cured, cooked, Water, tap	['egg', 'bread', 'cheese', 'bacon', 'pepper', 'butter']	{'bread', 'oil', 'pork', 'egg', 'bacon'}	{'bread', 'cheese', 'butter', 'pepper', 'egg', 'bacon'}	0.545455
d3306e59427389ae6aa95a796147.jpeg	Egg omelet or scrambled egg, made with cooking spray, Kale, cooked, from fresh, fat not added in cooking, Sweet potato, baked, peel eaten, fat added in cooking, NS as to type of fat	['pepper', 'salt', 'butter', 'carrot', 'onion', 'oil']	{'potato', 'egg', 'kale', 'omelet'}	{'salt', 'oil', 'onion', 'butter', 'pepper', 'carrot'}	0
23abebce42fe9be5cfd243b627b2.jpeg	Chocolate beverage powder, dry mix, not reconstituted	['water', 'milk', 'sugar', 'ice']	{'chocolate'}	{'sugar', 'ice', 'milk'}	0
6bd3114341e7aacc8dc8b57d1a49.jpeg	Banana, raw	['pepper', 'salt']	{'banana'}	{'salt', 'pepper'}	0
e9087b094e84843301857fff831f.jpeg	Croissant	['egg', 'salt', 'butter', 'sugar', 'milk', 'cinnamon', 'flour', 'syrup']	{'salt', 'sugar', 'oil', 'yeast', 'milk', 'flour'}	{'salt', 'syrup', 'sugar', 'cinnamon', 'butter', 'egg', 'milk', 'flour'}	0.571429
4ea0532945328d74106d3b68ab8e.jpeg	Carbonated water, unsweetened	['salt', 'juice', 'vodka', 'water']	set()	{'salt', 'juice', 'vodka'}	0
0fe2524b4d62a6a01f576c2ed3f8.jpeg	Banana, raw	['milk', 'sugar', 'coffee', 'water']	{'banana'}	{'sugar', 'coffee', 'milk'}	0
0482d243413ab09f693445f32e86.jpeg	Chicken breast, fried, coated, skin / coating eaten, from fast food / restaurant, Cheese, Parmesan, hard, Potato, mashed, from restaurant, Beans, string, green, cooked, from fresh, with mushroom sauce, Tomatoes, cooked, from fresh, NS as to method	['tomato', 'cheese', 'chicken', 'pepper', 'asparagus', 'butter', 'oil']	{'mushroom', 'tomato', 'cheese', 'potato', 'bean', 'green', 'chicken', 'parmesan'}	{'tomato', 'cheese', 'oil', 'butter', 'pepper', 'asparagus', 'chicken'}	0.4
71c42a2149cfb00a636b805e0319.jpeg	Mixed salad greens, raw, Cheese, Cheddar, Carrots, raw, Chickpeas, dry, cooked, NS as to fat added in cooking, Cucumber, raw, Honey mustard dressing	['pepper', 'onion', 'oil', 'salt', 'cauliflower', 'carrot']	{'chickpea', 'honey', 'cheese', 'cheddar', 'cucumber', 'mustard', 'salad', 'carrot', 'green'}	{'salt', 'oil', 'onion', 'pepper', 'carrot', 'cauliflower'}	0.133333
184bf8dc4658892f1e30e6b4f901.jpeg	Cookie, chocolate chip, made from home recipe or purchased at a bakery, Peanut butter	['sugar', 'flour', 'egg', 'butter', 'salt', 'baking_soda', 'extract', 'baking_powder']	{'vanilla', 'peanut', 'sugar', 'butter', 'chocolate', 'egg', 'flour'}	{'salt', 'extract', 'bakingsoda', 'sugar', 'butter', 'bakingpowder', 'egg', 'flour'}	0.533333
0ae1b9f84b1badca86b477b78e9f.jpeg	Vodka, Soft drink, NFS, Lemon juice, 100%, freshly squeezed	['water', 'sugar', 'juice', 'ice', 'lemon']	{'juice', 'lemon', 'vodka'}	{'sugar', 'ice', 'juice', 'lemon'}	0.571429
57962fdc4f9a9f68584a96a21d62.jpeg	Egg, whole, fried with cooking spray, Raspberries, raw, NS as to color, Peach, raw	['egg', 'pepper', 'butter', 'salt', 'milk']	{'raspberry', 'egg', 'peach'}	{'salt', 'butter', 'pepper', 'egg', 'milk'}	0.25
ade55fdc4c5fa17059b1e880431e.jpeg	Bread, whole wheat	['sugar', 'flour', 'salt', 'yeast', 'cinnamon', 'egg', 'baking_powder', 'butter', 'water', 'milk']	{'salt', 'cornstarch', 'sugar', 'oil', 'flour', 'yeast'}	{'salt', 'sugar', 'cinnamon', 'flour', 'butter', 'bakingpowder', 'egg', 'milk', 'yeast'}	0.533333
11c72ba1414d9e37673c1eaf1a7b.jpeg	Creamy dressing, milk, buttermilk, fluid, cultured, lowfat, salad dressing, mayonnaise, regular, cream, sour, cultured, vinegar, red wine, cheese, parmesan, hard, chives, raw, spices, pepper, black	['sugar', 'water', 'milk']	{'chive', 'wine', 'buttermilk', 'cream', 'cheese', 'pepper', 'mayonnaise', 'salad', 'milk', 'vinegar', 'parmesan', 'spice'}	{'sugar', 'milk'}	0.142857
864ea86d4d5ebac8a84c0dc0e14c.jpeg	Pork and vegetables including carrots, broccoli, and/or dark-green leafy; no potatoes, soy-based sauce, Rice, brown, cooked, fat not added in cooking	['oil', 'soy_sauce', 'mushroom', 'onion', 'water']	{'soy', 'vegetable', 'rice', 'carrot', 'pork', 'potato', 'green', 'broccoli'}	{'oil', 'mushroom', 'soysauce', 'onion'}	0
69e4dad84caa9e0f82fec290becc.jpeg	Bread, Italian, Grecian, Armenian, Mustard, Hot pepper sauce, Ham, prepackaged or deli, luncheon meat, Pork, NS as to cut, cooked, NS as to fat eaten, Cheese, Swiss	['cheese', 'chicken', 'butter', 'oil']	{'bread', 'cheese', 'pepper', 'mustard', 'meat', 'ham', 'pork', 'swiss'}	{'cheese', 'oil', 'chicken', 'butter'}	0.166667
785321824028afaa876a7ae86bcb.jpeg	Egg, whole, fried without fat, Turkey or chicken sausage, Banana, raw	['sugar', 'egg', 'butter', 'milk', 'salt', 'flour']	{'banana', 'sausage', 'egg', 'turkey', 'chicken'}	{'salt', 'sugar', 'butter', 'egg', 'milk', 'flour'}	0.181818
b59f1c0c4f8aa99a4499251c2f58.jpeg	Banana, raw	['sugar', 'salt']	{'banana'}	{'sugar', 'salt'}	0
f2d736134657882064e2372a3913.jpeg	Cookie, peanut butter, wheat flour, white, all-purpose, unenriched, leavening agents, baking soda, salt, table, seeds, flaxseed, water, bottled, generic, sugars, brown, peanut butter, smooth style, without salt, margarine, regular, 80% fat, composite, stick, without salt, beverages, almond milk, unsweetened, shelf stable, vanilla extract, oil, corn, peanut, and olive, spartan, real semi-sweet cho…	['chocolate', 'butter', 'cheese']	{'vanilla', 'peanut', 'wheat', 'butter', 'olive', 'chocolate', 'beverage', 'extract', 'stick', 'flaxseed', 'milk', 'flour', 'oil', 'soda', 'cookie', 'margarine', 'seed', 'chip', 'salt', 'sugar', 'corn', 'agent', 'almond'}	{'cheese', 'chocolate', 'butter'}	0.153846
02387bea40cab8b7347263c29b09.jpeg	Tea, hot, herbal	['water', 'gelatin', 'sugar', 'milk']	{'tea'}	{'sugar', 'gelatin', 'milk'}	0
a546ed644c10ad135846baac704c.jpeg	Trail mix with chocolate	['butter', 'cereal', 'sugar', 'candies', 'corn']	{'salt', 'date', 'macadamia', 'mulberry', 'oil', 'goji', 'pistachio', 'raisin', 'apricot', 'cashew', 'almond', 'cranberriy'}	{'sugar', 'cereal', 'corn', 'butter', 'candy'}	0
e013761543b9b05d85f495a47455.jpeg	Pumpkin seeds, salted	['cheese', 'pasta', 'pepper', 'butter', 'cream']	{'pumpkin', 'seed'}	{'cheese', 'cream', 'butter', 'pepper', 'pasta'}	0
f903c56b4547bf38ef3d428872c9.jpeg	Beef, NS as to cut, cooked, NS as to fat eaten, Cream of chicken soup, canned, condensed, Broth, beef, dry (bouillon), Carrots, cooked, from fresh, glazed, Potato, roasted, from fresh, peel eaten, made with oil	['onion', 'pepper', 'salt', 'beef']	{'potato', 'cream', 'oil', 'broth', 'soup', 'beef', 'carrot', 'chicken'}	{'salt', 'onion', 'beef', 'pepper'}	0.166667
ffff194042009d63e602c2721171.jpeg	Pasta with cream sauce, meat, and added vegetables, restaurant	['pepper', 'onion', 'butter', 'cream']	{'vegetable', 'cream', 'pasta', 'meat'}	{'cream', 'onion', 'butter', 'pepper'}	0.25
c55f139246ed823449b2fb6bfe20.jpeg	Beer, higher alcohol	['juice', 'water', 'sugar', 'ice']	{'beer'}	{'juice', 'ice', 'sugar'}	0
95bb830f4b4ea3624f18a4c47f42.jpeg	Cake or cupcake, chocolate, devil's food or fudge, with icing or filling, butter, without salt, salad dressing, mayonnaise, regular, candies, semisweet chocolate, sugars, powdered, salt, table	['sugar', 'butter', 'cheese', 'cookie', 'cream']	{'salt', 'sugar', 'oil', 'butter', 'candy', 'chocolate', 'egg', 'milk', 'fudge', 'flour'}	{'sugar', 'cream', 'cheese', 'butter', 'cookie'}	0.266667
205bd73d4936858e07f388401ef3.jpeg	Potato, roasted, from fresh, peel eaten, made with oil, Asparagus, cooked, from fresh, made with oil, Turkey or chicken sausage	['pepper', 'oil', 'onion', 'salt', 'butter', 'clove']	{'oil', 'sausage', 'turkey', 'chicken', 'asparagus', 'potato'}	{'salt', 'oil', 'onion', 'butter', 'pepper', 'clove'}	0.166667
866kt907e7r34hi4on292k0ujxb0.jpeg	Tea, hot, leaf, black, Sugar, NFS, Milk, whole	['milk', 'coffee', 'sugar', 'water']	{'sugar', 'tea', 'milk'}	{'sugar', 'coffee', 'milk'}	0.666667
8509984f428cb1ddcf19ffca93aa.jpeg	Coffee, espresso, Milk, whole	['sugar', 'milk', 'cream', 'butter']	{'milk', 'espresso', 'coffee'}	{'sugar', 'cream', 'butter', 'milk'}	0.285714
0a62d01f489fbbe6e2ec5ff8cd11.jpeg	Coffee, Latte, nonfat, flavored	['cream', 'coffee', 'sugar', 'ice', 'water']	{'latte', 'coffee'}	{'sugar', 'cream', 'ice', 'coffee'}	0.333333
127ac50b454ab60ca3a1d96e8859.jpeg	Celery, raw	['cucumber', 'butter', 'salt']	{'celery'}	{'salt', 'butter', 'cucumber'}	0
uzn8tqz9vhaer3fna70374o6zyoq.jpeg	Avocado, raw	['avocado', 'cucumber', 'zucchini', 'pepper', 'onion', 'oil']	{'avocado'}	{'zucchini', 'oil', 'onion', 'cucumber', 'pepper', 'avocado'}	0.285714
38029f5445a6af71ef4165c7f913.jpeg	Coffee, brewed, Coffee creamer, liquid, flavored	['chocolate', 'milk', 'sugar', 'coffee', 'water']	{'coffee'}	{'sugar', 'chocolate', 'coffee', 'milk'}	0.4
5c7a62ce4828adc81a16c1cb599d.jpeg	Lettuce, raw, Chicken, NS as to part and cooking method, skin not eaten, Cheese, Parmesan, dry grated, Tomatoes, raw, Avocado, raw, Croutons, Caesar dressing	['tomato', 'pepper', 'lettuce', 'avocado', 'cucumber', 'onion', 'salt', 'bacon', 'juice']	{'tomato', 'cheese', 'crouton', 'chicken', 'lettuce', 'parmesan', 'avocado'}	{'salt', 'tomato', 'onion', 'cucumber', 'pepper', 'juice', 'bacon', 'lettuce', 'avocado'}	0.375
014ab5cd45a8b841a834028db33f.jpeg	Macaroni or pasta salad, made with Italian dressing	['pepper', 'pasta', 'salt', 'oil', 'butter', 'clove']	{'macaroni', 'salad', 'pasta'}	{'salt', 'oil', 'butter', 'pepper', 'clove', 'pasta'}	0.222222
2b2ee02a470c880de36f40630d68.jpeg	Banana, raw	['water', 'salt']	{'banana'}	{'salt'}	0
cq06o0o4g0pq2mubitnvvbgfze6k.jpeg	Apple, raw	['egg', 'flour', 'salt', 'butter', 'sugar', 'milk']	{'apple'}	{'salt', 'sugar', 'butter', 'egg', 'milk', 'flour'}	0
b790ad9b49e7a50065886ff8d7b2.jpeg	Coffee, brewed	['soy_sauce', 'sugar', 'butter']	{'coffee'}	{'sugar', 'soysauce', 'butter'}	0
be40d2b04131bbe36177406a2d66.jpeg	Coffee, brewed, Peanut butter, Apple, raw	['water', 'sugar', 'coffee', 'garlic', 'salt', 'pepper', 'onion']	{'apple', 'butter', 'peanut', 'coffee'}	{'salt', 'garlic', 'sugar', 'onion', 'pepper', 'coffee'}	0.2
acb51999480f9e95c33190c1054a.jpeg	Orange, raw, Egg omelet or scrambled egg, made with oil, Bread, whole wheat, toasted, Peanut butter	['pepper', 'butter', 'lemon', 'salt']	{'peanut', 'bread', 'oil', 'wheat', 'butter', 'orange', 'egg', 'omelet'}	{'salt', 'butter', 'lemon', 'pepper'}	0.166667
44ec58f14eaab78a3ba71246a412.jpeg	Jambalaya with meat and rice, Bratwurst, Shrimp, baked or broiled, made without fat	['seeds', 'oil', 'salt', 'cinnamon', 'almonds']	{'bratwurst', 'jambalaya', 'rice', 'shrimp', 'meat'}	{'salt', 'cinnamon', 'oil', 'seed', 'almond'}	0
9ebb3ecb44898905672ef8670de6.jpeg	Peanut butter	['salt', 'pepper', 'tahini', 'juice']	{'butter', 'peanut'}	{'salt', 'tahini', 'juice', 'pepper'}	0
f3861b494bea8f009fa909466df3.jpeg	Pasta, whole grain, cooked, Squash, summer, yellow or green, cooked, from fresh, made with oil, Squash, summer, yellow or green, cooked, from fresh, made with oil, Asparagus, cooked, from fresh, made with oil, Pesto sauce, Chicken breast, baked or broiled, skin not eaten, from pre-cooked	['pepper', 'oil', 'zucchini', 'mushroom', 'onion', 'salt', 'squash', 'clove']	{'oil', 'pesto', 'asparagus', 'chicken', 'green', 'pasta', 'squash'}	{'salt', 'zucchini', 'oil', 'onion', 'pepper', 'clove', 'mushroom', 'squash'}	0.266667
b15d3ddb4ad4957062f9f36dfec4.jpeg	Rice, white, cooked, fat not added in cooking, Quinoa, fat not added in cooking, Chickpeas, dry, cooked, fat added in cooking, NS as to type of fat, Okra, cooked, from fresh, fat not added in cooking, Eggplant, cooked, fat not added in cooking, Garlic, cooked, Olive oil	['mushroom', 'onion', 'pepper', 'oil', 'butter', 'clove', 'salt', 'broth', 'wine']	{'chickpea', 'garlic', 'oil', 'rice', 'olive', 'eggplant', 'quinoa', 'okra'}	{'salt', 'wine', 'oil', 'onion', 'butter', 'broth', 'pepper', 'clove', 'mushroom'}	0.117647
0e7cf3ea4d17bacbde279b758c2a.jpeg	Cereal (Nature's Path Organic Flax Plus), cocoa, dry powder, unsweetened, sugars, granulated, spices, cinnamon, ground, vanilla extract	['seeds', 'oil', 'salt', 'clove']	{'extract', 'vanilla', 'sugar', 'cereal', 'flax', 'cinnamon', 'cocoa', 'nature', 'spice'}	{'salt', 'seed', 'clove', 'oil'}	0
930c67dc4cf39b70d47d4cbdce3e.jpeg	Coffee, brewed, Coffee creamer, liquid, flavored	['sugar', 'milk', 'cream', 'coffee']	{'coffee'}	{'sugar', 'cream', 'coffee', 'milk'}	0.4
0f63b35d4229a39f8fa5bab94881.jpeg	Seaweed soup, Rice, white, cooked, fat not added in cooking	['water', 'onion', 'salt', 'stock', 'pepper']	{'seaweed', 'soup', 'rice'}	{'salt', 'onion', 'stock', 'pepper'}	0
50ec493349eaaf47eea8f7668842.jpeg	Tea, hot, herbal, Whiskey, Honey	['water', 'sugar', 'coffee']	{'tea', 'honey', 'whiskey'}	{'sugar', 'coffee'}	0
be0b775d4796b6e85d56e45ea339.jpeg	Pork chop, fried, lean and fat eaten, Peppers, green, cooked, made with oil, Potato, scalloped, from fresh, Spinach, cooked, from fresh, fat not added in cooking	['oil', 'pepper', 'onion', 'mushroom', 'soy_sauce', 'clove', 'eggplant', 'salt', 'stock', 'carrot']	{'oil', 'pepper', 'spinach', 'pork', 'potato', 'green'}	{'salt', 'oil', 'onion', 'stock', 'pepper', 'clove', 'eggplant', 'carrot', 'mushroom', 'soysauce'}	0.25
f044f9ac44e4a40eb05400a55a92.jpeg	Waffle, chocolate, from frozen, Peanut butter, lower sodium and lower sugar	['sugar', 'cream', 'butter', 'salt']	{'salt', 'vanilla', 'peanut', 'buttermilk', 'sugar', 'butter', 'chocolate', 'egg', 'milk', 'flour'}	{'sugar', 'cream', 'butter', 'salt'}	0.428571
e8f5091448a3875fafe980d5695a.jpeg	Milk, reduced fat (2%)	['milk', 'water', 'ice', 'sugar']	{'milk'}	{'sugar', 'ice', 'milk'}	0.5
00f490ab4acebe947c28b4156fe4.jpeg	Orange, raw	['sugar', 'flour', 'salt', 'egg', 'milk', 'extract', 'baking_powder', 'butter', 'raisins']	{'orange'}	{'salt', 'extract', 'sugar', 'butter', 'bakingpowder', 'egg', 'milk', 'raisin', 'flour'}	0
5e6d952749318584325786c7b417.jpeg	Persimmon, raw	['water', 'juice', 'curacao', 'ice']	{'persimmon'}	{'juice', 'ice', 'curacao'}	0
3d3d690440dfb6acf9f14d117487.jpeg	Coffee, brewed, decaffeinated, Coffee creamer, liquid, sugar free, flavored	['chocolate', 'water', 'sugar', 'coffee', 'extract']	{'sugar', 'coffee'}	{'sugar', 'chocolate', 'extract', 'coffee'}	0.666667
6d430721423b82a15b0da435888c.jpeg	Dumpling, steamed, filled with meat, poultry, or seafood, Chicken breast, fried, coated, skin / coating eaten, from raw, Gravy or sauce, made with soy sauce, stock or bouillon, cornstarch	['oil', 'flour', 'salt', 'chicken', 'pepper', 'egg', 'soy_sauce', 'water']	{'soy', 'gravy', 'cornstarch', 'stock', 'meat', 'chicken', 'seafood'}	{'salt', 'oil', 'pepper', 'egg', 'chicken', 'soysauce', 'flour'}	0.142857
7eabc94a47ca91c1c75dbd6cfadb.jpeg	Crepe, plain, Pork bacon, NS as to fresh, smoked or cured, cooked, Honey	['cinnamon', 'apple', 'cheese', 'butter', 'sugar']	{'honey', 'crepe', 'pork', 'bacon'}	{'cinnamon', 'sugar', 'cheese', 'butter', 'apple'}	0
75abbb7545f985a78b02946bee78.jpeg	Lettuce, raw, Chicken or turkey broth, bouillon, or consomme, Mushrooms, cooked, from fresh, fat not added in cooking, Lettuce, raw, Radish, daikon, cooked, fat not added in cooking, Pork roast, shoulder, cooked, lean only eaten, Vegetarian burger or patty, meatless, no bun	['onion', 'pepper', 'chicken', 'salt', 'butter', 'water', 'broth', 'mushroom']	{'mushroom', 'roast', 'consomme', 'broth', 'burger', 'bun', 'pork', 'chicken', 'turkey', 'lettuce', 'radish'}	{'salt', 'mushroom', 'onion', 'butter', 'broth', 'pepper', 'chicken'}	0.333333
e4194cd948e097770428338f8718.jpeg	Chicken or turkey with teriyaki, Rice, white, cooked, NS as to fat added in cooking, Shrimp, coated, fried, made with oil, Salmon, baked or broiled, made with oil	['salt', 'egg', 'oil', 'rice', 'sugar']	{'salmon', 'teriyaki', 'oil', 'rice', 'shrimp', 'turkey', 'chicken'}	{'salt', 'sugar', 'oil', 'rice', 'egg'}	0.333333
ac8ab32e4607af36acfeb52f4606.jpeg	Crackers, NFS, Carrots, raw, Hummus, flavored, Cheese, Mozzarella, whole milk, Blackberries, raw	['pepper', 'butter', 'egg']	{'hummus', 'cheese', 'mozzarella', 'blackberry', 'cracker', 'carrot', 'milk'}	{'butter', 'egg', 'pepper'}	0
70b9ec4549dd99c96d00eb12e386.jpeg	Coffee, brewed	['sugar', 'water', 'coffee']	{'coffee'}	{'sugar', 'coffee'}	0.666667
6c42647049e6b910746b253a642e.jpeg	Carrots, cooked, from fresh, glazed, Rice, white, with soy-based sauce, fat not added in cooking, Cauliflower, from fresh, creamed, Soy sauce, reduced sodium	['oil', 'pepper', 'shrimp', 'salt', 'clove', 'cauliflower', 'ginger', 'rice', 'soy_sauce', 'sugar']	{'cauliflower', 'soy', 'carrot', 'rice'}	{'salt', 'sugar', 'oil', 'pepper', 'rice', 'clove', 'shrimp', 'ginger', 'cauliflower', 'soysauce'}	0.285714
914f47984401a45190539c620deb.jpeg	Chocolate, sweet or dark	['chocolate', 'water', 'chips', 'sugar']	{'chocolate'}	{'chip', 'chocolate', 'sugar'}	0.5
94aaca1c48f998d08d839f37b3f2.jpeg	Avocado, raw	['oil', 'pepper', 'salt', 'zucchini', 'cheese', 'egg']	{'avocado'}	{'salt', 'zucchini', 'cheese', 'oil', 'pepper', 'egg'}	0
7c858b2441fe8653edf694947b9e.jpeg	Chicken breast, baked, broiled, or roasted with marinade, skin not eaten, from raw, Chicken or turkey and vegetables including carrots, broccoli, and/or dark-green leafy; no potatoes, soy-based sauce, Potato, boiled, from fresh, peel not eaten, made with oil, Gravy, mushroom, Peppers, green, cooked, made with oil, Peppers, hot, cooked, from fresh, fat added in cooking, NS as to type of fat	['carrot', 'onion', 'pepper', 'oil', 'potato', 'salt', 'broth', 'clove', 'thyme', 'water']	{'soy', 'mushroom', 'gravy', 'vegetable', 'potato', 'oil', 'pepper', 'carrot', 'turkey', 'chicken', 'green', 'broccoli'}	{'salt', 'oil', 'onion', 'broth', 'pepper', 'clove', 'carrot', 'potato', 'thyme'}	0.380952
95d6723a457fae8d3bc52b29ae2c.jpeg	Lettuce, arugula, raw, Mixed salad greens, raw, Spinach, raw, Creamy dressing, Meat loaf made with beef	['pepper', 'salt', 'onion', 'oil', 'egg', 'parsley']	{'arugula', 'beef', 'spinach', 'salad', 'meat', 'lettuce', 'green'}	{'salt', 'parsley', 'oil', 'onion', 'pepper', 'egg'}	0
8e065d3445b0af44f56485ac4136.jpeg	Cabbage, green, cooked, fat not added in cooking, Ground beef, cooked, Onions, cooked, from fresh, fat not added in cooking, Egg, whole, boiled or poached, Cream, heavy, Parsley, raw, Cheese, Cheddar, Bread, white, made from home recipe or purchased at a bakery	['sugar', 'butter', 'salt', 'egg', 'pecans', 'pepper']	{'parsley', 'cheese', 'cream', 'cheddar', 'onion', 'bread', 'beef', 'green', 'egg', 'cabbage'}	{'salt', 'sugar', 'butter', 'pecan', 'pepper', 'egg'}	0.125
c1c5ba804585b55dc27aafa0dc6a.jpeg	Shrimp, coated, fried, made with oil, Dumpling, steamed, filled with meat, poultry, or seafood, Shrimp, steamed or boiled	['sugar', 'butter', 'extract', 'flour', 'water', 'egg']	{'oil', 'shrimp', 'meat', 'seafood'}	{'extract', 'sugar', 'butter', 'egg', 'flour'}	0
de12fc0242468972f8ee1a9795cd.jpeg	Sauerkraut, cooked, NS as to fat added in cooking	['egg', 'onion', 'water']	{'sauerkraut'}	{'onion', 'egg'}	0
9a8b737c484890f8765402c97bbd.jpeg	Rice, brown, cooked, fat added in cooking, made with oil, Cucumber, raw, Broccoli, cooked, from fresh, fat not added in cooking, Chicken tenders or strips, breaded, from other sources, Salsa, red, commercially-prepared, Water, tap	['oil', 'flour', 'salt', 'egg', 'chicken', 'pepper', 'onion']	{'source', 'salsa', 'oil', 'tender', 'cucumber', 'rice', 'strip', 'chicken', 'broccoli'}	{'salt', 'oil', 'onion', 'pepper', 'egg', 'chicken', 'flour'}	0.25
cc40556c490fa52f7bd5914ae71a.jpeg	Tortilla, flour, Ground beef patty, cooked, Onions, cooked, NS as to form, NS as to fat added in cooking, Queso Fresco, Sour cream	['pepper', 'tortilla', 'salt', 'oil', 'onion', 'clove']	{'tortilla', 'cream', 'onion', 'beef', 'flour'}	{'salt', 'tortilla', 'oil', 'onion', 'pepper', 'clove'}	0.363636
56d5044a430aabd3cc0d1c6550e5.jpeg	Chicken breast, baked, broiled, or roasted, skin not eaten, from raw, Olive oil, Squash, winter type, mashed, fat added in cooking, no sugar added in cooking, Lentils, dry, cooked, fat not added in cooking, Rice, brown, cooked, fat not added in cooking, Onions, cooked, from fresh, fat not added in cooking, Garlic, cooked	['pepper', 'onion', 'salt', 'oil', 'squash', 'clove']	{'garlic', 'sugar', 'oil', 'lentil', 'onion', 'rice', 'olive', 'chicken', 'squash'}	{'salt', 'oil', 'onion', 'pepper', 'clove', 'squash'}	0.4
fce022324e898cc15bb873ef4568.jpeg	Mayonnaise, regular, Mixed salad greens, raw, Romaine lettuce, raw, Egg, whole, boiled or poached, Salad dressing, fat free, NFS, Bread stuffing, Olive oil, Alfalfa sprouts, raw	['pepper', 'oil', 'salt', 'cheese', 'lettuce', 'vinegar', 'mustard']	{'bread', 'oil', 'olive', 'sprout', 'alfalfa', 'salad', 'mayonnaise', 'romaine', 'egg', 'stuffing', 'lettuce', 'green'}	{'salt', 'cheese', 'oil', 'pepper', 'mustard', 'vinegar', 'lettuce'}	0.210526
36d54d464955bb5a0695d5a79c85.jpeg	Ice cream cone, no topping, flavors other than chocolate	['avocado', 'salt', 'egg', 'mayonnaise', 'juice']	{'cream', 'ice', 'flavor', 'chocolate'}	{'salt', 'juice', 'mayonnaise', 'egg', 'avocado'}	0
dd7ca63a4faf9ab0e499af0e9e33.jpeg	Chicken breast, baked, broiled, or roasted, skin eaten, from raw, Carrots, cooked, from fresh, fat not added in cooking, Potato, boiled, from fresh, peel not eaten, fat not added in cooking, Cabbage, green, cooked, fat not added in cooking, Milk, whole, Flour, white, all-purpose, Bread, French or Vienna, Water, tap	['pepper', 'onion', 'butter', 'bread', 'mushroom', 'flour', 'salt', 'broth', 'cream', 'stock']	{'bread', 'green', 'carrot', 'milk', 'chicken', 'potato', 'cabbage', 'flour'}	{'salt', 'bread', 'cream', 'onion', 'butter', 'broth', 'stock', 'pepper', 'mushroom', 'flour'}	0.222222
464da55a4eea84ee0a17cbf6cbd8.jpeg	Spinach, raw, Romaine lettuce, raw, Pepper, sweet, red, raw, Chicken breast, sauteed, skin not eaten, Italian dressing, made with vinegar and oil	['pepper', 'oil', 'chicken', 'vinegar', 'lettuce', 'clove', 'onion', 'salt', 'soy_sauce', 'juice']	{'oil', 'pepper', 'spinach', 'romaine', 'vinegar', 'chicken', 'lettuce'}	{'salt', 'oil', 'soysauce', 'onion', 'pepper', 'juice', 'clove', 'vinegar', 'chicken', 'lettuce'}	0.588235
bc230e5545828fbe69d241e8bb04.jpeg	Turkey, ground, Broccoli, cooked, from fresh, made with butter, Peppers, green, cooked, made with butter, Spinach, raw, Soup, mostly noodles	['oil', 'soy_sauce', 'pepper', 'chicken', 'clove', 'onion', 'ginger', 'water', 'broth']	{'butter', 'soup', 'pepper', 'noodle', 'spinach', 'turkey', 'green', 'broccoli'}	{'oil', 'onion', 'broth', 'pepper', 'clove', 'ginger', 'chicken', 'soysauce'}	0.125
1a8d059b43218c2a2f3d1bf731fc.jpeg	Guacamole, NFS, Chicken breast, sauteed, skin not eaten, Peppers, green, cooked, made with oil, Onions, cooked, from fresh, made with oil	['salt', 'chicken', 'pepper', 'onion', 'oil']	{'salt', 'garlic', 'sugar', 'corn', 'onion', 'jalapeno', 'pepper', 'cilantro', 'avocado'}	{'salt', 'oil', 'onion', 'pepper', 'chicken'}	0.428571
cb2820c64ac5a5b29dd431e3359f.jpeg	Persimmon, raw	['carrot', 'water', 'soy_sauce', 'sugar']	{'persimmon'}	{'sugar', 'soysauce', 'carrot'}	0
43fdc3c746469bc367e4233264e2.jpeg	Milk, reduced fat (2%)	['sugar', 'water', 'milk', 'extract']	{'milk'}	{'sugar', 'extract', 'milk'}	0.5
4171dde145819d8ed1d4ef19298f.jpeg	Dumpling, steamed, filled with meat, poultry, or seafood	['salt', 'flour', 'water', 'milk', 'sugar']	{'meat', 'seafood'}	{'salt', 'sugar', 'milk', 'flour'}	0
7c7d3c5d49beb8b36817bcc78016.jpeg	Cereal (Quaker Cap'n Crunch's Crunchberries), Almond milk, unsweetened	['butter', 'chips', 'strawberries', 'cereal', 'chocolate']	{'crunch', 'cereal', 'milk', 'almond', 'crunchberries'}	{'cereal', 'butter', 'chocolate', 'chip', 'strawberry'}	0.2
09e584154642a88e76b58f41410c.jpeg	Tangerine, raw	['water', 'orange', 'sugar', 'juice']	{'tangerine'}	{'sugar', 'orange', 'juice'}	0
e14bfc7e448698553f8c5bb0309d.jpeg	Coffee, instant, reconstituted, Milk, NFS	['milk', 'sugar', 'cinnamon', 'coffee', 'water']	{'milk', 'coffee'}	{'sugar', 'cinnamon', 'coffee', 'milk'}	0.666667
b2f980924e9a819f0c99c0db0275.jpeg	Pasta, whole grain, with tomato-based sauce and poultry, home recipe, Cheese, Parmesan, hard	['cheese', 'pepper', 'pasta', 'oil', 'tomato', 'clove', 'onion', 'salt', 'basil']	{'cheese', 'parmesan', 'pasta', 'tomato'}	{'salt', 'tomato', 'cheese', 'oil', 'onion', 'pepper', 'clove', 'pasta', 'basil'}	0.461538
e1dea1524450adcdd5eae62679f4.jpeg	Bread, white, Cheese, Muenster, Butter, NFS	['bread', 'butter', 'sugar', 'mayonnaise', 'cheese']	{'bread', 'butter', 'cheese', 'muenster'}	{'bread', 'sugar', 'cheese', 'butter', 'mayonnaise'}	0.666667
9a94e8ad41849c5b361a515f4f80.jpeg	Cranberry juice, 100%, not a blend	['juice', 'ice', 'water', 'vodka']	{'juice', 'cranberry'}	{'juice', 'ice', 'vodka'}	0.4
98e46db341228cc5114f3969ddf4.jpeg	Milk, lactose free, reduced fat (2%)	['water', 'milk', 'sugar', 'ice']	{'milk'}	{'sugar', 'ice', 'milk'}	0.5
0d96e4264601b476277c7ee51232.jpeg	Kale, cooked, from fresh, made with oil, Salmon, baked or broiled, made with oil, Broccoli, cooked, from fresh, made with oil	['pepper', 'oil', 'salt', 'butter', 'cheese']	{'oil', 'salmon', 'broccoli', 'kale'}	{'salt', 'cheese', 'oil', 'butter', 'pepper'}	0.222222
b91ae22d4e0ea78bdb64105daad0.jpeg	Bread, white, Peanut butter, Jelly, all flavors, Raspberries, raw, NS as to color	['sugar', 'butter', 'chocolate', 'cocoa', 'cream', 'egg']	{'peanut', 'bread', 'butter', 'jelly', 'raspberry', 'flavor'}	{'sugar', 'cream', 'butter', 'chocolate', 'cocoa', 'egg'}	0.166667
ad872d734720acc009c26e50c311.jpeg	Egg, whole, fried with cooking spray, Pork bacon, NS as to fresh, smoked or cured, cooked, Bread, white, toasted, Butter, stick, salted, Queso Fresco, Cilantro, raw, Salsa, red, commercially-prepared	['pepper', 'butter', 'cheese', 'egg', 'bread', 'salt', 'mustard', 'parsley']	{'stick', 'salsa', 'bread', 'butter', 'cilantro', 'pork', 'egg', 'bacon'}	{'salt', 'parsley', 'cheese', 'bread', 'butter', 'pepper', 'mustard', 'egg'}	0.375
15cb84c94fb28424985ded12e896.jpeg	Bread, sour dough, Butter, stick, salted, Jam, preserve, all flavors	['sugar', 'egg', 'butter', 'milk', 'salt', 'flour', 'extract']	{'stick', 'bread', 'dough', 'butter', 'flavor'}	{'salt', 'extract', 'sugar', 'butter', 'egg', 'milk', 'flour'}	0.166667
1e07e56145d99a2723efbcb6b976.jpeg	Wine, table, red	['sugar', 'flour', 'butter', 'salt', 'egg', 'baking_powder', 'baking_soda']	{'wine'}	{'salt', 'bakingsoda', 'sugar', 'butter', 'bakingpowder', 'egg', 'flour'}	0
e4ba853d410190d5e8c53d7f4118.jpeg	Bagel, Butter, stick, salted, Pepper, sweet, red, raw	['sugar', 'flour', 'salt', 'egg', 'butter', 'extract', 'baking_powder', 'milk']	{'salt', 'garlic', 'flour', 'oil', 'onion', 'butter', 'pepper', 'sesame', 'egg', 'poppy', 'yeast'}	{'salt', 'extract', 'sugar', 'butter', 'bakingpowder', 'egg', 'milk', 'flour'}	0.421053
9fd2cc7b4f6e8cc00c1a24ca6944.jpeg	Chicken thigh, stewed, skin not eaten, Carrots, cooked, from fresh, fat not added in cooking, Mushrooms, cooked, from fresh, fat not added in cooking, Chicken or turkey broth, bouillon, or consomme, Spinach, cooked, from fresh, made with oil, Olive oil, Wine, table, red, Celery, cooked, fat not added in cooking, Onions, cooked, from fresh, fat not added in cooking	['pepper', 'onion', 'carrot', 'oil', 'salt', 'chicken', 'mushroom', 'broth', 'clove']	{'wine', 'mushroom', 'consomme', 'oil', 'onion', 'broth', 'celery', 'olive', 'spinach', 'carrot', 'turkey', 'chicken'}	{'salt', 'mushroom', 'oil', 'onion', 'broth', 'pepper', 'clove', 'carrot', 'chicken'}	0.571429
7fc0037c440798f7cf6b54ee9750.jpeg	Brussels sprouts, cooked, from fresh, fat not added in cooking, Cheese, Parmesan, dry grated, Mixed salad greens, raw, Carrots, raw, Tomatoes, raw, Onions, mature, raw, Italian dressing, made with vinegar and oil, Chicken breast, baked, broiled, or roasted, skin not eaten, from raw	['pepper', 'oil', 'salt', 'clove', 'onion', 'juice', 'lettuce', 'vinegar']	{'tomato', 'cheese', 'oil', 'onion', 'green', 'sprout', 'salad', 'carrot', 'vinegar', 'chicken', 'parmesan'}	{'salt', 'oil', 'onion', 'pepper', 'juice', 'clove', 'vinegar', 'lettuce'}	0.315789
1127f9064926a468197f1d563773.jpeg	Soybean curd	['water', 'ice', 'sugar']	{'soybean'}	{'sugar', 'ice'}	0
45f74d3445a986cf797c806a684d.jpeg	Seaweed soup, Mushrooms, cooked, from fresh, fat not added in cooking	['onion', 'sugar', 'oil', 'water', 'butter', 'pepper']	{'seaweed', 'mushroom', 'soup'}	{'sugar', 'oil', 'onion', 'butter', 'pepper'}	0
5f12c5bb4023bcbfcbacf1b92f2f.jpeg	Strawberries, raw, Chocolate, semi-sweet morsel	['sugar', 'strawberries', 'juice', 'salt', 'orange']	{'chocolate', 'strawberry'}	{'salt', 'sugar', 'juice', 'orange', 'strawberry'}	0.285714
0e92a0104433883e6f9ba136b444.jpeg	Apple, raw	['banana', 'pineapple', 'sugar']	{'apple'}	{'sugar', 'banana', 'pineapple'}	0
73369ada49aa99ff6ec3f72fb83e.jpeg	Pepper, sweet, green, raw	['sugar', 'water', 'juice', 'lemon', 'ice']	{'green', 'pepper'}	{'sugar', 'ice', 'juice', 'lemon'}	0
c22aae574e6b8ea24b878df04b67.jpeg	Crackers, NFS, Pretzels, hard, plain, salted, Cereal (General Mills Chex Rice), Peanuts, dry roasted, unsalted, Cereal (General Mills Cheerios), Cereal (General Mills Chex Wheat), Bagel chips	['sugar', 'egg', 'flour', 'salt', 'onion', 'pepper']	{'mill', 'peanut', 'cereal', 'wheat', 'bagel', 'pretzel', 'rice', 'cracker', 'chex', 'chip', 'cheerio'}	{'salt', 'sugar', 'onion', 'pepper', 'egg', 'flour'}	0
673e4f5a4c1aa3d41938d8c28e5e.jpeg	Pork chop, broiled or baked, lean and fat eaten, Bread, sour dough, Butter, stick, salted, Lettuce, raw, Lettuce, Boston, raw, Romaine lettuce, raw, Pepper, sweet, green, raw, Celery, raw, Chickpeas, dry, cooked, fat not added in cooking, Onions, mature, raw, Italian dressing, made with vinegar and oil	['pepper', 'oil', 'onion', 'salt', 'tomato', 'clove', 'lettuce', 'vinegar']	{'chickpea', 'stick', 'bread', 'dough', 'oil', 'butter', 'onion', 'celery', 'pepper', 'pork', 'romaine', 'vinegar', 'lettuce', 'green'}	{'salt', 'tomato', 'oil', 'onion', 'pepper', 'clove', 'vinegar', 'lettuce'}	0.454545
dc0bb91b487981d2cb3e51238a03.jpeg	Rice, white, cooked, fat not added in cooking, Salmon, baked or broiled, made with oil, Vegetable combination, including carrots, broccoli, and/or dark-green leafy; cooked, with soy-based sauce	['rice', 'salt', 'fillets', 'pepper', 'milk', 'oil']	{'soy', 'salmon', 'vegetable', 'oil', 'rice', 'carrot', 'green', 'broccoli'}	{'salt', 'oil', 'pepper', 'rice', 'milk', 'fillet'}	0.285714
2dccfcf84fa9b8114aa0fa9ecc8b.jpeg	Cheese, cottage, low fat	['sugar', 'cream', 'milk', 'extract']	{'cheese', 'cottage'}	{'sugar', 'cream', 'extract', 'milk'}	0
d620aa6b47049b10d662cb5c7faa.jpeg	Bread, white, Turkey, prepackaged or deli, luncheon meat, Tomatoes, raw, Cheese, Brick	['pepper', 'tomato', 'oil', 'salt', 'cheese', 'onion', 'vinegar']	{'tomato', 'bread', 'cheese', 'meat', 'turkey'}	{'salt', 'tomato', 'cheese', 'oil', 'onion', 'pepper', 'vinegar'}	0.333333
56a4386546f183a557cdab5c06bd.jpeg	Pepper, sweet, green, raw	['carrot', 'butter', 'pepper', 'peas', 'salt']	{'green', 'pepper'}	{'salt', 'pea', 'butter', 'pepper', 'carrot'}	0.285714
6e1c3ac44a43a289aa3b754a8f06.jpeg	Soy sauce, Vinegar, Sesame oil	['water', 'soy_sauce', 'sugar']	{'vinegar', 'soy', 'sesame', 'oil'}	{'sugar', 'soysauce'}	0
ca4a276e47bd94c9673e19785ceb.jpeg	Chicken curry, Rice, white, with tomatoes and/or tomato-based sauce, fat added in cooking	['onion', 'pepper', 'salt', 'butter', 'clove']	{'chicken', 'rice', 'tomato', 'curry'}	{'salt', 'onion', 'butter', 'pepper', 'clove'}	0
18bdc0ea4bb592ceb889ed5d969e.jpeg	Tofu and vegetables excluding carrots, broccoli, and dark-green leafy; no potatoes, with soy-based sauce, Corn, yellow, cooked, from frozen, made with oil, Tomato chili sauce, Potato, roasted, from fresh, peel eaten, made with oil, Water, tap	['onion', 'pepper', 'corn', 'oil', 'beans', 'salt', 'tomato', 'clove']	{'soy', 'tomato', 'vegetable', 'oil', 'corn', 'tofu', 'chili', 'carrot', 'potato', 'green', 'broccoli'}	{'salt', 'tomato', 'oil', 'corn', 'onion', 'bean', 'pepper', 'clove'}	0.315789
2040bf474b4b924617b14fa8a3bc.jpeg	Coffee, brewed	['sugar', 'water']	{'coffee'}	{'sugar'}	0
5588a5524e55b5cdee6efeee6fa0.jpeg	Banana, raw	['water', 'sugar', 'lemon', 'milk']	{'banana'}	{'sugar', 'lemon', 'milk'}	0
7a181c8146859a888b103bde1e05.jpeg	Oatmeal, instant, plain, made with water, fat not added in cooking	['sugar', 'butter', 'cinnamon', 'flour', 'salt', 'oats']	{'oatmeal'}	{'salt', 'sugar', 'cinnamon', 'butter', 'flour', 'oat'}	0
0364c1294e35a7e8fd01e4aeb5c8.jpeg	Coffee, brewed, Coffee creamer, liquid, flavored	['sugar', 'egg', 'milk']	{'coffee'}	{'sugar', 'egg', 'milk'}	0
992dd108444abdf3d5c15cafaf8b.jpeg	Banana, raw	['sugar', 'milk', 'chocolate']	{'banana'}	{'sugar', 'chocolate', 'milk'}	0
044ea8694b4b951a70c69f3422ba.jpeg	Onions, cooked, from fresh, fat not added in cooking, Garlic, cooked, Turkey, ground, Spaghetti sauce, Pasta, cooked, Cheese, Parmesan, dry grated, Basil, fresh	['pepper', 'onion', 'tomato', 'clove', 'oil', 'beef', 'salt', 'basil', 'wine', 'oregano']	{'garlic', 'cheese', 'onion', 'turkey', 'parmesan', 'pasta', 'spaghetti', 'basil'}	{'salt', 'wine', 'tomato', 'oil', 'onion', 'beef', 'pepper', 'oregano', 'clove', 'basil'}	0.222222
286398da4a5ab44eafc8f9ee858e.jpeg	Chicken or turkey noodle soup, home recipe	['carrot', 'onion', 'pepper', 'chicken', 'parsley', 'broth', 'salt', 'basil', 'clove', 'thyme', 'celery']	{'turkey', 'noodle', 'chicken', 'soup'}	{'salt', 'parsley', 'onion', 'broth', 'celery', 'pepper', 'clove', 'carrot', 'chicken', 'thyme', 'basil'}	0.133333
e52c0e60489fb9192e8368ce7d53.jpeg	Tea, hot, chai, with milk, Milk, lactose free, reduced fat (2%)	['milk', 'sugar', 'ice', 'extract']	{'tea', 'milk'}	{'sugar', 'extract', 'ice', 'milk'}	0.333333
d3366f8942c3b5aebc0f8ab5d8fe.jpeg	Yogurt, coconut milk, Chia seeds, Almonds, unsalted, Honey, Raspberries, raw, NS as to color	['raspberries', 'yogurt', 'milk', 'sugar', 'strawberries', 'extract']	{'yogurt', 'coconut', 'chia', 'raspberry', 'milk', 'seed', 'honey', 'almond'}	{'extract', 'yogurt', 'sugar', 'raspberry', 'milk', 'strawberry'}	0.428571
0b90e149404986da7d5930438421.jpeg	Mixed salad greens, raw, Cheese, Cheddar, Chicken, NS as to part and cooking method, skin not eaten, Cucumber, raw, Tomatoes, raw, Creamy dressing	['cheese', 'lettuce', 'tomato', 'cream', 'beef', 'water', 'seasoning']	{'tomato', 'cheese', 'cheddar', 'cucumber', 'salad', 'chicken', 'green'}	{'tomato', 'cheese', 'cream', 'beef', 'seasoning', 'lettuce'}	0.307692
bc539399409db68abecdafb6875f.jpeg	Pork, NS as to cut, cooked, NS as to fat eaten, Rice, white, cooked, fat not added in cooking, Broccoli, cooked, from fresh, fat not added in cooking, Salsa, red, commercially-prepared, Cheese, Monterey, Onions, cooked, from fresh, fat not added in cooking	['cheese', 'lettuce', 'onion', 'cream', 'beef', 'pepper', 'tomato', 'water', 'beans', 'salt']	{'salsa', 'cheese', 'onion', 'rice', 'pork', 'broccoli'}	{'salt', 'tomato', 'cheese', 'cream', 'onion', 'beef', 'pepper', 'bean', 'lettuce'}	0.266667
f1fc69ed4a7da5b7a1f16e37169b.jpeg	Cookie, NFS	['sugar', 'flour', 'egg', 'baking_soda', 'salt', 'butter', 'chips', 'extract', 'vanilla']	{'salt', 'vanilla', 'sugar', 'oil', 'butter', 'chocolate', 'cocoa', 'egg', 'milk', 'molasses', 'flour'}	{'salt', 'extract', 'vanilla', 'bakingsoda', 'sugar', 'butter', 'egg', 'chip', 'flour'}	0.6
2eccf4484e2c820c69dca2b2956a.jpeg	Chicken breast, sauteed, skin not eaten, Rice, brown, cooked, fat not added in cooking, Snowpeas, raw, Carrots, raw	['chicken', 'pepper', 'salt', 'oil', 'butter', 'clove']	{'snowpeas', 'chicken', 'carrot', 'rice'}	{'salt', 'oil', 'butter', 'pepper', 'clove', 'chicken'}	0.2
8d9d828141fcacfb3ec8d6401ecc.jpeg	Beef, NS as to cut, cooked, NS as to fat eaten, Rice, white, with cheese and/or cream based sauce, fat added in cooking, Bread, pita	['cheese', 'onion', 'pepper', 'beef', 'salt']	{'pita', 'cheese', 'cream', 'bread', 'beef', 'rice'}	{'salt', 'cheese', 'onion', 'beef', 'pepper'}	0.363636
75985aab48bc9d1beab254f27bbe.jpeg	Pasta with tomato-based sauce and seafood, restaurant, Clams, steamed or boiled, Tomatoes, cooked, from fresh, NS as to method, Mussels, steamed or poached	['oil', 'soy_sauce', 'pepper', 'spaghetti', 'clove', 'onion']	{'tomato', 'mussel', 'clam', 'pasta', 'seafood'}	{'oil', 'onion', 'pepper', 'clove', 'soysauce', 'spaghetti'}	0
283a06754dfe9c8f39c0546043eb.jpeg	Bread, multigrain, toasted, Peanut butter	['sugar', 'butter', 'cheese', 'cracker', 'cream', 'egg', 'extract']	{'bread', 'butter', 'peanut'}	{'extract', 'sugar', 'cream', 'cheese', 'butter', 'cracker', 'egg'}	0.2
a643cb6e4805adf55b1a2c0a9484.jpeg	Rice, white, cooked, fat not added in cooking, Chicken drumstick, sauteed, skin not eaten, Celery, cooked, made with oil, Soybean curd, deep fried, Chicken breast, sauteed, skin not eaten	['oil', 'pepper', 'onion', 'clove', 'chicken', 'ginger', 'water', 'soy_sauce']	{'soybean', 'oil', 'celery', 'rice', 'drumstick', 'chicken'}	{'oil', 'onion', 'pepper', 'clove', 'ginger', 'chicken', 'soysauce'}	0.307692
411dc7214b0591777c9ba1194d42.jpeg	Egg omelet or scrambled egg, made without fat, Onions, cooked, from fresh, fat not added in cooking, Peppers, green, cooked, fat not added in cooking, Cheese, Cheddar, Olive oil	['egg', 'cheese', 'milk', 'pepper', 'butter', 'salt']	{'cheese', 'oil', 'cheddar', 'onion', 'pepper', 'olive', 'egg', 'omelet', 'green'}	{'salt', 'cheese', 'butter', 'pepper', 'egg', 'milk'}	0.4
3cd9c4d24078b42fc058135023e4.jpeg	Doughnut, raised or yeast, wheat flours, bread, unenriched, wheat flour, white, all-purpose, unenriched, sugars, granulated, milk, fluid, 1% fat, without added vitamin a and vitamin d, salt, table, butter, without salt, water, bottled, generic, leavening agents, yeast, baker's, active dry, spartan, real semi-sweet chocolate baking chips, upc: 011213162966, nuts, almonds, sugars, powdered, cream, …	['water', 'gelatin', 'sugar', 'egg', 'milk', 'extract']	{'salt', 'nut', 'bread', 'sugar', 'wheat', 'butter', 'almond', 'yeast', 'cream', 'chocolate', 'baker', 'chip', 'milk', 'agent', 'doughnut', 'flour'}	{'extract', 'gelatin', 'sugar', 'egg', 'milk'}	0.190476
f77944124d19bd1cbe26afd57ded.jpeg	Pork, NS as to cut, cooked, lean only eaten, Sweet potato, casserole or mashed, Bread stuffing, Gravy, poultry, Collards, cooked, from fresh, made with butter, Onions, cooked, from fresh, made with butter	['pepper', 'salt', 'butter', 'oil', 'onion', 'clove']	{'gravy', 'bread', 'butter', 'collard', 'onion', 'pork', 'stuffing', 'potato'}	{'salt', 'oil', 'onion', 'butter', 'pepper', 'clove'}	0.285714
65bf3bfc48a086388ee15177407d.jpeg	Coffee, brewed, Milk, whole	['sugar', 'water', 'tea']	{'milk', 'coffee'}	{'sugar', 'tea'}	0
c6db4d704b49b91127a22299efe5.jpeg	Doughnut, cake type, plain	['oil', 'salt']	{'salt', 'sugar', 'oil', 'egg', 'milk', 'starch', 'flour'}	{'salt', 'oil'}	0.444444
7b8e605f419b8236d13a8040b2d9.jpeg	Bread, sour dough, Butter, stick, salted	['sugar', 'flour', 'egg', 'salt', 'baking_powder', 'butter', 'milk', 'extract', 'baking_soda']	{'salt', 'flour', 'oil', 'cornmeal', 'egg', 'milk', 'yeast'}	{'salt', 'extract', 'bakingsoda', 'sugar', 'butter', 'bakingpowder', 'egg', 'milk', 'flour'}	0.5
32cba1fa4e6cb4f68aea89a52ceb.jpeg	Egg, whole, fried without fat	['egg', 'cheese', 'pepper', 'butter', 'salt', 'milk', 'oil']	{'egg'}	{'salt', 'cheese', 'oil', 'butter', 'pepper', 'egg', 'milk'}	0.25
966478a44782a29c47772abd0172.jpeg	Raspberries, raw, NS as to color, Blueberries, raw	['blueberries', 'sugar', 'raspberries', 'juice']	{'raspberry', 'blueberry'}	{'sugar', 'raspberry', 'blueberry', 'juice'}	0.666667
3c7209914e02bfe74e3e786e0799.jpeg	Egg, whole, baked, fat added in cooking, Avocado, raw, Mushrooms, cooked, from fresh, made with oil, Beans, string, green, cooked, from fresh, made with oil, Olives, black	['egg', 'oil', 'pepper', 'salt', 'avocado']	{'oil', 'bean', 'olive', 'egg', 'mushroom', 'green', 'avocado'}	{'salt', 'oil', 'pepper', 'egg', 'avocado'}	0.5
aeda37394b7b9d7debca52097d4f.jpeg	Orange, raw	['orange', 'juice', 'lemon', 'ice']	{'orange'}	{'juice', 'ice', 'orange', 'lemon'}	0.4
42b0c4024ef2aea24c390344cf13.jpeg	Tortilla, corn, Refried beans, fat added in cooking, NS as to type of fat, Cabbage, green, cooked, NS as to fat added in cooking, Cilantro, raw, Cheese, Cheddar, Salsa, NFS	['oil', 'cilantro', 'cabbage', 'pepper', 'onion', 'salt']	{'salsa', 'tortilla', 'cheese', 'corn', 'cheddar', 'bean', 'green', 'cilantro', 'cabbage'}	{'salt', 'oil', 'onion', 'pepper', 'cilantro', 'cabbage'}	0.266667
19447547400a94dd7feebd1ba799.jpeg	Rice, white, cooked, fat not added in cooking, Chicken, NS as to part and cooking method, NS as to skin eaten, Lettuce, raw, Soy sauce, Vinegar, Sugar, white, granulated or lump	['rice', 'salt', 'onion', 'pepper', 'milk', 'oil']	{'soy', 'sugar', 'rice', 'vinegar', 'chicken', 'lettuce'}	{'salt', 'oil', 'onion', 'pepper', 'rice', 'milk'}	0.166667
ce2cc56c436a863361d94a3da3ed.jpeg	Chia seeds, Coconut milk, Almond butter, Pomegranate, raw, Plum, raw	['sugar', 'salt', 'milk', 'orange', 'butter', 'cinnamon']	{'coconut', 'pomegranate', 'chia', 'butter', 'milk', 'plum', 'seed', 'almond'}	{'salt', 'sugar', 'cinnamon', 'butter', 'orange', 'milk'}	0.285714
9a414da94d3e97a55e156f565708.jpeg	Cereal, raisin bran, Milk, reduced fat (2%)	['milk', 'cinnamon', 'oats', 'raisins', 'sugar', 'butter']	{'cereal', 'raisin', 'milk'}	{'cinnamon', 'sugar', 'butter', 'raisin', 'milk', 'oat'}	0.444444
534eb1a3431181b0a6e869247abb.jpeg	Coffee, brewed, Coffee, brewed, Milk, whole	['sugar', 'water', 'tea']	{'milk', 'coffee'}	{'sugar', 'tea'}	0
7d03855347eeb3982cd42adc508f.jpeg	Romaine lettuce, raw, Croutons, Pepper, sweet, green, raw, Carrots, raw, Tomatoes, raw, Mixed salad greens, raw, Egg, whole, boiled or poached, Red kidney beans, canned, drained, fat not added in cooking, Sesame dressing, Water, tap	['lettuce', 'carrot', 'chicken', 'cucumber', 'soy_sauce', 'oil']	{'tomato', 'bean', 'pepper', 'carrot', 'salad', 'romaine', 'egg', 'sesame', 'lettuce', 'green', 'crouton'}	{'oil', 'cucumber', 'carrot', 'chicken', 'lettuce', 'soysauce'}	0.235294
b63c9a424bd4af5eac6b28f93587.jpeg	Chicken nuggets, from frozen, Tomato chili sauce	['oil', 'pepper', 'chicken', 'salt', 'butter']	{'chili', 'chicken', 'nugget', 'tomato'}	{'salt', 'oil', 'butter', 'pepper', 'chicken'}	0.222222
b13cd81847ba8cddcac28b540fa7.jpeg	Milk, reduced fat (2%)	['water', 'sugar', 'salt', 'egg', 'milk']	{'milk'}	{'sugar', 'salt', 'egg', 'milk'}	0.4
2d526ce842c696a3c4668317d3aa.jpeg	Cereal, granola	['oats', 'cinnamon', 'butter', 'sugar', 'apple', 'extract']	{'cereal', 'granola'}	{'extract', 'cinnamon', 'sugar', 'butter', 'apple', 'oat'}	0
cb95a5f04446ad802896d29466bb.jpeg	Sweet potato fries, fast food / restaurant, Onions, cooked, from fresh, made with oil, Spinach, cooked, from fresh, made with oil, Peppers, red, cooked, made with oil, Egg, whole, fried with oil	['onion', 'pepper', 'oil', 'potato', 'cheese', 'beef', 'clove', 'tomato', 'salt', 'butter', 'carrot', 'thyme']	{'fry', 'oil', 'onion', 'pepper', 'spinach', 'egg', 'potato'}	{'salt', 'tomato', 'cheese', 'oil', 'onion', 'butter', 'beef', 'pepper', 'clove', 'carrot', 'potato', 'thyme'}	0.421053
fd8ef4ad4582a575b921d53a647a.jpeg	Egg omelet or scrambled egg, made with oil, Spinach, cooked, from fresh, fat not added in cooking, Turkey or chicken sausage, Olive oil, Tomato catsup, Bread, whole wheat, toasted, Avocado, raw, Potato, hash brown, from fast food, Cheese, Cheddar, Cheese, Gouda or Edam	['pepper', 'oil', 'salt', 'breadcrumbs', 'clove', 'egg']	{'catsup', 'tomato', 'bread', 'oil', 'wheat', 'potato', 'cheese', 'sausage', 'cheddar', 'gouda', 'olive', 'spinach', 'egg', 'omelet', 'turkey', 'chicken', 'avocado'}	{'salt', 'breadcrumb', 'oil', 'pepper', 'clove', 'egg'}	0.173913
551f1fae4ba89c9aaafa2f6c3057.jpeg	Fruit and vegetable smoothie	['seeds', 'salt', 'sugar']	{'vegetable', 'smoothie'}	{'salt', 'seed', 'sugar'}	0
bddd337146f0836aae5f0ad3db3a.jpeg	Quesadilla with meat	['tortilla', 'cheese', 'onion', 'pepper', 'salsa', 'oil']	{'quesadilla', 'meat'}	{'salsa', 'tortilla', 'cheese', 'oil', 'onion', 'pepper'}	0
ed080e104f3fb110720468a3264a.jpeg	Milk, reduced fat (2%)	['sugar', 'milk', 'water']	{'milk'}	{'sugar', 'milk'}	0.666667
c814e5ec4cde842fc2964415ecbd.jpeg	Carrots, cooked, from fresh, made with oil, Mushrooms, cooked, from fresh, made with oil, Vinegar, Soy sauce, Vegetarian burger or patty, meatless, no bun, Cheese, Brie	['oil', 'stick', 'sugar', 'onion', 'pepper', 'raisins', 'clove']	{'soy', 'cheese', 'oil', 'burger', 'bun', 'carrot', 'vinegar', 'mushroom'}	{'stick', 'sugar', 'oil', 'onion', 'pepper', 'clove', 'raisin'}	0.133333
9a9dcb88405c8c22ca6249ba05f0.jpeg	Pancakes, plain, Banana, raw, Peanut butter, chocolate covered, Pear, raw	['sugar', 'egg', 'butter', 'cheese', 'flour', 'salt']	{'salt', 'peanut', 'sugar', 'butter', 'banana', 'chocolate', 'egg', 'milk', 'pear', 'flour'}	{'salt', 'sugar', 'cheese', 'butter', 'egg', 'flour'}	0.625
786e1ee84a9989608090c501c765.jpeg	Croissant, chocolate, Water, tap	['sugar', 'butter', 'cream']	{'salt', 'sugar', 'butter', 'yeast', 'chocolate', 'cocoa', 'egg', 'milk', 'flour'}	{'sugar', 'cream', 'butter'}	0.333333
a5f8375844dca916b3c3e2d307f9.jpeg	Coffee, espresso, decaffeinated, Cream, half and half, Water, tap, Sugar, white, granulated or lump	['milk', 'sugar', 'water']	{'sugar', 'cream', 'espresso', 'coffee'}	{'sugar', 'milk'}	0.333333
8d1d25d84f72956432467a83306c.jpeg	Whiskey, Whiskey	['vodka', 'vermouth', 'lemon']	{'whiskey'}	{'lemon', 'vermouth', 'vodka'}	0
a355497d4611a402124489525434.jpeg	Pie, apple, one crust	['sugar', 'butter', 'egg', 'apple', 'cinnamon', 'milk', 'extract', 'flour', 'salt']	{'salt', 'cornstarch', 'sugar', 'oil', 'apple', 'egg', 'agar', 'milk', 'flour'}	{'extract', 'salt', 'sugar', 'cinnamon', 'butter', 'apple', 'egg', 'milk', 'flour'}	0.666667
a93216914ef5ae9d760ac9db42a3.jpeg	Coffee, Latte, flavored	['sugar', 'cream', 'juice', 'egg', 'milk', 'water']	{'latte', 'coffee'}	{'sugar', 'cream', 'juice', 'egg', 'milk'}	0
c58ca47149e09f658e0332d56296.jpeg	Bread, French or Vienna	['salt', 'flour', 'water', 'yeast', 'sugar', 'butter', 'milk', 'oil', 'egg']	{'salt', 'cornstarch', 'sugar', 'oil', 'cinnamon', 'butter', 'yeast', 'egg', 'flour'}	{'salt', 'sugar', 'flour', 'oil', 'butter', 'egg', 'milk', 'yeast'}	0.823529
9ec88ed14246b5bad3458fde0a3e.jpeg	Spinach quiche, meatless, Broccoli, cooked, from frozen, fat not added in cooking	['egg', 'cheese', 'onion', 'pepper', 'sausage', 'salt', 'milk']	{'spinach', 'quiche', 'broccoli'}	{'salt', 'cheese', 'onion', 'sausage', 'pepper', 'egg', 'milk'}	0
fec89c2b4dfb9dcf32319acec6b8.jpeg	Banana, raw, Squash, summer, yellow or green, cooked, from fresh, fat not added in cooking, Walnuts, Flour, white, all-purpose, Flour, white, all-purpose, Egg, whole, boiled or poached, Rapeseed oil, Baking soda, Baking powder, Sugar, NFS	['sugar', 'flour', 'egg', 'butter', 'salt', 'baking_soda', 'extract', 'baking_powder', 'cocoa']	{'sugar', 'oil', 'banana', 'squash', 'soda', 'egg', 'rapeseed', 'green', 'flour', 'walnut'}	{'salt', 'extract', 'bakingsoda', 'sugar', 'butter', 'bakingpowder', 'cocoa', 'egg', 'flour'}	0.315789
4hscihsk3tk7qbhzf87ozhrkysjl.jpeg	Blueberries, frozen, unsweetened, Almond milk, unsweetened, Date, Ginger, raw, Tahini, Banana, raw	['milk', 'sugar', 'cream', 'egg', 'chocolate', 'butter', 'extract', 'cocoa']	{'date', 'blueberry', 'banana', 'ginger', 'milk', 'tahini', 'almond'}	{'extract', 'sugar', 'cream', 'butter', 'chocolate', 'cocoa', 'egg', 'milk'}	0.133333
6666b4d94237ab4cc346e9afdacb.jpeg	Cereal (Kellogg's All-Bran Complete Wheat Flakes), Milk, whole, Granola, homemade, Banana, raw, Nutritional powder mix, whey based, NFS	['onion', 'pepper', 'oil', 'salt', 'soy_sauce']	{'cereal', 'wheat', 'banana', 'kellogg', 'milk', 'flake', 'granola'}	{'salt', 'oil', 'onion', 'pepper', 'soysauce'}	0
5de36493401cb0ee08aafa1f1320.jpeg	Raspberries, raw, NS as to color	['cocoa', 'sugar', 'butter', 'extract', 'milk']	{'raspberry'}	{'extract', 'sugar', 'butter', 'cocoa', 'milk'}	0
d50ee5bb4c05955bf98ce808a05b.jpeg	Chicken or turkey and vegetables excluding carrots, broccoli, and dark-green leafy; no potatoes, soy-based sauce, Snowpea, cooked, from fresh, fat not added in cooking, Mushrooms, from fresh, creamed, Onions, cooked, from fresh, fat not added in cooking, Peppers, green, cooked, fat not added in cooking	['oil', 'onion', 'tofu', 'water', 'soy_sauce', 'pepper']	{'soy', 'mushroom', 'vegetable', 'potato', 'snowpea', 'onion', 'pepper', 'carrot', 'turkey', 'chicken', 'green', 'broccoli'}	{'oil', 'onion', 'tofu', 'pepper', 'soysauce'}	0.235294
c2b528c4492bbad69063e953aeeb.jpeg	Rice, wild, 100%, cooked, fat not added in cooking	['sugar', 'cream', 'milk', 'salt']	{'rice'}	{'sugar', 'cream', 'salt', 'milk'}	0
b2bffbb5418286c72fb91fd236b0.jpeg	Macaroni or noodles with cheese, made from packaged mix	['cheese', 'potato', 'pepper', 'oil', 'butter', 'salt', 'onion', 'clove']	{'cheese', 'macaroni', 'noodle'}	{'salt', 'cheese', 'oil', 'butter', 'onion', 'pepper', 'clove', 'potato'}	0.181818
3fdc81394c5885ce290f7eaff062.jpeg	Tortilla, whole wheat, Fish, NS as to type, baked or broiled, made without fat, Cucumber, raw, Cheese, cream	['bread', 'cheese', 'tomato', 'pepper', 'mayonnaise']	{'tortilla', 'cheese', 'cream', 'wheat', 'cucumber', 'fish'}	{'tomato', 'bread', 'cheese', 'pepper', 'mayonnaise'}	0.181818
a7aa65b844eca136c8af1170ce13.jpeg	Applesauce, regular	['sugar', 'butter', 'cinnamon', 'apple', 'water']	{'applesauce'}	{'sugar', 'apple', 'butter', 'cinnamon'}	0
24f394cb40d8a3d064fb88fac4ac.jpeg	Pasta with vegetables, no sauce or dressing, Teriyaki sauce, Chicken breast, baked, broiled, or roasted, skin not eaten, from raw, Broccoli, raw	['oil', 'pepper', 'broccoli', 'clove', 'soy_sauce', 'ginger', 'salt']	{'teriyaki', 'vegetable', 'chicken', 'pasta', 'broccoli'}	{'salt', 'oil', 'pepper', 'clove', 'ginger', 'soysauce', 'broccoli'}	0.166667
6bb2efed41fabecc27d90d695521.jpeg	Milk, NFS	['sugar', 'milk', 'water']	{'milk'}	{'sugar', 'milk'}	0.666667
afe4b415457882b7b282b893432a.jpeg	Coffee, brewed	['sugar', 'water', 'coffee']	{'coffee'}	{'sugar', 'coffee'}	0.666667
de3d8413409b9145e333180e0f39.jpeg	Apple, raw	['apple', 'sugar', 'cinnamon', 'pear']	{'apple'}	{'sugar', 'apple', 'cinnamon', 'pear'}	0.4
b592c10e407da698db8cc2bb199e.jpeg	Pizza, cheese, with vegetables, from restaurant or fast food, medium crust	['egg', 'flour', 'cheese', 'onion', 'salt', 'milk', 'pepper', 'butter']	{'cheese', 'vegetable', 'pizza'}	{'salt', 'cheese', 'onion', 'butter', 'pepper', 'egg', 'milk', 'flour'}	0.181818
a8ff037444ddb239e257a26adfd4.jpeg	Ground beef patty, cooked, Roll, white, hamburger bun, Mayonnaise, regular, Mustard, Onions, mature, raw, Cucumber pickles, dill, Potato, french fries, from frozen, baked, Honey mustard dip	['butter', 'sugar', 'noodles']	{'pickle', 'dill', 'fry', 'roll', 'onion', 'cucumber', 'hamburger', 'beef', 'mustard', 'bun', 'mayonnaise', 'potato', 'honey'}	{'sugar', 'noodle', 'butter'}	0
0812cc01486483294955ec3d384c.jpeg	Vegetarian burger or patty, meatless, no bun, Roll, white, hamburger bun, Tomato catsup, Mustard, Potato, french fries, from frozen, baked, Strawberries, raw, Creamy dressing	['sugar', 'orange', 'strawberries', 'cream']	{'catsup', 'fry', 'roll', 'tomato', 'hamburger', 'burger', 'mustard', 'bun', 'potato', 'strawberry'}	{'sugar', 'cream', 'orange', 'strawberry'}	0.142857
8ccfa57247358819766e395846f0.jpeg	Falafel, Hummus, plain, Tahini, Olives, black, Olive oil, Water, tap	['sugar', 'flour', 'egg', 'salt', 'baking_powder', 'butter', 'cinnamon', 'milk']	{'hummus', 'oil', 'falafel', 'olive', 'tahini'}	{'salt', 'sugar', 'cinnamon', 'butter', 'bakingpowder', 'egg', 'milk', 'flour'}	0
baea5fa2419fa9bbbdcec957fbcd.jpeg	Chocolate, sweet or dark	['sugar', 'milk', 'water', 'egg']	{'chocolate'}	{'sugar', 'egg', 'milk'}	0
1fb8e98f4df7be579eae31044315.jpeg	Romaine lettuce, raw, Cheese, Parmesan, dry grated, Croutons, Caesar dressing	['pepper', 'mayonnaise', 'salt', 'lettuce', 'juice']	{'cheese', 'romaine', 'lettuce', 'parmesan', 'crouton'}	{'salt', 'pepper', 'juice', 'mayonnaise', 'lettuce'}	0.2
9f271f9b46a0ad9c7fca839688d9.jpeg	Vegetable oil, NFS, Enchilada sauce, red	['cheese', 'onion', 'oil', 'egg', 'pepper']	{'vegetable', 'oil', 'enchilada'}	{'cheese', 'oil', 'onion', 'pepper', 'egg'}	0.25
32ca681c480cb60641619b5df7aa.jpeg	Tortilla, flour, Beef, NS as to cut, cooked, NS as to fat eaten, Avocado, raw, Cheese, Monterey, Salsa, NFS	['oil', 'pepper', 'tomato', 'cheese', 'basil', 'salt']	{'salsa', 'tortilla', 'cheese', 'beef', 'flour', 'avocado'}	{'salt', 'tomato', 'cheese', 'oil', 'pepper', 'basil'}	0.166667
e2c774134594b5de575c019222c9.jpeg	Sweet and sour sauce, Tortilla, flour	['salt', 'butter', 'sugar']	{'flour', 'tortilla'}	{'salt', 'butter', 'sugar'}	0
6f71c1404d9583b1e8452966da6f.jpeg	Apple, raw	['sugar', 'egg', 'butter', 'flour', 'salt', 'milk', 'extract']	{'apple'}	{'salt', 'extract', 'sugar', 'butter', 'egg', 'milk', 'flour'}	0
fe13f5224927a4537ce03737fbb8.jpeg	Pastry, puff, custard or cream filled, iced or not iced	['sugar', 'bread', 'egg', 'butter']	{'salt', 'vanilla', 'sugar', 'cream', 'oil', 'egg', 'milk', 'flour'}	{'sugar', 'bread', 'butter', 'egg'}	0.333333
6087c87140768f8e3cd7d319be3e.jpeg	Nutritional powder mix, protein, NFS, Water, tap	['sugar', 'water', 'pectin', 'vinegar', 'onion']	set()	{'sugar', 'vinegar', 'onion', 'pectin'}	0
3d7aee6e472b931fef4c206174f1.jpeg	Cheese, NFS	['pepper', 'salt', 'butter', 'cheese']	{'cheese'}	{'salt', 'butter', 'cheese', 'pepper'}	0.4
ca84386c4dd18a7fbe345350c1e2.jpeg	Cereal (Kellogg's Frosted Mini-Wheats), Milk, fat free (skim)	['pepper', 'oil', 'salt', 'onion', 'clove', 'egg', 'butter']	{'cereal', 'wheat', 'kellogg', 'milk'}	{'salt', 'oil', 'onion', 'butter', 'pepper', 'clove', 'egg'}	0
d251fdd24f5f873646306e1b0df5.jpeg	Fruit salad, fresh or raw, excluding citrus fruits, no dressing	['sugar', 'strawberries', 'water']	{'fruit', 'salad'}	{'sugar', 'strawberry'}	0
4ac1872041a585a53cccd1661b9a.jpeg	Grapes, raw, NS as to type	['pepper', 'tomato', 'salt', 'butter', 'sugar', 'onion']	{'grape'}	{'salt', 'tomato', 'sugar', 'butter', 'onion', 'pepper'}	0
8fcf9ffe4e9a9112c3434a168ff3.jpeg	Bread, pita, Falafel, Yogurt, Greek, nonfat milk, plain, Tahini, Lemon juice, 100%, freshly squeezed, Tomatoes, raw	['onion', 'pepper', 'oil', 'salt', 'clove', 'tomato', 'cilantro']	{'yogurt', 'pita', 'tomato', 'bread', 'falafel', 'lemon', 'juice', 'milk', 'tahini'}	{'salt', 'tomato', 'oil', 'onion', 'pepper', 'clove', 'cilantro'}	0.125
b86653ce47838240e7ab1558c6a6.jpeg	Pasta, cooked, Spaghetti sauce, Meatball, meatless, Roll, white, soft	['pepper', 'onion', 'oil', 'salt', 'tomato', 'garlic', 'paprika', 'clove', 'basil', 'oregano']	{'roll', 'pasta', 'spaghetti', 'meatball'}	{'salt', 'garlic', 'tomato', 'oil', 'onion', 'pepper', 'oregano', 'clove', 'paprika', 'basil'}	0
35ca5da7465daa3f7ff8c187b0a0.jpeg	Carrots, raw	['carrot', 'water', 'juice']	{'carrot'}	{'juice', 'carrot'}	0.666667
6761c3a64618ad9321350abd5b32.jpeg	Tea, hot, leaf, black	['oil', 'water', 'sugar', 'vinegar']	{'tea'}	{'sugar', 'oil', 'vinegar'}	0
7fb2218c4860b4681212cce109c3.jpeg	Pancakes, plain, Banana, raw, Syrup, pancake, reduced calorie, Walnuts	['banana', 'flour', 'baking_powder', 'salt', 'egg', 'milk', 'sugar', 'butter', 'oil']	{'salt', 'syrup', 'sugar', 'banana', 'egg', 'milk', 'flour', 'walnut'}	{'salt', 'sugar', 'oil', 'butter', 'banana', 'bakingpowder', 'egg', 'milk', 'flour'}	0.705882
9a618fee463990b5f1dae6693de2.jpeg	Plantain, boiled, NS as to green or ripe, Cabbage salad or coleslaw, made with coleslaw dressing	['pepper', 'chicken', 'oil', 'onion', 'salt']	{'plantain', 'green', 'salad', 'coleslaw', 'cabbage'}	{'salt', 'oil', 'onion', 'pepper', 'chicken'}	0
50e1057747fd8c43ed0b7f4bf97f.jpeg	Orange juice, 100%, with calcium added, canned, bottled or in a carton	['juice', 'ice', 'syrup']	{'juice', 'orange'}	{'juice', 'syrup', 'ice'}	0.4
1f07fdf44ffa8810590506e6ef1d.jpeg	Chicken breast, baked, broiled, or roasted, skin not eaten, from raw, Cheese, Feta, Onions, mature, raw, Tortilla, flour, Yogurt, Greek, nonfat milk, plain, Corn, yellow, cooked, from frozen, fat not added in cooking, Rice, white, cooked, fat not added in cooking, Cilantro, raw, Olives, black	['pepper', 'salt', 'onion', 'oil', 'chicken', 'olive']	{'yogurt', 'tortilla', 'cheese', 'corn', 'onion', 'rice', 'olive', 'cilantro', 'milk', 'chicken', 'flour'}	{'salt', 'oil', 'onion', 'pepper', 'olive', 'chicken'}	0.352941
04a5be99484b9a69d2af91e769de.jpeg	Shrimp, steamed or boiled	['cheese', 'butter', 'pepper']	{'shrimp'}	{'cheese', 'butter', 'pepper'}	0
7d8c86dc4e5589dd1d66590db814.jpeg	Chicken leg, drumstick and thigh, rotisserie, skin eaten, Rice, white, cooked, fat not added in cooking, Chicken wing, rotisserie	['chicken', 'oil', 'pepper', 'salt', 'clove', 'butter', 'sugar', 'onion', 'vinegar']	{'drumstick', 'chicken', 'rice'}	{'salt', 'sugar', 'oil', 'butter', 'onion', 'pepper', 'clove', 'vinegar', 'chicken'}	0.166667
6874d2b44833a9413dbe9e880e22.jpeg	Coffee, brewed, Coffee creamer, liquid, flavored	['milk', 'sugar', 'coffee', 'water']	{'coffee'}	{'sugar', 'coffee', 'milk'}	0.5
b99a87284700a6c382738ace17d5.jpeg	Soup, mostly noodles, Peas and carrots, cooked, from frozen, fat not added in cooking, Meat loaf made with beef	['carrot', 'peanuts', 'cucumber', 'onion', 'sugar']	{'pea', 'soup', 'beef', 'noodle', 'carrot', 'meat'}	{'peanut', 'sugar', 'onion', 'cucumber', 'carrot'}	0.181818
e9ece18c41e6a3020c3b74053cb4.jpeg	Banana, raw	['sugar', 'salt', 'squash']	{'banana'}	{'sugar', 'salt', 'squash'}	0
468cefb54d89a56edc43276cdcc2.jpeg	Coffee, brewed, Coffee creamer, liquid, flavored	['sugar', 'water', 'milk']	{'coffee'}	{'sugar', 'milk'}	0
d1be81dc424087a8e77c4c1b35a0.jpeg	Pie, pumpkin, cream, whipped, cream topping, pressurized, yogurt, greek, plain, nonfat, sugars, granulated, sugars, brown, pumpkin, raw, spices, cinnamon, ground, spices, ginger, ground, spices, cloves, ground, spices, nutmeg, ground, pumpkin, raw	['sugar', 'milk', 'chocolate', 'cocoa', 'extract', 'butter', 'cream', 'vanilla']	{'yogurt', 'nutmeg', 'sugar', 'cream', 'cinnamon', 'pie', 'pumpkin', 'clove', 'ginger', 'spice'}	{'extract', 'vanilla', 'sugar', 'cream', 'butter', 'chocolate', 'cocoa', 'milk'}	0.222222
3a4a90bd4e0c9c87c7c8549e2970.jpeg	Tomatoes, raw, Cheese, Mozzarella, whole milk, Italian dressing, made with vinegar and oil	['pepper', 'oil', 'salmon', 'cheese']	{'tomato', 'cheese', 'oil', 'mozzarella', 'milk', 'vinegar'}	{'cheese', 'oil', 'salmon', 'pepper'}	0.4
0ee20f954eb188951a157bee71bc.jpeg	Beer, light	['water', 'sugar']	{'beer'}	{'sugar'}	0
6cce8db844f39b9cfa5d0a6d855d.jpeg	Coffee, brewed, Coffee creamer, liquid, flavored	['water', 'milk', 'sugar']	{'coffee'}	{'sugar', 'milk'}	0
cb119a914b56a8a2707f51823b76.jpeg	Cheese, Mozzarella, whole milk, White beans, dry, cooked, made with oil, Onions, cooked, from fresh, made with oil, Garlic, cooked	['onion', 'pepper', 'beans', 'salt', 'milk', 'clove']	{'garlic', 'cheese', 'oil', 'mozzarella', 'onion', 'bean', 'milk'}	{'salt', 'onion', 'bean', 'pepper', 'clove', 'milk'}	0.461538
55b9300e4c2bbe554a2064b91387.jpeg	Pear, Japanese, raw	['water', 'sugar', 'salt']	{'pear'}	{'sugar', 'salt'}	0
7b83ee514e119cbf12562497232d.jpeg	Soft drink, fruit flavored, caffeine containing	['curacao', 'juice', 'vodka', 'sour_mix', 'rum']	{'sugar'}	{'vodka', 'juice', 'sourmix', 'rum', 'curacao'}	0
7a089d204a6ebb52dd7151e64e4f.jpeg	Strawberries, raw	['strawberries', 'sugar', 'cream']	{'strawberry'}	{'sugar', 'cream', 'strawberry'}	0.5
bbd3f5ff46dc991131895055c470.jpeg	Coffee, brewed, Almond milk, unsweetened	['water', 'sugar']	{'milk', 'almond', 'coffee'}	{'sugar'}	0
d3a38698479b90d788dddc048883.jpeg	Chicken thigh, baked, broiled, or roasted, skin eaten, from raw, Rice, white, with tomatoes and/or tomato-based sauce, NS as to fat added in cooking	['chicken', 'pepper', 'salt', 'clove', 'soy_sauce', 'sugar', 'onion', 'oil']	{'chicken', 'tomato', 'rice'}	{'salt', 'sugar', 'oil', 'onion', 'pepper', 'clove', 'chicken', 'soysauce'}	0.181818
f95481ed486fbe211b56b6f36568.jpeg	Rice, white, with tomatoes and/or tomato-based sauce, NS as to fat added in cooking, Pork steak or cutlet, NS as to cooking method, lean and fat eaten, Potato, boiled, from fresh, peel not eaten, fat not added in cooking, Egg, whole, boiled or poached, Soybean curd, Soy sauce, reduced sodium	['salt', 'rice', 'sugar', 'milk', 'pepper']	{'soybean', 'soy', 'tomato', 'rice', 'pork', 'steak', 'egg', 'potato'}	{'salt', 'sugar', 'pepper', 'rice', 'milk'}	0.153846
90c8da514750a88a78a760b4b377.jpeg	Cookie, molasses	['sugar', 'flour', 'egg', 'salt', 'baking_soda', 'cinnamon', 'baking_powder', 'cocoa', 'extract', 'butter']	{'salt', 'cornstarch', 'sugar', 'oil', 'egg', 'milk', 'molasses', 'flour'}	{'salt', 'extract', 'bakingsoda', 'sugar', 'cinnamon', 'butter', 'bakingpowder', 'cocoa', 'egg', 'flour'}	0.444444
19ebd8824724b5aa548d9a4e8b91.jpeg	Chicken or turkey salad, made with mayonnaise, Carrots, raw, Crackers, multigrain	['pepper', 'onion', 'egg', 'salt', 'bread', 'carrot']	{'mayonnaise', 'salad', 'carrot', 'cracker', 'turkey', 'chicken'}	{'salt', 'bread', 'onion', 'pepper', 'carrot', 'egg'}	0.166667
fbf9e59f4b4e94e35f0a1dfe2939.jpeg	Cheese flavored corn snacks, cheese, cheddar, butter, without salt, wheat flour, white, all-purpose, unenriched, salt, table, cereals, oats, regular and quick, unenriched, cooked with water (includes boiling and microwaving), without salt	['sugar', 'salt', 'egg']	{'salt', 'cheese', 'cereal', 'corn', 'butter', 'cheddar', 'wheat', 'snack', 'flour', 'oat'}	{'sugar', 'salt', 'egg'}	0.153846
1f074cd040beac2fb45a51cf073e.jpeg	Rice, brown, cooked, fat not added in cooking, Tofu, Cornstarch, Vegetable oil, NFS, Salt, table, Pepper, black, Maple syrup, Tomato chili sauce, Soy sauce, reduced sodium, Vinegar, cider, Garlic, cooked, Onions, cooked, from fresh, fat not added in cooking, Pepper, hot chili, raw, Onions, green, cooked, from fresh, fat not added in cooking	['onion', 'pepper', 'oil', 'chicken', 'clove', 'curry', 'salt']	{'salt', 'syrup', 'soy', 'cider', 'cornstarch', 'garlic', 'tomato', 'vegetable', 'oil', 'onion', 'tofu', 'rice', 'pepper', 'chili', 'vinegar', 'green'}	{'salt', 'oil', 'onion', 'pepper', 'clove', 'chicken', 'curry'}	0.347826
ee07fb754091a16053a2026d7005.jpeg	Grapes, raw, NS as to type	['onion', 'sugar', 'grapes']	{'grape'}	{'sugar', 'onion', 'grape'}	0.5
a2f2d0664a69b7eb3ca09bbdad13.jpeg	Cereal (Kellogg's Low Fat Granola), Almond milk, unsweetened	['salt', 'seeds', 'soy_sauce', 'sugar']	{'cereal', 'kellogg', 'milk', 'almond', 'granola'}	{'salt', 'seed', 'soysauce', 'sugar'}	0
79f2f2ae4756a5f51f813bd5865f.jpeg	Bagel, Egg omelet or scrambled egg, made with oil, Tomatoes, raw, Avocado, raw	['cheese', 'bun', 'mayonnaise', 'egg', 'onion']	{'tomato', 'oil', 'bagel', 'egg', 'omelet', 'avocado'}	{'cheese', 'onion', 'bun', 'mayonnaise', 'egg'}	0.181818
c92f919a44989719c66bfe400ae3.jpeg	Rapeseed oil, Onions, cooked, from fresh, fat not added in cooking, Lentils, dry, cooked, fat not added in cooking, Potato, boiled, from fresh, peel not eaten, fat not added in cooking, Vinegar, balsamic, Paprika, Onion powder, Garlic powder, Pepper, black, Salt, table, Peppers, red, cooked, fat not added in cooking, Spinach, cooked, from fresh, fat not added in cooking	['onion', 'pepper', 'oil', 'salt', 'clove', 'tomato', 'water', 'broth', 'ginger', 'cumin', 'cilantro']	{'salt', 'garlic', 'oil', 'lentil', 'onion', 'pepper', 'spinach', 'paprika', 'rapeseed', 'vinegar', 'potato'}	{'salt', 'tomato', 'oil', 'onion', 'broth', 'cumin', 'pepper', 'clove', 'cilantro', 'ginger'}	0.380952
a7d6999a43d1a2f711bb914007cd.jpeg	Wine, table, red	['sugar', 'vodka']	{'wine'}	{'sugar', 'vodka'}	0
fe89fd364541b3de7d8eb3c6523a.jpeg	Orange, raw	['water', 'sugar', 'juice']	{'orange'}	{'sugar', 'juice'}	0
ef2bcc05432794e658f6661ec30e.jpeg	Tiramisu	['sugar', 'milk', 'cream', 'cocoa', 'cinnamon', 'butter']	{'salt', 'coconut', 'date', 'vanilla', 'oil', 'espresso', 'milk', 'cacao', 'cashew', 'almond', 'flour'}	{'sugar', 'cream', 'cinnamon', 'butter', 'cocoa', 'milk'}	0.117647
f7abc02f4e5394a3a261461d6a62.jpeg	Lettuce, raw, Chicken breast, sauteed, skin not eaten, Rice, white, cooked, fat not added in cooking, Garlic, cooked, Oyster-flavored sauce, Soy sauce, Pepper, Serrano, raw	['oil', 'chicken', 'pepper', 'soy_sauce', 'clove', 'onion', 'sugar']	{'serrano', 'soy', 'garlic', 'rice', 'pepper', 'oyster', 'chicken', 'lettuce'}	{'sugar', 'oil', 'onion', 'pepper', 'clove', 'chicken', 'soysauce'}	0.266667
236ec7b24fda99363adddfaf8ff5.jpeg	sweet potato, raw, unprepared, butter, without salt, oil, canola, onions, raw, sugars, brown, pumpkin, raw	['sugar', 'flour', 'egg', 'salt', 'baking_powder', 'butter', 'oil', 'milk', 'extract', 'baking_soda']	{'salt', 'sugar', 'oil', 'butter', 'onion', 'pumpkin', 'potato'}	{'salt', 'extract', 'bakingsoda', 'sugar', 'oil', 'butter', 'bakingpowder', 'egg', 'milk', 'flour'}	0.470588
7d35216446ca8556e95890c4435a.jpeg	Classic mixed vegetables, NS as to form, cooked, sugars, brown, salt, table, spices, garlic powder, spices, pepper, black, oil, olive, salad or cooking, spices, basil, dried, peppers, sweet, green, raw	['pepper', 'salt', 'oil', 'butter', 'water']	{'salt', 'garlic', 'vegetable', 'sugar', 'oil', 'basil', 'pepper', 'olive', 'salad', 'green', 'spice'}	{'salt', 'oil', 'butter', 'pepper'}	0.4
3630e33b4cd28fda83b835514967.jpeg	Bread, wheat or cracked wheat, Turkey, prepackaged or deli, luncheon meat, Spinach, raw, Cheese, processed, with vegetables	['bread', 'butter', 'cheese', 'mayonnaise']	{'bread', 'cheese', 'wheat', 'vegetable', 'spinach', 'meat', 'turkey'}	{'bread', 'butter', 'mayonnaise', 'cheese'}	0.363636
197677314044a2e32d1eb4a3a356.jpeg	Macaroni or noodles with cheese, made from packaged mix	['cheese', 'macaroni', 'onion', 'pepper', 'milk', 'salt', 'beef', 'water']	{'cheese', 'macaroni', 'noodle'}	{'salt', 'macaroni', 'cheese', 'onion', 'beef', 'pepper', 'milk'}	0.4
fb0741834ffe95dac0f9661fac73.jpeg	Apple, raw, Sushi roll, California, Ginger root, pickled	['cheese', 'chicken', 'pepper', 'butter', 'salt', 'onion', 'parsley']	{'sushi', 'ginger', 'apple', 'roll'}	{'salt', 'parsley', 'cheese', 'butter', 'onion', 'pepper', 'chicken'}	0
a47eb2684aafb9c0650e33d1ce37.jpeg	Salmon, baked or broiled, made with oil, Orange, raw, Lemon, raw, Beans, string, green, cooked, from fresh, made with oil, Onions, cooked, from fresh, made with oil, Potato, mashed, from fresh, made with milk, Butter, stick, salted	['pepper', 'oil', 'salt', 'juice', 'rosemary', 'clove']	{'salmon', 'stick', 'oil', 'lemon', 'onion', 'butter', 'bean', 'orange', 'milk', 'potato', 'green'}	{'salt', 'oil', 'rosemary', 'pepper', 'juice', 'clove'}	0.117647
746e399b4b979ecb41c715b75bc7.jpeg	Coffee, espresso, Almond milk, unsweetened, Coffee creamer, liquid, fat free, flavored	['cream', 'milk', 'sugar', 'coffee']	{'almond', 'espresso', 'coffee', 'milk'}	{'sugar', 'cream', 'coffee', 'milk'}	0.5
f656f87248c390b7339488dc32f3.jpeg	Lettuce, Boston, raw, Broccoli, raw, Cabbage, red, raw, Carrots, raw, Onions, mature, raw, Croutons, Creamy dressing	['onion', 'pepper', 'mayonnaise', 'carrot', 'pasta', 'vinegar']	{'onion', 'crouton', 'carrot', 'lettuce', 'cabbage', 'broccoli'}	{'onion', 'pepper', 'mayonnaise', 'carrot', 'vinegar', 'pasta'}	0.333333
76cadf0545d782b4b5fff39d1baf.jpeg	Tortilla chips, plain	['cheese', 'chips', 'cream']	{'chip', 'tortilla'}	{'cheese', 'cream', 'chip'}	0.4
cc1b1d42420ca98c7904906bde68.jpeg	Vegetable soup, home recipe, Squash, winter type, mashed, fat added in cooking, no sugar added in cooking, Chicken or turkey broth, bouillon, or consomme, Coconut milk	['pepper', 'oil', 'onion', 'clove', 'butter', 'salt', 'broth']	{'coconut', 'consomme', 'vegetable', 'sugar', 'broth', 'soup', 'milk', 'turkey', 'chicken', 'squash'}	{'salt', 'oil', 'onion', 'butter', 'broth', 'pepper', 'clove'}	0.117647
d23d61fb48ce81903e3a2db160b9.jpeg	Egg, whole, fried with oil	['egg', 'pepper', 'butter', 'salt', 'potato']	{'oil', 'egg'}	{'salt', 'butter', 'pepper', 'egg', 'potato'}	0.285714
15800537478e8233e2ea5aa150d5.jpeg	Fish stick, patty or nugget from restaurant, home, or other place, Brussels sprouts, cooked, from fresh, made with oil, Carrots, cooked, from fresh, made with oil, Frankfurter or hot dog, meat and poultry, Onions, cooked, from fresh, fat not added in cooking, Squash, summer, yellow or green, cooked, from fresh, made with butter	['oil', 'pepper', 'egg', 'flour', 'salt', 'avocado']	{'stick', 'oil', 'onion', 'butter', 'sprout', 'fish', 'carrot', 'frankfurter', 'meat', 'green', 'squash'}	{'salt', 'oil', 'pepper', 'egg', 'flour', 'avocado'}	0.117647
954a62aa4a578a6dd38dc2d936b7.jpeg	Bread, white, Mayonnaise, regular, Ham, prepackaged or deli, luncheon meat, Romaine lettuce, raw, Cheese, Cheddar	['oil', 'carrot', 'salt', 'pepper', 'onion', 'vinegar']	{'bread', 'cheese', 'cheddar', 'mayonnaise', 'meat', 'ham', 'romaine', 'lettuce'}	{'salt', 'oil', 'onion', 'pepper', 'carrot', 'vinegar'}	0
be29c0754dfda07ba0bce72d8f32.jpeg	Egg, whole, fried with oil, Naan, Indian flatbread, Carrots, cooked, from fresh, made with butter, Cauliflower, cooked, from frozen, made with oil, Broccoli, cooked, from fresh, made with oil	['pepper', 'salt', 'onion', 'oil']	{'flatbread', 'naan', 'oil', 'butter', 'carrot', 'egg', 'cauliflower', 'broccoli'}	{'salt', 'oil', 'onion', 'pepper'}	0.166667
0b2e8ff74055930cc76415d1f2ad.jpeg	Coffee, Latte, with non-dairy milk, flavored	['water', 'vodka']	{'milk', 'latte', 'coffee'}	{'vodka'}	0
836ba2e347bfbb376929385a16d0.jpeg	Cream of wheat, instant, made with milk, fat not added in cooking, Sugar, white, granulated or lump	['sugar', 'chips', 'butter', 'chocolate', 'cocoa', 'extract', 'egg']	{'sugar', 'cream', 'wheat', 'milk'}	{'extract', 'sugar', 'butter', 'chocolate', 'cocoa', 'egg', 'chip'}	0.181818
105fa9b24cea906b65ba2053584d.jpeg	Rice, white, cooked, fat not added in cooking, Cabbage, green, cooked, made with oil, Salsa, red, commercially-prepared	['salt', 'rice', 'oil', 'chicken', 'water', 'onion', 'pepper']	{'salsa', 'oil', 'green', 'rice', 'cabbage'}	{'salt', 'oil', 'onion', 'rice', 'pepper', 'chicken'}	0.363636
7c4cc3734fb289affd5da6733a17.jpeg	Tea, iced, bottled, black, unsweetened	['sugar', 'water', 'juice', 'tea']	{'tea'}	{'sugar', 'tea', 'juice'}	0.5
b4410cfa4e588789c7037876f7aa.jpeg	Tea, hot, leaf, black	['sugar', 'egg', 'flour', 'water', 'butter', 'salt', 'baking_powder']	{'tea'}	{'salt', 'sugar', 'butter', 'bakingpowder', 'egg', 'flour'}	0
2160e0c94609a30f7d189baebf36.jpeg	Oatmeal, regular or quick, made with water, fat not added in cooking, Flax seeds, Blueberries, frozen, unsweetened, Banana, raw	['sugar', 'flour', 'butter', 'cinnamon', 'oats', 'salt', 'apple', 'nutmeg']	{'blueberry', 'oatmeal', 'flax', 'banana', 'seed'}	{'salt', 'nutmeg', 'sugar', 'cinnamon', 'butter', 'apple', 'flour', 'oat'}	0
a88e201d4ffa9818e3c533b21d97.jpeg	Beef steak, NS as to cooking method, NS as to fat eaten, Potato, scalloped, from dry mix, Roll, white, soft, Lettuce, raw, Romaine lettuce, raw, Carrots, raw, Sunflower seeds, plain, unsalted, Creamy dressing, Peppers, green, cooked, made with oil, Onions, cooked, from fresh, made with oil	['pepper', 'oil', 'onion', 'salt', 'egg', 'clove']	{'roll', 'oil', 'onion', 'beef', 'pepper', 'green', 'carrot', 'steak', 'romaine', 'seed', 'potato', 'lettuce'}	{'salt', 'oil', 'onion', 'pepper', 'clove', 'egg'}	0.333333
289e5ccc469baadda982af5f70eb.jpeg	Pear, raw	['sugar', 'butter', 'apple', 'cheese', 'flour', 'cinnamon', 'egg']	{'pear'}	{'sugar', 'cheese', 'cinnamon', 'butter', 'apple', 'egg', 'flour'}	0
51d14e554376ad1c2e54eacb4257.jpeg	Tea, hot, leaf, black, Milk, low fat (1%)	['water', 'tea', 'sugar', 'milk']	{'tea', 'milk'}	{'sugar', 'tea', 'milk'}	0.8
36a92efd4bc3968bbee210551714.jpeg	Chocolate milk, ready to drink, reduced fat	['water', 'coffee', 'sugar', 'ice']	{'chocolate', 'milk'}	{'sugar', 'ice', 'coffee'}	0
d301d6a74c0b91d102af784445a7.jpeg	Garlic bread, from frozen, butter, without salt, salad dressing, mayonnaise, regular, spices, garlic powder, salt, table, spices, pepper, black, spices, rosemary, dried, cheese, parmesan, hard	['sugar', 'flour', 'egg', 'salt', 'baking_powder', 'butter', 'cornmeal', 'cheese', 'baking_soda', 'oil', 'milk']	{'salt', 'garlic', 'bread', 'rosemary', 'cheese', 'butter', 'pepper', 'salad', 'mayonnaise', 'parmesan', 'spice'}	{'salt', 'bakingsoda', 'sugar', 'cheese', 'oil', 'butter', 'cornmeal', 'bakingpowder', 'egg', 'milk', 'flour'}	0.272727
28c869714c7fb327c43f9a0c8ecf.jpeg	Carrots, cooked, from fresh, made with oil, Lettuce, raw, Corn oil	['carrot', 'salt', 'vinegar', 'oil', 'sugar', 'cucumber', 'water']	{'oil', 'lettuce', 'carrot', 'corn'}	{'salt', 'sugar', 'oil', 'cucumber', 'carrot', 'vinegar'}	0.4
5211266a438bbc5d57f5efe60bfb.jpeg	Vegetable curry, Rice, white, cooked, fat added in cooking, made with oil	['cheese', 'butter', 'pepper', 'milk', 'salt']	{'vegetable', 'oil', 'rice', 'curry'}	{'salt', 'cheese', 'butter', 'pepper', 'milk'}	0
84f19fa942f0b38b44b99f09c15b.jpeg	Walnuts, excluding honey roasted	['mushroom', 'onion', 'pepper', 'oil', 'salt', 'butter', 'clove', 'broth', 'water', 'stock']	{'honey', 'walnut'}	{'salt', 'oil', 'onion', 'butter', 'broth', 'stock', 'pepper', 'clove', 'mushroom'}	0
8fee05b142028317a1f13b28b8b9.jpeg	Cookie, brownie, without icing, spartan, real semi-sweet chocolate baking chips, upc: 011213162966, margarine, regular, 80% fat, composite, stick, without salt, milk, fluid, 1% fat, without added vitamin a and vitamin d, sugars, powdered	['sugar', 'flour', 'egg', 'butter', 'salt', 'baking_soda', 'chocolate', 'baking_powder', 'cocoa', 'extract', 'vanilla']	{'salt', 'vanilla', 'sugar', 'oil', 'butter', 'chocolate', 'cocoa', 'egg', 'milk', 'molasses', 'flour'}	{'salt', 'extract', 'vanilla', 'bakingsoda', 'sugar', 'butter', 'bakingpowder', 'chocolate', 'cocoa', 'egg', 'flour'}	0.727273
61f3cdd0467ca1cd40a460073580.jpeg	Romaine lettuce, raw, Cucumber, raw, Avocado, raw, Salad dressing, NFS, for salads, Shrimp, baked or broiled, made with oil, Spanish rice, fat not added in cooking	['pepper', 'onion', 'oil', 'chicken', 'salt', 'lettuce', 'clove']	{'oil', 'cucumber', 'rice', 'shrimp', 'salad', 'romaine', 'lettuce', 'avocado'}	{'salt', 'oil', 'onion', 'pepper', 'clove', 'chicken', 'lettuce'}	0.266667
765766ca4c31a48e0af8a9a289f3.jpeg	Trail mix with nuts and fruit, Fruit juice drink, diet	['milk', 'sugar', 'cocoa', 'extract']	{'salt', 'date', 'macadamia', 'mulberry', 'oil', 'goji', 'pistachio', 'raisin', 'apricot', 'cranberry', 'cashew', 'almond'}	{'sugar', 'cocoa', 'extract', 'milk'}	0
7b4f44854f6d83f24a97a6f60612.jpeg	Cauliflower, raw	['milk', 'sugar', 'salt']	{'cauliflower'}	{'sugar', 'salt', 'milk'}	0
b8dc26944342a2293fa527c1f4cb.jpeg	Crackers, butter, plain	['egg', 'flour', 'cheese', 'butter', 'salt', 'milk']	{'butter', 'cracker'}	{'salt', 'cheese', 'butter', 'egg', 'milk', 'flour'}	0.25
7c0deef342cb91f91f0bf02830ac.jpeg	Spinach, raw, Turkey or chicken sausage, Sweet potato, baked, peel eaten, fat not added in cooking, Pomegranate, raw, Cheese, goat, Italian dressing, made with vinegar and oil	['oil', 'kale', 'pepper', 'salt', 'clove', 'raisins', 'juice']	{'pomegranate', 'cheese', 'oil', 'sausage', 'spinach', 'chicken', 'turkey', 'vinegar', 'potato'}	{'salt', 'oil', 'pepper', 'kale', 'clove', 'juice', 'raisin'}	0.125
ec88b9654d7b9ffb9417556f72fd.jpeg	Crackers, cheese (Goldfish)	['sugar', 'flour', 'egg', 'butter', 'salt']	{'cheese', 'goldfish', 'cracker'}	{'salt', 'sugar', 'butter', 'egg', 'flour'}	0
9ae9f11f4d2b82ca0a487fa5b46c.jpeg	Quinoa, fat not added in cooking, Milk, low fat (1%), Butter, stick, salted, Egg, whole, boiled or poached, Vanilla extract, Sugar, white, granulated or lump, Cocoa powder, not reconstituted, Chocolate, semi-sweet morsel, Salt, table, Baking soda, Baking powder	['sugar', 'egg', 'flour', 'butter', 'salt', 'cocoa', 'extract', 'baking_powder', 'vanilla', 'chocolate']	{'extract', 'salt', 'stick', 'vanilla', 'sugar', 'butter', 'soda', 'cocoa', 'chocolate', 'quinoa', 'egg', 'milk'}	{'salt', 'extract', 'vanilla', 'sugar', 'butter', 'bakingpowder', 'cocoa', 'chocolate', 'egg', 'flour'}	0.727273
36e57e9b4549a510e0991c3ca05d.jpeg	Ice cream bar, chocolate	['salt', 'butter', 'water']	{'cream', 'ice', 'chocolate'}	{'salt', 'butter'}	0
9d2b19b94ae7bc9a8654216da0af.jpeg	Apple, raw	['apple', 'cinnamon', 'sugar', 'butter', 'nutmeg']	{'apple'}	{'nutmeg', 'cinnamon', 'sugar', 'butter', 'apple'}	0.333333
be69fb3e45319b8faadc05c2a71e.jpeg	Pancakes, plain, Yogurt, Greek, whole milk, plain, Persimmon, raw, Banana, raw, Pomegranate, raw, Granola, homemade, Peanut butter	['sugar', 'flour', 'butter', 'salt', 'egg', 'baking_powder', 'milk', 'extract']	{'yogurt', 'pomegranate', 'peanut', 'butter', 'banana', 'persimmon', 'milk', 'pancake', 'granola'}	{'salt', 'extract', 'sugar', 'butter', 'bakingpowder', 'egg', 'milk', 'flour'}	0.235294
3c9f38014592b91f1af4caffcded.jpeg	Egg, whole, boiled or poached, Potato, roasted, from fresh, peel not eaten, fat not added in cooking, Sweet potato, baked, peel not eaten, fat not added in cooking, Spinach, cooked, from fresh, fat not added in cooking, Turkey or chicken sausage, Cheese, Provolone, Tomato catsup, Muffin, English, multigrain, Jam, preserve, marmalade, sweetened with fruit juice concentrates, all flavors, Butter, s…	['egg', 'cheese', 'onion', 'pepper', 'butter', 'salt']	{'catsup', 'muffin', 'stick', 'tomato', 'cheese', 'butter', 'sausage', 'juice', 'provolone', 'spinach', 'concentrate', 'flavor', 'egg', 'chicken', 'turkey', 'potato', 'marmalade'}	{'salt', 'cheese', 'onion', 'butter', 'pepper', 'egg'}	0.26087
92143e0146cdb610c2869d5a17d6.jpeg	Coffee, instant, reconstituted, Milk, whole, Sugar, white, granulated or lump	['water', 'egg', 'butter', 'sugar']	{'milk', 'sugar', 'coffee'}	{'sugar', 'butter', 'egg'}	0.333333
bd1c7e9d4e0baa6e2053206ac061.jpeg	Apple cider	['water', 'juice']	{'cider', 'apple'}	{'juice'}	0
ca4104ed4069bf99e52953b4987a.jpeg	Lettuce, raw, Scallops, baked or broiled, fat added in cooking, Pork bacon, NS as to fresh, smoked or cured, cooked, Egg omelet or scrambled egg, made with animal fat or meat drippings, Rice, white, cooked, fat not added in cooking	['broccoli', 'pepper', 'chicken', 'oil', 'salt', 'clove', 'butter']	{'omelet', 'rice', 'scallop', 'dripping', 'egg', 'pork', 'bacon', 'meat', 'lettuce'}	{'salt', 'oil', 'butter', 'pepper', 'clove', 'chicken', 'broccoli'}	0
fec5789e44eaa252e73679ba5baa.jpeg	Cabbage salad or coleslaw, made with coleslaw dressing, Sesame dressing, Chicken tenders or strips, breaded, from frozen, Croutons, Almonds, unsalted	['pepper', 'oil', 'bread', 'cheese', 'salt', 'onion', 'clove', 'lettuce', 'parsley']	{'tender', 'sesame', 'salad', 'coleslaw', 'strip', 'chicken', 'cabbage', 'almond', 'crouton'}	{'salt', 'parsley', 'bread', 'oil', 'cheese', 'onion', 'pepper', 'clove', 'lettuce'}	0
f572001844aca5006796e14a36eb.jpeg	Chicken nuggets, from frozen, Cheese, Mozzarella, part skim, Tomatoes, raw, Spinach, raw, Italian dressing, made with vinegar and oil	['oil', 'pepper', 'scallops', 'vinegar', 'butter', 'salt', 'flour']	{'tomato', 'cheese', 'oil', 'mozzarella', 'nugget', 'spinach', 'vinegar', 'chicken'}	{'salt', 'oil', 'butter', 'pepper', 'scallop', 'vinegar', 'flour'}	0.266667
72de1ec640cfa85bdbad0b344b7e.jpeg	Noodles, cooked, Beef, pot roast, braised or boiled, lean and fat eaten, Carrots, cooked, from fresh, fat not added in cooking, Onions, cooked, from fresh, fat not added in cooking, Celery, cooked, fat not added in cooking, Cucumber pickles, dill, Wine, table, red, Honey mustard dip, Bay leaf, Flour, white, all-purpose, Pepper, black	['pepper', 'onion', 'beef', 'salt', 'butter', 'oil']	{'pickle', 'dill', 'roast', 'wine', 'onion', 'cucumber', 'beef', 'celery', 'pepper', 'noodle', 'mustard', 'carrot', 'honey', 'flour'}	{'salt', 'oil', 'onion', 'butter', 'beef', 'pepper'}	0.3
946f14594f0ca5cee2fa67b602f8.jpeg	Beef stew with potatoes and vegetables including carrots, broccoli, and/or dark-green leafy; gravy, Bread, sour dough	['water', 'flour', 'salt', 'onion', 'pepper']	{'gravy', 'vegetable', 'bread', 'dough', 'beef', 'stew', 'carrot', 'potato', 'green', 'broccoli'}	{'salt', 'onion', 'flour', 'pepper'}	0
c2983e574062952056e6277a0203.jpeg	Peach, raw, Tomatoes, raw, Kiwi fruit, raw	['sugar', 'egg', 'milk', 'salt', 'flour']	{'tomato', 'kiwi', 'peach'}	{'salt', 'sugar', 'egg', 'milk', 'flour'}	0
7138f2e9467992eab4d78126c1fa.jpeg	Shrimp, baked or broiled, made without fat	['pepper', 'oil', 'salt', 'butter', 'clove']	{'shrimp'}	{'salt', 'oil', 'butter', 'pepper', 'clove'}	0
d6c39c9c44e483c2eb9f371bfefc.jpeg	Asparagus, cooked, from fresh, made with butter, Pasta with tomato-based sauce, cheese and meat	['cheese', 'chicken', 'pepper', 'butter', 'oil']	{'tomato', 'cheese', 'butter', 'meat', 'asparagus', 'pasta'}	{'cheese', 'oil', 'butter', 'pepper', 'chicken'}	0.363636
04882f604128acd18265416b136b.jpeg	Bread, white, Ham, prepackaged or deli, luncheon meat, Cheese, Cheddar	['egg', 'ham', 'cheese', 'mustard', 'butter', 'pepper', 'milk', 'salt']	{'bread', 'cheese', 'cheddar', 'meat', 'ham'}	{'salt', 'cheese', 'butter', 'pepper', 'mustard', 'egg', 'ham', 'milk'}	0.307692
45281d8e4223926020e784015b93.jpeg	Cake or cupcake, chocolate, devil's food or fudge, without icing or filling	['sugar', 'flour', 'cocoa', 'salt', 'egg', 'baking_soda', 'oil', 'baking_powder', 'extract', 'butter', 'water']	{'salt', 'cornstarch', 'sugar', 'oil', 'tumeric', 'cocoa', 'chocolate', 'egg', 'flour'}	{'salt', 'extract', 'bakingsoda', 'sugar', 'oil', 'butter', 'bakingpowder', 'cocoa', 'egg', 'flour'}	0.631579
281b75304d3ba2b6e4c39339ad5d.jpeg	Pumpkin, cooked, from fresh, fat not added in cooking, Squash, winter type, baked, no fat or sugar added in cooking, Onions, cooked, from fresh, fat not added in cooking, Carrots, cooked, from fresh, fat not added in cooking, Potato, boiled, from fresh, peel not eaten, fat not added in cooking, Celery, cooked, fat not added in cooking, Garlic, cooked, Beef, broth, bouillon, or consomme, Water, tap	['onion', 'pepper', 'potato', 'carrot', 'squash', 'clove', 'broth', 'salt', 'stock', 'oil']	{'garlic', 'consomme', 'sugar', 'onion', 'broth', 'celery', 'beef', 'pumpkin', 'carrot', 'potato', 'squash'}	{'salt', 'oil', 'onion', 'broth', 'stock', 'pepper', 'clove', 'carrot', 'potato', 'squash'}	0.47619
25b12508448dba9e0f5cc3f0826c.jpeg	Bread, dough, fried, Tuna salad, made with mayonnaise, Vinegar, Soy sauce, Teriyaki sauce, Vegetables, NS as to type, cooked, fat added in cooking, NS as to type of fat, Soy sauce	['oil', 'cheese', 'egg', 'pepper', 'onion', 'salt', 'butter', 'clove']	{'soy', 'tuna', 'teriyaki', 'bread', 'dough', 'vegetable', 'mayonnaise', 'salad', 'vinegar'}	{'salt', 'cheese', 'oil', 'onion', 'butter', 'pepper', 'clove', 'egg'}	0
7d27c91247268259097f736ac6ea.jpeg	Chicken breast, sauteed, skin not eaten, Hoisin sauce, Rice, white, cooked, fat added in cooking, made with oil, Beans, string, green, cooked, from fresh, made with oil	['asparagus', 'oil', 'pepper', 'rice', 'salt', 'butter', 'clove', 'onion', 'juice']	{'oil', 'bean', 'rice', 'chicken', 'green'}	{'salt', 'oil', 'butter', 'onion', 'rice', 'pepper', 'clove', 'juice', 'asparagus'}	0.285714
875468db41a89aeb688c07955225.jpeg	Yogurt, Greek, whole milk, plain	['cream', 'sugar', 'milk', 'juice']	{'yogurt', 'milk'}	{'sugar', 'cream', 'juice', 'milk'}	0.333333
787c33f84a57aae623d13b0370ad.jpeg	Coffee, brewed, Cream, half and half	['water', 'tea', 'sugar']	{'cream', 'coffee'}	{'sugar', 'tea'}	0
c943fd614353895636d3c8f30cd6.jpeg	Pomegranate, raw	['sugar', 'beans', 'cranberries', 'water', 'onion', 'pepper']	{'pomegranate'}	{'sugar', 'onion', 'bean', 'pepper', 'cranberry'}	0
818a6db2420785eaa9a9ef9c411f.jpeg	Pastry, puff, custard or cream filled, iced or not iced	['sugar', 'water', 'juice', 'orange', 'lemon']	{'salt', 'sugar', 'oil', 'egg', 'milk', 'flour'}	{'sugar', 'juice', 'lemon', 'orange'}	0.2
de84f7f04edebb5af9c2db3cbe33.jpeg	Tea, hot, leaf, black, Milk, lactose free, reduced fat (2%), Honey	['sugar', 'egg', 'water', 'milk', 'salt', 'butter', 'pepper']	{'tea', 'honey', 'milk'}	{'salt', 'sugar', 'butter', 'pepper', 'egg', 'milk'}	0.222222
fddbbeeb44d49218d0d9e5c8537f.jpeg	Meatballs, NS as to type of meat, with sauce, Mung beans, dry, cooked, fat not added in cooking, Spaghetti sauce	['egg', 'onion', 'pepper', 'beef', 'salt', 'breadcrumbs', 'carrot']	{'spaghetti', 'meat', 'bean', 'meatball'}	{'salt', 'breadcrumb', 'onion', 'beef', 'pepper', 'carrot', 'egg'}	0
8a60cc61425288db86d30496829d.jpeg	Coffee, brewed, Coffee creamer, liquid, flavored	['milk', 'banana', 'cocoa', 'sugar']	{'coffee'}	{'sugar', 'cocoa', 'banana', 'milk'}	0
d387cc75452f8042658d21dba727.jpeg	Tea, hot, herbal	['water', 'sugar', 'egg', 'cream']	{'tea'}	{'sugar', 'cream', 'egg'}	0
2772c4614bbe9f6c3ea1095b1a58.jpeg	Bread, Italian, Grecian, Armenian, toasted, Banana, raw, Peanut butter, reduced fat	['sugar', 'flour', 'butter', 'salt', 'milk', 'cinnamon', 'baking_powder', 'egg']	{'bread', 'peanut', 'butter', 'banana'}	{'salt', 'sugar', 'cinnamon', 'butter', 'bakingpowder', 'egg', 'milk', 'flour'}	0.166667
5f20349d4670a61cd89dc7e0b43f.jpeg	Pumpkin, cooked, from fresh, fat not added in cooking, Red kidney beans, dry, cooked, fat not added in cooking	['onion', 'pepper', 'tomato', 'chili', 'beans', 'clove', 'oil', 'beef', 'salt']	{'pumpkin', 'bean'}	{'salt', 'tomato', 'oil', 'onion', 'bean', 'pepper', 'beef', 'clove', 'chili'}	0.181818
884f06dc42cfa4acae6993d57fd9.jpeg	Peppers, red, cooked, fat not added in cooking, Peppers, green, cooked, fat not added in cooking, Onions, cooked, from fresh, fat not added in cooking, Tofu, Noodles, cooked, Carrots, cooked, from fresh, fat not added in cooking	['carrot', 'onion', 'pepper', 'oil', 'soy_sauce', 'clove', 'chicken', 'salt']	{'onion', 'tofu', 'pepper', 'noodle', 'carrot', 'green'}	{'salt', 'oil', 'onion', 'pepper', 'clove', 'carrot', 'chicken', 'soysauce'}	0.428571
2aae90384f67bb778978af3ae089.jpeg	Persimmon, raw	['carrot', 'apricot', 'orange', 'raisins', 'stick', 'sugar', 'prune', 'cinnamon']	{'persimmon'}	{'stick', 'sugar', 'cinnamon', 'orange', 'carrot', 'raisin', 'apricot', 'prune'}	0
114e2dac4d04a4feb901385d5d80.jpeg	Banana, raw	['salt', 'oil', 'pepper', 'tomato']	{'banana'}	{'salt', 'oil', 'tomato', 'pepper'}	0
3b96e40e488fbb98f5afc5a6f471.jpeg	Bread, whole wheat, Mayonnaise, regular, Turkey, prepackaged or deli, luncheon meat, Avocado, raw, Lettuce, raw, Spinach, raw, Tomatoes, raw, Broccoli, cooked, from fresh, fat not added in cooking, Cheese, Mozzarella, part skim	['cheese', 'tomato', 'bread', 'pepper']	{'broccoli', 'tomato', 'bread', 'cheese', 'wheat', 'mozzarella', 'spinach', 'mayonnaise', 'meat', 'turkey', 'lettuce', 'avocado'}	{'cheese', 'bread', 'tomato', 'pepper'}	0.375
3d83819c423ba72f8e5344f422cd.jpeg	Egg, whole, fried with cooking spray, Muffin, English, whole wheat, Cheese, Cheddar, Avocado, raw, Apple, raw, Peanut butter	['egg', 'apple', 'cheese']	{'muffin', 'peanut', 'cheese', 'wheat', 'cheddar', 'butter', 'apple', 'egg', 'avocado'}	{'cheese', 'apple', 'egg'}	0.5
ee3b6d9b4d7f8d84a7a84f3a120f.jpeg	Tea, hot, leaf, green	['sugar', 'milk', 'water']	{'tea', 'green'}	{'sugar', 'milk'}	0
4ede33824ad4b73bbd9f61d7eca7.jpeg	Hot chocolate / Cocoa, made with dry mix and water	['milk', 'chocolate', 'coffee', 'cream', 'cocoa', 'sugar']	{'chocolate', 'cocoa'}	{'sugar', 'cream', 'chocolate', 'cocoa', 'milk', 'coffee'}	0.5
22b332df4fd5a5b3476004ee393a.jpeg	Pita chips, Crab, canned, Pepper, sweet, green, raw	['cheese', 'onion', 'pepper', 'mayonnaise', 'cream']	{'pita', 'pepper', 'chip', 'green', 'crab'}	{'cheese', 'cream', 'onion', 'pepper', 'mayonnaise'}	0.2
497f5033465cb720549468b8afb1.jpeg	Plum, raw, Bread, cinnamon, toasted	['sugar', 'egg', 'milk', 'cinnamon', 'butter', 'salt']	{'bread', 'cinnamon', 'plum'}	{'salt', 'sugar', 'cinnamon', 'butter', 'egg', 'milk'}	0.222222
95ee0a9f4d648e5346ba72a1fdf9.jpeg	Bread, wheat or cracked wheat, toasted, Egg, whole, fried with oil, Spinach, raw	['cheese', 'egg', 'pepper', 'onion', 'potato', 'salt', 'butter']	{'bread', 'oil', 'wheat', 'spinach', 'egg'}	{'salt', 'cheese', 'onion', 'butter', 'pepper', 'egg', 'potato'}	0.166667
2b70ba1e402e90d698f7edbf2713.jpeg	Salmon, baked or broiled, made with butter, Asparagus, cooked, from fresh, made with oil	['chicken', 'pepper', 'salt', 'oil', 'beans', 'clove']	{'asparagus', 'oil', 'salmon', 'butter'}	{'salt', 'oil', 'bean', 'pepper', 'clove', 'chicken'}	0.2
fc2f313549dda8f5cc642e38104c.jpeg	Blueberries, raw	['blueberries', 'juice']	{'blueberry'}	{'juice', 'blueberry'}	0.666667
0251f3dd4220a09cfadbdc31582b.jpeg	Chicken breast, sauteed, skin not eaten, Brussels sprouts, cooked, from fresh, made with oil, Soy sauce, Rice, brown, cooked, fat not added in cooking, Avocado, raw	['oil', 'soy_sauce', 'chicken', 'vinegar', 'avocado', 'sugar', 'lettuce', 'pepper']	{'soy', 'oil', 'rice', 'sprout', 'chicken', 'avocado'}	{'sugar', 'oil', 'pepper', 'vinegar', 'chicken', 'soysauce', 'lettuce', 'avocado'}	0.428571
c728890e468897bfe92cfcac960e.jpeg	Grapes, raw, NS as to type	['sugar', 'beans', 'milk']	{'grape'}	{'sugar', 'milk', 'bean'}	0
6aa4caaa405c874e23efb8a2fd5b.jpeg	Muffin, English, Pork, NS as to cut, cooked, NS as to fat eaten, Egg, whole, fried with oil, Salsa, red, commercially-prepared, Broccoli, cooked, from frozen, fat not added in cooking	['pepper', 'butter', 'salt', 'egg', 'milk', 'cream']	{'muffin', 'salsa', 'oil', 'egg', 'pork', 'broccoli'}	{'salt', 'cream', 'butter', 'pepper', 'egg', 'milk'}	0.166667
dc70a8d24b23bbb7ca23089f8e87.jpeg	Pasta with cream sauce, home recipe, Cheese, Parmesan, hard	['cheese', 'pasta', 'pepper', 'oil', 'chicken', 'salt']	{'cheese', 'cream', 'parmesan', 'pasta'}	{'salt', 'cheese', 'oil', 'pepper', 'chicken', 'pasta'}	0.4
4789353d42a4bb9cd219e4086989.jpeg	Egg omelet or scrambled egg, made without fat, Cheese, Cheddar, Tortilla, whole wheat	['egg', 'cheese', 'pepper', 'onion']	{'tortilla', 'cheese', 'cheddar', 'wheat', 'egg', 'omelet'}	{'cheese', 'onion', 'egg', 'pepper'}	0.4
23846920421ba1d51448bacb004c.jpeg	Gnocchi, potato, Pesto sauce, Vegetarian burger or patty, meatless, no bun	['pepper', 'oil', 'salt', 'breadcrumbs', 'cheese']	{'gnocchi', 'pesto', 'burger', 'bun', 'potato'}	{'salt', 'breadcrumb', 'cheese', 'oil', 'pepper'}	0
cc8b16bb4b708456b6e2cedcf160.jpeg	Bread, wheat or cracked wheat	['sugar', 'flour', 'butter', 'cinnamon', 'egg', 'salt', 'vanilla']	{'salt', 'sugar', 'oil', 'flour', 'molasses', 'vinegar', 'yeast'}	{'salt', 'vanilla', 'sugar', 'cinnamon', 'butter', 'egg', 'flour'}	0.428571
4a701ac7457b85a541f15ff693be.jpeg	Bread, sour dough	['salt', 'flour', 'sugar', 'baking_powder', 'butter', 'oil', 'egg']	{'salt', 'flour', 'oil', 'cornmeal', 'egg', 'milk', 'yeast'}	{'salt', 'sugar', 'oil', 'butter', 'bakingpowder', 'egg', 'flour'}	0.571429
88f1f8a74f20bcbfbffee5b4e855.jpeg	Fruit smoothie, with whole fruit and dairy	['milk', 'yogurt', 'blueberries', 'banana']	{'smoothie'}	{'yogurt', 'blueberry', 'banana', 'milk'}	0
0dbb90ad48ca921a92d14b59119a.jpeg	Pistachio nuts, lightly salted	['chips', 'butter']	{'pistachio', 'nut'}	{'chip', 'butter'}	0
5dda93294c0f886de4b386b4d4f5.jpeg	Oatmeal, instant, maple flavored, fat not added in cooking, Walnuts	['oats', 'cinnamon', 'milk', 'salt', 'raisins', 'water']	{'oatmeal', 'walnut'}	{'salt', 'cinnamon', 'raisin', 'milk', 'oat'}	0
69114a1f4cc0b9679c10e06b9409.jpeg	Beer, light	['water', 'milk', 'sugar']	{'beer'}	{'sugar', 'milk'}	0
cc4f4f384a159bde070e8bdacf8b.jpeg	Licorice	['salt', 'vinegar', 'oil', 'pepper', 'onion', 'water']	{'licorice'}	{'salt', 'oil', 'onion', 'pepper', 'vinegar'}	0
d114963a44b1907761fb16b16a62.jpeg	Egg, whole, boiled or poached	['egg', 'milk']	{'egg'}	{'egg', 'milk'}	0.666667
b16071ea46a49e3a7923bd711f5e.jpeg	Broccoli, cooked, from fresh, fat not added in cooking, Beef steak, broiled or baked, lean and fat eaten	['pepper', 'oil', 'salt', 'clove', 'steak']	{'steak', 'beef', 'broccoli'}	{'salt', 'oil', 'pepper', 'clove', 'steak'}	0.25
a67cc6394404a246cb44a3e3d034.jpeg	Tortellini, cheese-filled, meatless, with tomato sauce	['pepper', 'onion', 'oil', 'salt', 'butter', 'parsley']	{'tortellini', 'tomato', 'cheese'}	{'salt', 'parsley', 'oil', 'onion', 'butter', 'pepper'}	0
22162df040bea2fc32d58d79bc23.jpeg	Yogurt, Greek, nonfat milk, plain, Banana, raw, Pear, raw, Grapes, raw, NS as to type	['cream', 'milk', 'coffee']	{'yogurt', 'banana', 'milk', 'pear', 'grape'}	{'cream', 'coffee', 'milk'}	0.25
bdcffe9b4fb09befedc2ae214698.jpeg	Spinach, raw, Tomatoes, raw, Pumpkin seeds, salted, Sunflower seeds, plain, salted, Olive oil, Vinegar, Edamame, cooked	['oil', 'tomato', 'vinegar', 'spinach', 'pepper', 'onion', 'salt', 'mustard', 'clove']	{'tomato', 'oil', 'pumpkin', 'olive', 'spinach', 'vinegar', 'seed'}	{'salt', 'tomato', 'oil', 'onion', 'pepper', 'mustard', 'spinach', 'clove', 'vinegar'}	0.5
1308607e4e748ed0a0c92426043f.jpeg	Crab, hard shell, steamed, Rice, white, cooked, fat not added in cooking, Cauliflower, cooked, from fresh, fat not added in cooking	['oil', 'pepper', 'cauliflower', 'salt', 'chicken', 'clove']	{'cauliflower', 'crab', 'rice'}	{'salt', 'oil', 'pepper', 'clove', 'cauliflower', 'chicken'}	0.222222
4b9a5a8949e0becb2959f1567253.jpeg	Rice, white, cooked, fat not added in cooking, Beef and broccoli	['rice', 'oil', 'onion', 'clove', 'soy_sauce', 'pepper']	{'broccoli', 'beef', 'rice'}	{'oil', 'onion', 'rice', 'pepper', 'clove', 'soysauce'}	0.222222
d43e85534a48be6d4c84313e8101.jpeg	Banana, raw, Raspberries, raw, NS as to color, Yogurt, coconut milk, Yogurt, Greek, low fat milk, plain, Honey	['banana', 'milk', 'cream', 'raspberries']	{'yogurt', 'coconut', 'banana', 'raspberry', 'milk', 'honey'}	{'cream', 'raspberry', 'banana', 'milk'}	0.6
e523c189419fa9304ca415e7c63e.jpeg	Chicken or turkey rice soup, canned, or ready-to-serve	['onion', 'pepper', 'oil', 'potato', 'carrot', 'salt', 'broth', 'clove', 'tomato', 'water']	{'turkey', 'chicken', 'soup', 'rice'}	{'salt', 'tomato', 'oil', 'onion', 'broth', 'pepper', 'clove', 'carrot', 'potato'}	0
5ee651964b6a83df0b3e715d5c68.jpeg	Ravioli, meat-filled, no sauce, Cheese sauce, Mixed vegetables, cooked, from canned, fat not added in cooking	['pepper', 'onion', 'tortilla', 'oil', 'salt', 'fillets', 'clove']	{'cheese', 'vegetable', 'ravioli', 'meat'}	{'salt', 'tortilla', 'oil', 'onion', 'pepper', 'clove', 'fillet'}	0
af4740b04b74828a06d24142e4f6.jpeg	Blueberries, raw	['blueberries', 'sugar']	{'blueberry'}	{'sugar', 'blueberry'}	0.666667
1c010abf4b24aa2911974fbddebf.jpeg	Muffin, English, whole wheat, Jam, preserve, all flavors, Butter, stick, salted	['sugar', 'oil', 'salt', 'butter']	{'muffin', 'stick', 'wheat', 'butter', 'flavor'}	{'sugar', 'oil', 'salt', 'butter'}	0.222222
81c2e0eb46aea3afcc9a825e4ce0.jpeg	Egg, whole, boiled or poached, Teriyaki sauce, Tomato chili sauce, Soup, mostly noodles	['oil', 'milk', 'water', 'curry', 'ginger', 'clove']	{'teriyaki', 'tomato', 'soup', 'noodle', 'chili', 'egg'}	{'oil', 'clove', 'ginger', 'milk', 'curry'}	0
4e1d3cdf456da8766f3e36a59421.jpeg	Biscuit, home recipe	['sugar', 'flour', 'butter', 'salt', 'egg', 'baking_soda', 'extract', 'baking_powder', 'vanilla', 'cinnamon']	{'salt', 'vanilla', 'cheese', 'sugar', 'butter', 'milk', 'flour'}	{'salt', 'extract', 'vanilla', 'bakingsoda', 'sugar', 'cinnamon', 'butter', 'bakingpowder', 'egg', 'flour'}	0.588235
ef62a85b4f0fb11767d02d7a3a63.jpeg	Mixed vegetables, cooked, from frozen, fat not added in cooking	['carrot', 'oil', 'pepper', 'onion', 'clove', 'squash', 'salt', 'beans', 'water']	{'vegetable'}	{'salt', 'oil', 'onion', 'bean', 'pepper', 'clove', 'carrot', 'squash'}	0
6af2c2b5485ea3118cd8d48fda89.jpeg	Bread, sour dough, Cheese, Brick, Turkey, NFS	['butter', 'bread', 'cheese', 'chips', 'banana']	{'bread', 'turkey', 'cheese', 'dough'}	{'bread', 'cheese', 'butter', 'banana', 'chip'}	0.444444
d01aa57a470b82743af6a4c6a87e.jpeg	Cookie, chocolate chip, made from home recipe or purchased at a bakery	['sugar', 'flour', 'egg', 'baking_soda', 'salt', 'butter', 'chips', 'extract', 'vanilla']	{'salt', 'cornstarch', 'sugar', 'oil', 'chocolate', 'cocoa', 'egg', 'honey', 'flour'}	{'salt', 'extract', 'vanilla', 'bakingsoda', 'sugar', 'butter', 'egg', 'chip', 'flour'}	0.444444
e099489e448ba680e9eb0a0c529f.jpeg	Apple, raw	['apple', 'cinnamon']	{'apple'}	{'cinnamon', 'apple'}	0.666667
80666a844d86b044ae764c86ecb0.jpeg	Crackers, cheese (Goldfish), cheese, cheddar, butter, without salt, wheat flour, white, all-purpose, unenriched, salt, table, water, bottled, generic	['milk', 'cheese', 'butter']	{'salt', 'cheese', 'cheddar', 'butter', 'wheat', 'goldfish', 'cracker', 'flour'}	{'cheese', 'butter', 'milk'}	0.363636
uqznnjbriqbe7zka6rkxmphuf19c.jpeg	Bagel, Cheese, cream	['cheese', 'egg', 'pepper', 'bread', 'butter', 'salt', 'onion', 'oil']	{'salt', 'garlic', 'sugar', 'flour', 'oil', 'onion', 'cornmeal', 'sesame', 'yeast'}	{'salt', 'cheese', 'bread', 'oil', 'butter', 'onion', 'pepper', 'egg'}	0.352941
bb6222044eb4b69f160cf891a6d2.jpeg	Apple, raw	['onion', 'sugar', 'salt']	{'apple'}	{'sugar', 'salt', 'onion'}	0
8e724ad14bb2b4c6281fca607e64.jpeg	Waffle, whole grain, from frozen, Butter, stick, salted, Blueberries, raw, Banana, raw, Maple syrup, Water, tap	['egg', 'flour', 'salt', 'baking_powder', 'blueberries', 'sugar', 'milk', 'oil', 'oats', 'baking_soda', 'cinnamon']	{'syrup', 'stick', 'blueberry', 'waffle', 'butter', 'banana'}	{'salt', 'blueberry', 'bakingsoda', 'sugar', 'oil', 'cinnamon', 'bakingpowder', 'egg', 'milk', 'flour', 'oat'}	0.117647
fa4941b64e76aa8247cad272e4e0.jpeg	Macaroni or noodles with cheese, made from packaged mix, Spinach, cooked, from frozen, fat not added in cooking, Frankfurter or hot dog, beef	['oil', 'pepper', 'salt', 'clove', 'pasta', 'parsley', 'onion']	{'macaroni', 'cheese', 'beef', 'noodle', 'spinach', 'frankfurter'}	{'salt', 'parsley', 'oil', 'onion', 'pepper', 'clove', 'pasta'}	0
ced7e5c449a382f3669abc446932.jpeg	Pasta with cream sauce, ready-to-heat	['cheese', 'pepper', 'pasta', 'clove', 'butter', 'parsley', 'basil', 'salt']	{'cream', 'pasta'}	{'salt', 'parsley', 'cheese', 'butter', 'pepper', 'clove', 'pasta', 'basil'}	0.2
218e098e49beac313151dc423ab6.jpeg	Pork, tenderloin, baked, Grapes, raw, NS as to type, Peas, green, cooked, from canned, fat not added in cooking, Garlic bread, from frozen	['tomato', 'pepper', 'oil', 'onion', 'salt', 'broth', 'clove']	{'pea', 'garlic', 'bread', 'pork', 'green', 'grape'}	{'salt', 'tomato', 'oil', 'onion', 'broth', 'pepper', 'clove'}	0
700448d243c59e35369ed6599c6c.jpeg	Cheeseburger, 1 small patty, with condiments, on bun, from fast food / restaurant (Burger King WHOPPER Jr. with cheese)	['pepper', 'bun', 'mayonnaise', 'roll', 'salt', 'onion', 'cheese', 'mustard', 'oil']	{'whopper', 'cheese', 'condiment', 'burger', 'cheeseburger', 'bun'}	{'salt', 'roll', 'cheese', 'oil', 'onion', 'pepper', 'mustard', 'bun', 'mayonnaise'}	0.266667
d9fabc1c428caa6de5ebba2614cc.jpeg	Yogurt, whole milk, flavors other than fruit, Cereal (Kellogg's Low Fat Granola with Raisins), Apple, raw	['oil', 'cheese', 'pasta', 'pepper', 'salt']	{'yogurt', 'cereal', 'kellogg', 'apple', 'raisin', 'milk', 'flavor', 'granola'}	{'salt', 'cheese', 'oil', 'pepper', 'pasta'}	0
d5b074f249fead17b1f2bb81dfcc.jpeg	Tangerine, raw	['orange', 'lemon', 'water', 'juice', 'sugar']	{'tangerine'}	{'juice', 'orange', 'lemon', 'sugar'}	0
3dfd28f34d0a853da85b63507c44.jpeg	Milk, reduced fat (2%)	['milk', 'sugar', 'water']	{'milk'}	{'sugar', 'milk'}	0.666667
e2a86655424786a38f81c789722c.jpeg	Squash, winter type, baked, no fat or sugar added in cooking, Cauliflower, cooked, from frozen, fat not added in cooking, Carrots, cooked, from frozen, fat not added in cooking, Milk, whole, Cheese, Parmesan, dry grated, Onions, cooked, from frozen, fat not added in cooking, Olive oil	['onion', 'pepper', 'oil', 'potato', 'salt', 'curry', 'carrot']	{'sugar', 'cheese', 'oil', 'onion', 'olive', 'carrot', 'milk', 'cauliflower', 'parmesan', 'squash'}	{'salt', 'oil', 'onion', 'pepper', 'carrot', 'potato', 'curry'}	0.352941
29276b174c93835c9bd82a362ad5.jpeg	Tangerine, raw	['honey', 'squash', 'orange']	{'tangerine'}	{'honey', 'orange', 'squash'}	0
45c316274487bd10055fa53d8042.jpeg	Wine, table, white	['vermouth', 'ice', 'bitters']	{'wine'}	{'bitter', 'ice', 'vermouth'}	0
3e792ee748889656b17e97194852.jpeg	Crackers, woven wheat, plain (Triscuit)	['sugar', 'flour', 'butter', 'salt']	{'triscuit', 'wheat', 'cracker'}	{'sugar', 'salt', 'butter', 'flour'}	0
090d15f24b5383a64df27706ec98.jpeg	Grapes, raw, NS as to type	['blueberries', 'sugar', 'milk', 'extract']	{'grape'}	{'sugar', 'extract', 'blueberry', 'milk'}	0
e95b348b4ca785dcc4342cd5ad7d.jpeg	Apple, raw	['apple', 'cinnamon', 'sugar']	{'apple'}	{'cinnamon', 'apple', 'sugar'}	0.5
f4903c674a5f8243911f922b964b.jpeg	Burrito with chicken and beans, Cheese, Colby Jack, Onions, cooked, NS as to form, fat added in cooking, NS as to type of fat, Onions, young green, raw, Queso cotija, Spanish rice, fat added in cooking, Black, brown, or Bayo beans, dry, cooked, fat added in cooking, NS as to type of fat, Tortilla chips, plain, Salsa, red, homemade	['onion', 'pepper', 'oil', 'tortilla', 'cilantro', 'salt', 'tomato', 'clove']	{'salsa', 'tortilla', 'cheese', 'onion', 'bean', 'rice', 'burrito', 'chip', 'chicken', 'green'}	{'salt', 'tomato', 'tortilla', 'oil', 'onion', 'pepper', 'clove', 'cilantro'}	0.222222
5bc1baba48c1823deb997008f281.jpeg	Strawberries, raw	['egg', 'water', 'salt']	{'strawberry'}	{'salt', 'egg'}	0
944ab4ae43b6aba5e9c4615a7bb4.jpeg	Reese's Peanut Butter Cup	['paper']	{'butter', 'peanut'}	{'paper'}	0
e5a3fd6f4cd7b474ab8b07b8ab83.jpeg	Tortilla, whole wheat, Tomatoes, raw, Onions, mature, raw, Chard, raw, Cheese, Cheddar, Hummus, flavored, Chicken breast, baked, broiled, or roasted, skin not eaten, from raw	['salt', 'flour', 'water', 'yeast', 'sugar', 'milk', 'seeds', 'butter']	{'hummus', 'tomato', 'tortilla', 'cheese', 'wheat', 'onion', 'cheddar', 'chicken'}	{'salt', 'sugar', 'flour', 'butter', 'milk', 'seed', 'yeast'}	0
2bc9f59644d0b22327c7ac2ec763.jpeg	Rice, white, cooked, fat added in cooking, made with oil, Chicken thigh, baked, broiled, or roasted, skin not eaten, from raw, Barbecue sauce, Vegetables, NS as to type, cooked, fat not added in cooking	['oil', 'onion', 'pepper', 'soy_sauce', 'sugar', 'beans', 'clove']	{'vegetable', 'oil', 'chicken', 'rice'}	{'sugar', 'oil', 'onion', 'bean', 'pepper', 'clove', 'soysauce'}	0.181818
b5e2fb5f417a835af89c4ca49d19.jpeg	Tea, hot, chai, with milk	['water', 'milk', 'sugar']	{'tea', 'milk'}	{'sugar', 'milk'}	0.5
2260c5454b78bb6f8001bedec6ad.jpeg	Potato, mashed, from fresh, NFS, Squash, winter type, baked, no fat or sugar added in cooking, Butter, stick, salted, Lettuce, raw, Mixed salad greens, raw, Spinach, raw, Chickpeas, dry, cooked, NS as to fat added in cooking, Cucumber, raw, Tomatoes, raw, Mushrooms, cooked, from fresh, fat not added in cooking, Eggplant, cooked, fat not added in cooking, Peppers, red, cooked, fat not added in coo…	['pepper', 'oil', 'salt', 'onion', 'clove', 'zucchini', 'carrot', 'tomato', 'vinegar']	{'chickpea', 'mushroom', 'stick', 'tomato', 'sugar', 'butter', 'cucumber', 'onion', 'bean', 'green', 'pepper', 'spinach', 'salad', 'eggplant', 'potato', 'lettuce', 'squash'}	{'salt', 'zucchini', 'tomato', 'oil', 'onion', 'pepper', 'clove', 'carrot', 'vinegar'}	0.230769
1e6e79a44685bdedcce0b50d8d7c.jpeg	Rice, white, cooked, fat not added in cooking	['sugar', 'butter', 'cinnamon', 'flour', 'salt', 'egg', 'oats', 'milk', 'extract', 'baking_powder']	{'rice'}	{'salt', 'extract', 'sugar', 'cinnamon', 'butter', 'bakingpowder', 'egg', 'milk', 'flour', 'oat'}	0
9232f9c74d43bbeda609a1cedafd.jpeg	Almonds, unsalted	['sugar', 'butter', 'egg', 'flour', 'salt', 'almonds']	{'almond'}	{'salt', 'sugar', 'butter', 'egg', 'almond', 'flour'}	0.285714
47397577441b9a4dbf1a786227e1.jpeg	Chocolate, semi-sweet morsel	['water']	{'chocolate'}	set()	0
d2c3a36341be909449b6d5789933.jpeg	Cookie, NFS, butter, without salt, sugars, granulated, salt, table, wheat flour, white, all-purpose, unenriched, water, bottled, generic	['salt', 'potato', 'pepper']	{'salt', 'vanilla', 'sugar', 'oil', 'butter', 'chocolate', 'cocoa', 'egg', 'milk', 'molasses', 'flour'}	{'salt', 'potato', 'pepper'}	0.142857
e3657d1a4a55b363d55372526ffd.jpeg	Grits, regular or quick, made with water, fat not added in cooking, Pork, spareribs, cooked, lean and fat eaten	['milk', 'rice', 'water']	{'grit', 'sparerib', 'pork'}	{'milk', 'rice'}	0
c58bca89414cb2815cbd7556a27b.jpeg	Coffee, brewed, Sugar, white, granulated or lump	['sugar', 'water', 'coffee']	{'sugar', 'coffee'}	{'sugar', 'coffee'}	1
70620f9649149d3b5bf828a43bad.jpeg	Tuna, fresh, baked or broiled, fat not added in cooking, Bread, whole grain white	['sugar', 'flour', 'egg', 'chocolate', 'cocoa', 'salt', 'baking_soda']	{'bread', 'tuna'}	{'salt', 'bakingsoda', 'sugar', 'chocolate', 'cocoa', 'egg', 'flour'}	0
4mlmun08niojaxaua968ba517tiw.jpeg	Lettuce, arugula, raw, Mixed salad greens, raw, Lettuce, raw, Mixed salad greens, raw, Mixed salad greens, raw, Spinach, raw, Salmon, cooked, NS as to cooking method, Egg, whole, boiled or poached, Tomatoes, raw, Mushrooms, raw, Italian dressing, made with vinegar and oil	['tomato', 'pepper', 'lettuce', 'chicken', 'salt', 'onion', 'oil']	{'arugula', 'salmon', 'mushroom', 'tomato', 'oil', 'spinach', 'salad', 'egg', 'vinegar', 'lettuce', 'green'}	{'salt', 'tomato', 'oil', 'onion', 'pepper', 'chicken', 'lettuce'}	0.333333
9cf340334c03a0bec7c59a9d2692.jpeg	Pasta, cooked, Butter, stick, salted	['soy_sauce', 'oil', 'chicken', 'pepper', 'sake', 'salt']	{'butter', 'stick', 'pasta'}	{'salt', 'sake', 'oil', 'pepper', 'chicken', 'soysauce'}	0
217e06c34a5f9a79824f33641f09.jpeg	Bread, whole wheat, Peanut butter, Jelly, all flavors	['sugar', 'flour', 'salt', 'cocoa', 'water', 'butter', 'cinnamon', 'baking_powder']	{'peanut', 'bread', 'wheat', 'butter', 'jelly', 'flavor'}	{'salt', 'sugar', 'cinnamon', 'butter', 'bakingpowder', 'cocoa', 'flour'}	0.153846
d39ed4c545d489ffb37a6ca70baf.jpeg	Lettuce, Boston, raw, Avocado, raw, Italian dressing, made with vinegar and oil	['oil', 'pepper', 'salt', 'juice', 'lettuce', 'vinegar', 'mustard']	{'vinegar', 'lettuce', 'oil', 'avocado'}	{'salt', 'oil', 'pepper', 'juice', 'mustard', 'vinegar', 'lettuce'}	0.545455
a007aecc4f4c85957e822f9dd7d9.jpeg	Banana, raw	['milk', 'sugar', 'ice', 'extract']	{'banana'}	{'sugar', 'extract', 'ice', 'milk'}	0
a30723d346be99bc2a3b19b4a0ec.jpeg	Pancakes, plain, Maple syrup	['salt', 'potato', 'water', 'onion', 'pepper', 'egg']	{'salt', 'sugar', 'egg', 'milk', 'flour'}	{'salt', 'onion', 'pepper', 'egg', 'potato'}	0.4
f8d5521649f2997ca2dd0060e195.jpeg	Cookie, butter or sugar, with icing or filling other than chocolate, Candy, NFS, Cookie, peanut butter, Milk chocolate candy, plain	['sugar', 'flour', 'egg', 'salt', 'butter', 'chips', 'extract', 'baking_powder', 'milk']	{'salt', 'vanilla', 'sugar', 'oil', 'butter', 'chocolate', 'cocoa', 'egg', 'milk', 'molasses', 'flour'}	{'salt', 'extract', 'sugar', 'butter', 'bakingpowder', 'egg', 'milk', 'chip', 'flour'}	0.6
93d20c744b618e3b2c7624ade403.jpeg	Bread, whole wheat, Mayonnaise, regular, Chicken, prepackaged or deli, luncheon meat, Spinach, raw, Cheese, Colby Jack	['bread', 'cheese', 'avocado', 'pepper']	{'bread', 'cheese', 'wheat', 'spinach', 'mayonnaise', 'meat', 'chicken'}	{'bread', 'pepper', 'cheese', 'avocado'}	0.363636
526c1601439aaa91bdd2cc3ab9b2.jpeg	Tuna salad, made with mayonnaise, Bread, whole grain white, Mustard, Avocado, raw, Cucumber, raw, Tomatoes, raw, Tangerine, raw	['cheese', 'bread', 'pepper', 'onion', 'chicken']	{'tuna', 'tomato', 'bread', 'cucumber', 'mustard', 'salad', 'mayonnaise', 'tangerine', 'avocado'}	{'cheese', 'bread', 'onion', 'pepper', 'chicken'}	0.142857
bd892d6746c686e4e528f0057279.jpeg	Bagel, Cheese, cream, light or lite	['cheese', 'butter', 'potato']	{'salt', 'garlic', 'flour', 'oil', 'onion', 'butter', 'sesame', 'egg', 'poppy', 'yeast'}	{'cheese', 'potato', 'butter'}	0.153846
1323315847f6a8727282c1fe84f0.jpeg	Vinegar, Spinach, raw, Olive oil, Garlic, raw, Bread crumbs, plain, Cheese, Parmesan, dry grated, Olive oil	['oil', 'pepper', 'salt', 'cheese', 'kale', 'juice']	{'garlic', 'bread', 'oil', 'crumb', 'cheese', 'olive', 'spinach', 'vinegar', 'parmesan'}	{'salt', 'cheese', 'oil', 'kale', 'pepper', 'juice'}	0.266667
83cb50f840e4ae1b54eab580e6a4.jpeg	Rice, brown, cooked, fat not added in cooking, Pork, NS as to cut, cooked, lean only eaten, Garlic, cooked, Onions, cooked, from fresh, made with oil, Peppers, hot, cooked, from fresh, fat added in cooking, NS as to type of fat, Cilantro, raw	['pepper', 'onion', 'oil', 'beef', 'clove', 'butter', 'salt', 'tomato']	{'garlic', 'oil', 'onion', 'rice', 'pepper', 'cilantro', 'pork'}	{'salt', 'tomato', 'oil', 'onion', 'butter', 'beef', 'pepper', 'clove'}	0.4
d725937e4928bd363633bb6f547e.jpeg	Strawberries, raw	['strawberries', 'sugar']	{'strawberry'}	{'sugar', 'strawberry'}	0.666667
c811e5314a5d85ff6b5fd5d55fbb.jpeg	Egg, whole, fried without fat	['sugar', 'egg', 'water', 'gelatin', 'juice']	{'egg'}	{'sugar', 'juice', 'gelatin', 'egg'}	0.4
20549a2d49e499932a194cd81b5d.jpeg	Flour, whole wheat, Cranberries, dried, Sugar, brown, Baking soda, Carrots, raw, Coconut, fresh, Walnuts, Sunflower seeds, plain, unsalted, Flax seeds, Egg, whole, raw, Vegetable oil, NFS, Vanilla extract	['sugar', 'flour', 'egg', 'salt', 'baking_powder', 'baking_soda', 'cinnamon', 'butter', 'oil', 'milk', 'extract']	{'extract', 'coconut', 'vanilla', 'sugar', 'flax', 'wheat', 'vegetable', 'oil', 'soda', 'carrot', 'egg', 'cranberry', 'seed', 'flour', 'walnut'}	{'salt', 'extract', 'bakingsoda', 'sugar', 'cinnamon', 'oil', 'butter', 'bakingpowder', 'egg', 'milk', 'flour'}	0.384615
d7544ca84a5fa00dabd7653d89d7.jpeg	Coffee, espresso, Milk, whole	['sugar', 'milk', 'extract', 'egg']	{'milk', 'espresso', 'coffee'}	{'sugar', 'extract', 'egg', 'milk'}	0.285714
6b6ec585415380609dcfdc79a5a2.jpeg	Egg omelet or scrambled egg, with meat and vegetables other than dark-green and/or tomatoes, fat added in cooking, Pork bacon, NS as to fresh, smoked or cured, cooked	['onion', 'pepper', 'egg', 'oil', 'potato', 'salt']	{'tomato', 'vegetable', 'egg', 'meat', 'omelet', 'pork', 'bacon', 'green'}	{'salt', 'oil', 'onion', 'pepper', 'egg', 'potato'}	0.142857
b925b7ec4521b7d04d04dad07dc0.jpeg	Rice, white, cooked, fat not added in cooking, Catfish, coated, fried, made with oil, Tomatoes, raw	['egg', 'tomato', 'cheese', 'chips', 'pepper', 'onion', 'salt']	{'catfish', 'oil', 'tomato', 'rice'}	{'salt', 'tomato', 'cheese', 'onion', 'pepper', 'egg', 'chip'}	0.181818
f767e9a74ace8cf0a98dd2042008.jpeg	Wonton, fried, filled with meat, poultry, or seafood, and vegetable, Soy sauce, Rice, white, with vegetables, soy-based sauce, fat added in cooking, Sesame oil, Seaweed, cooked, NS as to fat added in cooking	['oil', 'pepper', 'onion', 'clove', 'soy_sauce', 'mushroom', 'fish', 'ginger', 'water']	{'seaweed', 'soy', 'vegetable', 'oil', 'rice', 'sesame', 'meat', 'wonton', 'seafood'}	{'oil', 'onion', 'pepper', 'clove', 'fish', 'ginger', 'mushroom', 'soysauce'}	0.117647
7665e94648698652954b441f379a.jpeg	Tangerine, raw	['sugar', 'egg', 'butter', 'squash', 'cheese', 'flour', 'salt', 'baking_powder', 'milk']	{'tangerine'}	{'salt', 'sugar', 'cheese', 'butter', 'bakingpowder', 'egg', 'milk', 'flour', 'squash'}	0
f9c65b594d8a966f0e183f1fd7de.jpeg	Cabbage, Chinese, cooked, fat not added in cooking, Pasta, cooked, Chicken or turkey broth, less or reduced sodium, canned or ready-to-serve, Soybean curd, Spinach, cooked, from fresh, fat not added in cooking	['soy_sauce', 'water', 'sake', 'salt']	{'soybean', 'broth', 'spinach', 'turkey', 'chicken', 'cabbage', 'le', 'pasta'}	{'salt', 'soysauce', 'sake'}	0
29a91c0e4c26b0361917cb2aa633.jpeg	Egg, whole, fried with oil, Pepper, sweet, red, raw	['sugar', 'egg', 'water']	{'oil', 'egg', 'pepper'}	{'sugar', 'egg'}	0.4
c1195ae5402cb13b21a2151d6696.jpeg	Sesame chicken, Rice, fried, meatless	['pepper', 'oil', 'salt', 'flour', 'garlic', 'onion']	{'chicken', 'sesame', 'rice'}	{'salt', 'garlic', 'oil', 'onion', 'pepper', 'flour'}	0
7946712b44d88da617fe4c3b8b27.jpeg	Coffee, brewed, Milk, whole, Sugar, white, and water syrup	['milk', 'sugar', 'coffee', 'extract']	{'milk', 'syrup', 'sugar', 'coffee'}	{'sugar', 'extract', 'coffee', 'milk'}	0.75
6d5ecdf241a1bd18274f090c324d.jpeg	Couscous, plain, cooked, Mushrooms, cooked, from fresh, made with oil, Onions, cooked, from fresh, made with oil, Pesto sauce	['oil', 'pepper', 'salt', 'clove', 'onion']	{'couscous', 'oil', 'onion', 'pesto', 'mushroom'}	{'salt', 'oil', 'onion', 'pepper', 'clove'}	0.4
f13551c5408694074c22e43dc4dc.jpeg	Naan, Indian flatbread	['salt', 'oil', 'clove', 'tahini', 'pepper', 'onion']	{'flatbread', 'naan'}	{'salt', 'oil', 'onion', 'pepper', 'clove', 'tahini'}	0
3e86931e4fe296985049761542e0.jpeg	Carbonated water, sweetened	['water']	{'sugar'}	set()	0
bf4fc4cc431c8a9a385e70a74062.jpeg	Carrots, raw	['sugar', 'butter', 'chips']	{'carrot'}	{'sugar', 'butter', 'chip'}	0
062206b6496ca0c5feb0fdb3a872.jpeg	Bread, whole wheat, Peanut butter, Jam, preserve, all flavors	['sugar', 'flour', 'butter', 'cinnamon', 'yeast', 'salt', 'baking_soda', 'water', 'molasses']	{'peanut', 'bread', 'wheat', 'butter', 'flavor'}	{'salt', 'bakingsoda', 'sugar', 'cinnamon', 'flour', 'butter', 'molasses', 'yeast'}	0.153846
824e783440898b6eba7868584cf5.jpeg	Chicken or turkey broth, without tomato, home recipe, tomatoes, red, ripe, raw, year round average, spices, basil, dried, parsley, fresh, celery, raw, salt, table, spices, pepper, black	['pepper', 'salt', 'onion', 'garlic']	{'salt', 'tomato', 'parsley', 'basil', 'broth', 'celery', 'pepper', 'turkey', 'chicken', 'spice'}	{'salt', 'garlic', 'onion', 'pepper'}	0.285714
75e2d6fb4248a30ebb26d50aa0f4.jpeg	Swordfish, baked or broiled, fat added in cooking, Tomatoes, cooked, from fresh, NS as to method, Mushrooms, cooked, from fresh, made with oil, Corn, yellow, cooked, from canned, fat not added in cooking, Beans, string, green, cooked, from fresh, made with oil, Avocado, raw, Olive oil	['corn', 'pepper', 'tomato', 'beans', 'salt', 'onion', 'oil']	{'tomato', 'swordfish', 'oil', 'corn', 'bean', 'olive', 'mushroom', 'green', 'avocado'}	{'salt', 'tomato', 'oil', 'corn', 'onion', 'bean', 'pepper'}	0.5
9a4b3ab54542af08b1eeb9890ccd.jpeg	Cereal (Kellogg's All-Bran Complete Wheat Flakes), Milk, NFS, Granola, homemade, Nutritional powder mix, whey based, NFS	['onion', 'pepper', 'salt', 'oil']	{'cereal', 'wheat', 'kellogg', 'milk', 'flake', 'granola'}	{'salt', 'oil', 'onion', 'pepper'}	0
ed06d3a14402acd36af4546d9ca0.jpeg	Banana, raw	['sugar', 'butter', 'milk', 'cinnamon', 'vanilla', 'extract', 'egg']	{'banana'}	{'extract', 'vanilla', 'sugar', 'cinnamon', 'butter', 'egg', 'milk'}	0
047776994135b6037388a85f0c04.jpeg	Chicken breast, grilled with sauce, skin not eaten, Turkey ham, prepackaged or deli, luncheon meat, Beef with barbecue sauce, Pad Thai with chicken	['oil', 'chicken', 'pepper', 'onion', 'salt', 'soy_sauce']	{'beef', 'meat', 'ham', 'turkey', 'chicken'}	{'salt', 'oil', 'onion', 'pepper', 'chicken', 'soysauce'}	0.181818
d8493a914308b0ba636eea211b67.jpeg	Cookie, meringue	['sugar', 'flour', 'egg', 'salt', 'butter', 'water', 'baking_powder']	{'sugar', 'lemon', 'egg'}	{'salt', 'sugar', 'butter', 'bakingpowder', 'egg', 'flour'}	0.444444
f82c9d234c68a0b50eb216e3e0a6.jpeg	Croissant, Egg omelet or scrambled egg, with vegetables other than dark green and/or tomatoes, fat added in cooking, Lettuce, arugula, raw, Apple, raw, Raspberries, raw, NS as to color, Onions, green, cooked, from fresh, fat not added in cooking	['egg', 'mayonnaise', 'pepper', 'chicken', 'salt', 'onion', 'juice']	{'arugula', 'croissant', 'tomato', 'vegetable', 'onion', 'apple', 'raspberry', 'egg', 'omelet', 'lettuce', 'green'}	{'salt', 'onion', 'pepper', 'juice', 'mayonnaise', 'egg', 'chicken'}	0.222222
9713ce174d7887864e0a9808b659.jpeg	Coffee, brewed, Sugar, brown	['water', 'coffee', 'sugar']	{'sugar', 'coffee'}	{'sugar', 'coffee'}	1
94b540e04072a033ef38f4850bf4.jpeg	Strawberries, raw	['sugar', 'cream', 'gelatin', 'water', 'milk']	{'strawberry'}	{'sugar', 'cream', 'gelatin', 'milk'}	0
797ec0c8414f9199641ca1eaa09f.jpeg	Maple syrup, Couscous, plain, cooked, Squash, winter type, mashed, fat added in cooking, no sugar added in cooking, Almonds, unroasted	['oil', 'salt', 'quinoa', 'water', 'onion', 'pepper']	{'syrup', 'couscous', 'sugar', 'almond', 'squash'}	{'salt', 'oil', 'onion', 'pepper', 'quinoa'}	0
f1e463df4457bdffb7021fb4219c.jpeg	Kimchi, Onions, cooked, from fresh, fat not added in cooking, Garlic, cooked, Pork, NS as to cut, cooked, NS as to fat eaten, Hot pepper sauce, Hot pepper sauce, Rice, white, cooked, fat not added in cooking, Egg, whole, fried with oil	['pepper', 'salt', 'onion', 'parsley', 'oil', 'butter', 'clove', 'rice', 'cream']	{'garlic', 'oil', 'onion', 'pepper', 'rice', 'pork', 'egg', 'kimchi'}	{'salt', 'parsley', 'oil', 'cream', 'onion', 'butter', 'pepper', 'rice', 'clove'}	0.470588
b31d525947698ea0bcab7794c810.jpeg	Coffee, brewed	['sugar', 'water']	{'coffee'}	{'sugar'}	0
1eef81154c42a603dd8d9936f86c.jpeg	Yogurt, Greek, whole milk, plain, Cereal, granola	['oats', 'cinnamon', 'salt', 'oil', 'honey', 'almonds', 'sugar', 'coconut', 'extract']	{'yogurt', 'cereal', 'milk', 'granola'}	{'salt', 'coconut', 'extract', 'cinnamon', 'oil', 'sugar', 'honey', 'almond', 'oat'}	0
8541418b4204a330e3e91efd32f1.jpeg	Taco shell, flour, Egg omelet or scrambled egg, made with butter, Cheese, Mexican blend	['sugar', 'milk', 'cream', 'egg']	{'cheese', 'butter', 'taco', 'egg', 'omelet', 'flour'}	{'sugar', 'cream', 'egg', 'milk'}	0.2
8bac57e94cc689af6efaf6cec06e.jpeg	Flour, rice, white, Rice, white, cooked, fat not added in cooking, Salt, table, Water, tap, Flour, white, all-purpose, Cucumber, raw, Pork, ground or patty, cooked, Pork, ground or patty, cooked, Pepper, black, Garlic, raw, Pepper, hot chili, raw, Sugar, NFS, Salt, table, Shrimp, steamed or boiled	['cheese', 'oil', 'pepper', 'onion', 'salt', 'tomato']	{'salt', 'garlic', 'sugar', 'cucumber', 'rice', 'pepper', 'chili', 'shrimp', 'pork', 'flour'}	{'salt', 'tomato', 'cheese', 'oil', 'onion', 'pepper'}	0.25
03e580b9410eafaf56ce32f01e9a.jpeg	Salmon, baked or broiled, made with oil, Teriyaki sauce, Garlic, cooked, Ravioli, cheese and spinach-filled, no sauce, Onions, cooked, from fresh, made with oil, Tomatoes, cooked, from fresh, NS as to method, Pesto sauce	['oil', 'pepper', 'chicken', 'clove', 'tomato', 'juice', 'onion', 'salt']	{'ravioli', 'garlic', 'salmon', 'teriyaki', 'tomato', 'cheese', 'oil', 'onion', 'pesto', 'spinach'}	{'salt', 'tomato', 'oil', 'onion', 'pepper', 'juice', 'clove', 'chicken'}	0.333333
3a11260b4e32bf303fcd69ca1ecb.jpeg	Bagel, Cheese, cream	['sugar', 'egg', 'coconut', 'cheese', 'milk', 'cinnamon', 'pecans', 'salt', 'flour', 'extract', 'butter']	{'salt', 'garlic', 'flour', 'oil', 'onion', 'butter', 'sesame', 'egg', 'poppy', 'yeast'}	{'salt', 'coconut', 'extract', 'sugar', 'cheese', 'cinnamon', 'butter', 'pecan', 'egg', 'milk', 'flour'}	0.380952
abf3f598458db550ee52e6bbe548.jpeg	Oatmeal, regular or quick, made with milk, fat added in cooking, Sugar, brown, Banana, raw, Raisins, Water, tap	['sugar', 'soy_sauce', 'cinnamon', 'onion', 'water', 'sake', 'ginger']	{'oatmeal', 'sugar', 'banana', 'raisin', 'milk'}	{'sake', 'sugar', 'cinnamon', 'onion', 'ginger', 'soysauce'}	0.181818
6aa83a4642e092a356ed69c83f97.jpeg	Yogurt, Greek, nonfat milk, plain, Cereal (Nature Valley Granola)	['pepper', 'onion', 'salt', 'butter', 'garlic', 'paprika']	{'yogurt', 'cereal', 'milk', 'granola'}	{'salt', 'garlic', 'onion', 'butter', 'pepper', 'paprika'}	0
0ec0ef18471e9315a030eb292c1d.jpeg	Coffee, Iced Latte, flavored	['juice', 'ice', 'rum', 'tequila']	{'latte', 'coffee'}	{'juice', 'ice', 'tequila', 'rum'}	0
e940596e4162a97784a052e91560.jpeg	Cookie, chocolate chip, made from home recipe or purchased at a bakery	['sugar', 'butter', 'flour', 'salt', 'egg', 'milk', 'extract', 'baking_powder']	{'salt', 'cornstarch', 'sugar', 'oil', 'chocolate', 'cocoa', 'egg', 'honey', 'flour'}	{'salt', 'extract', 'sugar', 'butter', 'bakingpowder', 'egg', 'milk', 'flour'}	0.470588
408b3f8f4ad7acc4331f58885b4a.jpeg	Tea, hot, leaf, green	['sugar', 'cocoa', 'chocolate', 'flour', 'water', 'egg', 'oil']	{'tea', 'green'}	{'sugar', 'oil', 'cocoa', 'chocolate', 'egg', 'flour'}	0
0abf4c0a43a88d377b53bbc258ac.jpeg	Cream of tartar, Baking soda, Flour, rice, white, Cornstarch, Egg, whole, baked, fat not added in cooking, Sugar, white, granulated or lump, Salt, table, Coconut cream, canned, sweetened	['sugar', 'salt', 'egg', 'butter', 'cream', 'flour']	{'salt', 'coconut', 'cornstarch', 'sugar', 'cream', 'rice', 'soda', 'egg', 'flour'}	{'salt', 'sugar', 'cream', 'butter', 'egg', 'flour'}	0.666667
2861b44a46c49d85fd0157554cee.jpeg	Chard, raw, Cheese, Feta, Onions, mature, raw, Tomatoes, raw, Chicken breast, baked, broiled, or roasted, skin not eaten, from raw, Chili con carne with beans, Lime juice, 100%, canned or bottled, Olive oil	['pepper', 'oil', 'tomato', 'cheese', 'onion', 'salt', 'potato', 'clove']	{'tomato', 'cheese', 'oil', 'onion', 'lime', 'bean', 'juice', 'olive', 'chili', 'chicken'}	{'salt', 'tomato', 'cheese', 'oil', 'onion', 'pepper', 'clove', 'potato'}	0.444444
5cbbd0ad41ba9fa31a48dab48586.jpeg	Bread, whole wheat, toasted, Banana, raw, Blueberries, raw	['banana', 'bread', 'milk', 'butter', 'blueberries', 'cinnamon']	{'bread', 'wheat', 'blueberry', 'banana'}	{'blueberry', 'bread', 'cinnamon', 'butter', 'banana', 'milk'}	0.6
7fd8704a4f5d821ee1205c459115.jpeg	Cereal (Kashi GOLEAN Crunch), Milk, fat free (skim), Water, tap	['popcorn', 'salt', 'butter', 'oil']	{'cereal', 'milk'}	{'salt', 'oil', 'butter', 'popcorn'}	0
a94fafa744b78ac998d79e1bb0c2.jpeg	Egg, whole, boiled or poached	['egg', 'mayonnaise', 'pepper', 'mustard', 'paprika', 'salt', 'onion']	{'egg'}	{'salt', 'onion', 'pepper', 'mustard', 'paprika', 'mayonnaise', 'egg'}	0.25
3976f3d241238c8b236123205927.jpeg	Broccoli, cooked, from fresh, fat not added in cooking, Rice, white, cooked, fat not added in cooking, Rice, brown, cooked, fat not added in cooking, Tomatoes, cooked, from fresh, NS as to method, Egg omelet or scrambled egg, made with oil, Rapeseed oil	['broccoli', 'chicken', 'water', 'sake']	{'tomato', 'oil', 'rice', 'egg', 'rapeseed', 'omelet', 'broccoli'}	{'chicken', 'sake', 'broccoli'}	0.2
850e983448c989cac5a508615eba.jpeg	Orange, raw	['egg', 'water']	{'orange'}	{'egg'}	0
20fa4d8b4ad8b9c95b9ba78b7f23.jpeg	Cereal (Post Great Grains Raisins, Dates, and Pecans), Almond milk, unsweetened	['oats', 'cinnamon', 'salt', 'sugar', 'coconut', 'oil', 'almonds', 'extract']	{'date', 'cereal', 'pecan', 'grain', 'raisin', 'milk', 'almond'}	{'salt', 'coconut', 'extract', 'cinnamon', 'sugar', 'oil', 'almond', 'oat'}	0.133333
04a7925e4b6bbbf5864ec679dc42.jpeg	Hummus, plain, Pretzels, hard, plain, lightly salted, Pepper, sweet, green, raw, Salami, NFS, Cheese, Cheddar	['pepper', 'salt', 'potato', 'cream']	{'hummus', 'cheese', 'cheddar', 'pepper', 'pretzel', 'green', 'salami'}	{'salt', 'cream', 'potato', 'pepper'}	0.181818
5b66823b41739d72c56ce45a03c6.jpeg	Lentil soup, home recipe, canned, or ready-to-serve	['onion', 'carrot', 'oil', 'pepper', 'lentils', 'clove', 'tomato', 'salt', 'broth', 'water']	{'salt', 'garlic', 'cornstarch', 'tomato', 'sugar', 'lentil', 'oil', 'onion', 'celery', 'spinach', 'yeast'}	{'salt', 'tomato', 'oil', 'lentil', 'onion', 'broth', 'pepper', 'clove', 'carrot'}	0.5
72c834e94d97a8f9f820d6170dd5.jpeg	Dumpling, steamed, filled with meat, poultry, or seafood	['salt', 'butter', 'pepper', 'flour', 'oil', 'onion']	{'meat', 'seafood'}	{'salt', 'oil', 'butter', 'onion', 'pepper', 'flour'}	0
b4c1c18a4ce2ac28a0e1b769756c.jpeg	Bread, multigrain, toasted, Egg, whole, fried with cooking spray, Eggplant dip, Cheese, Mexican blend	['pepper', 'egg', 'salt', 'bread', 'oil', 'butter', 'cheese']	{'bread', 'eggplant', 'egg', 'cheese'}	{'salt', 'bread', 'oil', 'cheese', 'butter', 'pepper', 'egg'}	0.545455
e5043bcf44b08d02e3015cbe172a.jpeg	Blueberries, raw	['sugar', 'blueberries', 'water']	{'blueberry'}	{'sugar', 'blueberry'}	0.666667
ca9ddd47444b850b3827f33c6d4b.jpeg	Coffee, Latte, nonfat	['salt', 'flour', 'water', 'baking_powder', 'milk', 'oil']	{'latte', 'coffee'}	{'salt', 'oil', 'bakingpowder', 'milk', 'flour'}	0
0174f26e47f5a8f356b58ed83f20.jpeg	Chicken or turkey and rice with tomato-based sauce	['seeds', 'butter', 'cinnamon']	{'turkey', 'chicken', 'tomato', 'rice'}	{'cinnamon', 'seed', 'butter'}	0
7c65f5fa452db61f428d07fac80c.jpeg	Rice, white, cooked, fat not added in cooking, Seaweed, dried, Radishes, pickled, Hawaiian style, Water, tap	['broccoli', 'salt', 'oil', 'soy_sauce', 'pepper']	{'seaweed', 'radish', 'rice'}	{'salt', 'oil', 'pepper', 'soysauce', 'broccoli'}	0
de4ae67a4ddbaea1bf170fc1b4ef.jpeg	Carrots, raw, Spinach and artichoke dip, Crackers, wheat, plain (Wheat Thins)	['cheese', 'butter', 'pepper', 'milk']	{'artichoke', 'wheat', 'spinach', 'cracker', 'carrot'}	{'cheese', 'butter', 'milk', 'pepper'}	0
3a82043044bca48d1cd186e6036c.jpeg	Yogurt, Greek, whole milk, fruit, Blueberries, raw, Apple, raw	['sugar', 'flour', 'egg', 'blueberries', 'salt', 'baking_powder', 'milk', 'extract', 'butter']	{'yogurt', 'apple', 'blueberry', 'milk'}	{'salt', 'extract', 'blueberry', 'sugar', 'butter', 'bakingpowder', 'egg', 'milk', 'flour'}	0.307692
f886c4a74f61b00e0d3a827eae08.jpeg	Coffee, brewed, Milk, whole	['water', 'sugar', 'tea']	{'milk', 'coffee'}	{'sugar', 'tea'}	0
256dc39f46d5b9973165224a608c.jpeg	Dumpling, steamed, filled with meat, poultry, or seafood, Seaweed, cooked, NS as to fat added in cooking, Shrimp, coated, fried, made with oil	['oil', 'onion', 'pepper', 'butter', 'water']	{'seaweed', 'oil', 'shrimp', 'meat', 'seafood'}	{'oil', 'onion', 'butter', 'pepper'}	0.222222
900df2c940da9c7301c2e0f6c30b.jpeg	Orange, raw	['egg', 'lemon', 'salt']	{'orange'}	{'salt', 'lemon', 'egg'}	0
d3d2be1e4499a55c1152a99b063b.jpeg	Apple, raw	['cinnamon', 'apple', 'sugar']	{'apple'}	{'cinnamon', 'apple', 'sugar'}	0.5
eb640eb54bb6bc7d25d47c75a4e8.jpeg	Raspberries, raw, NS as to color	['sugar', 'raspberries', 'juice']	{'raspberry'}	{'sugar', 'raspberry', 'juice'}	0.5
394cccb649cfb877e3d3c937ce49.jpeg	Apple, raw	['apple', 'cinnamon', 'sugar', 'butter', 'nutmeg']	{'apple'}	{'nutmeg', 'cinnamon', 'sugar', 'butter', 'apple'}	0.333333
47fb1ca04f6a9eea7a7507e58852.jpeg	Chicken breast, sauteed, skin not eaten, Broccoli, cooked, from fresh, made with oil	['oil', 'pepper', 'salt', 'mushroom', 'butter', 'clove']	{'oil', 'chicken', 'broccoli'}	{'salt', 'oil', 'butter', 'pepper', 'clove', 'mushroom'}	0.222222
3be04cf04db9b16003f44ed38fe7.jpeg	Rice, white, cooked, fat not added in cooking, Egg, whole, fried with oil, Pork bacon, NS as to fresh, smoked or cured, cooked, Tomato chili sauce, Mayonnaise, regular, Soy sauce	['sugar', 'butter', 'cream', 'milk', 'cinnamon']	{'soy', 'tomato', 'oil', 'rice', 'chili', 'mayonnaise', 'pork', 'bacon', 'egg'}	{'sugar', 'cream', 'cinnamon', 'butter', 'milk'}	0
26ee926d4170bcf05396f423c49e.jpeg	Egg omelet or scrambled egg, with cheese and dark-green vegetables, fat added in cooking, Bread, sour dough	['egg', 'onion', 'pepper', 'mayonnaise', 'salt']	{'cheese', 'vegetable', 'bread', 'dough', 'egg', 'omelet', 'green'}	{'salt', 'onion', 'pepper', 'mayonnaise', 'egg'}	0.166667
6d74e2e64a88a4ce4cdc67d295fd.jpeg	Pasta with tomato-based sauce, home recipe, Beans, string, green, cooked, from frozen, fat not added in cooking, Cheese, cottage, low fat	['cheese', 'onion', 'pepper', 'tomato', 'salt']	{'tomato', 'cheese', 'cottage', 'bean', 'green', 'pasta'}	{'salt', 'tomato', 'cheese', 'onion', 'pepper'}	0.363636
f4b578b347b5964201e51cfa230d.jpeg	Cake or cupcake, yellow, with icing or filling, wheat flour, white, cake, enriched, leavening agents, baking soda, leavening agents, baking powder, double-acting, sodium aluminum sulfate, sugars, granulated, milk, buttermilk, fluid, cultured, lowfat, water, bottled, generic, oil, olive, salad or cooking, vanilla extract, egg substitute, powder, margarine, regular, 80% fat, composite, stick, witho…	['butter', 'candy', 'chocolate', 'chips', 'sugar']	{'vanilla', 'wheat', 'olive', 'egg', 'cupcake', 'extract', 'stick', 'icing', 'cake', 'buttermilk', 'milk', 'flour', 'oil', 'soda', 'margarine', 'salt', 'sugar', 'salad', 'agent'}	{'sugar', 'butter', 'candy', 'chocolate', 'chip'}	0.0833333
63159c044ad7b3f4943f9400bc31.jpeg	Mushrooms, from fresh, creamed, Corn, yellow, cooked, from frozen, fat not added in cooking, Rice, brown, cooked, fat not added in cooking, Onions, cooked, from fresh, fat not added in cooking, Cashews, unsalted, Soybean curd, Chicken curry	['onion', 'salt', 'milk', 'pepper', 'oats', 'oil', 'butter']	{'soybean', 'mushroom', 'corn', 'onion', 'rice', 'chicken', 'cashew', 'curry'}	{'salt', 'oil', 'onion', 'butter', 'pepper', 'milk', 'oat'}	0.133333
b862c8194e0f87d8387c1d9c7f2e.jpeg	Salmon, baked or broiled, made with oil, Romaine lettuce, raw, Cucumber, raw, Avocado, raw, Salad dressing, NFS, for salads	['pepper', 'oil', 'salt', 'clove', 'lettuce', 'juice']	{'salmon', 'oil', 'cucumber', 'salad', 'romaine', 'lettuce', 'avocado'}	{'salt', 'oil', 'pepper', 'juice', 'clove', 'lettuce'}	0.307692
60b4449a43eab164b0a8daac4ce3.jpeg	Naan, Indian flatbread, Cheese, Mexican blend	['cheese', 'onion', 'pepper', 'potato', 'salt', 'milk', 'oil', 'flour']	{'cheese', 'flatbread', 'naan'}	{'salt', 'cheese', 'oil', 'onion', 'pepper', 'milk', 'potato', 'flour'}	0.181818
e69375614286afa78fcd8e736be6.jpeg	Egg omelet or scrambled egg, made without fat, Grapes, raw, NS as to type	['egg', 'tomato', 'cheese', 'mayonnaise', 'pepper', 'onion', 'salt']	{'grape', 'egg', 'omelet'}	{'salt', 'tomato', 'cheese', 'onion', 'pepper', 'mayonnaise', 'egg'}	0.2
09cd61ee4b239891f541fc6948eb.jpeg	Oatmeal, instant, maple flavored, fat not added in cooking	['sugar', 'oats', 'cinnamon', 'apple', 'water']	{'oatmeal'}	{'sugar', 'apple', 'cinnamon', 'oat'}	0
019cc91a4163ba49799b3a768802.jpeg	Egg omelet or scrambled egg, made with cooking spray, Egg white omelet, scrambled, or fried, made with cooking spray	['pepper', 'oil', 'salt', 'butter', 'cheese']	{'egg', 'omelet'}	{'salt', 'cheese', 'oil', 'butter', 'pepper'}	0
516406334c0f8fb71ea5d334082e.jpeg	Coffee, brewed, Milk, reduced fat (2%)	['sugar', 'milk', 'chocolate', 'coffee', 'extract']	{'milk', 'coffee'}	{'extract', 'sugar', 'chocolate', 'milk', 'coffee'}	0.571429
5483d7994580ad8a52d2dce18c78.jpeg	Tea, hot, herbal	['sugar', 'coffee', 'water']	{'tea'}	{'sugar', 'coffee'}	0
57d1b615431f96f90b69fd80c0ca.jpeg	Cake or cupcake, NS as to type, apples, raw, with skin, sugars, granulated, water, bottled, generic, butter, without salt, spices, cinnamon, ground, spices, nutmeg, ground, spices, cloves, ground, wheat flour, white, all-purpose, unenriched, leavening agents, baking soda	['sugar', 'egg', 'milk', 'water', 'flour', 'salt', 'butter']	{'salt', 'nutmeg', 'cake', 'sugar', 'cinnamon', 'wheat', 'butter', 'flour', 'soda', 'clove', 'apple', 'agent', 'cupcake', 'spice'}	{'salt', 'sugar', 'butter', 'egg', 'milk', 'flour'}	0.4
30952a52432394a6373396664351.jpeg	Tea, hot, leaf, black, Milk, whole	['milk', 'sugar', 'cocoa', 'extract']	{'tea', 'milk'}	{'sugar', 'cocoa', 'extract', 'milk'}	0.333333
86fb46f04c1a938346e941c73cd7.jpeg	Wine, table, red	['water', 'sugar', 'coffee']	{'wine'}	{'sugar', 'coffee'}	0
142508b84416a346717ddf2a3723.jpeg	Rice, white, with soy-based sauce, fat not added in cooking, Soybean curd, deep fried, Egg omelet or scrambled egg, with vegetables other than dark green and/or tomatoes, fat added in cooking, Cabbage, Chinese, cooked, made with oil, Onions, cooked, from fresh, made with oil	['onion', 'mushroom', 'oil', 'pepper', 'rice', 'clove', 'butter', 'salt']	{'soybean', 'cabbage', 'soy', 'tomato', 'vegetable', 'oil', 'onion', 'rice', 'egg', 'omelet', 'green'}	{'salt', 'oil', 'onion', 'butter', 'rice', 'pepper', 'clove', 'mushroom'}	0.315789
20daae1d4804ba8f8408d2bc9e07.jpeg	Bagel, whole wheat, Egg omelet or scrambled egg, made without fat, Cheese, Provolone, Ham, prepackaged or deli, luncheon meat	['sugar', 'egg', 'butter', 'flour', 'salt', 'milk', 'cheese']	{'cheese', 'wheat', 'bagel', 'provolone', 'egg', 'ham', 'omelet', 'meat'}	{'salt', 'sugar', 'cheese', 'butter', 'egg', 'milk', 'flour'}	0.266667
c0002e9c4d9a9dfc478ff7728bbf.jpeg	Ground beef, cooked, Potato chips, ruffled, plain	['onion', 'pepper', 'beef', 'salt', 'egg']	{'chip', 'potato', 'beef'}	{'salt', 'onion', 'beef', 'pepper', 'egg'}	0.25
dca93b6d40ca82b7daf0b5744433.jpeg	Tortilla, flour, Beef steak, NS as to cooking method, NS as to fat eaten, Peppers, green, cooked, NS as to fat added in cooking, Onions, cooked, NS as to form, NS as to fat added in cooking, Peppers, red, cooked, NS as to fat added in cooking, Cheese, Cheddar, Cheese, Monterey, Guacamole, NFS, Sour cream	['sugar', 'flour', 'butter', 'cheese', 'milk', 'salt', 'egg']	{'tortilla', 'cheese', 'cream', 'cheddar', 'onion', 'beef', 'pepper', 'steak', 'guacamole', 'green', 'flour'}	{'salt', 'sugar', 'cheese', 'butter', 'egg', 'milk', 'flour'}	0.222222
b8e276fd4d45b8fafa9fe9a399d7.jpeg	Lamb, roast, cooked, lean and fat eaten, Potato, mashed, from fresh, made with milk, Parsley, raw, Pistachio nuts, unsalted, Garlic, cooked	['pepper', 'salt', 'oil', 'steak', 'parsley', 'onion', 'cilantro', 'juice']	{'garlic', 'roast', 'parsley', 'nut', 'lamb', 'pistachio', 'milk', 'potato'}	{'salt', 'parsley', 'oil', 'onion', 'pepper', 'juice', 'cilantro', 'steak'}	0.125
ad5b7e494bb5a57eefea526c7793.jpeg	Egg omelet or scrambled egg, made with oil, Rice, white, with soy-based sauce, fat not added in cooking, Pork bacon, NS as to fresh, smoked or cured, cooked	['egg', 'cheese', 'bacon', 'pepper', 'onion', 'salt', 'tomato']	{'soy', 'oil', 'rice', 'egg', 'pork', 'omelet', 'bacon'}	{'salt', 'tomato', 'cheese', 'onion', 'pepper', 'egg', 'bacon'}	0.285714
sbrlpfcrfk4ahcl2y0umbqnz4vtt.jpeg	Onions, cooked, from fresh, fat not added in cooking, Carrots, cooked, from fresh, fat not added in cooking, Celery, cooked, fat not added in cooking, Tomato paste, Chicken or turkey broth, bouillon, or consomme, Potato, boiled, from fresh, peel not eaten, fat not added in cooking, Tomatoes, from canned, stewed, Tomatoes, from fresh, broiled, Noodles, cooked	['onion', 'pepper', 'tomato', 'carrot', 'oil', 'chicken', 'clove', 'pasta', 'salt', 'broth', 'celery', 'basil', 'parsley']	{'consomme', 'tomato', 'potato', 'onion', 'broth', 'celery', 'noodle', 'carrot', 'turkey', 'chicken'}	{'salt', 'tomato', 'parsley', 'oil', 'onion', 'broth', 'celery', 'pepper', 'clove', 'carrot', 'chicken', 'pasta', 'basil'}	0.521739
ac00f6df4d46b91bc96d3da2f6cd.jpeg	Roll, white, hoagie, submarine, Beef steak, fried, lean only eaten, Mushrooms, cooked, from fresh, fat not added in cooking, Peppers, green, cooked, fat not added in cooking, Onions, cooked, from fresh, fat not added in cooking, Cheese, Monterey, Olive oil	['cheese', 'egg', 'pepper', 'onion', 'sausage', 'salt', 'milk']	{'roll', 'cheese', 'oil', 'onion', 'beef', 'pepper', 'olive', 'steak', 'mushroom', 'green'}	{'salt', 'cheese', 'onion', 'sausage', 'pepper', 'egg', 'milk'}	0.352941
9ec7dfe54f57ae3487c2211b7c3e.jpeg	Cheese, processed, with vegetables	['oil', 'pepper', 'salt']	{'cheese', 'vegetable'}	{'salt', 'oil', 'pepper'}	0
49626927433a88ec0ec24caa255b.jpeg	Mayonnaise, reduced fat, with olive oil, Tomatoes, raw, Romaine lettuce, raw, Turkey, prepackaged or deli, luncheon meat, Cheese, Muenster, Bread, white, Potato chips, plain, Cucumber pickles, dill	['bread', 'ham', 'mayonnaise', 'cheese', 'mustard', 'onion']	{'pickle', 'dill', 'tomato', 'cheese', 'oil', 'bread', 'potato', 'cucumber', 'muenster', 'olive', 'chip', 'mayonnaise', 'meat', 'romaine', 'turkey', 'lettuce'}	{'bread', 'cheese', 'onion', 'mustard', 'mayonnaise', 'ham'}	0.272727
ec122c1845f7bbbf32461a20a554.jpeg	Broccoli, cooked, from fresh, fat not added in cooking, Pasta, cooked, Chicken thigh, grilled without sauce, skin not eaten, Cheese, Feta, Onions, green, cooked, from fresh, fat not added in cooking, Parsley, raw, Garlic, cooked, Onions, cooked, from fresh, fat not added in cooking	['pepper', 'chicken', 'salt', 'oil', 'butter', 'clove']	{'garlic', 'parsley', 'cheese', 'onion', 'chicken', 'green', 'pasta', 'broccoli'}	{'salt', 'oil', 'butter', 'pepper', 'clove', 'chicken'}	0.142857
e3fc50ae46cb883024b584742b75.jpeg	Chili con carne with chicken or turkey and beans, Cheese, Cheddar	['onion', 'cheese', 'beef', 'pepper']	{'cheese', 'cheddar', 'bean', 'chili', 'turkey', 'chicken'}	{'cheese', 'onion', 'beef', 'pepper'}	0.2
c4ffea574ad8ab3da5f862879a95.jpeg	Bagel, Egg, whole, fried with butter	['egg', 'cheese', 'butter', 'pepper', 'flour', 'salt']	{'butter', 'bagel', 'egg'}	{'salt', 'cheese', 'butter', 'pepper', 'egg', 'flour'}	0.444444
2de15dee48c5ae6a08f23af19583.jpeg	Yogurt, Greek, whole milk, plain, Sugar, white, granulated or lump	['sugar', 'oil', 'egg', 'salt']	{'sugar', 'yogurt', 'milk'}	{'sugar', 'oil', 'salt', 'egg'}	0.285714
a81b8a5149af8469f7449650bc08.jpeg	Fruit flavored drink	['blueberries', 'ice', 'water', 'milk']	{'sugar'}	{'ice', 'blueberry', 'milk'}	0
b398db114ef8be47bffc757d2d24.jpeg	Sweet potato, baked, peel eaten, fat not added in cooking, Garlic, cooked, Olive oil	['oil', 'salt', 'potato', 'pepper', 'onion', 'garlic', 'paprika']	{'olive', 'potato', 'garlic', 'oil'}	{'salt', 'garlic', 'oil', 'onion', 'pepper', 'paprika', 'potato'}	0.545455
4036a5264cd6a722865f3d0e87d3.jpeg	Fritter, apple	['sugar', 'egg', 'flour', 'butter', 'salt', 'cocoa', 'extract', 'baking_powder', 'baking_soda']	{'apple', 'fritter'}	{'salt', 'extract', 'bakingsoda', 'sugar', 'butter', 'bakingpowder', 'cocoa', 'egg', 'flour'}	0
106e164c416d91407693d0d4a4bc.jpeg	Cereal, ready-to-eat, NFS	['rice', 'salt', 'coconut', 'water', 'milk', 'sugar']	{'cereal'}	{'salt', 'coconut', 'sugar', 'rice', 'milk'}	0
a1b1da9043cc9d8b98f8ad876840.jpeg	Fruit, NS as to type	['egg', 'cheese', 'bacon', 'pepper', 'onion', 'salt', 'butter']	{'dragonfruit'}	{'salt', 'cheese', 'onion', 'butter', 'pepper', 'egg', 'bacon'}	0
35e299214ac282ceddaf72673278.jpeg	Chicken thigh, baked or broiled, skin eaten, from fast food / restaurant, Peas, green, cooked, from frozen, fat not added in cooking, Pepper, sweet, green, raw, Pear, raw	['cheese', 'egg', 'butter', 'pepper', 'breadcrumbs', 'salt', 'milk']	{'pea', 'pepper', 'pear', 'chicken', 'green'}	{'salt', 'breadcrumb', 'cheese', 'butter', 'pepper', 'egg', 'milk'}	0.166667
878ee69449fd903d3bd0f2cefc2f.jpeg	Cheese, Mozzarella, part skim	['water', 'milk']	{'cheese', 'mozzarella'}	{'milk'}	0
29ccbbbf45f397166d2a91bcea81.jpeg	Lettuce, raw, Romaine lettuce, raw, Chicken, NS as to part and cooking method, skin not eaten, Cheese, Parmesan, dry grated, Cucumber, raw, Tomatoes, raw, Croutons, Caesar dressing, Hummus, plain, Bread, pita	['lettuce', 'cheese', 'tomato', 'pepper', 'oil', 'onion', 'salt']	{'hummus', 'pita', 'tomato', 'cheese', 'bread', 'cucumber', 'romaine', 'chicken', 'lettuce', 'parmesan', 'crouton'}	{'salt', 'tomato', 'cheese', 'oil', 'onion', 'pepper', 'lettuce'}	0.333333
83cd657b4db2b5f42823f723d585.jpeg	Noodles, cooked, Pork roast, shoulder, cooked, lean and fat eaten, Bean sprouts, cooked, from fresh, fat not added in cooking, Onions, cooked, from fresh, fat not added in cooking, Mushrooms, cooked, from fresh, fat not added in cooking, Oyster-flavored sauce	['pepper', 'oil', 'bacon', 'cheese', 'onion', 'clove', 'butter', 'salt']	{'roast', 'onion', 'bean', 'noodle', 'sprout', 'oyster', 'pork', 'mushroom'}	{'salt', 'cheese', 'oil', 'onion', 'butter', 'pepper', 'clove', 'bacon'}	0.125
7f1ef1364a97a43501697b8f13b6.jpeg	Coffee, brewed, Coffee creamer, liquid, flavored	['water', 'milk', 'sugar', 'coffee']	{'coffee'}	{'sugar', 'coffee', 'milk'}	0.5
1970c9d14e57b45dd81436545330.jpeg	Pizza with meat and fruit, medium crust, Vegetable chips	['oil', 'cheese', 'ham', 'salt']	{'vegetable', 'pizza', 'chip', 'meat'}	{'cheese', 'oil', 'salt', 'ham'}	0
0f81ba8b45a49d9721f824c796f6.jpeg	Tangerine, raw	['orange', 'salt', 'lemon', 'juice']	{'tangerine'}	{'salt', 'orange', 'lemon', 'juice'}	0
c3464ef4499ead6633318ad57f9e.jpeg	Doughnut, cake type, plain, wheat flours, bread, unenriched, wheat flour, white, all-purpose, unenriched, sugars, granulated, milk, fluid, 1% fat, without added vitamin a and vitamin d, salt, table, butter, without salt, water, bottled, generic, leavening agents, yeast, baker's, active dry, spartan, real semi-sweet chocolate baking chips, upc: 011213162966, nuts, almonds, sugars, powdered, cream,…	['sugar', 'flour', 'cocoa', 'salt', 'egg', 'baking_powder', 'milk', 'water', 'butter', 'extract', 'baking_soda']	{'salt', 'cake', 'bread', 'sugar', 'wheat', 'butter', 'nut', 'yeast', 'almond', 'cream', 'chocolate', 'baker', 'chip', 'milk', 'agent', 'doughnut', 'flour'}	{'salt', 'extract', 'bakingsoda', 'sugar', 'butter', 'bakingpowder', 'cocoa', 'egg', 'milk', 'flour'}	0.37037
b12bcc334b3fb097fa3e6ee437cd.jpeg	Nutritional powder mix, whey based, NFS, Water, tap	['banana', 'ice', 'water']	set()	{'ice', 'banana'}	0
c8acafe240ab9f750d019016e89e.jpeg	Oats, raw, Almond milk, unsweetened, Yogurt, Greek, nonfat milk, plain, Pear, raw, Banana, raw, Plum, raw, Peanut butter	['milk', 'sugar', 'egg', 'cream', 'coffee', 'extract']	{'yogurt', 'peanut', 'plum', 'butter', 'banana', 'milk', 'pear', 'almond', 'oat'}	{'extract', 'sugar', 'cream', 'egg', 'milk', 'coffee'}	0.133333
17e048034b3ebdc202ace610dba9.jpeg	Yogurt, Greek, whole milk, fruit, Cereal, granola, Blueberries, raw	['sugar', 'butter', 'cinnamon', 'oats', 'milk', 'salt', 'flour']	{'yogurt', 'blueberry', 'cereal', 'milk', 'granola'}	{'salt', 'sugar', 'cinnamon', 'butter', 'milk', 'flour', 'oat'}	0.166667
971bb4d84e1091ee3c6cbf942d53.jpeg	Cookie, NFS, Horchata beverage, made with milk	['milk', 'sugar', 'water']	{'salt', 'vanilla', 'sugar', 'oil', 'butter', 'chocolate', 'cocoa', 'egg', 'milk', 'molasses', 'horchata', 'flour'}	{'sugar', 'milk'}	0.285714
ee979cc841f09ac11bf91911fcd3.jpeg	Blueberries, raw	['blueberries', 'sugar', 'milk', 'water', 'oats']	{'blueberry'}	{'sugar', 'blueberry', 'milk', 'oat'}	0.4
544838a942f89f75803189b7690e.jpeg	Lettuce, raw, Cucumber, raw, Rice, white, cooked, fat not added in cooking, Salmon, baked or broiled, made with oil	['oil', 'pepper', 'onion', 'salt', 'chicken', 'clove', 'egg']	{'salmon', 'oil', 'cucumber', 'rice', 'lettuce'}	{'salt', 'oil', 'onion', 'pepper', 'clove', 'egg', 'chicken'}	0.166667
afe087494aee9376006669166259.jpeg	Cereal, oat, NFS, Almond milk, unsweetened, Bread, wheat or cracked wheat, toasted, Butter, stick, salted	['butter', 'sugar', 'milk', 'salt', 'flour']	{'stick', 'bread', 'cereal', 'wheat', 'butter', 'milk', 'almond', 'oat'}	{'salt', 'sugar', 'butter', 'milk', 'flour'}	0.307692
07d72ed6448e9ffa1ad46a59ab37.jpeg	Fig, dried	['sugar', 'cream', 'butter', 'water']	{'fig'}	{'sugar', 'cream', 'butter'}	0
366bb3e24dc692fb92514039bf1b.jpeg	Milk chocolate candy, plain	['water', 'vodka']	{'candy', 'chocolate', 'milk'}	{'vodka'}	0
3b1106944e73b73ab0eca997a140.jpeg	Lamb, roast, cooked, lean only eaten, Sweet potato, baked, peel eaten, made with oil, Parsnips, cooked, made with oil, Carrots, cooked, from fresh, made with oil, Asparagus, cooked, from fresh, made with oil	['pepper', 'salt', 'oil', 'butter']	{'roast', 'oil', 'lamb', 'parsnip', 'carrot', 'asparagus', 'potato'}	{'salt', 'oil', 'butter', 'pepper'}	0.181818
b4ba4dec4aa5af4856e514024eff.jpeg	Yogurt, Greek, low fat milk, plain, Cereal, granola	['oats', 'cinnamon', 'flour', 'salt', 'cocoa', 'sugar', 'milk', 'extract', 'baking_soda', 'oil']	{'yogurt', 'cereal', 'milk', 'granola'}	{'salt', 'extract', 'bakingsoda', 'cinnamon', 'sugar', 'oil', 'cocoa', 'milk', 'flour', 'oat'}	0.142857
7e26e6a645e9bb81dffa62051ade.jpeg	Popcorn, air-popped, unbuttered	['cheese', 'egg', 'pepper', 'butter', 'salt', 'milk']	{'popcorn'}	{'salt', 'cheese', 'butter', 'pepper', 'egg', 'milk'}	0
379d8c0b4701a351d892b5d2e89a.jpeg	Coffee, brewed, Coffee creamer, liquid, flavored	['water', 'sugar', 'salt']	{'coffee'}	{'sugar', 'salt'}	0
7ae820644ada8cc0e8799499b1fd.jpeg	Coffee, espresso, Cream, half and half, Sugar, white, granulated or lump, Water, tap	['sugar', 'egg', 'milk', 'salt', 'flour']	{'sugar', 'cream', 'espresso', 'coffee'}	{'salt', 'sugar', 'egg', 'milk', 'flour'}	0.222222
10f2d46f439daab1a8adad89b74f.jpeg	Date	['oil', 'sugar', 'soy_sauce', 'cream', 'butter', 'clove']	{'date'}	{'sugar', 'oil', 'cream', 'butter', 'clove', 'soysauce'}	0
18b655124946a19c307f8fd0a58b.jpeg	Egg, whole, fried with butter, Bread, multigrain, toasted, Cheese, NFS	['bread', 'cheese', 'butter', 'pepper', 'egg']	{'bread', 'butter', 'egg', 'cheese'}	{'bread', 'cheese', 'butter', 'pepper', 'egg'}	0.888889
79f5a57d41318f1737e107cc4077.jpeg	Hot chocolate / Cocoa, made with dry mix and water, Cream, heavy	['cream', 'coffee', 'sugar', 'milk', 'cinnamon']	{'chocolate', 'cocoa', 'cream'}	{'sugar', 'cream', 'cinnamon', 'milk', 'coffee'}	0.25
e6746c18468cb70db677f7bf36b0.jpeg	Romaine lettuce, raw, Cheese, Parmesan, dry grated, Croutons, Caesar dressing	['oil', 'pepper', 'cabbage', 'vinegar', 'salt', 'juice', 'mustard', 'sugar']	{'cheese', 'romaine', 'lettuce', 'parmesan', 'crouton'}	{'salt', 'sugar', 'oil', 'pepper', 'juice', 'mustard', 'vinegar', 'cabbage'}	0
4007eb954815986fcc8e15da9e5f.jpeg	Yogurt, Greek, nonfat milk, flavors other than fruit, Cereal, granola	['oats', 'sugar', 'rice', 'cinnamon', 'milk', 'water', 'coconut', 'seeds']	{'yogurt', 'cereal', 'milk', 'flavor', 'granola'}	{'coconut', 'sugar', 'cinnamon', 'rice', 'milk', 'seed', 'oat'}	0.166667
9c449e10494fb650e878385f54ac.jpeg	Chicken or turkey, rice, and vegetables including carrots, broccoli, and/or dark-green leafy; soy-based sauce, Corn, yellow, cooked, from frozen, fat not added in cooking, Black, brown, or Bayo beans, dry, cooked, fat not added in cooking, Cheese, Mexican blend	['oil', 'cheese', 'onion', 'pepper', 'salt', 'egg', 'clove', 'tomato']	{'soy', 'vegetable', 'cheese', 'corn', 'bean', 'rice', 'carrot', 'turkey', 'chicken', 'green', 'broccoli'}	{'salt', 'tomato', 'cheese', 'oil', 'onion', 'pepper', 'clove', 'egg'}	0.105263
db0bd4e247a58adaa19d44f73711.jpeg	Coffee, Cappuccino	['cream', 'coffee', 'sugar']	{'coffee'}	{'sugar', 'cream', 'coffee'}	0.5
9a8f20764ec68dd018cd37f7ecc1.jpeg	Potato, boiled, from fresh, peel eaten, made with oil	['egg', 'potato', 'oil', 'milk', 'salt', 'flour']	{'oil', 'potato'}	{'salt', 'oil', 'egg', 'milk', 'potato', 'flour'}	0.5
ca80382847c183f822804cce9124.jpeg	Pear, Japanese, raw	['sugar', 'egg', 'salt', 'flour', 'pepper', 'butter']	{'pear'}	{'salt', 'sugar', 'butter', 'pepper', 'egg', 'flour'}	0
0b3fdf4f4402b7e8beabed5ba639.jpeg	Pretzels, hard, multigrain	['sugar', 'flour', 'water', 'baking_soda', 'salt', 'egg', 'baking_powder', 'cinnamon']	{'salt', 'butter', 'yeast', 'flour'}	{'salt', 'bakingsoda', 'sugar', 'cinnamon', 'bakingpowder', 'egg', 'flour'}	0.363636
2b1ca2e74a528c3ea513fa22f43d.jpeg	Cheese, Mozzarella, part skim	['cloth', 'paper']	{'cheese', 'mozzarella'}	{'paper', 'cloth'}	0
78e276e64ea597e23c6ffaa69ba9.jpeg	Fruit, NS as to type	['sugar', 'salt']	{'grapefruit'}	{'sugar', 'salt'}	0
cddcc90c469a8da7efcf8b8bd0fe.jpeg	Bread, whole wheat, Butter replacement, fat-free powder	['bread', 'sugar', 'butter', 'salt', 'flour']	{'salt', 'cornstarch', 'sugar', 'oil', 'flour', 'yeast'}	{'salt', 'bread', 'sugar', 'butter', 'flour'}	0.545455
8f7c68bf49e68c09a4f2f48e51cc.jpeg	Rice, white, cooked, fat not added in cooking, Carrots, cooked, from fresh, made with oil, Cheese, Brie, Mushrooms, cooked, from fresh, made with oil, Vinegar, Olive oil	['pepper', 'onion', 'cream', 'butter', 'sugar', 'rice', 'water']	{'cheese', 'oil', 'rice', 'olive', 'carrot', 'vinegar', 'mushroom'}	{'sugar', 'cream', 'onion', 'butter', 'pepper', 'rice'}	0.153846
f55071fe4554a1f0673dd7aeab63.jpeg	Egg omelet or scrambled egg, with cheese, meat, and vegetables other than dark-green and/or tomatoes, fat added in cooking, Grapes, raw, NS as to type, Bagel, whole wheat, Cheese, cream	['cheese', 'onion', 'mayonnaise', 'pepper', 'bread']	{'tomato', 'cheese', 'vegetable', 'wheat', 'cream', 'bagel', 'egg', 'meat', 'omelet', 'green', 'grape'}	{'cheese', 'bread', 'onion', 'pepper', 'mayonnaise'}	0.125
5fec6a104366af2eb2047dcd84be.jpeg	Roll, sweet, cinnamon bun, frosted	['sugar', 'egg', 'flour', 'butter', 'salt', 'milk', 'extract', 'baking_powder', 'vanilla']	{'salt', 'cornstarch', 'sugar', 'oil', 'flour', 'cinnamon', 'egg', 'agar', 'margarine', 'yeast'}	{'salt', 'extract', 'vanilla', 'sugar', 'butter', 'bakingpowder', 'egg', 'milk', 'flour'}	0.421053
47aebc4b457f93fdc90c6c16e5b8.jpeg	Tofu and vegetables including carrots, broccoli, and/or dark-green leafy; no potatoes, with soy-based sauce, Peas and carrots, cooked, from frozen, made with oil	['pepper', 'oil', 'salt', 'onion', 'garlic', 'paprika']	{'soy', 'pea', 'vegetable', 'oil', 'tofu', 'carrot', 'potato', 'green', 'broccoli'}	{'salt', 'garlic', 'oil', 'onion', 'pepper', 'paprika'}	0.133333
6ff68c7c4deaba11e87c1c05e6ca.jpeg	Tea, hot, leaf, black	['water', 'juice', 'sugar']	{'tea'}	{'juice', 'sugar'}	0
3b9b39a94ea0a2b609bf14bfd0fa.jpeg	Raspberries, raw, NS as to color, Bread, whole wheat, Mayonnaise, regular, Turkey, prepackaged or deli, luncheon meat, Spinach, raw, Cheese, Colby Jack	['strawberries', 'cheese', 'raspberries']	{'bread', 'cheese', 'wheat', 'spinach', 'raspberry', 'mayonnaise', 'meat', 'turkey'}	{'cheese', 'raspberry', 'strawberry'}	0.363636
2bcb69a1405d94a5b8b1a211ae96.jpeg	Coffee, brewed, Cream, half and half	['sugar', 'water']	{'cream', 'coffee'}	{'sugar'}	0
65d94efc448f915ac1a5b02b6d21.jpeg	Bread, whole wheat, Cheese, Ricotta, Jam, preserve, all flavors	['cream', 'marshmallow', 'sugar']	{'bread', 'cheese', 'wheat', 'ricotta', 'flavor'}	{'marshmallow', 'cream', 'sugar'}	0
cfc490a84cfc879dacba2353d546.jpeg	Apple, raw	['banana', 'apple', 'stick']	{'apple'}	{'apple', 'stick', 'banana'}	0.5
b3d6f20a42468c09581f8a6d3cea.jpeg	Chicken or turkey noodle soup, canned or ready-to-serve	['water', 'egg', 'sugar']	{'turkey', 'noodle', 'chicken', 'soup'}	{'sugar', 'egg'}	0
559d229a4c168b9dc281b5fb64e7.jpeg	Wine, table, red	['sugar', 'water', 'tea']	{'wine'}	{'sugar', 'tea'}	0
5b8c29b84e528a90e02de0506d4c.jpeg	Yogurt, Greek, nonfat milk, plain	['salt', 'milk', 'pepper', 'onion']	{'yogurt', 'milk'}	{'salt', 'onion', 'milk', 'pepper'}	0.333333
289419274fedb7858ce6e58138be.jpeg	Milk chocolate candy, plain	['water', 'gelatin']	{'candy', 'chocolate', 'milk'}	{'gelatin'}	0
d2142ae0469996b364bea627c8c5.jpeg	Pasta, cooked, Butter, stick, salted	['butter', 'cheese', 'salt', 'pasta', 'pepper']	{'butter', 'stick', 'pasta'}	{'salt', 'cheese', 'butter', 'pepper', 'pasta'}	0.5
d73285564b1e931c118b00d90f0f.jpeg	Coffee, brewed, Cream, half and half	['water', 'butter', 'pepper']	{'cream', 'coffee'}	{'butter', 'pepper'}	0
6da2c90b4975b9b6659d26b41f06.jpeg	Pasta with tomato-based sauce and meat, ready-to-heat, Soybean curd, deep fried	['pepper', 'oil', 'tomato', 'clove', 'onion', 'salt', 'basil', 'oregano', 'pasta']	{'soybean', 'meat', 'pasta', 'tomato'}	{'salt', 'tomato', 'oil', 'onion', 'pepper', 'oregano', 'clove', 'pasta', 'basil'}	0.307692
95cca47645329817fd4885da8979.jpeg	Bread, whole wheat, toasted, Butter, whipped, tub, salted, Egg, whole, fried without fat, Maple syrup	['egg', 'bread', 'oil', 'butter', 'pepper']	{'syrup', 'bread', 'wheat', 'butter', 'egg'}	{'bread', 'oil', 'butter', 'pepper', 'egg'}	0.6
a625403d441a87dcdcdbe29bcc3e.jpeg	Shrimp, steamed or boiled, Pasta with cream sauce, home recipe	['shrimp', 'pepper', 'oil', 'clove', 'butter', 'salt', 'pasta', 'juice']	{'cream', 'shrimp', 'pasta'}	{'salt', 'oil', 'butter', 'pepper', 'juice', 'clove', 'shrimp', 'pasta'}	0.363636
a45425784457937ba26e56e07228.jpeg	Egg omelet or scrambled egg, with cheese and meat, made with oil, Milk, low fat (1%), Potato, hash brown, from fast food, Olive oil	['egg', 'cheese', 'sausage', 'pepper']	{'cheese', 'oil', 'olive', 'egg', 'meat', 'omelet', 'milk', 'potato'}	{'cheese', 'egg', 'sausage', 'pepper'}	0.333333
c37492b84255967854005d9e3957.jpeg	Tea, hot, leaf, black, decaffeinated	['sugar', 'water', 'coffee', 'extract', 'egg']	{'tea'}	{'sugar', 'extract', 'egg', 'coffee'}	0
f792776b44d7af2608d747ab2619.jpeg	Coffee, brewed, Milk, low fat (1%)	['sugar', 'water', 'tea']	{'milk', 'coffee'}	{'sugar', 'tea'}	0
26a822224ea3a9088fddd266ff94.jpeg	Muffin, fruit	['sugar', 'flour', 'egg', 'salt', 'baking_powder', 'cinnamon', 'baking_soda', 'nutmeg', 'pumpkin', 'ginger', 'puree']	{'salt', 'sugar', 'butter', 'orange', 'egg', 'cranberry', 'flour'}	{'salt', 'nutmeg', 'bakingsoda', 'sugar', 'cinnamon', 'bakingpowder', 'pumpkin', 'egg', 'ginger', 'puree', 'flour'}	0.444444
810631d04212820531b16639e31c.jpeg	Pasta, cooked, Butter, stick, salted, Creamy dressing	['cheese', 'butter', 'pepper', 'spaghetti', 'salt', 'pasta', 'clove', 'onion', 'oil']	{'butter', 'stick', 'pasta'}	{'salt', 'cheese', 'oil', 'butter', 'onion', 'pepper', 'clove', 'pasta', 'spaghetti'}	0.333333
ddb6915c411daa278f4246835793.jpeg	Croissant, Ham, prepackaged or deli, luncheon meat, Salami, NFS, Cheese, Gouda or Edam, Carrots, raw, Apple, raw	['cheese', 'ham', 'butter', 'mustard', 'apple']	{'croissant', 'cheese', 'apple', 'carrot', 'meat', 'ham', 'salami', 'gouda'}	{'cheese', 'butter', 'mustard', 'apple', 'ham'}	0.461538
02abd9214ae4a4a28def2ac9e46e.jpeg	Chicken or turkey broth, bouillon, or consomme, Black, brown, or Bayo beans, canned, drained, fat not added in cooking, Corn, yellow, cooked, from canned, fat not added in cooking, Tortilla chips, plain, Onions, cooked, from fresh, fat not added in cooking, Tomato paste	['butter', 'pepper', 'salt', 'onion', 'cream', 'broth']	{'consomme', 'tomato', 'tortilla', 'corn', 'onion', 'broth', 'bean', 'chip', 'turkey', 'chicken'}	{'salt', 'cream', 'onion', 'butter', 'broth', 'pepper'}	0.25
fddfc39847258f3d0e7c185bf88c.jpeg	Pancakes, plain, Maple syrup	['salt', 'flour', 'sugar', 'egg', 'baking_powder', 'milk', 'oil']	{'salt', 'sugar', 'egg', 'milk', 'flour'}	{'salt', 'sugar', 'oil', 'bakingpowder', 'egg', 'milk', 'flour'}	0.833333
3ac846af4504ae51fc87d660d644.jpeg	Coffee, brewed, Coffee creamer, liquid, flavored	['sugar', 'coffee', 'water', 'milk', 'cinnamon']	{'coffee'}	{'sugar', 'cinnamon', 'milk', 'coffee'}	0.4
9be04e094453bd3ebde242effeaa.jpeg	Salmon, baked or broiled, made with oil, Squash, winter type, mashed, fat added in cooking, no sugar added in cooking, Spinach dip, regular	['sugar', 'salt', 'oil', 'soy_sauce', 'pepper']	{'salmon', 'sugar', 'oil', 'spinach', 'squash'}	{'salt', 'sugar', 'oil', 'pepper', 'soysauce'}	0.4
faf0841a4c0996c2024f362c8e01.jpeg	Ravioli, meat-filled, no sauce, Butter, whipped, tub, salted, Cheese, Parmesan, dry grated, Turkey or chicken sausage, Olive oil, Kale, cooked, from fresh, made with oil	['oil', 'pepper', 'butter', 'salt', 'squash']	{'ravioli', 'cheese', 'oil', 'butter', 'sausage', 'kale', 'olive', 'meat', 'turkey', 'chicken', 'parmesan'}	{'salt', 'oil', 'butter', 'pepper', 'squash'}	0.25
10e46e8f47bfa356cbf57b214d7a.jpeg	Tangerine, raw	['sugar', 'orange', 'pumpkin', 'juice']	{'tangerine'}	{'sugar', 'pumpkin', 'orange', 'juice'}	0
638d9b314e6ababedbd0af3e6221.jpeg	Cookie, brownie, with icing or filling	['sugar', 'flour', 'egg', 'salt', 'baking_soda', 'extract', 'butter', 'baking_powder', 'chips', 'cinnamon', 'vanilla']	{'salt', 'vanilla', 'sugar', 'oil', 'butter', 'chocolate', 'cocoa', 'egg', 'milk', 'molasses', 'flour'}	{'salt', 'extract', 'vanilla', 'bakingsoda', 'sugar', 'cinnamon', 'butter', 'bakingpowder', 'egg', 'chip', 'flour'}	0.545455
977bf633494f9e92c8bc422bbe05.jpeg	Apple, raw	['egg', 'salt', 'lemon']	{'apple'}	{'salt', 'lemon', 'egg'}	0
5a64a91a4a968ccd0bcb6e0503b6.jpeg	Oatmeal, instant, plain, made with water, fat not added in cooking, Chocolate, semi-sweet morsel, Maple syrup, Nutritional powder mix, whey based, NFS	['sugar', 'butter', 'egg', 'flour', 'salt', 'cocoa', 'extract', 'milk']	{'chocolate', 'syrup', 'oatmeal'}	{'salt', 'extract', 'sugar', 'butter', 'cocoa', 'egg', 'milk', 'flour'}	0
66bf08c740fc86b06a55e9c3cc71.jpeg	Chicken breast, sauteed, skin not eaten, Vegetable combination, including carrots, broccoli, and/or dark-green leafy; cooked, with soy-based sauce, Rice, white, with soy-based sauce, NS as to fat added in cooking, Peanuts, roasted, unsalted	['onion', 'pepper', 'chicken', 'oil', 'corn', 'salt', 'soy_sauce', 'clove']	{'soy', 'peanut', 'vegetable', 'rice', 'carrot', 'chicken', 'green', 'broccoli'}	{'salt', 'oil', 'corn', 'onion', 'pepper', 'clove', 'chicken', 'soysauce'}	0.125
584d343042869e6b5109c8784f73.jpeg	Breakfast tart	['sugar', 'butter', 'egg', 'marshmallow', 'cream']	{'salt', 'coconut', 'cornstarch', 'sugar', 'oil', 'butter', 'egg', 'margarine', 'flour'}	{'sugar', 'cream', 'butter', 'marshmallow', 'egg'}	0.428571
45ce55a94f9e8a4e050b307ff881.jpeg	Oatmeal, regular or quick, made with milk, fat not added in cooking, Chia seeds, Sunflower seeds, plain, unsalted	['seeds', 'milk', 'garlic']	{'seed', 'chia', 'oatmeal', 'milk'}	{'seed', 'garlic', 'milk'}	0.571429
2b50759e4759b78671341d41561a.jpeg	Potato, french fries, fast food, salt, table, spices, cumin seed, spices, chili powder, celery, raw, spices, garlic powder, spices, onion powder	['egg', 'cheese', 'flour', 'salt', 'butter', 'pepper']	{'salt', 'garlic', 'fry', 'cumin', 'onion', 'celery', 'chili', 'seed', 'potato', 'spice'}	{'salt', 'cheese', 'butter', 'pepper', 'egg', 'flour'}	0.125
31d71ac047678ee89879bfe39185.jpeg	Soybean curd, Sweet potato, baked, peel not eaten, made with oil, Guacamole, NFS, Yogurt, Greek, low fat milk, plain, Queso cotija, Corn, yellow, cooked, from frozen, fat not added in cooking, Tomato chili sauce, Water, tap	['oil', 'pepper', 'salt', 'cheese', 'corn', 'clove', 'onion']	{'soybean', 'yogurt', 'tomato', 'oil', 'corn', 'chili', 'milk', 'guacamole', 'potato'}	{'salt', 'cheese', 'oil', 'corn', 'onion', 'pepper', 'clove'}	0.25
8cb44e944b85bc2d6af3218bf7bc.jpeg	Carrots, cooked, from fresh, fat not added in cooking, Onions, cooked, from fresh, fat not added in cooking, Garlic, cooked, Chicken or turkey broth, bouillon, or consomme, Coriander seed, Cumin seed, Butter, stick, salted, Olive oil	['onion', 'pepper', 'tomato', 'clove', 'oil', 'salt', 'basil']	{'garlic', 'stick', 'consomme', 'oil', 'onion', 'broth', 'cumin', 'butter', 'coriander', 'olive', 'carrot', 'turkey', 'seed', 'chicken'}	{'salt', 'tomato', 'oil', 'onion', 'pepper', 'clove', 'basil'}	0.190476
36a1a6094079bb4f3d36da6406a7.jpeg	Lentil soup, home recipe, canned, or ready-to-serve, Black, brown, or Bayo beans, dry, cooked, fat not added in cooking, Tomatoes, cooked, from fresh, NS as to method, Corn, yellow, cooked, from canned, fat not added in cooking, Onions, cooked, from fresh, fat not added in cooking	['corn', 'beans', 'oil', 'tomato', 'pepper', 'quinoa', 'cumin', 'cilantro', 'chili', 'onion', 'salt']	{'salt', 'garlic', 'cornstarch', 'tomato', 'sugar', 'lentil', 'oil', 'onion', 'corn', 'celery', 'bean', 'spinach', 'yeast'}	{'salt', 'tomato', 'oil', 'corn', 'cumin', 'onion', 'bean', 'pepper', 'chili', 'cilantro', 'quinoa'}	0.5
e7ff46704bd98eba99e48e5eeab2.jpeg	Onion dip, regular	['pepper', 'mayonnaise', 'cream', 'butter', 'salt']	{'onion'}	{'salt', 'cream', 'butter', 'pepper', 'mayonnaise'}	0
313cc7ca4fcc838e671a8f99d256.jpeg	Daikon radish, cooked	['pepper', 'onion', 'potato', 'carrot', 'chicken', 'salt', 'broth', 'water', 'flour', 'oil', 'tomato']	{'radish'}	{'salt', 'tomato', 'potato', 'oil', 'onion', 'broth', 'pepper', 'carrot', 'chicken', 'flour'}	0
da6208f24b13928ebd0ff2a62d3d.jpeg	Spinach, raw, Italian dressing, made with vinegar and oil, Tuna, fresh, raw, Sesame seeds, Sunflower seeds, plain, unsalted, Tomatoes, raw, Cucumber, raw, Guava, raw	['oil', 'tomato', 'pepper', 'salt', 'avocado', 'juice']	{'tuna', 'tomato', 'oil', 'cucumber', 'spinach', 'guava', 'sesame', 'seed', 'vinegar'}	{'salt', 'tomato', 'oil', 'pepper', 'juice', 'avocado'}	0.266667
833e3c8a4e79863b298826c31716.jpeg	Coffee, brewed	['sugar', 'water', 'cinnamon', 'juice']	{'coffee'}	{'sugar', 'juice', 'cinnamon'}	0
2c1fd9fc4e1f961021fd19e4f573.jpeg	Cheese flavored corn snacks (Cheetos)	['pepper', 'oil', 'salt', 'clove', 'butter']	{'cheese', 'corn', 'cheetos', 'snack'}	{'salt', 'oil', 'butter', 'pepper', 'clove'}	0
91959fbc426a8e4664c0399681d7.jpeg	Salmon, baked or broiled, made with oil, Garlic, cooked, Olive oil, Mackerel, baked or broiled, fat not added in cooking, Garlic, cooked, Cabbage, Chinese, cooked, fat not added in cooking, Rice, white, cooked, fat not added in cooking	['rice', 'chicken', 'salt', 'soy_sauce', 'sugar']	{'garlic', 'salmon', 'oil', 'rice', 'olive', 'cabbage'}	{'salt', 'sugar', 'rice', 'chicken', 'soysauce'}	0.181818
510e195144d7ae59af10561337bd.jpeg	Banana, raw, Peanut butter, lower sodium and lower sugar	['sugar', 'puff_pastry', 'egg', 'butter']	{'sugar', 'peanut', 'butter', 'banana'}	{'sugar', 'butter', 'egg', 'puffpastry'}	0.5
b35545bf43c4b7ad7f3a1cb28815.jpeg	Chicken fillet, breaded, Honey mustard dip, Potato, french fries, from fresh, baked, Olive oil, Bread, French or Vienna, Butter, stick, salted	['oil', 'pepper', 'potato', 'salt', 'egg', 'flour', 'clove', 'breadcrumbs']	{'fry', 'stick', 'bread', 'fillet', 'oil', 'butter', 'mustard', 'olive', 'chicken', 'potato', 'honey'}	{'salt', 'breadcrumb', 'oil', 'pepper', 'clove', 'egg', 'potato', 'flour'}	0.210526
46d8f2af41368030e4dcb62efccf.jpeg	Noodles, chow mein, Creamy dressing, Chicken or turkey and noodles, no sauce	['noodles', 'soy_sauce', 'oil', 'chicken', 'water', 'onion', 'ginger']	{'turkey', 'noodle', 'chicken'}	{'oil', 'onion', 'noodle', 'ginger', 'chicken', 'soysauce'}	0.444444
7985437b4a9f96bc55cf4528e8f1.jpeg	Egg, whole, fried with cooking spray	['sugar', 'egg', 'cheese', 'milk', 'cream', 'cracker', 'juice', 'butter']	{'egg'}	{'sugar', 'cream', 'cheese', 'butter', 'juice', 'cracker', 'egg', 'milk'}	0.222222
ce08105a44ddbb1596fbaf03a160.jpeg	Burrito with chicken, beans, rice, and sour cream, Lettuce, raw, Tomatoes, raw	['tortilla', 'cheese', 'salsa', 'corn', 'onion', 'pepper', 'beef']	{'tomato', 'cream', 'bean', 'rice', 'chicken', 'lettuce', 'flour'}	{'salsa', 'tortilla', 'cheese', 'corn', 'onion', 'beef', 'pepper'}	0
0033c3304cdd98508a4afd6c7eaa.jpeg	Yogurt, Greek, nonfat milk, plain, Cereal, granola, Flax seeds, Pumpkin seeds, unsalted	['rice', 'pepper', 'onion', 'mushroom', 'butter', 'oil']	{'yogurt', 'cereal', 'flax', 'pumpkin', 'milk', 'seed', 'granola'}	{'oil', 'butter', 'onion', 'pepper', 'rice', 'mushroom'}	0
c89da17b4705b204d29d9c141287.jpeg	Oatmeal, regular or quick, made with water, fat not added in cooking, Banana, raw, Peanut butter, lower sodium and lower sugar, Maple syrup	['sugar', 'butter', 'milk', 'cinnamon', 'egg', 'oats', 'flour', 'salt']	{'syrup', 'peanut', 'oatmeal', 'sugar', 'butter', 'banana'}	{'salt', 'sugar', 'cinnamon', 'butter', 'egg', 'milk', 'flour', 'oat'}	0.285714
ee5ff64544e2b102186d4bc1d00a.jpeg	Yogurt, Greek, whole milk, flavors other than fruit, Banana, raw, Cereal, muesli	['oats', 'cinnamon', 'apple', 'banana', 'butter', 'sugar', 'raisins', 'honey']	{'yogurt', 'cereal', 'banana', 'milk', 'muesli', 'flavor'}	{'cinnamon', 'sugar', 'butter', 'banana', 'apple', 'raisin', 'honey', 'oat'}	0.142857
ed29763b44b2936af85895c30e1d.jpeg	Dumpling, steamed, filled with meat, poultry, or seafood	['salt', 'flour', 'water', 'egg', 'milk', 'oil']	{'meat', 'seafood'}	{'salt', 'oil', 'egg', 'milk', 'flour'}	0
5e678ae4419c8fadbb81e9776646.jpeg	Mushrooms, raw, Buckwheat groats, NS as to fat added in cooking, Cabbage, Chinese, cooked, made with oil, Tomatoes, raw, Pepper, sweet, green, raw, Cucumber, raw, Sour cream, Ground beef, cooked	['pepper', 'onion', 'beef', 'salt', 'tomato', 'clove', 'egg']	{'tomato', 'groat', 'oil', 'cream', 'cucumber', 'buckwheat', 'pepper', 'green', 'beef', 'mushroom', 'cabbage'}	{'salt', 'tomato', 'onion', 'beef', 'pepper', 'clove', 'egg'}	0.333333
132a153148c19515c38cb38fad49.jpeg	Bread, multigrain, Egg, whole, fried without fat, Avocado, raw	['egg', 'bread', 'mayonnaise', 'pepper', 'mustard']	{'bread', 'egg', 'avocado'}	{'bread', 'pepper', 'mustard', 'mayonnaise', 'egg'}	0.5
dbaec6bc407dba27838577b3a28e.jpeg	Flour, whole wheat, Cranberries, dried, Sugar, brown, Baking soda, Carrots, raw, Coconut, fresh, Walnuts, Sunflower seeds, plain, unsalted, Flax seeds, Egg, whole, raw, Vegetable oil, NFS, Vanilla extract	['sugar', 'flour', 'egg', 'butter', 'salt', 'baking_powder', 'chips', 'extract']	{'extract', 'coconut', 'vanilla', 'sugar', 'flax', 'wheat', 'vegetable', 'oil', 'soda', 'carrot', 'egg', 'cranberry', 'seed', 'flour', 'walnut'}	{'salt', 'extract', 'sugar', 'butter', 'bakingpowder', 'egg', 'chip', 'flour'}	0.347826
ddf640ae438d87fdb08cf52738f0.jpeg	Banana, raw	['ice']	{'banana'}	{'ice'}	0
2cc2ff31456382b1c1b4007f3087.jpeg	Egg, whole, fried with oil, Pork bacon, NS as to fresh, smoked or cured, cooked, Bread, sour dough, Cheese, Mozzarella, whole milk, Butter, NFS	['egg', 'salt', 'flour', 'cheese', 'butter', 'pepper']	{'bread', 'oil', 'dough', 'cheese', 'mozzarella', 'butter', 'pork', 'egg', 'bacon', 'milk'}	{'salt', 'cheese', 'butter', 'pepper', 'egg', 'flour'}	0.375
a1ae0cfd4ed991f38950c707f0b7.jpeg	Ice cream cone, no topping, chocolate ice cream	['milk', 'sugar', 'coffee', 'cinnamon']	{'cream', 'ice', 'chocolate'}	{'sugar', 'cinnamon', 'coffee', 'milk'}	0
1a0bbce04af89f719866dd9a15aa.jpeg	Ground beef, cooked, Soy sauce, reduced sodium, Sugar, white, granulated or lump, Rice, white, cooked, fat added in cooking, made with butter, Broccoli, cooked, from fresh, made with oil	['oil', 'onion', 'pepper', 'soy_sauce', 'clove', 'rice', 'salt', 'peas', 'water']	{'soy', 'sugar', 'oil', 'butter', 'beef', 'rice', 'broccoli'}	{'salt', 'pea', 'oil', 'onion', 'pepper', 'rice', 'clove', 'soysauce'}	0.266667
89fcd3c24d4da995a89981d732f9.jpeg	Popcorn, microwave, butter flavored, snacks, popcorn, air-popped (unsalted), butter, without salt, salt, table	['popcorn', 'cheese', 'butter', 'salt', 'milk', 'pepper']	{'salt', 'butter', 'popcorn', 'snack'}	{'salt', 'cheese', 'butter', 'popcorn', 'pepper', 'milk'}	0.6
4ef0f4084b5d982df4600a8528a9.jpeg	Bread, multigrain, Egg, whole, fried without fat, Butter, stick, unsalted, Salsa, pico de gallo	['egg', 'bread', 'butter', 'milk', 'syrup']	{'salsa', 'stick', 'bread', 'butter', 'egg'}	{'syrup', 'bread', 'butter', 'egg', 'milk'}	0.6
61e4dc6e4860b2b8c04f48f31c29.jpeg	Bread, wheat or cracked wheat, Cheese, Mozzarella, whole milk	['sugar', 'egg', 'butter', 'flour', 'chocolate', 'vanilla', 'salt', 'baking_soda', 'extract']	{'bread', 'cheese', 'wheat', 'mozzarella', 'milk'}	{'salt', 'extract', 'vanilla', 'bakingsoda', 'sugar', 'butter', 'chocolate', 'egg', 'flour'}	0
53d291f34cccb222557cf122a77e.jpeg	Beef, roast, roasted, lean and fat eaten, Gravy, beef or meat, Potato, mashed, from fresh, made with milk, Carrots, cooked, from fresh, glazed	['onion', 'carrot', 'roast', 'water', 'potato', 'pepper', 'broth', 'salt', 'flour']	{'gravy', 'roast', 'beef', 'carrot', 'meat', 'milk', 'potato'}	{'salt', 'roast', 'onion', 'broth', 'pepper', 'carrot', 'potato', 'flour'}	0.4
3e054c8641f2a1750c9dab3a9e9b.jpeg	syrup, maple, canadian, peanut butter, smooth style, without salt, cereals, oats, regular and quick, unenriched, cooked with water (includes boiling and microwaving), without salt	['salt', 'water', 'beans', 'pepper', 'oil']	{'salt', 'syrup', 'peanut', 'cereal', 'butter', 'oat'}	{'salt', 'oil', 'bean', 'pepper'}	0.2
e7eb15114f4f87aacd1cade224bf.jpeg	Tortilla, flour, Chicken, NS as to part and cooking method, NS as to skin eaten, Egg omelet or scrambled egg, made with oil	['cheese', 'chicken', 'pepper', 'butter', 'salt', 'egg', 'onion']	{'tortilla', 'oil', 'egg', 'omelet', 'chicken', 'flour'}	{'salt', 'cheese', 'butter', 'onion', 'pepper', 'egg', 'chicken'}	0.307692
0670ea1147cd96b0fd5145ab5e28.jpeg	Turkey, light meat, roasted, skin not eaten	['sugar', 'cream', 'butter', 'extract']	{'turkey', 'meat'}	{'sugar', 'cream', 'butter', 'extract'}	0
99f8c61a406da6e06f036d286eb7.jpeg	Fruit smoothie, with whole fruit and dairy	['juice', 'salt', 'sugar', 'vinegar']	{'smoothie'}	{'juice', 'vinegar', 'salt', 'sugar'}	0
8dc5b2bc44a5b1c9851d839aa62d.jpeg	Flour, white, all-purpose, Yeast, Cheese, Mozzarella, whole milk, Spaghetti sauce, Peppers, green, cooked, fat not added in cooking, Onions, mature, raw, Pork sausage, Mushrooms, raw, Cheese, Parmesan, hard	['cheese', 'bread', 'egg', 'milk', 'sugar', 'butter', 'pepper']	{'cheese', 'flour', 'parmesan', 'mozzarella', 'onion', 'sausage', 'pepper', 'spaghetti', 'pork', 'milk', 'mushroom', 'green', 'yeast'}	{'cheese', 'bread', 'sugar', 'butter', 'pepper', 'egg', 'milk'}	0.3
850b985949d79e2264bf50d64351.jpeg	Watermelon, raw	['juice', 'watermelon', 'sugar']	{'watermelon'}	{'juice', 'sugar', 'watermelon'}	0.5
0c0a361d4013aebf1fb13a65381f.jpeg	Egg omelet or scrambled egg, with vegetables other than dark green and/or tomatoes, fat added in cooking, Kale, cooked, from fresh, fat added in cooking, NS as to type of fat, Cilantro, raw	['pepper', 'onion', 'spinach', 'cheese', 'tomato', 'salt', 'butter', 'clove']	{'tomato', 'vegetable', 'kale', 'cilantro', 'egg', 'omelet', 'green'}	{'salt', 'tomato', 'cheese', 'onion', 'butter', 'pepper', 'clove', 'spinach'}	0.133333
e8f55e684f5887414f34c6693e5d.jpeg	Pasta, vegetable, cooked, Lemon juice, 100%, freshly squeezed, Cheese, Parmesan, hard	['butter', 'noodles', 'salt', 'soy_sauce', 'garlic']	{'vegetable', 'cheese', 'lemon', 'juice', 'parmesan', 'pasta'}	{'salt', 'garlic', 'butter', 'noodle', 'soysauce'}	0
e185bbe846c58b2ba3fc02c30b10.jpeg	Tea, hot, leaf, black, Milk, low fat (1%)	['water', 'sugar', 'milk']	{'tea', 'milk'}	{'sugar', 'milk'}	0.5
d462a4314fd8b44f1013c7d43dc9.jpeg	Apple, raw, Cornbread, prepared from mix	['sugar', 'flour', 'butter', 'oil', 'egg']	{'apple', 'cornbread'}	{'sugar', 'oil', 'butter', 'egg', 'flour'}	0
y47wya4sqwzxha9ihbym4fwgwlmv.jpeg	Lobster, baked or broiled, fat added in cooking, Pasta, cooked, Onions, green, cooked, from fresh, fat added in cooking	['cheese', 'oil', 'pepper', 'pasta']	{'onion', 'lobster', 'pasta', 'green'}	{'cheese', 'oil', 'pasta', 'pepper'}	0.25
1830fbe942608bb5f9751a07ed8c.jpeg	Cookie, gingersnaps, sweetener, syrup, agave, molasses, sugars, granulated, wheat flour, white, all-purpose, unenriched, spices, ginger, ground, spices, cinnamon, ground, salt, table	['sugar', 'flour', 'egg', 'baking_soda', 'salt', 'butter', 'cinnamon', 'molasses', 'ginger']	{'salt', 'syrup', 'agave', 'gingersnap', 'sugar', 'cinnamon', 'wheat', 'cookie', 'ginger', 'molasses', 'flour', 'spice'}	{'salt', 'bakingsoda', 'sugar', 'cinnamon', 'butter', 'egg', 'ginger', 'molasses', 'flour'}	0.571429
5da698de4cfca5c3933f3177253a.jpeg	Tangerine, raw	['orange', 'sugar', 'water', 'juice']	{'tangerine'}	{'sugar', 'orange', 'juice'}	0
fe0c3c64445b9fd078e4a0a2219e.jpeg	Pancakes, plain, Maple syrup, Egg omelet or scrambled egg, made without fat, Tomato catsup, Bacon strip, meatless	['cheese', 'egg', 'pepper', 'onion', 'butter', 'salt']	{'catsup', 'syrup', 'tomato', 'egg', 'bacon', 'omelet', 'pancake'}	{'salt', 'cheese', 'onion', 'butter', 'pepper', 'egg'}	0.153846
e075e3274dfeaadd0ad091f4bbc6.jpeg	Bread, multigrain, Peanut butter	['sugar', 'flour', 'egg', 'salt', 'butter', 'extract', 'baking_powder']	{'bread', 'butter', 'peanut'}	{'salt', 'extract', 'sugar', 'butter', 'bakingpowder', 'egg', 'flour'}	0.2
b745705e4198bac4d4c1e3aca4b4.jpeg	Orange juice, 100%, with calcium added, canned, bottled or in a carton	['cheese', 'milk']	{'juice', 'orange'}	{'cheese', 'milk'}	0
219b000c49728d7ac754c0941f34.jpeg	Spinach, raw, Italian dressing, made with vinegar and oil, Squash, winter type, mashed, fat added in cooking, no sugar added in cooking, Turkey or chicken sausage	['oil', 'kale', 'pepper', 'salt', 'clove']	{'sugar', 'oil', 'sausage', 'spinach', 'turkey', 'vinegar', 'chicken', 'squash'}	{'salt', 'oil', 'pepper', 'kale', 'clove'}	0.153846
fb4dd9584260b1d9323cc2d397ea.jpeg	Egg omelet or scrambled egg, made with butter, Pork bacon, NS as to fresh, smoked or cured, cooked, Waffle, fruit, Cilantro, raw, Queso Fresco, Salsa, red, commercially-prepared, Maple and corn and/or cane pancake syrup blends	['egg', 'flour', 'baking_powder', 'salt', 'milk', 'sugar', 'butter', 'oil', 'baking_soda', 'buttermilk']	{'syrup', 'blend', 'salsa', 'omelet', 'corn', 'butter', 'waffle', 'cilantro', 'pork', 'bacon', 'egg', 'pancake'}	{'salt', 'bakingsoda', 'sugar', 'oil', 'buttermilk', 'butter', 'bakingpowder', 'egg', 'milk', 'flour'}	0.181818
c37d5de942c4afa7a761e9963669.jpeg	Tortilla chips, plain, Cheese, Cheddar, Salsa, pico de gallo	['cheese', 'onion', 'pepper', 'salt']	{'salsa', 'tortilla', 'cheese', 'cheddar', 'chip'}	{'cheese', 'salt', 'onion', 'pepper'}	0.222222
90e723f648569cd4ad07b0364f36.jpeg	Muffin, English, Egg, whole, fried with butter, Lettuce, arugula, raw, Eggplant, cooked, fat not added in cooking, Peppers, red, cooked, fat not added in cooking, Garlic, cooked, Olive oil, Vinegar	['egg', 'pepper', 'mayonnaise', 'salt', 'paprika']	{'arugula', 'muffin', 'garlic', 'oil', 'butter', 'pepper', 'olive', 'eggplant', 'egg', 'vinegar', 'lettuce'}	{'salt', 'pepper', 'paprika', 'mayonnaise', 'egg'}	0.25
66dbcd8945ffa5dad2eb1817ff52.jpeg	Coffee, brewed, Coffee creamer, liquid, flavored	['water', 'coffee', 'sugar', 'butter']	{'coffee'}	{'sugar', 'butter', 'coffee'}	0.5
1d80344647e09c3184877db0307a.jpeg	Yogurt, Greek, whole milk, plain, Fruit salad, fresh or raw, excluding citrus fruits, no dressing	['cream', 'blueberries', 'milk']	{'yogurt', 'fruit', 'salad', 'milk'}	{'cream', 'blueberry', 'milk'}	0.285714
6bda161d4cdeb10f7421f515aa10.jpeg	Coffee, brewed, Milk, reduced fat (2%)	['milk', 'sugar', 'coffee', 'water']	{'milk', 'coffee'}	{'sugar', 'coffee', 'milk'}	0.8
36ec495e473a99ddf2e7b2a82b0e.jpeg	Ravioli, meat-filled, with tomato sauce or meat sauce, Peppers, green, cooked, fat not added in cooking, Mushrooms, cooked, from fresh, fat not added in cooking, Spaghetti sauce	['sugar', 'butter', 'cinnamon', 'onion', 'water']	{'ravioli', 'tomato', 'pepper', 'meat', 'mushroom', 'green', 'spaghetti'}	{'sugar', 'onion', 'butter', 'cinnamon'}	0
af378557402d81aa214e335584da.jpeg	Mozzarella sticks, breaded, baked, or fried, salad dressing, mayonnaise, regular, cream, sour, cultured, cheese, mozzarella, low sodium, cheese, parmesan, hard, onions, raw, sugars, granulated, spices, garlic powder, salt, table	['sugar', 'flour', 'egg', 'oil', 'baking_powder', 'salt', 'butter']	{'salt', 'garlic', 'stick', 'cheese', 'cream', 'sugar', 'mozzarella', 'onion', 'salad', 'mayonnaise', 'parmesan', 'spice'}	{'salt', 'sugar', 'oil', 'butter', 'bakingpowder', 'egg', 'flour'}	0.210526
bcc7817e411fad7537560cbd6721.jpeg	Coffee, brewed	['water', 'coffee', 'sugar']	{'coffee'}	{'sugar', 'coffee'}	0.666667
85d8adc945dea4ae14bebb2648c1.jpeg	Tangerine, raw	['orange', 'water', 'sugar', 'juice', 'egg']	{'tangerine'}	{'sugar', 'egg', 'orange', 'juice'}	0
9fb4963b4770b4aed1cfa5d53b3e.jpeg	Bread, whole wheat, toasted, Butter, stick, salted, Jam, preserve, marmalade, sweetened with fruit juice concentrates, all flavors	['oil', 'pepper', 'salt', 'sugar', 'onion', 'vinegar']	{'stick', 'bread', 'wheat', 'butter', 'juice', 'concentrate', 'marmalade', 'flavor'}	{'salt', 'sugar', 'oil', 'onion', 'pepper', 'vinegar'}	0
2536793d48a7aa31df7af486b84e.jpeg	Lentil soup, home recipe, canned, or ready-to-serve	['onion', 'pepper', 'salt', 'clove', 'oil', 'lentils', 'water']	{'salt', 'garlic', 'cornstarch', 'tomato', 'sugar', 'lentil', 'oil', 'onion', 'celery', 'bean', 'spinach', 'yeast'}	{'salt', 'oil', 'lentil', 'onion', 'pepper', 'clove'}	0.444444
387b38664fdb9c3f1ddac3a2df5e.jpeg	Coffee, brewed	['water', 'vodka']	{'coffee'}	{'vodka'}	0
4bcc115a453295978dabc3ad6cfe.jpeg	Grapes, raw, NS as to type	['sugar', 'grapes', 'water', 'salt']	{'grape'}	{'sugar', 'salt', 'grape'}	0.5
ba66c7344fdb8142400073ac7e3f.jpeg	Squash, summer, yellow or green, cooked, from fresh, made with oil, Mixed salad greens, raw, Radish, raw, Olives, black, Olive oil, Pork roast, loin, cooked, lean only eaten, Butter, stick, salted, Peas, green, cooked, from frozen, fat not added in cooking	['oil', 'onion', 'vinegar', 'soy_sauce', 'pepper']	{'pea', 'roast', 'stick', 'oil', 'butter', 'squash', 'olive', 'salad', 'pork', 'green', 'radish'}	{'oil', 'onion', 'pepper', 'vinegar', 'soysauce'}	0.125
2618d2f74e62befc67b990595680.jpeg	Tea, hot, leaf, black	['water', 'tea', 'honey']	{'tea'}	{'tea', 'honey'}	0.666667
58c143aa4b55bcb8393984cf1e9c.jpeg	Bread, white, toasted	['sugar', 'butter', 'cinnamon', 'milk', 'banana', 'yeast', 'water']	{'sugar', 'oil', 'yeast', 'flour'}	{'sugar', 'cinnamon', 'butter', 'banana', 'milk', 'yeast'}	0.4
7a6a5fcd4884a914fff973a58eb7.jpeg	Tea, hot, leaf, black	['water', 'juice']	{'tea'}	{'juice'}	0
dfxsqagaptney8lro4mbczjfyg6z.jpeg	Milk, whole	['milk', 'water']	{'milk'}	{'milk'}	1
63670ab94f49b50242f1472ce354.jpeg	Coffee, brewed	['water', 'coffee', 'sugar']	{'coffee'}	{'sugar', 'coffee'}	0.666667
9e55d46147278048f41642a04593.jpeg	Coffee, brewed, Soy milk	['sugar', 'water']	{'milk', 'soy', 'coffee'}	{'sugar'}	0
d0b9b6e849819a2454ba38efb68f.jpeg	Italian Wedding Soup	['carrot', 'onion', 'pepper', 'peas', 'salt', 'lentils', 'celery', 'broth', 'clove', 'thyme', 'parsley']	{'salt', 'garlic', 'cornstarch', 'sugar', 'oil', 'onion', 'pepper', 'spinach', 'carrot', 'vinegar', 'pasta', 'yeast'}	{'salt', 'pea', 'parsley', 'lentil', 'onion', 'broth', 'celery', 'pepper', 'clove', 'carrot', 'thyme'}	0.347826
c29aae8f4a569176be7ac1e9b427.jpeg	Spanish rice, fat added in cooking, Black, brown, or Bayo beans, dry, cooked, fat not added in cooking, Pork roast, loin, cooked, lean only eaten	['onion', 'pepper', 'chicken', 'chili', 'tomato', 'salt', 'broth', 'oil']	{'roast', 'pork', 'bean', 'rice'}	{'salt', 'tomato', 'oil', 'onion', 'broth', 'pepper', 'chili', 'chicken'}	0
c3d08de64429b60b7026c7adf0f0.jpeg	Pretzels, hard, plain, gluten free	['sugar', 'butter', 'egg', 'oil']	{'salt', 'butter', 'yeast', 'flour'}	{'sugar', 'oil', 'butter', 'egg'}	0.25
967e3c524791afc10dea2c62e3dd.jpeg	Pear, raw	['salt', 'lime', 'juice']	{'pear'}	{'salt', 'lime', 'juice'}	0
bcee0ce5490d98c87e1af34dfd1f.jpeg	Potato, mashed, from fresh, made with milk, with cheese	['sugar', 'milk', 'egg', 'salt']	{'cheese', 'potato', 'milk'}	{'sugar', 'salt', 'egg', 'milk'}	0.285714
28f7dacc481d94dee68895a2c50a.jpeg	Roll, white, soft	['sugar', 'egg', 'salmon', 'juice', 'butter']	{'roll'}	{'salmon', 'sugar', 'butter', 'juice', 'egg'}	0
bc2568a749f9990d378ba003da44.jpeg	Salmon, baked or broiled, made with oil, Sweet potato, baked, peel eaten, made with oil, Asparagus, cooked, from fresh, made with oil	['pepper', 'oil', 'salt', 'butter', 'clove', 'onion', 'juice']	{'asparagus', 'oil', 'potato', 'salmon'}	{'salt', 'oil', 'butter', 'onion', 'pepper', 'juice', 'clove'}	0.181818
6db7c2b443e3835ed3ee882d9010.jpeg	Coffee, brewed, Milk, reduced fat (2%)	['water', 'coffee', 'sugar', 'tea']	{'milk', 'coffee'}	{'sugar', 'tea', 'coffee'}	0.4
c0c63b1844c68e27a28e6ed68076.jpeg	Kale, cooked, from fresh, fat not added in cooking, Vegetable broth, bouillon, Pork sausage, Potato, boiled, from fresh, peel not eaten, fat not added in cooking	['onion', 'pepper', 'oil', 'potato', 'clove', 'broth', 'water']	{'vegetable', 'broth', 'sausage', 'kale', 'pork', 'potato'}	{'oil', 'onion', 'broth', 'pepper', 'clove', 'potato'}	0.333333
e8e1dbc548f8b9677294c703f562.jpeg	Bread, sour dough, toasted, Peanut butter, Pear, raw, Plum, raw, Broccoli, cooked, from fresh, fat not added in cooking	['pepper', 'oil', 'egg', 'salt']	{'broccoli', 'peanut', 'bread', 'dough', 'butter', 'pear', 'plum'}	{'salt', 'oil', 'egg', 'pepper'}	0
b28330254a68b1950d1110c67a7c.jpeg	Okra, cooked, from fresh, made with oil, Rice, white, cooked, fat not added in cooking, Cod, baked or broiled, made with butter	['pepper', 'oil', 'salt', 'clove', 'onion', 'juice']	{'oil', 'butter', 'rice', 'okra', 'cod'}	{'salt', 'oil', 'onion', 'pepper', 'juice', 'clove'}	0.181818
f17f699c44c989862e127087facf.jpeg	Tortilla, flour, Egg omelet or scrambled egg, with cheese, made without fat, Cheese, Mexican blend, Salsa, red, commercially-prepared	['cheese', 'tortilla', 'salsa', 'cream', 'onion', 'pepper']	{'salsa', 'tortilla', 'cheese', 'egg', 'omelet', 'flour'}	{'salsa', 'tortilla', 'cheese', 'cream', 'onion', 'pepper'}	0.5
686301bd4182a6b938206bd2a76e.jpeg	Coffee, brewed, Coconut milk, Sugar, NFS	['coffee', 'ice', 'syrup']	{'milk', 'coconut', 'sugar', 'coffee'}	{'syrup', 'ice', 'coffee'}	0.285714
d1xey9izdb1ox17q4pzxlqhr0kgb.jpeg	Pear, raw	['egg', 'butter', 'salt', 'milk', 'cheese', 'flour', 'pepper']	{'pear'}	{'salt', 'cheese', 'butter', 'pepper', 'egg', 'milk', 'flour'}	0
8138c0c941a696ea4f15e766c72f.jpeg	Ground beef patty, cooked, Roll, white, hamburger bun, Cheese, Monterey, Lettuce, raw	['mayonnaise', 'pepper', 'bun', 'salt', 'soy_sauce']	{'roll', 'cheese', 'hamburger', 'beef', 'bun', 'lettuce'}	{'salt', 'pepper', 'bun', 'mayonnaise', 'soysauce'}	0.181818
4291ac324cf0b04b7debeacf7131.jpeg	Chili con carne with beans, home recipe	['onion', 'carrot', 'tomato', 'pepper', 'potato', 'salt', 'beef', 'clove', 'broth', 'celery', 'flour', 'water', 'thyme', 'oil']	{'chili', 'bean'}	{'salt', 'tomato', 'oil', 'onion', 'broth', 'beef', 'pepper', 'celery', 'clove', 'carrot', 'potato', 'thyme', 'flour'}	0
2abf899c4e01ac620fe4112d2424.jpeg	Oats, raw, Almond milk, sweetened, Chia seeds	['pepper', 'salt', 'oil', 'onion', 'clove']	{'chia', 'milk', 'seed', 'almond', 'oat'}	{'salt', 'oil', 'onion', 'pepper', 'clove'}	0
e2e8959045eca3d7628614147456.jpeg	Macadamia nuts	['sugar', 'flour', 'butter', 'salt', 'egg']	{'macadamia', 'nut'}	{'salt', 'sugar', 'butter', 'egg', 'flour'}	0
c83f809d478bb020c6f6da60bfc2.jpeg	Ham, prosciutto, Cheese, Cheddar	['cheese', 'ham', 'prosciutto', 'salt']	{'cheese', 'cheddar', 'ham', 'prosciutto'}	{'cheese', 'salt', 'ham', 'prosciutto'}	0.75
0fb59c434935bdeaf4b483f51823.jpeg	Coffee, brewed, Coffee creamer, liquid, flavored	['milk', 'sugar', 'coffee', 'water']	{'coffee'}	{'sugar', 'coffee', 'milk'}	0.5
493b117b44dbbc62f4328fa8a794.jpeg	Chicken breast, baked, broiled, or roasted, skin not eaten, from raw, Worcestershire sauce, Olive oil, Broccoli, cooked, from frozen, fat not added in cooking, Potato, mashed, from dry mix, made with milk	['soy_sauce', 'sugar', 'chicken', 'ginger', 'pepper', 'sake', 'clove']	{'potato', 'oil', 'olive', 'worcestershire', 'milk', 'chicken', 'broccoli'}	{'sake', 'sugar', 'pepper', 'clove', 'ginger', 'chicken', 'soysauce'}	0.142857
7687ea474df88bbeed6b7ebb51a1.jpeg	Apple, raw	['sugar', 'apple', 'cinnamon', 'butter', 'water', 'milk']	{'apple'}	{'sugar', 'cinnamon', 'butter', 'apple', 'milk'}	0.333333
759c09be4dd79bdb0f62484b59d8.jpeg	Butter, stick, unsalted, Egg, whole, boiled or poached, Flour, white, all-purpose, Sugar, white, granulated or lump, Milk, evaporated, whole, Water, tap, Cake, sponge, without icing or filling, Flour, white, all-purpose, Sugar, white, granulated or lump, Lard, Water, tap, Beans, dry, cooked, NS as to type, fat not added in cooking	['sugar', 'egg', 'butter', 'flour', 'extract', 'milk']	{'lard', 'stick', 'icing', 'cake', 'sugar', 'butter', 'bean', 'egg', 'milk', 'flour'}	{'extract', 'sugar', 'butter', 'egg', 'milk', 'flour'}	0.625
bd5cd92b4fa29e6f068b92fce8b6.jpeg	Cookie, brownie, without icing	['sugar', 'flour', 'egg', 'butter', 'chocolate', 'baking_soda', 'salt', 'baking_powder', 'vanilla']	{'salt', 'vanilla', 'sugar', 'oil', 'butter', 'chocolate', 'cocoa', 'egg', 'milk', 'molasses', 'horchata', 'flour'}	{'salt', 'vanilla', 'bakingsoda', 'sugar', 'butter', 'bakingpowder', 'chocolate', 'egg', 'flour'}	0.666667
d1c6ea054dd0a7d3510ed12d329f.jpeg	Mixed salad greens, raw, Sweet potato, baked, peel eaten, fat not added in cooking, Quinoa, fat not added in cooking, Cheese, Feta, Sugared pecans, sugar and egg white coating, Italian dressing, made with vinegar and oil	['oil', 'carrot', 'chicken', 'pepper', 'quinoa', 'vinegar', 'onion', 'salt', 'almonds', 'water']	{'cheese', 'sugar', 'oil', 'pecan', 'salad', 'quinoa', 'egg', 'vinegar', 'potato', 'green'}	{'salt', 'oil', 'onion', 'pepper', 'carrot', 'quinoa', 'vinegar', 'chicken', 'almond'}	0.315789
02e645824aa588c8d4ef0f8ef5e0.jpeg	Tea, hot, herbal, Honey	['sugar', 'water', 'tea', 'lemon', 'egg', 'salt', 'flour']	{'tea', 'honey'}	{'salt', 'sugar', 'lemon', 'tea', 'egg', 'flour'}	0.25
b5c0be814d5d8f988c5dcaf7ab57.jpeg	Rice noodles, cooked, Sesame dressing, Ham, smoked or cured, cooked, lean only eaten, Chicken breast, stewed, skin not eaten, Cucumber, raw	['onion', 'oil', 'noodles', 'vinegar', 'soy_sauce', 'water']	{'cucumber', 'rice', 'noodle', 'sesame', 'ham', 'chicken'}	{'oil', 'onion', 'noodle', 'vinegar', 'soysauce'}	0.181818
d486294340c39a9d5a3432e1c14a.jpeg	Noodles, cooked, Beef steak, NS as to cooking method, lean only eaten, Carrots, cooked, from fresh, fat not added in cooking, Peppers, red, cooked, fat not added in cooking, Onions, cooked, from fresh, fat not added in cooking, Egg, whole, fried without fat, Spinach, cooked, from fresh, fat not added in cooking, Mushrooms, cooked, from fresh, fat not added in cooking, Sesame oil, Oyster-flavored …	['oil', 'carrot', 'soy_sauce', 'pepper', 'noodles', 'clove', 'onion', 'ginger', 'sugar']	{'oil', 'onion', 'beef', 'pepper', 'noodle', 'spinach', 'oyster', 'carrot', 'egg', 'steak', 'sesame', 'mushroom'}	{'sugar', 'oil', 'onion', 'pepper', 'noodle', 'clove', 'carrot', 'ginger', 'soysauce'}	0.47619
319993144bfca8f2909d9c60eead.jpeg	Potato, french fries, restaurant, Beef steak, broiled or baked, lean only eaten, Tomato chili sauce, Blue or roquefort cheese dressing	['mushroom', 'butter', 'cheese', 'onion', 'pepper']	{'fry', 'tomato', 'cheese', 'roquefort', 'beef', 'chili', 'steak', 'potato'}	{'cheese', 'butter', 'onion', 'pepper', 'mushroom'}	0.153846
71986bcd44b4b0da28cd7aeaec03.jpeg	Pizza with meat and vegetables, from restaurant or fast food, medium crust, water, bottled, generic, wheat flours, bread, unenriched, sugars, granulated, wheat flours, bread, unenriched, salt, table, oil, olive, salad or cooking	['cheese', 'ham', 'egg', 'onion', 'pepper', 'bread', 'olive', 'milk', 'salt']	{'salt', 'vegetable', 'bread', 'pizza', 'wheat', 'sugar', 'oil', 'olive', 'salad', 'meat', 'flour'}	{'salt', 'cheese', 'bread', 'onion', 'pepper', 'olive', 'egg', 'ham', 'milk'}	0.3
izbhcmqkzkf82u8zlzdjfkf83mf2.jpeg	Coffee, brewed	['sugar', 'water', 'soy_sauce']	{'coffee'}	{'sugar', 'soysauce'}	0
7028a1bb40e5baa525d1b2a44145.jpeg	Iced Coffee, brewed, Almond milk, unsweetened	['milk', 'coffee', 'sugar', 'water']	{'milk', 'almond', 'coffee'}	{'sugar', 'coffee', 'milk'}	0.666667
705a989a42b58f5fd91caefdd07e.jpeg	Carrots, raw, Sauerkraut, cooked, NS as to fat added in cooking, Salami, NFS, Crackers, rice, Tangerine, raw, Tzatziki dip, Date	['onion', 'pepper', 'sausage', 'salt', 'cabbage', 'water', 'rice', 'tomato', 'oil']	{'date', 'tzatziki', 'sauerkraut', 'rice', 'cracker', 'carrot', 'salami', 'tangerine'}	{'salt', 'tomato', 'oil', 'onion', 'sausage', 'pepper', 'rice', 'cabbage'}	0.125
0107b4694ea8be0cdc0ff675de40.jpeg	Potato, baked, peel eaten, Kale, cooked, from fresh, fat not added in cooking, Leek, cooked, NS as to fat added in cooking, Onions, cooked, from fresh, fat not added in cooking, Yogurt, Greek, whole milk, plain, Cheese, Parmesan, dry grated, Cheese, Cheddar, Salsa, red, commercially-prepared	['cheese', 'spinach', 'pepper', 'tomato', 'oil', 'onion', 'mushroom', 'egg', 'salt']	{'yogurt', 'salsa', 'cheese', 'cheddar', 'onion', 'kale', 'leek', 'milk', 'potato', 'parmesan'}	{'salt', 'tomato', 'cheese', 'oil', 'onion', 'pepper', 'spinach', 'egg', 'mushroom'}	0.210526
51e1f8aa4843ad202a3ba7267e58.jpeg	Cabbage, Chinese, cooked, fat not added in cooking, Rice, white, cooked, fat not added in cooking, Rice, brown, cooked, fat not added in cooking, Teriyaki sauce, Beef, NS as to cut, cooked, lean and fat eaten	['soy_sauce', 'sugar', 'chicken', 'ginger', 'clove', 'sake', 'oil', 'fish']	{'cabbage', 'teriyaki', 'beef', 'rice'}	{'sake', 'sugar', 'oil', 'clove', 'fish', 'ginger', 'chicken', 'soysauce'}	0
24a982cf4da4a99b40d46ad7683b.jpeg	Pad Thai with chicken	['oil', 'soy_sauce', 'noodles', 'sugar', 'butter', 'vinegar', 'onion', 'ginger', 'pepper', 'scallion']	{'chicken'}	{'sugar', 'oil', 'butter', 'onion', 'pepper', 'noodle', 'scallion', 'ginger', 'vinegar', 'soysauce'}	0
14404d6d4ea396d5da7f3b4aa7d0.jpeg	Tortilla chips, plain, corn, sweet, white, raw, oil, olive, salad or cooking, lime juice, raw, spices, cumin seed, spices, chili powder, salt, table	['salt', 'flour', 'pepper', 'butter', 'cheese']	{'salt', 'tortilla', 'oil', 'corn', 'lime', 'cumin', 'juice', 'olive', 'chili', 'salad', 'chip', 'seed', 'spice'}	{'salt', 'cheese', 'butter', 'pepper', 'flour'}	0.111111
47821725446e8d7fac4fb46540e4.jpeg	Hard candy, sugars, granulated, syrups, corn, light, water, bottled, generic	['water', 'food_coloring']	{'candy', 'syrup', 'corn', 'sugar'}	{'foodcoloring'}	0
49281df344fc98911f8eff2288c7.jpeg	Sweet potato, boiled, fat not added in cooking, Marshmallow, Sugar, brown, Pecans, NFS, Flour, white, all-purpose, Butter, stick, unsalted, Cream, half and half	['cheese', 'milk', 'caramel', 'chips']	{'stick', 'sugar', 'cream', 'butter', 'pecan', 'marshmallow', 'potato', 'flour'}	{'cheese', 'chip', 'milk', 'caramel'}	0
01dae0704c5f89dba201ad16cbe2.jpeg	Almonds, chocolate covered	['water', 'blueberries', 'sugar']	{'chocolate', 'almond'}	{'sugar', 'blueberry'}	0
5ebb71ae41d2951d4a172322e9c5.jpeg	Cottage cheese, farmer's, Sour cream, Jam, preserve, marmalade, sweetened with fruit juice concentrates, all flavors	['sugar', 'cream', 'milk', 'extract', 'blueberries', 'salt']	{'cheese', 'cream', 'cottage', 'farmer', 'juice', 'concentrate', 'marmalade', 'flavor'}	{'extract', 'salt', 'blueberry', 'sugar', 'cream', 'milk'}	0.142857
442c40d34ded95ab8bed70ea343f.jpeg	Egg omelet or scrambled egg, with cheese, made without fat, Cheese, Cheddar	['egg', 'salt', 'potato', 'pepper', 'onion', 'cheese']	{'cheese', 'cheddar', 'egg', 'omelet'}	{'salt', 'cheese', 'onion', 'pepper', 'egg', 'potato'}	0.4
f43d7d444d41977ef618afb41642.jpeg	Cream, heavy, Coffee, brewed, Coffee creamer, liquid, flavored, Chocolate milk, NFS	['water']	{'milk', 'cream', 'chocolate', 'coffee'}	set()	0
a4268e274051954aa8be33873464.jpeg	Broccoli, cooked, from fresh, made with oil, Potato, mashed, from fresh, made with milk, Chicken or turkey cake, patty, or croquette, Cheese, Provolone	['egg', 'butter', 'cheese', 'potato', 'pepper']	{'cake', 'cheese', 'oil', 'provolone', 'croquette', 'milk', 'chicken', 'turkey', 'potato', 'broccoli'}	{'cheese', 'butter', 'pepper', 'egg', 'potato'}	0.266667
4a7a22dc4602b76344c94591678c.jpeg	Crackers, multigrain, Apple, raw, Raisins, Cheese spread, Swiss cheese base, Olives, green, stuffed	['banana', 'apple', 'cinnamon', 'milk']	{'cheese', 'olive', 'apple', 'cracker', 'raisin', 'swiss', 'green'}	{'cinnamon', 'apple', 'banana', 'milk'}	0.181818
4da70b3340a29986d65c48ec8355.jpeg	Orange, raw	['carrot', 'water', 'sugar', 'egg', 'orange']	{'orange'}	{'sugar', 'orange', 'carrot', 'egg'}	0.4
9ef2fe9043a19e3022e349303806.jpeg	Beef with barbecue sauce, Chicken thigh, grilled with sauce, skin not eaten, Shrimp, baked or broiled, made with oil, Onions, young green, raw, Cilantro, raw, Romaine lettuce, raw, Salad dressing, fat free, NFS, Peanuts, roasted, unsalted	['pepper', 'oil', 'salt', 'cilantro', 'clove', 'soy_sauce', 'parsley', 'onion', 'juice']	{'peanut', 'oil', 'onion', 'beef', 'shrimp', 'cilantro', 'salad', 'romaine', 'chicken', 'green', 'lettuce'}	{'salt', 'parsley', 'oil', 'onion', 'pepper', 'juice', 'clove', 'cilantro', 'soysauce'}	0.3
2fa6530c4271a4d3d4e4a9c21f02.jpeg	Egg, whole, boiled or poached, Bread, whole grain white, toasted, Banana, raw	['salt', 'flour', 'water', 'butter', 'pepper']	{'bread', 'banana', 'egg'}	{'salt', 'butter', 'flour', 'pepper'}	0
b8e7a1e74ce7ab2237bb66516c20.jpeg	Milk chocolate candy, plain	['cucumber', 'water', 'salt']	{'candy', 'chocolate', 'milk'}	{'salt', 'cucumber'}	0
568e0a16433cbe303e93aad3c8e2.jpeg	Tortilla, flour, Refried beans, fat added in cooking, NS as to type of fat, Avocado, raw, Peppers, green, cooked, NS as to fat added in cooking, Lettuce, raw, Cheese, Mozzarella, NFS, Egg omelet or scrambled egg, made with oil	['pepper', 'tortilla', 'onion', 'oil', 'salt', 'beans', 'cheese', 'avocado', 'clove']	{'tortilla', 'cheese', 'oil', 'mozzarella', 'bean', 'pepper', 'egg', 'omelet', 'lettuce', 'green', 'flour', 'avocado'}	{'salt', 'tortilla', 'cheese', 'oil', 'onion', 'bean', 'pepper', 'clove', 'avocado'}	0.571429
e1e1e97240cd90ebbe39816371ad.jpeg	Pasta with tomato-based sauce and meat, home recipe, Cheese, Parmesan, dry grated, Garlic bread, from frozen	['cheese', 'onion', 'egg', 'chicken', 'pepper']	{'garlic', 'tomato', 'cheese', 'bread', 'meat', 'parmesan', 'pasta'}	{'cheese', 'onion', 'pepper', 'egg', 'chicken'}	0.166667
5660cfc1423788ef3621c36b2a89.jpeg	Apple, raw	['sugar', 'apple', 'cinnamon']	{'apple'}	{'sugar', 'apple', 'cinnamon'}	0.5
9cd28b7c46d1b43024a6d17751ea.jpeg	Lettuce, raw, Spinach, raw, Chicken, NS as to part and cooking method, skin not eaten, Cheese, cottage, NFS, Pepper, sweet, green, raw, Onions, mature, raw, Tomatoes, raw, Italian dressing, light	['pepper', 'onion', 'salt', 'oil', 'chicken', 'carrot']	{'tomato', 'cheese', 'cottage', 'onion', 'pepper', 'spinach', 'chicken', 'lettuce', 'green'}	{'salt', 'oil', 'onion', 'pepper', 'carrot', 'chicken'}	0.4
7f39e8ff4e58b3949406a3a6c5d2.jpeg	Grapes, raw, NS as to type	['tomato', 'oil', 'pepper', 'salt', 'vinegar']	{'grape'}	{'salt', 'tomato', 'oil', 'pepper', 'vinegar'}	0
28a61d9e45b08404beae77583834.jpeg	Pancakes, plain, from frozen, Egg, whole, cooked, NS as to cooking method	['water', 'gelatin', 'orange']	{'salt', 'sugar', 'egg', 'milk', 'flour'}	{'gelatin', 'orange'}	0
ba1be6174c04968ceb4b8af385c4.jpeg	Vegetable soup, home recipe, Carrots, cooked, from fresh, fat not added in cooking, Squash, summer, yellow or green, cooked, from fresh, fat not added in cooking, Soybean curd	['carrot', 'potato', 'pepper', 'onion', 'salt', 'radish', 'water']	{'soybean', 'vegetable', 'soup', 'carrot', 'green', 'squash'}	{'salt', 'onion', 'pepper', 'carrot', 'potato', 'radish'}	0.166667
4e230bee48c6ae0ab9686edfb5b8.jpeg	Bread, sour dough, toasted, Cheese, Cheddar, Tangerine, raw	['cheese', 'potato', 'salt', 'onion', 'pepper', 'butter', 'carrot', 'egg', 'flour', 'oil']	{'bread', 'cheese', 'cheddar', 'dough', 'tangerine'}	{'salt', 'cheese', 'oil', 'onion', 'butter', 'pepper', 'carrot', 'egg', 'potato', 'flour'}	0.133333
3be855104873aae174a75ba68cb9.jpeg	Coffee, brewed, Coconut oil, Cocoa powder, not reconstituted, Almond milk, unsweetened	['water', 'coffee', 'sugar', 'milk']	{'coconut', 'oil', 'cocoa', 'milk', 'almond', 'coffee'}	{'sugar', 'milk', 'coffee'}	0.444444
1656ced64bc7a0f3172e7face4df.jpeg	Pasta, whole grain, with tomato-based sauce and added vegetables, ready-to-heat, Chicken breast, sauteed, skin not eaten, Mushrooms, cooked, from fresh, made with oil, Broccoli, cooked, from fresh, made with oil	['oil', 'cheese', 'onion', 'pepper', 'noodles', 'clove']	{'mushroom', 'tomato', 'vegetable', 'oil', 'chicken', 'pasta', 'broccoli'}	{'cheese', 'oil', 'onion', 'pepper', 'noodle', 'clove'}	0.153846
1e496fa8401ca5afed910e98f5db.jpeg	Egg, whole, baked, fat not added in cooking, Flour, white, all-purpose, Baking powder, Carbonated water, unsweetened, Pudding, vanilla, instant, dry mix, Butter, stick, unsalted, Vanilla extract, Sugar, brown, Milk, whole	['sugar', 'egg', 'milk', 'cream']	{'extract', 'vanilla', 'stick', 'flour', 'sugar', 'butter', 'egg', 'milk', 'pudding'}	{'sugar', 'cream', 'egg', 'milk'}	0.461538
1dd1a56e49f993230d4368638902.jpeg	Congee, with meat, poultry, and/or seafood, Egg, whole, fried with margarine	['milk', 'sugar', 'water', 'rice']	{'margarine', 'egg', 'meat', 'seafood'}	{'sugar', 'milk', 'rice'}	0
6a3107f74468acbdab958e399c3d.jpeg	Noodles, chow mein, Onions, cooked, from fresh, made with oil, Celery, cooked, made with oil, Cabbage, green, cooked, made with oil, Carrots, cooked, from fresh, made with oil, Soy sauce, Chicken thigh, sauteed, skin not eaten	['oil', 'pepper', 'soy_sauce', 'clove', 'onion', 'salt']	{'soy', 'oil', 'onion', 'celery', 'green', 'noodle', 'carrot', 'chicken', 'cabbage'}	{'salt', 'oil', 'onion', 'pepper', 'clove', 'soysauce'}	0.266667
c09f533a4bc5a25ef316960fd9bb.jpeg	Cereal (Quaker Oatmeal Squares), oats, sugars, brown, margarine, regular, 80% fat, composite, stick, without salt, syrups, corn, light	['sugar', 'flour', 'butter', 'cinnamon', 'egg', 'salt', 'baking_soda']	{'salt', 'syrup', 'stick', 'oatmeal', 'sugar', 'cereal', 'corn', 'square', 'margarine', 'oat'}	{'salt', 'bakingsoda', 'sugar', 'cinnamon', 'butter', 'egg', 'flour'}	0.235294
9d82977e4f3e965db019c7316116.jpeg	French toast, plain, Maple syrup, Turkey or chicken sausage	['oil', 'pepper', 'salt', 'onion', 'clove']	{'turkey', 'syrup', 'chicken', 'sausage'}	{'salt', 'oil', 'onion', 'pepper', 'clove'}	0
cf0e600d465ba9f159958ea00014.jpeg	Rice, brown, cooked, fat not added in cooking, Soybean curd, Brussels sprouts, cooked, from fresh, made with oil, Cheese, Mozzarella, whole milk, Avocado, raw, Black, brown, or Bayo beans, dry, cooked, fat not added in cooking, Soy sauce	['avocado', 'cheese', 'oil', 'lettuce', 'pepper']	{'cheese', 'oil', 'tofu', 'bean', 'rice', 'milk', 'avocado'}	{'cheese', 'oil', 'pepper', 'lettuce', 'avocado'}	0.5
4687e74142999c79354e4de4e0bb.jpeg	Onions, cooked, from fresh, fat not added in cooking, Carrots, cooked, from fresh, fat not added in cooking, Celery, cooked, fat not added in cooking, Garlic, cooked, Olive oil, Rice, brown, cooked, fat not added in cooking, Lentils, dry, cooked, fat not added in cooking, Pinto, calico, or red Mexican beans, dry, cooked, fat not added in cooking, Vegetable broth, bouillon, Soy sauce, Tomato paste	['onion', 'carrot', 'potato', 'pepper', 'broth', 'water']	{'soy', 'garlic', 'tomato', 'vegetable', 'oil', 'lentil', 'onion', 'broth', 'celery', 'rice', 'bean', 'olive', 'pinto', 'carrot'}	{'onion', 'broth', 'pepper', 'carrot', 'potato'}	0.315789
689777cb4ab68f043c86a98dfe7a.jpeg	Coffee creamer, liquid, flavored, Iced Coffee, brewed	['water', 'onion', 'sugar']	{'coffee'}	{'sugar', 'onion'}	0
fd307d84454d897e780a3169f14c.jpeg	Bread, sour dough, toasted, Peanut butter, Jelly, all flavors	['sugar', 'flour', 'salt', 'egg', 'butter', 'cranberries', 'extract', 'baking_powder', 'milk']	{'peanut', 'bread', 'dough', 'butter', 'jelly', 'flavor'}	{'salt', 'extract', 'sugar', 'butter', 'bakingpowder', 'egg', 'milk', 'cranberry', 'flour'}	0.133333
f2886344435a9decc0d731e8ab8a.jpeg	Oatmeal, instant, plain, made with water, fat not added in cooking, Honey	['oats', 'seeds', 'milk', 'water']	{'honey', 'oatmeal'}	{'seed', 'milk', 'oat'}	0
214b3258484393e801a6151f0bf4.jpeg	Cereal, ready-to-eat, NFS, Milk, lactose free, reduced fat (2%)	['oats', 'cinnamon', 'almonds', 'sugar', 'butter', 'salt']	{'cereal', 'milk'}	{'salt', 'cinnamon', 'sugar', 'butter', 'almond', 'oat'}	0
50040af243c69a478bd47bb6d4b5.jpeg	Banana, raw	['sugar', 'squash', 'cinnamon', 'butter']	{'banana'}	{'sugar', 'butter', 'cinnamon', 'squash'}	0
2432a82343f8b335e788c06b9c4a.jpeg	Meat loaf made with chicken or turkey, Squash, summer, yellow or green, with tomato sauce, cooked, fat not added in cooking, Onions, cooked, from fresh, fat not added in cooking, Cheese, Parmesan, hard, Rice, brown and wild, cooked, fat added in cooking	['cheese', 'oil', 'pepper', 'onion', 'clove', 'butter', 'salt']	{'tomato', 'cheese', 'parmesan', 'onion', 'rice', 'meat', 'turkey', 'chicken', 'green', 'squash'}	{'salt', 'cheese', 'oil', 'onion', 'butter', 'pepper', 'clove'}	0.235294
cb2dd0ee489fb1e23863b184e7b9.jpeg	Cereal or granola bar (Kellogg's Special K bar), Rolo, Pretzels, hard, plain, salted, Pecans, NFS	['sugar', 'butter', 'chocolate', 'egg', 'cream', 'vanilla', 'salt', 'flour', 'extract']	{'cereal', 'pecan', 'pretzel', 'kellogg', 'granola'}	{'salt', 'extract', 'vanilla', 'sugar', 'cream', 'butter', 'chocolate', 'egg', 'flour'}	0
9a111cbe404983df690f630d9112.jpeg	Beef, pot roast, braised or boiled, lean and fat eaten, Beans, string, green, cooked, from fresh, made with oil, Potato, boiled, from fresh, peel not eaten, made with oil, Spaghetti sauce	['onion', 'pepper', 'oil', 'beans', 'clove', 'tomato', 'salt']	{'roast', 'oil', 'bean', 'beef', 'potato', 'green', 'spaghetti'}	{'salt', 'tomato', 'oil', 'onion', 'bean', 'pepper', 'clove'}	0.285714
028d08864244a32e888275f9d420.jpeg	Bagel, wheat, Hummus, flavored, Cucumber, raw	['egg', 'avocado', 'cheese', 'mayonnaise', 'pepper', 'mustard']	{'hummus', 'wheat', 'bagel', 'cucumber'}	{'cheese', 'pepper', 'mustard', 'mayonnaise', 'egg', 'avocado'}	0
ee04c63d4262998d53321920c463.jpeg	Gnocchi, potato, Soybean curd, deep fried	['oil', 'pepper', 'salt', 'clove']	{'potato', 'gnocchi', 'soybean'}	{'salt', 'oil', 'clove', 'pepper'}	0
ec8785984522b998833a07baad03.jpeg	Squash, winter type, baked, no fat or sugar added in cooking, Sugar, brown, Butter, stick, unsalted, Honey, Cinnamon	['sugar', 'butter', 'cinnamon', 'egg', 'flour', 'salt', 'milk']	{'stick', 'sugar', 'cinnamon', 'butter', 'honey', 'squash'}	{'salt', 'sugar', 'cinnamon', 'butter', 'egg', 'milk', 'flour'}	0.461538
b64e177543599b14d5591e69bd7d.jpeg	Coffee, brewed, Cream, half and half	['sugar', 'cinnamon', 'water', 'apple']	{'cream', 'coffee'}	{'sugar', 'apple', 'cinnamon'}	0
aad679cb45549c6b4a9d95a7e3e3.jpeg	Milk, low fat (1%), Coffee, brewed	['sugar', 'coffee', 'water', 'milk']	{'coffee', 'milk'}	{'sugar', 'milk', 'coffee'}	0.8
f505a5c24e2ebc8661e455185c41.jpeg	Apple, raw	['juice', 'vodka', 'ice', 'orange', 'grenadine']	{'apple'}	{'ice', 'vodka', 'juice', 'grenadine', 'orange'}	0
128f8d534590a7e9d7ddeec5a0e6.jpeg	Pinto, calico, or red Mexican beans, dry, cooked, made with oil, Onions, cooked, from fresh, made with oil, Garlic, cooked, Cilantro, raw, Naan, Indian flatbread, Carrots, cooked, from fresh, made with oil	['salt', 'oil', 'pepper', 'onion', 'clove', 'lentils', 'water']	{'flatbread', 'garlic', 'naan', 'oil', 'onion', 'bean', 'pinto', 'cilantro', 'carrot'}	{'salt', 'oil', 'lentil', 'onion', 'pepper', 'clove'}	0.266667
acb301184baca7b5a9b1d7ac0cf8.jpeg	Bagel, whole wheat, Turkey, prepackaged or deli, luncheon meat, Cheese, Swiss	['cheese', 'butter', 'marshmallow']	{'cheese', 'wheat', 'bagel', 'meat', 'swiss', 'turkey'}	{'cheese', 'butter', 'marshmallow'}	0.222222
5c17827b459ea8a78b81d0254ef2.jpeg	Banana, raw	['water', 'cloth', 'paper']	{'banana'}	{'paper', 'cloth'}	0
7cv2ow81kcewd1e4c2pm2ml5vhg8.jpeg	Pasta with tomato-based sauce, ready-to-heat, Garlic bread, from frozen, Water, tap	['cheese', 'pasta', 'pepper', 'oil', 'onion', 'clove']	{'bread', 'garlic', 'pasta', 'tomato'}	{'cheese', 'oil', 'onion', 'pepper', 'clove', 'pasta'}	0.2
8bcc834f4a7d9a6ca6a420e1968e.jpeg	Tangerine, raw	['orange', 'water', 'sugar']	{'tangerine'}	{'sugar', 'orange'}	0
431468614256b6b19fa1420debb3.jpeg	Bread, NS as to major flour, toasted, Avocado, raw	['avocado', 'egg', 'salt', 'butter', 'pepper']	{'bread', 'flour', 'avocado'}	{'salt', 'butter', 'pepper', 'egg', 'avocado'}	0.25
a7eda9c244458724c1ff4230be75.jpeg	Rice, white, cooked, fat not added in cooking, Chicken drumstick, grilled with sauce, skin eaten, Spinach, cooked, from fresh, fat not added in cooking, Corn, yellow, cooked, from canned, fat not added in cooking	['chicken', 'soy_sauce', 'pepper', 'oil', 'salt', 'sugar']	{'corn', 'rice', 'drumstick', 'spinach', 'chicken'}	{'salt', 'sugar', 'oil', 'pepper', 'chicken', 'soysauce'}	0.181818
80dac10f41809bcf9a06871689bf.jpeg	Bread, pumpkin, Chocolate, semi-sweet morsel	['sugar', 'flour', 'egg', 'salt', 'baking_soda', 'cinnamon', 'butter', 'nutmeg', 'pumpkin']	{'bread', 'pumpkin', 'chocolate'}	{'salt', 'nutmeg', 'bakingsoda', 'sugar', 'cinnamon', 'butter', 'pumpkin', 'egg', 'flour'}	0.166667
279caf2c45618de2e7f46221901f.jpeg	Almond milk, unsweetened, Coffee creamer, liquid, flavored, Coffee, espresso	['cream', 'coffee', 'water', 'ice']	{'espresso', 'almond', 'coffee', 'milk'}	{'cream', 'ice', 'coffee'}	0.285714
2010c3c040a0a56e4605221f2824.jpeg	Pomegranate juice, 100%, Carbonated water, unsweetened	['sugar', 'water', 'blueberries', 'juice']	{'juice', 'pomegranate'}	{'sugar', 'juice', 'blueberry'}	0.4
3ee665ae4c2b907ea52f1e931cdf.jpeg	Kiwi fruit, raw	['salt', 'flour', 'sugar', 'egg']	{'kiwi'}	{'salt', 'sugar', 'egg', 'flour'}	0
27df293440889c49e3faa6233368.jpeg	Oatmeal, regular or quick, made with non-dairy milk, fat not added in cooking, Soy milk, Flax seeds, Chia seeds, Blueberries, frozen, unsweetened, Maple syrup	['blueberries', 'sugar', 'milk', 'seeds', 'oats', 'cinnamon']	{'syrup', 'soy', 'blueberry', 'oatmeal', 'flax', 'chia', 'milk', 'seed'}	{'blueberry', 'sugar', 'cinnamon', 'milk', 'seed', 'oat'}	0.428571
82f1eac84b69be7e89441050cc3c.jpeg	Oatmeal, regular or quick, made with non-dairy milk, fat not added in cooking, Apple, raw, Almond butter	['sugar', 'apple', 'cinnamon', 'butter', 'salt']	{'oatmeal', 'butter', 'apple', 'milk', 'almond'}	{'salt', 'sugar', 'cinnamon', 'butter', 'apple'}	0.4
e6adad4e4f9c92c9321631685949.jpeg	Strawberries, raw, Blueberries, raw	['strawberries', 'blueberries', 'sugar', 'kiwi']	{'blueberry', 'strawberry'}	{'sugar', 'blueberry', 'kiwi', 'strawberry'}	0.666667
0c53b4574b88862b657d9d7dfe88.jpeg	Cake or cupcake, banana, with icing or filling	['sugar', 'butter', 'cracker', 'cheese', 'flour', 'extract']	{'salt', 'cornstarch', 'vanilla', 'sugar', 'oil', 'butter', 'egg', 'milk', 'flour'}	{'extract', 'sugar', 'cheese', 'butter', 'cracker', 'flour'}	0.4
d0de0b2f49e6b5a58c1c5f496934.jpeg	Coffee, brewed, Milk, reduced fat (2%)	['water', 'tea', 'sugar']	{'milk', 'coffee'}	{'sugar', 'tea'}	0
32e6c8d8430c99b298c379c0d88c.jpeg	Pasta, cooked, Chicken breast, baked, broiled, or roasted, skin not eaten, from raw, Cheese, Parmesan, dry grated, Hot pepper sauce	['cheese', 'pepper', 'oil', 'pasta', 'clove', 'tomato', 'salt', 'onion', 'cream']	{'cheese', 'pepper', 'chicken', 'parmesan', 'pasta'}	{'salt', 'tomato', 'cheese', 'oil', 'cream', 'onion', 'pepper', 'clove', 'pasta'}	0.428571
9983d94844d38482be1dcefbe9a7.jpeg	Peanuts, roasted, salted	['butter', 'chips', 'chocolate']	{'peanut'}	{'chip', 'chocolate', 'butter'}	0
01acf1004f6ba856c6b26abda2f9.jpeg	Carrots, raw	['carrot', 'sugar', 'butter', 'orange']	{'carrot'}	{'sugar', 'butter', 'carrot', 'orange'}	0.4
5a72e1374ed08171699703685e31.jpeg	Pancakes, plain	['cheese', 'potato', 'parsley', 'onion', 'pepper', 'butter', 'salt']	{'salt', 'sugar', 'egg', 'milk', 'flour'}	{'salt', 'parsley', 'cheese', 'onion', 'butter', 'pepper', 'potato'}	0.166667
376e54ba4495b88c0f15378045bb.jpeg	Mixed nuts, without peanuts, salted, Almonds, chocolate covered	['sugar', 'butter', 'chips', 'extract']	{'chocolate', 'almond', 'peanut', 'nut'}	{'sugar', 'butter', 'chip', 'extract'}	0
dd51bfd64baa8452282e1868db3d.jpeg	Muffin, chocolate chip, Butter replacement, fat-free powder	['sugar', 'flour', 'egg', 'baking_powder', 'salt', 'milk', 'banana', 'butter', 'chips', 'extract', 'baking_soda']	{'salt', 'vanilla', 'cornstarch', 'sugar', 'oil', 'butter', 'cocoa', 'chocolate', 'egg', 'flour'}	{'salt', 'extract', 'bakingsoda', 'sugar', 'butter', 'banana', 'bakingpowder', 'egg', 'milk', 'chip', 'flour'}	0.47619
58857dbf40b59031d32a29921d42.jpeg	Coffee, Cafe Mocha	['cream', 'ice', 'water']	{'coffee'}	{'cream', 'ice'}	0
4d25321746b9934030f0c15fc6e3.jpeg	Bread, sour dough, Cheese, American, Butter, stick, salted	['bread', 'butter', 'sugar', 'egg', 'milk']	{'stick', 'bread', 'cheese', 'dough', 'butter'}	{'bread', 'sugar', 'butter', 'egg', 'milk'}	0.4
fd4784a24403ab407d3dd8f4ed46.jpeg	Cookie, butter or sugar, nuts, cashew nuts, raw, bananas, raw, honey, vanilla extract, cream, whipped, cream topping, pressurized, leavening agents, baking soda, shortening confectionery, coconut (hydrogenated) and or palm kernel (hydrogenated)	['milk', 'water', 'sugar']	{'extract', 'coconut', 'vanilla', 'shortening', 'nut', 'sugar', 'cream', 'butter', 'banana', 'soda', 'cookie', 'agent', 'cashew', 'honey'}	{'sugar', 'milk'}	0.125
4a8abb3840d8a7ae59b485c17a52.jpeg	Croissant	['sugar', 'flour', 'butter', 'salt', 'egg', 'baking_powder', 'milk', 'extract']	{'salt', 'sugar', 'oil', 'butter', 'yeast', 'milk', 'margarine', 'flour'}	{'salt', 'extract', 'sugar', 'butter', 'bakingpowder', 'egg', 'milk', 'flour'}	0.625
ae63b84b428c8a194df6c891200b.jpeg	Yogurt, low fat milk, flavors other than fruit, Blueberries, frozen, unsweetened, Cereal, granola	['sugar', 'flour', 'butter', 'cinnamon', 'apple', 'salt', 'oats']	{'yogurt', 'blueberry', 'cereal', 'milk', 'flavor', 'granola'}	{'salt', 'sugar', 'cinnamon', 'butter', 'apple', 'flour', 'oat'}	0
1ceebbad4685abda9a00448b3994.jpeg	Pasta with tomato-based sauce, ready-to-heat, Cheese, Parmesan, hard, Spinach, cooked, from frozen, fat not added in cooking	['cheese', 'pepper', 'oil', 'pasta', 'clove', 'tomato', 'salt', 'onion', 'parsley']	{'tomato', 'cheese', 'spinach', 'parmesan', 'pasta'}	{'salt', 'tomato', 'parsley', 'cheese', 'oil', 'onion', 'pepper', 'clove', 'pasta'}	0.428571
8a752e96432a8312a2cd955d2890.jpeg	Wine, table, red	['water', 'sugar', 'coffee']	{'wine'}	{'sugar', 'coffee'}	0
51344d684f45aec0e1e8ea6750d4.jpeg	Onions, mature, raw, Soy sauce, reduced sodium, Vinegar, Rapeseed oil, Shrimp, cooked, NS as to cooking method	['oil', 'cheese', 'butter', 'pepper', 'salt']	{'soy', 'oil', 'onion', 'shrimp', 'rapeseed', 'vinegar'}	{'salt', 'cheese', 'oil', 'butter', 'pepper'}	0.181818
a963873d4864a0af977d25283b32.jpeg	Milk, reduced fat (2%)	['water', 'sugar', 'juice', 'milk']	{'milk'}	{'sugar', 'juice', 'milk'}	0.5
5562997a4e7da0d903b10769ef0a.jpeg	Rice, brown, cooked, fat not added in cooking, Broccoli, cooked, from frozen, fat not added in cooking, Lentils, dry, cooked, fat not added in cooking, Avocado dressing	['rice', 'broccoli', 'pepper', 'chicken', 'oil', 'onion', 'clove', 'broth', 'water']	{'avocado', 'lentil', 'broccoli', 'rice'}	{'oil', 'onion', 'broth', 'pepper', 'rice', 'clove', 'chicken', 'broccoli'}	0.333333
9b357e724d00bb9d0560043ea7cf.jpeg	Pizza, cheese, with vegetables, from frozen, thin crust	['cheese', 'egg', 'pepper', 'spinach', 'oil', 'salt', 'clove', 'onion']	{'cheese', 'vegetable', 'pizza'}	{'salt', 'cheese', 'oil', 'onion', 'pepper', 'clove', 'spinach', 'egg'}	0.181818
808e36de47bab94596fd63d1fcc3.jpeg	Chicken tenders or strips, NFS, chicken, broiler or fryers, breast, skinless, boneless, meat only, raw, spices, paprika, salt, table, spices, pepper, black, seeds, sesame seeds, whole, dried, oil, olive, salad or cooking	['oil', 'pepper', 'salt', 'potato']	{'salt', 'tender', 'oil', 'pepper', 'olive', 'fryer', 'paprika', 'sesame', 'meat', 'salad', 'strip', 'seed', 'chicken', 'spice'}	{'salt', 'oil', 'potato', 'pepper'}	0.333333
d01658314b5e8a93ed3d5c0eb742.jpeg	Garlic bread, from fast food / restaurant	['seeds', 'butter', 'salt', 'flour', 'sugar', 'egg']	{'bread', 'garlic'}	{'salt', 'sugar', 'butter', 'egg', 'seed', 'flour'}	0
0582adf044ebb7de65dd6caa1a73.jpeg	Coffee, brewed, Whiskey, Sugar, brown	['sugar', 'milk', 'water']	{'sugar', 'whiskey', 'coffee'}	{'sugar', 'milk'}	0.4
57f70845486ea5a0db8edada2b28.jpeg	Chicken curry, Rice, white, cooked, fat added in cooking, made with oil	['onion', 'pepper', 'oil', 'tomato', 'clove', 'broth', 'salt', 'butter', 'water']	{'oil', 'chicken', 'rice', 'curry'}	{'salt', 'tomato', 'oil', 'onion', 'broth', 'butter', 'pepper', 'clove'}	0.166667
124eb5af430d9eb18b62f3481890.jpeg	Pancakes, plain, Chia seeds, Butter, stick, salted, Maple syrup	['egg', 'flour', 'baking_powder', 'salt', 'milk', 'sugar', 'baking_soda', 'cinnamon', 'butter', 'oil']	{'syrup', 'stick', 'chia', 'butter', 'seed', 'pancake'}	{'salt', 'bakingsoda', 'sugar', 'cinnamon', 'oil', 'butter', 'bakingpowder', 'egg', 'milk', 'flour'}	0.125
6a92326a40f58dc27eb0ef0ea973.jpeg	Oatmeal, regular or quick, made with water, fat not added in cooking, Date, Almonds, unroasted, Milk, whole	['pepper', 'oil', 'onion', 'clove', 'pasta', 'salt', 'tomato']	{'date', 'almond', 'oatmeal', 'milk'}	{'salt', 'tomato', 'oil', 'onion', 'pepper', 'clove', 'pasta'}	0
48cfa8424d289373b64fd7f77148.jpeg	Broccoli cheese soup, prepared with milk, home recipe, canned, or ready-to-serve, Crackers, oyster	['salt', 'flour', 'butter', 'oil', 'baking_powder', 'sugar', 'milk']	{'cheese', 'soup', 'oyster', 'cracker', 'milk', 'broccoli'}	{'salt', 'sugar', 'oil', 'butter', 'bakingpowder', 'milk', 'flour'}	0.153846
6c0744f74f31ada241c491e2f76d.jpeg	Tortilla, flour, Potato, roasted, from fresh, peel eaten, made with oil, Mayonnaise, regular, Salsa, red, commercially-prepared	['tortilla', 'pepper', 'salt', 'oil', 'onion']	{'salsa', 'tortilla', 'oil', 'mayonnaise', 'potato', 'flour'}	{'salt', 'tortilla', 'oil', 'onion', 'pepper'}	0.363636
e7ceaba9401b995b1c5ab6a6ef71.jpeg	Broccoli, cooked, from fresh, fat not added in cooking	['broccoli', 'salt', 'pepper']	{'broccoli'}	{'salt', 'pepper', 'broccoli'}	0.5
ae78c72440349dd87305f8a1ab91.jpeg	Lentils, dry, cooked, fat not added in cooking, Sweet potato, baked, peel eaten, made with oil, Hazelnuts, Avocado, raw, Beets, cooked, from fresh, fat not added in cooking, Broccoli, cooked, from frozen, fat not added in cooking, Egg, whole, boiled or poached, Chia seeds, Sesame seeds, Lemon juice, 100%, freshly squeezed, Olive oil	['oil', 'pepper', 'soy_sauce', 'seeds', 'onion', 'clove']	{'broccoli', 'lentil', 'oil', 'chia', 'hazelnut', 'lemon', 'beet', 'juice', 'olive', 'sesame', 'egg', 'seed', 'potato', 'avocado'}	{'oil', 'onion', 'pepper', 'clove', 'seed', 'soysauce'}	0.2
733cc3e043fc93990c1470895786.jpeg	Coffee, brewed	['sugar', 'water', 'tea']	{'coffee'}	{'sugar', 'tea'}	0
070be28f4034ad90e4ccedf7a659.jpeg	Crackers, cheese	['salt', 'flour', 'sugar', 'butter', 'water', 'baking_powder', 'baking_soda']	{'cheese', 'cracker'}	{'salt', 'bakingsoda', 'sugar', 'butter', 'bakingpowder', 'flour'}	0
c89923b84546a80fce3449f7c478.jpeg	Coffee, brewed	['sugar', 'water', 'juice']	{'coffee'}	{'sugar', 'juice'}	0
1d0d95d0418ebf22dac98540f75d.jpeg	Tea, hot, leaf, black, Milk, whole, Sugar, NFS	['milk', 'sugar', 'water', 'tea']	{'sugar', 'tea', 'milk'}	{'sugar', 'tea', 'milk'}	1
db9bf562402cba2b088e212d1b43.jpeg	Tangerine, raw	['orange', 'sugar', 'egg', 'lemon']	{'tangerine'}	{'sugar', 'orange', 'lemon', 'egg'}	0
db69e4a644c797296ee5ce53b540.jpeg	Crackers, wheat, reduced fat, Chicken thigh, grilled without sauce, skin not eaten, Cheese, Cheddar, Olives, green, Pepper, sweet, green, raw, Blackberries, raw, Plum, raw	['pepper', 'onion', 'salt', 'mayonnaise', 'cheese']	{'cheese', 'wheat', 'cheddar', 'pepper', 'olive', 'blackberry', 'cracker', 'plum', 'chicken', 'green'}	{'salt', 'cheese', 'onion', 'pepper', 'mayonnaise'}	0.266667
c68f1d714202b77df0a7aa4312c4.jpeg	Oatmeal, regular or quick, made with water, fat not added in cooking, Maple syrup, Peach, cooked or canned, drained solids	['sugar', 'cinnamon', 'butter', 'juice', 'peach', 'water', 'apple']	{'syrup', 'solid', 'oatmeal', 'peach'}	{'sugar', 'cinnamon', 'butter', 'juice', 'apple', 'peach'}	0.2
019525bc44629e6bf653ec631237.jpeg	Couscous, plain, cooked, Chicken breast, sauteed, skin not eaten, Pepper, sweet, red, raw	['pepper', 'onion', 'salt', 'egg', 'tomato', 'cheese', 'butter', 'oil']	{'chicken', 'couscous', 'pepper'}	{'salt', 'tomato', 'cheese', 'oil', 'onion', 'butter', 'pepper', 'egg'}	0.181818
4103b41d495daf6fbfa6cc4b0939.jpeg	Wine, table, white	['syrup', 'vodka']	{'wine'}	{'syrup', 'vodka'}	0
c83da21b41a6a76b74077e8296ce.jpeg	Banana, raw	['water', 'sugar', 'salt']	{'banana'}	{'sugar', 'salt'}	0
bb348155422995113eac7775b63e.jpeg	Pizza with pepperoni, from restaurant or fast food, medium crust, water, bottled, generic, wheat flours, bread, unenriched, sugars, granulated, wheat flours, bread, unenriched, salt, table, oil, olive, salad or cooking	['cheese', 'beef', 'onion', 'chili', 'tomato', 'salt', 'beans', 'pepper']	{'salt', 'bread', 'sugar', 'pizza', 'wheat', 'oil', 'olive', 'salad', 'pepperoni', 'flour'}	{'salt', 'tomato', 'cheese', 'onion', 'beef', 'bean', 'pepper', 'chili'}	0.111111
7721ce77435ab6cb4ae115699ba6.jpeg	Tuna salad, made with mayonnaise, Tortilla, flour, Kale, raw, Mushrooms, cooked, NS as to form, NS as to fat added in cooking, Olives, NFS, Pepper, sweet, red, raw, Cucumber pickles, dill, Cheese, Cheddar	['cheese', 'onion', 'pepper', 'tomato', 'cream', 'spinach']	{'pickle', 'dill', 'tuna', 'tortilla', 'cheese', 'cheddar', 'cucumber', 'kale', 'pepper', 'olive', 'salad', 'mayonnaise', 'mushroom', 'flour'}	{'tomato', 'cheese', 'cream', 'onion', 'pepper', 'spinach'}	0.2
156b7832433993f7fb4126ecb8d4.jpeg	Potato chips, baked, plain, Olive oil	['potato', 'oil', 'salt', 'pepper']	{'chip', 'olive', 'potato', 'oil'}	{'salt', 'oil', 'potato', 'pepper'}	0.5
a08ba4be41ebb379d0b089bd4be1.jpeg	Quinoa, fat not added in cooking, Peppers, green, cooked, made with oil, Onions, cooked, from fresh, made with oil, Spinach, cooked, from fresh, made with oil, Turkey or chicken sausage	['oil', 'couscous', 'pepper', 'spinach', 'water', 'broth', 'salt', 'onion']	{'oil', 'onion', 'sausage', 'pepper', 'spinach', 'quinoa', 'turkey', 'chicken', 'green'}	{'salt', 'couscous', 'oil', 'onion', 'broth', 'pepper', 'spinach'}	0.5
d911a6a04268b92f9b7355d7e1ef.jpeg	Chicken or turkey broth, bouillon, or consomme, Cabbage, green, cooked, fat not added in cooking, Carrots, cooked, from fresh, fat not added in cooking, Celery, cooked, fat not added in cooking, White beans, dry, cooked, fat not added in cooking, Chickpeas, dry, cooked, fat not added in cooking, Corn, yellow, cooked, from frozen, fat not added in cooking, Peas, green, cooked, from frozen, fat not…	['onion', 'carrot', 'tomato', 'pepper', 'oil', 'potato', 'celery', 'broth', 'clove', 'beans', 'salt']	{'chickpea', 'pea', 'consomme', 'tomato', 'potato', 'corn', 'broth', 'celery', 'green', 'bean', 'carrot', 'turkey', 'chicken', 'cabbage', 'squash'}	{'salt', 'tomato', 'oil', 'onion', 'broth', 'celery', 'pepper', 'bean', 'clove', 'carrot', 'potato'}	0.461538
f5d6439f4162baee33af2418085f.jpeg	Muffin, English, whole wheat, Butter, whipped, tub, salted	['sugar', 'flour', 'egg', 'salt', 'butter', 'cinnamon', 'baking_powder', 'vanilla', 'extract']	{'salt', 'sugar', 'butter', 'orange', 'egg', 'cranberry', 'flour'}	{'salt', 'extract', 'vanilla', 'sugar', 'cinnamon', 'butter', 'bakingpowder', 'egg', 'flour'}	0.625
495feb0f4c6baeef95a7477d226d.jpeg	Topping, fruit	['strawberries', 'juice']	{'applesauce'}	{'juice', 'strawberry'}	0
129f2e8b4b9fa3764eb7f7d22301.jpeg	Bread, multigrain, Cheese, Mozzarella, whole milk, Crackers, wheat, plain (Wheat Thins), Mayonnaise, regular	['salt', 'flour', 'water', 'yeast', 'oil']	{'bread', 'cheese', 'wheat', 'mozzarella', 'cracker', 'mayonnaise', 'milk'}	{'salt', 'oil', 'yeast', 'flour'}	0
485c0b0147c6afc5c19b5a8ed564.jpeg	Iced Coffee, brewed	['coffee', 'water', 'ice', 'sugar']	{'coffee'}	{'sugar', 'ice', 'coffee'}	0.5
0fe7b1064b00b45e9eaf78f54d0a.jpeg	Yogurt, Greek, low fat milk, fruit, Cereal, granola	['cocoa', 'sugar', 'milk', 'water', 'butter']	{'yogurt', 'cereal', 'milk', 'granola'}	{'sugar', 'cocoa', 'butter', 'milk'}	0.25
801559db4a6896b7ccce885b8d19.jpeg	Tortilla chips, nacho cheese flavor (Doritos), corn, sweet, white, raw, oil, olive, salad or cooking, lime juice, raw, spices, cumin seed, spices, chili powder, salt, table	['pepper', 'butter', 'salt', 'potato']	{'salt', 'doritos', 'tortilla', 'cheese', 'oil', 'corn', 'lime', 'cumin', 'juice', 'olive', 'chili', 'salad', 'chip', 'seed', 'nacho', 'spice'}	{'salt', 'potato', 'butter', 'pepper'}	0.1
31b1a340428893a4d26a075067ac.jpeg	Croissant, Ham, prepackaged or deli, luncheon meat	['cheese', 'onion', 'pepper']	{'croissant', 'meat', 'ham'}	{'cheese', 'onion', 'pepper'}	0
0f8fe55e45829d17efbdf39ab3fe.jpeg	Potato, hash brown, from fast food, Kale, cooked, from fresh, made with oil, Egg omelet or scrambled egg, made with oil	['corn', 'oil', 'butter', 'pepper', 'rice', 'egg', 'onion', 'salt']	{'oil', 'kale', 'egg', 'omelet', 'potato'}	{'salt', 'oil', 'corn', 'butter', 'onion', 'rice', 'pepper', 'egg'}	0.307692
bc7c1c4346b7847925f240c367a7.jpeg	Cereal (Post Grape-Nuts Flakes), Milk, lactose free, reduced fat (2%)	['oats', 'milk', 'cinnamon', 'almonds', 'honey', 'coconut', 'extract', 'raisins', 'yogurt']	{'nut', 'cereal', 'milk', 'flake', 'grape'}	{'extract', 'coconut', 'yogurt', 'cinnamon', 'raisin', 'milk', 'honey', 'almond', 'oat'}	0.142857
35ec115a434da63f8684c56af61c.jpeg	Rice, white, cooked, fat not added in cooking, Egg, whole, fried with butter	['rice', 'salt', 'milk', 'sugar', 'butter']	{'butter', 'egg', 'rice'}	{'salt', 'sugar', 'butter', 'rice', 'milk'}	0.5
96f0aff24a10ab591df7adf032dd.jpeg	Oatmeal, regular or quick, made with water, fat not added in cooking, Peanut butter, Chia seeds, Flax seeds, Cinnamon	['salt', 'pepper', 'onion', 'seeds']	{'peanut', 'oatmeal', 'cinnamon', 'chia', 'flax', 'butter', 'seed'}	{'salt', 'seed', 'onion', 'pepper'}	0.181818
b6e3b3d4419eb5e1df4fdb081572.jpeg	Tortilla, flour, Cheese, Cheddar, Cheese, Monterey, Egg omelet or scrambled egg, made with oil	['cheese', 'tortilla', 'chicken', 'cream', 'corn', 'pepper', 'onion']	{'tortilla', 'cheese', 'oil', 'cheddar', 'egg', 'omelet', 'flour'}	{'tortilla', 'cheese', 'cream', 'corn', 'onion', 'pepper', 'chicken'}	0.285714
0085e4f14ecaa1f681a2c675afb0.jpeg	Tomatoes, raw, Onions, cooked, from fresh, fat added in cooking, NS as to type of fat, Turkey or chicken sausage, Mixed salad greens, raw, Salad dressing, fat free, NFS, Salsa verde or salsa, green, Peppers, green, cooked, fat not added in cooking	['tomato', 'pepper', 'onion', 'oil', 'soy_sauce', 'clove', 'zucchini', 'mushroom']	{'salsa', 'tomato', 'onion', 'sausage', 'pepper', 'salad', 'turkey', 'chicken', 'green'}	{'zucchini', 'tomato', 'oil', 'onion', 'pepper', 'clove', 'mushroom', 'soysauce'}	0.352941
1ea0b2cd4ad4817d96179b66bf4f.jpeg	Coffee, Latte, flavored, Milk, condensed, sweetened	['sugar', 'cream', 'milk', 'syrup', 'coffee']	{'milk', 'latte', 'coffee'}	{'syrup', 'sugar', 'cream', 'milk', 'coffee'}	0.5
35ee7d6a49658babf711e45c59fb.jpeg	Cabbage, Chinese, cooked, made with oil, Teriyaki sauce, Mixed salad greens, raw, Italian dressing, made with vinegar and oil, Pork chop, fried, lean and fat eaten	['pepper', 'salt', 'oil', 'chicken', 'juice', 'butter']	{'teriyaki', 'oil', 'green', 'salad', 'pork', 'vinegar', 'cabbage'}	{'salt', 'oil', 'butter', 'pepper', 'juice', 'chicken'}	0.153846
2f0e838f4fdba67b25851015089e.jpeg	Almond milk, unsweetened, Banana, raw, Cereal (Kellogg's All-Bran Complete Wheat Flakes)	['banana', 'milk', 'cinnamon', 'oats']	{'cereal', 'wheat', 'banana', 'kellogg', 'milk', 'flake', 'almond'}	{'cinnamon', 'banana', 'milk', 'oat'}	0.363636
a767d3354392a966cdb8e61f81b2.jpeg	Tilapia, baked or broiled, made with oil, Rice, brown, cooked, fat not added in cooking, Squash, summer, yellow or green, cooked, from fresh, made with oil	['oil', 'pepper', 'salt', 'fillets', 'clove']	{'oil', 'rice', 'green', 'tilapia', 'squash'}	{'salt', 'oil', 'pepper', 'clove', 'fillet'}	0.2
68eb8563486bbe657984faccf62f.jpeg	Salmon, baked or broiled, made with oil, Asparagus, cooked, from fresh, made with oil, Tomatoes, cooked, from fresh, NS as to method, Cheese, goat, Olive oil	['egg', 'butter', 'sugar', 'fillets', 'salt', 'milk', 'juice', 'flour']	{'salmon', 'tomato', 'cheese', 'oil', 'olive', 'asparagus'}	{'salt', 'sugar', 'butter', 'juice', 'egg', 'milk', 'fillet', 'flour'}	0
218584314aa2bc2719d7be08084b.jpeg	Crackers, multigrain, Cheese, Blue or Roquefort, Pomegranate, raw	['cheese', 'onion', 'pepper', 'breadcrumbs', 'salt', 'egg', 'tomato']	{'cheese', 'pomegranate', 'roquefort', 'cracker'}	{'salt', 'breadcrumb', 'tomato', 'cheese', 'onion', 'pepper', 'egg'}	0.181818
b2283e5345f18377416714ed7df6.jpeg	Coffee, brewed, Cream, half and half, Sugar, NFS	['milk', 'sugar', 'water', 'tea', 'extract']	{'sugar', 'cream', 'coffee'}	{'sugar', 'tea', 'extract', 'milk'}	0.285714
6a62fe4546a4b366ec74b0f65e1f.jpeg	Apple, raw	['sugar', 'egg', 'milk', 'water', 'butter', 'salt', 'flour']	{'apple'}	{'salt', 'sugar', 'butter', 'egg', 'milk', 'flour'}	0
e24a58424dc1bc0b7712374c9a08.jpeg	Spinach, raw, Tomatoes, raw, Cucumber, raw, Avocado, raw, Lemon juice, 100%, freshly squeezed, Sunflower seeds, plain, unsalted	['kale', 'oil', 'salt', 'pepper']	{'tomato', 'lemon', 'cucumber', 'juice', 'spinach', 'seed', 'avocado'}	{'salt', 'oil', 'pepper', 'kale'}	0
985cf480443da0d08d1a09b8e2b5.jpeg	Egg omelet or scrambled egg, with dark-green vegetables, fat added in cooking, Spinach, cooked, from fresh, made with oil, Cheese, Mozzarella, part skim	['oil', 'pepper', 'salt', 'spinach', 'cheese', 'onion', 'clove']	{'vegetable', 'oil', 'cheese', 'mozzarella', 'spinach', 'egg', 'omelet', 'green'}	{'salt', 'cheese', 'oil', 'onion', 'pepper', 'clove', 'spinach'}	0.4
9d2e8e0d407a8e8711660ba089c8.jpeg	Cookie, brownie, without icing, Cookie, chocolate chip, made from home recipe or purchased at a bakery, Apple, raw	['salt', 'egg', 'bread', 'oil', 'butter', 'pepper']	{'salt', 'cornstarch', 'sugar', 'oil', 'chocolate', 'cocoa', 'egg', 'honey', 'flour'}	{'salt', 'bread', 'oil', 'butter', 'pepper', 'egg'}	0.4
54f8dcd9462c818167400394f01b.jpeg	Salmon, raw, Mayonnaise, regular, Salsa, red, commercially-prepared, Rice, white, cooked, NS as to fat added in cooking	['salt', 'chicken', 'pepper', 'oil', 'onion']	{'salsa', 'salmon', 'mayonnaise', 'rice'}	{'salt', 'oil', 'onion', 'pepper', 'chicken'}	0
c095549447618eb93fe272582e0c.jpeg	Rice, white, with cheese and/or cream based sauce, fat added in cooking, Squash, summer, yellow or green, cooked, from frozen, made with oil, Snowpea, cooked, from frozen, made with oil, Spinach, cooked, from fresh, made with oil, Tomatoes, cooked, from fresh, NS as to method, Cheese, Parmesan, hard, Garlic, cooked, Onions, cooked, from fresh, made with oil	['cheese', 'onion', 'pepper', 'salt', 'butter', 'parsley']	{'garlic', 'tomato', 'cheese', 'cream', 'oil', 'snowpea', 'parmesan', 'onion', 'rice', 'spinach', 'green', 'squash'}	{'salt', 'parsley', 'cheese', 'onion', 'butter', 'pepper'}	0.222222
0ac26e5045b6bbfd0501eba45e1c.jpeg	Bread, whole wheat, Cheese, Cheddar, Butter, stick, unsalted	['bread', 'butter', 'sugar', 'egg', 'milk']	{'stick', 'bread', 'cheese', 'wheat', 'butter', 'cheddar'}	{'bread', 'sugar', 'butter', 'egg', 'milk'}	0.363636
5f34952341acb4d8507d126123ac.jpeg	Tea, hot, leaf, green	['water', 'vodka', 'sugar']	{'tea', 'green'}	{'sugar', 'vodka'}	0
89cdd2624a4fa1a2ea2349649485.jpeg	Rice, white, cooked with fat, Puerto Rican style, Chicken breast, baked, broiled, or roasted, skin not eaten, from raw, Tomatoes, raw, Mayonnaise, light	['oil', 'tomato', 'rice', 'pepper', 'onion', 'salt', 'broth', 'water']	{'chicken', 'mayonnaise', 'tomato', 'rice'}	{'salt', 'tomato', 'oil', 'onion', 'broth', 'pepper', 'rice'}	0.363636
ccd8df3c4dc0b98474a2b28880d8.jpeg	Egg omelet or scrambled egg, made with oil, Avocado, raw, Bread, whole wheat, toasted	['egg', 'salt', 'butter', 'cheese']	{'bread', 'oil', 'wheat', 'egg', 'omelet', 'avocado'}	{'salt', 'butter', 'egg', 'cheese'}	0.2
8ed87b8e47af8f91a88fcdca6af5.jpeg	Coffee, Cafe Mocha, Cream, heavy	['sugar', 'milk', 'chocolate', 'coffee', 'extract']	{'cream', 'coffee'}	{'extract', 'sugar', 'chocolate', 'milk', 'coffee'}	0.285714
829a2d1d44809af1bf18fa954833.jpeg	Squash, spaghetti, cooked, fat not added in cooking, Pasta, whole grain, cooked, Spaghetti sauce, Chicken breast, baked, broiled, or roasted with marinade, skin not eaten, from raw	['pepper', 'butter', 'cream', 'pasta', 'oil']	{'chicken', 'pasta', 'spaghetti', 'squash'}	{'cream', 'oil', 'butter', 'pepper', 'pasta'}	0.222222
ebcb493c4975a1bf554b513d49d9.jpeg	Salami, NFS, Cheese, Mozzarella, whole milk, Ham, prepackaged or deli, luncheon meat, Bread, Italian, Grecian, Armenian	['sugar', 'egg', 'oil', 'butter', 'salt', 'flour']	{'cheese', 'bread', 'mozzarella', 'meat', 'milk', 'ham', 'salami'}	{'salt', 'sugar', 'oil', 'butter', 'egg', 'flour'}	0
fd31b2b0421f85748d27beb924de.jpeg	Oatmeal, regular or quick, made with water, fat not added in cooking	['oats', 'cinnamon', 'milk', 'seeds']	{'oatmeal'}	{'cinnamon', 'seed', 'milk', 'oat'}	0
1339eed141c3a1955b8144297828.jpeg	Bread, whole wheat, Avocado, raw, Tomatoes, raw	['tomato', 'pepper', 'bread', 'salt', 'avocado', 'oil', 'onion', 'juice']	{'bread', 'wheat', 'tomato', 'avocado'}	{'salt', 'tomato', 'bread', 'oil', 'onion', 'pepper', 'juice', 'avocado'}	0.5
f4bfb05748c894a7bb4aae2cb651.jpeg	Cornmeal mush, fat not added in cooking, Italian sausage, Tomatoes, cooked, from fresh, NS as to method, Corn, raw, Cheese, Parmesan, hard	['corn', 'pepper', 'onion', 'rice', 'salt', 'quinoa', 'oil']	{'tomato', 'cheese', 'corn', 'cornmeal', 'sausage', 'parmesan'}	{'salt', 'oil', 'corn', 'onion', 'rice', 'pepper', 'quinoa'}	0.153846
74b81025436b93e16e1e51f7c4cd.jpeg	Olive oil, Mushrooms, cooked, from fresh, fat not added in cooking, Onions, cooked, from fresh, fat not added in cooking, Tomatoes, cooked, from fresh, NS as to method, Oregano, Paprika, Corn, yellow, cooked, from canned, fat not added in cooking, Black, brown, or Bayo beans, canned, drained, fat not added in cooking, Tortilla, whole wheat, Egg, whole, fried without fat, Avocado, raw	['cheese', 'egg', 'onion', 'pepper', 'beef']	{'tomato', 'tortilla', 'oil', 'corn', 'onion', 'wheat', 'bean', 'oregano', 'olive', 'paprika', 'egg', 'mushroom', 'avocado'}	{'cheese', 'onion', 'beef', 'pepper', 'egg'}	0.222222
702de1a547e388b58117b9f51215.jpeg	Cucumber pickles, sweet, vinegar, cider, mustard, prepared, yellow, salt, table, sugars, granulated, spices, cloves, ground, mustard, prepared, yellow, corn, sweet, white, raw, spices, cinnamon, ground	['egg', 'sugar', 'squash']	{'salt', 'pickle', 'sugar', 'cinnamon', 'corn', 'cucumber', 'mustard', 'clove', 'vinegar', 'cider', 'spice'}	{'sugar', 'egg', 'squash'}	0.142857
35f0f78f4a6183cf76f89be6fd8b.jpeg	Cucumber, raw, Cheese spread, American or Cheddar cheese base, Crackers, rice	['cucumber', 'cheese', 'onion', 'pepper', 'mayonnaise', 'salt']	{'cheese', 'cheddar', 'cucumber', 'rice', 'cracker'}	{'salt', 'cheese', 'onion', 'cucumber', 'pepper', 'mayonnaise'}	0.363636
4488044345a18f69c94385021bc4.jpeg	Mixed salad greens, raw, Carrots, raw, Beets, cooked, from fresh, fat added in cooking, NS as to type of fat, Squash, winter type, mashed, fat added in cooking, no sugar added in cooking, Pumpkin seeds, salted, Tahini, Potato, baked, peel eaten, Flour, white, all-purpose, Almond milk, unsweetened, Cornstarch, Baking powder, Salt, table, Vegetable oil, NFS, Falafel, Tamale with chicken	['oil', 'pepper', 'onion', 'carrot', 'salt', 'clove']	{'vegetable', 'pumpkin', 'chicken', 'beet', 'milk', 'tamale', 'potato', 'tahini', 'flour', 'squash', 'oil', 'carrot', 'seed', 'salt', 'cornstarch', 'sugar', 'falafel', 'salad', 'green', 'almond'}	{'salt', 'oil', 'onion', 'pepper', 'clove', 'carrot'}	0.230769
0b25e20d466280c935e986aa9212.jpeg	Egg omelet or scrambled egg, made with margarine	['cheese', 'butter', 'pepper', 'milk', 'salt', 'egg', 'flour']	{'margarine', 'egg', 'omelet'}	{'salt', 'cheese', 'butter', 'pepper', 'egg', 'milk', 'flour'}	0.2
a02fb0744261a3694417e9fd37c8.jpeg	Coffee, brewed, Milk, whole	['milk', 'sugar', 'water', 'coffee']	{'milk', 'coffee'}	{'sugar', 'coffee', 'milk'}	0.8
b34021af4bf395931fa58712236e.jpeg	Strawberries, raw	['strawberries', 'sugar', 'cream']	{'strawberry'}	{'sugar', 'cream', 'strawberry'}	0.5
60fe5e3e4d068b19c31b48d48dee.jpeg	Coffee, brewed, Soy milk	['water', 'sugar', 'coffee']	{'milk', 'soy', 'coffee'}	{'sugar', 'coffee'}	0.4
2e9e195842c79bf01e5e1e98382d.jpeg	Oatmeal, instant, maple flavored, fat not added in cooking, Milk, fat free (skim)	['salt', 'oats', 'water', 'milk']	{'oatmeal', 'milk'}	{'salt', 'milk', 'oat'}	0.4
6836fcc343048e0bcead263cceaa.jpeg	Fruit smoothie, with whole fruit and dairy	['milk', 'banana', 'ice', 'syrup']	{'smoothie'}	{'syrup', 'ice', 'banana', 'milk'}	0
c08df20f41f296397635f565af44.jpeg	Apple, raw	['cheese', 'apple', 'pepper']	{'apple'}	{'cheese', 'apple', 'pepper'}	0.5
3d3459554ff9a99a72100ff9d85b.jpeg	Salmon, baked or broiled, made with oil, Lemon, raw, Broccoli, cooked, from fresh, with cheese sauce, Chicken or turkey broth, bouillon, or consomme	['pepper', 'oil', 'lemon', 'broccoli', 'salt', 'clove', 'butter', 'parsley', 'onion', 'juice']	{'salmon', 'consomme', 'cheese', 'oil', 'lemon', 'broth', 'turkey', 'chicken', 'broccoli'}	{'salt', 'parsley', 'oil', 'lemon', 'butter', 'onion', 'pepper', 'juice', 'clove', 'broccoli'}	0.315789
75c8b329420d852deb5d62cf91e3.jpeg	Banana, raw	['salt', 'mango']	{'banana'}	{'salt', 'mango'}	0
253763164f0ebfdbe96a75b51c70.jpeg	Turkey, light meat, skin eaten, Gravy, beef or meat	['cheese', 'butter', 'pepper', 'chicken', 'cream', 'onion', 'salt']	{'turkey', 'gravy', 'meat', 'beef'}	{'salt', 'cheese', 'cream', 'butter', 'onion', 'pepper', 'chicken'}	0
53ac4c884c2fb69835094ab097b0.jpeg	Coffee, Latte, flavored	['salt', 'flour', 'water', 'milk', 'sugar', 'butter']	{'latte', 'coffee'}	{'salt', 'sugar', 'butter', 'milk', 'flour'}	0
2e28cd29485a972833af657206ec.jpeg	Vegetarian burger or patty, meatless, no bun, beans, snap, green, raw, margarine, regular, hard, soybean (hydrogenated), lentils, raw, oil, corn, peanut, and olive, seeds, sunflower seed kernels, dried, seeds, sesame seeds, whole, dried, oats, cornmeal, degermed, unenriched, yellow, wheat germ, crude, wheat flour, white, all-purpose, unenriched, leavening agents, yeast, baker's, active dry, spice…	['sugar', 'butter', 'milk', 'seeds']	{'soybean', 'peanut', 'wheat', 'bean', 'olive', 'baker', 'sesame', 'kernel', 'soy', 'parsley', 'lentil', 'cornmeal', 'burger', 'tamari', 'flour', 'oat', 'spice', 'oil', 'soda', 'bun', 'margarine', 'seed', 'yeast', 'salt', 'corn', 'agent', 'green'}	{'sugar', 'seed', 'butter', 'milk'}	0.0645161
50e605b74cc68511711217cbc428.jpeg	Coffee, brewed, Coffee creamer, liquid, flavored	['sugar', 'egg', 'milk', 'extract', 'vanilla']	{'coffee'}	{'extract', 'vanilla', 'sugar', 'egg', 'milk'}	0
1776765347449f1e0a2270c5654f.jpeg	Cereal (General Mills Cheerios Chocolate), Nutritional powder mix, whey based, NFS, Almond milk, unsweetened	['salt', 'seeds', 'butter', 'sugar']	{'mill', 'cereal', 'chocolate', 'milk', 'almond', 'cheerio'}	{'salt', 'seed', 'butter', 'sugar'}	0
79ae83f24f2393e387ca7fc35a52.jpeg	Almond butter, nuts, almonds, oil, olive, salad or cooking	['salt', 'flour', 'water']	{'nut', 'oil', 'butter', 'olive', 'salad', 'almond'}	{'salt', 'flour'}	0
4583b3864ecc917c05a7325dbe3a.jpeg	Watermelon, raw	['oil', 'watermelon', 'juice', 'apple', 'pepper']	{'watermelon'}	{'oil', 'pepper', 'juice', 'apple', 'watermelon'}	0.333333
8080c7004d028c4cff7194e392bd.jpeg	Pasta with tomato-based sauce, meat, and added vegetables, home recipe, Pork, NS as to cut, breaded or floured, fried, lean only eaten, Mixed vegetables, cooked, from frozen, fat not added in cooking	['corn', 'pepper', 'onion', 'potato', 'oil', 'beans', 'salt', 'tomato']	{'tomato', 'vegetable', 'meat', 'pork', 'pasta'}	{'salt', 'tomato', 'oil', 'corn', 'onion', 'bean', 'pepper', 'potato'}	0.153846
346b41ac4d019e47878ed63419e7.jpeg	Pasta, whole grain, cooked, Chicken or turkey broth, without tomato, home recipe, Egg, whole, boiled or poached, Soy sauce, Carrots, cooked, from fresh, fat not added in cooking, Shrimp, coated, fried, made with oil	['oil', 'pepper', 'chicken', 'carrot', 'shrimp', 'clove', 'onion', 'salt', 'butter']	{'soy', 'tomato', 'oil', 'broth', 'shrimp', 'carrot', 'egg', 'turkey', 'chicken', 'pasta'}	{'salt', 'oil', 'onion', 'butter', 'pepper', 'clove', 'shrimp', 'carrot', 'chicken'}	0.421053
f65358f84ec6a94d84febe79dd79.jpeg	Chicken nuggets, from frozen, Tomato catsup, Grapes, raw, NS as to type, Cucumber, raw	['chicken', 'cheese', 'butter', 'pepper', 'onion', 'salt']	{'catsup', 'tomato', 'cucumber', 'nugget', 'chicken', 'grape'}	{'salt', 'cheese', 'butter', 'onion', 'pepper', 'chicken'}	0.166667
fc23a1e34435a242d0993de25cdd.jpeg	Popcorn, caramel coated	['popcorn', 'salt', 'butter', 'sugar', 'peanuts']	{'popcorn', 'caramel'}	{'salt', 'peanut', 'sugar', 'butter', 'popcorn'}	0.285714
bb13775642b4a4d5a1f3979551c7.jpeg	Coffee, brewed	['water', 'sugar', 'coffee']	{'coffee'}	{'sugar', 'coffee'}	0.666667
fcd9a4a14d1fb562ca0b87e9e414.jpeg	Reese's Peanut Butter Cup	['cheese', 'tomato', 'oil']	{'butter', 'peanut'}	{'cheese', 'oil', 'tomato'}	0
614ecde14e24a492b3c7c41ca2e5.jpeg	Cereal (General Mills Cheerios Honey Nut), Milk, whole	['cheese', 'butter', 'pepper', 'macaroni', 'salt', 'milk']	{'mill', 'cereal', 'milk', 'honey', 'cheerio'}	{'salt', 'macaroni', 'cheese', 'butter', 'pepper', 'milk'}	0.181818
3726c642451887d804bea612b71f.jpeg	Chocolate, sweet or dark	['sugar', 'egg', 'butter', 'salt', 'flour', 'extract', 'milk']	{'chocolate'}	{'salt', 'extract', 'sugar', 'butter', 'egg', 'milk', 'flour'}	0
71b12f25476a9c393b71fe6e99a0.jpeg	Pasta with cream sauce, meat, and added vegetables, home recipe	['cheese', 'pepper', 'onion', 'oil', 'pasta', 'cream', 'butter', 'clove', 'broth', 'salt']	{'vegetable', 'cream', 'pasta', 'meat'}	{'salt', 'cheese', 'oil', 'cream', 'onion', 'butter', 'broth', 'pepper', 'clove', 'pasta'}	0.285714
348408ee40f99ee6d2571e6ec579.jpeg	Tangerine, raw, Water, tap	['water', 'orange', 'sugar', 'squash']	{'tangerine'}	{'sugar', 'orange', 'squash'}	0
5811d9aa425aa545d9545649aff9.jpeg	Beef steak, broiled or baked, lean and fat eaten, Egg, whole, boiled or poached, Onions, cooked, from fresh, fat not added in cooking, Spinach, cooked, from fresh, fat not added in cooking	['oil', 'pepper', 'steak', 'clove', 'onion', 'salt', 'spinach']	{'onion', 'beef', 'spinach', 'egg', 'steak'}	{'salt', 'oil', 'onion', 'pepper', 'clove', 'spinach', 'steak'}	0.5
2ce8227348e5bbf12b3d6d10c5e0.jpeg	Bread, whole wheat, made from home recipe or purchased at bakery	['sugar', 'bread', 'egg', 'salt', 'butter']	{'salt', 'cornstarch', 'sugar', 'oil', 'flour', 'yeast'}	{'salt', 'sugar', 'bread', 'butter', 'egg'}	0.363636
01108f3a4b0b9e000aca4a307371.jpeg	Cheese, Mozzarella, part skim	['water', 'sugar', 'juice', 'lemon', 'ice']	{'cheese', 'mozzarella'}	{'sugar', 'ice', 'juice', 'lemon'}	0
0d0258474903a20af0b59f165e3d.jpeg	Yogurt, Greek, whole milk, plain, Flour, oat, Flour, whole wheat, Flour, white, all-purpose, Baking powder, Egg, whole, raw, Vanilla extract, Milk, whole, Butter, stick, salted, Maple syrup	['milk', 'cinnamon', 'oats', 'sugar', 'egg', 'blueberries', 'extract']	{'extract', 'yogurt', 'syrup', 'vanilla', 'stick', 'wheat', 'butter', 'egg', 'milk', 'flour', 'oat'}	{'extract', 'blueberry', 'cinnamon', 'sugar', 'egg', 'milk', 'oat'}	0.444444
e97eec284f91bb662f26d4903ab6.jpeg	Tea, hot, leaf, black, Milk, reduced fat (2%)	['water', 'tea', 'sugar']	{'tea', 'milk'}	{'sugar', 'tea'}	0.5
53bc00d040709825ff75245b079b.jpeg	Sushi roll, vegetable, Soy sauce	['rice', 'cucumber', 'nori', 'avocado', 'seeds', 'salt', 'juice']	{'sushi', 'vegetable', 'soy', 'roll'}	{'nori', 'salt', 'cucumber', 'rice', 'juice', 'seed', 'avocado'}	0
feebda0b4fbc82bebb87871a8253.jpeg	Romaine lettuce, raw, Chicken, NS as to part and cooking method, skin not eaten, Almonds, NFS, Mixed seeds, Sunflower seeds, plain, unsalted	['oil', 'soy_sauce', 'vinegar', 'noodles', 'sugar', 'onion', 'seeds', 'peanuts', 'ginger', 'pepper', 'almonds']	{'romaine', 'chicken', 'seed', 'lettuce', 'almond'}	{'peanut', 'sugar', 'oil', 'onion', 'pepper', 'noodle', 'ginger', 'seed', 'vinegar', 'soysauce', 'almond'}	0.25
a0c973904f90b44fe51983633110.jpeg	Pancakes, plain, Butter, whipped, tub, salted, Maple syrup	['sugar', 'flour', 'egg', 'salt', 'baking_powder', 'milk', 'extract', 'butter', 'baking_soda', 'cinnamon']	{'salt', 'sugar', 'egg', 'milk', 'flour'}	{'salt', 'extract', 'bakingsoda', 'sugar', 'cinnamon', 'butter', 'bakingpowder', 'egg', 'milk', 'flour'}	0.666667
d8f6522443d2b73ec2505b1c37bc.jpeg	Tomatoes, raw, Salami, NFS, Cheese, Colby Jack, Crackers, rice, Cheese, Blue or Roquefort, Cheese, processed, with vegetables	['tomato', 'cheese', 'sausage', 'pepper']	{'tomato', 'cheese', 'vegetable', 'roquefort', 'rice', 'cracker', 'salami'}	{'cheese', 'sausage', 'tomato', 'pepper'}	0.363636
cd96f1fa46c49a07ad0594ebee74.jpeg	Mixed salad greens, raw, Romaine lettuce, raw, Chicken, NS as to part and cooking method, skin not eaten, Cucumber, raw, Tomatoes, raw, Croutons, Italian dressing, made with vinegar and oil	['oil', 'pepper', 'onion', 'salt', 'bread', 'clove', 'tomato', 'vinegar', 'butter']	{'tomato', 'oil', 'cucumber', 'salad', 'romaine', 'chicken', 'vinegar', 'lettuce', 'green', 'crouton'}	{'salt', 'tomato', 'bread', 'oil', 'onion', 'butter', 'pepper', 'clove', 'vinegar'}	0.315789
e387c97c4aecbd2735670b2bae95.jpeg	Grapefruit, raw, Sugar, brown	['salt', 'flour', 'sugar', 'yeast', 'water', 'egg', 'butter', 'oil', 'tomato']	{'grapefruit', 'sugar'}	{'salt', 'tomato', 'sugar', 'flour', 'oil', 'butter', 'egg', 'yeast'}	0.2
3b27b44b4c12835df1f37625d79f.jpeg	Milk, reduced fat (2%)	['juice', 'ice', 'sugar']	{'milk'}	{'juice', 'ice', 'sugar'}	0
bc903f1a45ba85b8545ef146c7e0.jpeg	Coffee, brewed, Cream, half and half, Sugar, NFS	['sugar', 'water', 'milk']	{'sugar', 'cream', 'coffee'}	{'sugar', 'milk'}	0.4
f98472d24135845905502e199e5c.jpeg	Coffee, brewed, Coffee creamer, liquid, flavored	['cream', 'coffee', 'water']	{'coffee'}	{'cream', 'coffee'}	0.666667
123b91de414fbb2e6139cd2a9ae5.jpeg	Waffle, whole grain, from frozen, Raspberries, raw, NS as to color, Almond butter	['salt', 'raspberries', 'oil', 'milk', 'extract', 'egg', 'baking_powder', 'oats']	{'sugar', 'oil', 'egg', 'milk', 'flour'}	{'salt', 'extract', 'oil', 'bakingpowder', 'raspberry', 'egg', 'milk', 'oat'}	0.461538
9e9c08d1483394feb557798bd5a3.jpeg	Mushroom soup, NFS, butter, without salt, onions, raw, mushrooms, white, raw, wheat flour, white, all-purpose, unenriched, soup, chicken broth or bouillon, dry, milk, fluid, 1% fat, without added vitamin a and vitamin d, salt, table, spices, pepper, black, lemon juice, raw	['pepper', 'mayonnaise', 'oil', 'salt', 'vinegar', 'mustard', 'juice']	{'salt', 'wheat', 'butter', 'onion', 'soup', 'broth', 'pepper', 'lemon', 'juice', 'milk', 'chicken', 'mushroom', 'flour', 'spice'}	{'salt', 'oil', 'pepper', 'juice', 'mustard', 'mayonnaise', 'vinegar'}	0.285714
630a41ad4033ab13c87ef831d678.jpeg	Cereal, puffed wheat, plain, Blueberries, frozen, unsweetened, Peanut butter, lower sodium, Almond milk, unsweetened	['oats', 'salt', 'chips', 'sugar', 'butter', 'extract']	{'blueberry', 'peanut', 'cereal', 'wheat', 'butter', 'milk', 'almond'}	{'salt', 'extract', 'sugar', 'butter', 'chip', 'oat'}	0.153846
cb851b51442380ffad6dbc1ddd5d.jpeg	Tomatoes, raw	['water', 'bitters', 'egg']	{'tomato'}	{'bitter', 'egg'}	0
9db3eba34e79930aea820932970b.jpeg	Coffee, brewed	['water', 'coffee', 'sugar']	{'coffee'}	{'sugar', 'coffee'}	0.666667
ba31eff24717bdebcd612be524cf.jpeg	Rice, white, with soy-based sauce, fat not added in cooking, Egg omelet or scrambled egg, with vegetables other than dark green and/or tomatoes, fat added in cooking, Cabbage, green, cooked, made with oil, Mushrooms, cooked, from fresh, made with oil, Tomatoes, cooked, from fresh, NS as to method	['tomato', 'cheese', 'onion', 'pepper', 'rice', 'cream']	{'cabbage', 'soy', 'tomato', 'vegetable', 'oil', 'rice', 'egg', 'omelet', 'mushroom', 'green'}	{'tomato', 'cheese', 'cream', 'onion', 'rice', 'pepper'}	0.25
700bdcd948fc9d8d23691f15c84f.jpeg	Coffee, brewed, Coffee creamer, liquid, flavored	['milk', 'sugar', 'coffee', 'water']	{'coffee'}	{'sugar', 'coffee', 'milk'}	0.5
c291c4024b7db2f9710bf3871c94.jpeg	Espresso coffee beans, chocolate-covered, candies, semisweet chocolate, beans, snap, green, raw	['water', 'oil']	{'bean', 'candy', 'chocolate', 'espresso', 'green', 'coffee'}	{'oil'}	0
ee54298e4a2b97e7ae88b4e94799.jpeg	Apple, raw	['cheese', 'bread', 'butter', 'oil', 'egg', 'pepper']	{'apple'}	{'cheese', 'oil', 'bread', 'butter', 'pepper', 'egg'}	0
524d153244f386e54ca8e36e046d.jpeg	Banana, raw	['sugar', 'egg', 'butter', 'cream', 'milk']	{'banana'}	{'sugar', 'cream', 'butter', 'egg', 'milk'}	0
cccda1c649faa83e3b2d7520ec81.jpeg	Coffee, brewed, Coffee creamer, liquid, fat free, flavored	['sugar', 'water', 'juice', 'lemon']	{'coffee'}	{'sugar', 'juice', 'lemon'}	0
95b9f4b2472988779ba2302d4093.jpeg	Chicken or turkey noodle soup, canned or ready-to-serve, Carrots, cooked, from fresh, fat not added in cooking, Onions, cooked, from fresh, fat not added in cooking, Tomatoes, cooked, from fresh, NS as to method	['carrot', 'onion', 'water', 'chicken', 'pepper', 'salt', 'stock']	{'tomato', 'onion', 'soup', 'noodle', 'carrot', 'turkey', 'chicken'}	{'salt', 'onion', 'stock', 'pepper', 'carrot', 'chicken'}	0.461538
c8dca85845179ce1d160b4c09c6b.jpeg	Bread, white, made from home recipe or purchased at a bakery, Jam, preserve, all flavors, Butter, stick, salted	['sugar', 'butter', 'egg', 'flour', 'salt', 'milk', 'cream']	{'bread', 'butter', 'stick', 'flavor'}	{'salt', 'sugar', 'cream', 'butter', 'egg', 'milk', 'flour'}	0.181818
675fdaa0489681609ce8b6886441.jpeg	Rice cake	['sugar', 'flour', 'egg', 'salt', 'butter', 'baking_powder', 'milk', 'extract', 'baking_soda']	{'cake', 'rice'}	{'salt', 'extract', 'bakingsoda', 'sugar', 'butter', 'bakingpowder', 'egg', 'milk', 'flour'}	0
8085c5dc4b1594cf261ad596a59b.jpeg	Rice, white, cooked, fat not added in cooking, Pork bacon, NS as to fresh, smoked or cured, cooked, Egg omelet or scrambled egg, made with oil	['egg', 'butter', 'sugar']	{'oil', 'rice', 'egg', 'bacon', 'omelet', 'pork'}	{'sugar', 'butter', 'egg'}	0.222222
f6c2a0314f7196d43d6373c8185b.jpeg	Hummus, plain, Carrots, raw, Pepper, sweet, green, raw	['pepper', 'salt', 'egg', 'onion', 'oil']	{'hummus', 'green', 'carrot', 'pepper'}	{'salt', 'oil', 'onion', 'pepper', 'egg'}	0.222222
cd0ddd894b05bd811de52ae29a4e.jpeg	Bread, Italian, Grecian, Armenian, Avocado, raw, Egg, whole, fried with butter, Cheese, Cheddar, Potato, hash brown, from fast food, Cheese, cream, Salsa, red, commercially-prepared	['cheese', 'roll', 'pepper', 'onion']	{'salsa', 'bread', 'cheese', 'cheddar', 'butter', 'cream', 'egg', 'potato', 'avocado'}	{'cheese', 'onion', 'roll', 'pepper'}	0.153846
cbd744d849359401e5f6f72f11eb.jpeg	Oatmeal, regular or quick, made with water, fat not added in cooking, Blueberries, frozen, unsweetened, Chia seeds	['blueberries', 'sugar', 'oats', 'cinnamon', 'milk', 'salt']	{'seed', 'chia', 'blueberry', 'oatmeal'}	{'salt', 'blueberry', 'sugar', 'cinnamon', 'milk', 'oat'}	0.2
3d33d0b6470e9effdf81933c6df9.jpeg	Crackers, oyster	['water', 'ice']	{'oyster', 'cracker'}	{'ice'}	0
a2668d594cf4b979202bffd121ea.jpeg	Mixed salad greens, raw, Carrots, raw, Radish, raw, Onions, mature, raw, Cucumber, raw, Falafel, Italian dressing, made with vinegar and oil	['oil', 'pepper', 'chicken', 'juice', 'breadcrumbs']	{'oil', 'onion', 'cucumber', 'falafel', 'salad', 'carrot', 'vinegar', 'green', 'radish'}	{'breadcrumb', 'oil', 'pepper', 'juice', 'chicken'}	0.142857
72d9315f49b0924183eaebe2022b.jpeg	White beans, dry, cooked, made with oil, Chicken or turkey broth, bouillon, or consomme, Onions, cooked, from fresh, made with oil, Garlic, cooked, Cheese, American	['beans', 'onion', 'pepper', 'bacon', 'chili', 'salt', 'tomato', 'clove']	{'garlic', 'consomme', 'cheese', 'oil', 'onion', 'broth', 'bean', 'turkey', 'chicken'}	{'salt', 'tomato', 'onion', 'bean', 'pepper', 'clove', 'chili', 'bacon'}	0.235294
1684c5af4c58922a763b99166125.jpeg	Chicken or turkey noodle soup, canned or ready-to-serve	['carrot', 'onion', 'pepper', 'salt', 'celery', 'water', 'broth', 'clove', 'thyme', 'parsley']	{'turkey', 'noodle', 'chicken', 'soup'}	{'salt', 'parsley', 'onion', 'broth', 'celery', 'pepper', 'clove', 'carrot', 'thyme'}	0
c7c01a27467caed226913b96a43b.jpeg	Cookie, butter or sugar, with icing or filling other than chocolate	['chocolate', 'milk', 'sugar']	{'icing', 'sugar', 'butter', 'chocolate', 'cookie'}	{'sugar', 'chocolate', 'milk'}	0.5
f301614641aa825e0716ec380359.jpeg	Cheese, Mexican blend, Tortilla, flour	['oil', 'carrot', 'salt', 'egg', 'pepper', 'onion', 'water']	{'cheese', 'flour', 'tortilla'}	{'salt', 'oil', 'onion', 'pepper', 'carrot', 'egg'}	0
2f5208d84346a666397e859637ac.jpeg	Rice, white, cooked, fat not added in cooking, Mushrooms, cooked, from fresh, fat not added in cooking, Flour, white, all-purpose, Soy sauce	['cream', 'butter']	{'soy', 'mushroom', 'flour', 'rice'}	{'cream', 'butter'}	0
9798baac455db228a1d34eaca857.jpeg	Beef steak, braised, lean and fat eaten, Butter, stick, salted, Lemon juice, 100%, freshly squeezed, Broccoli, cooked, from frozen, made with oil	['oil', 'pepper', 'broccoli', 'clove', 'steak', 'salt', 'soy_sauce']	{'stick', 'oil', 'butter', 'lemon', 'beef', 'juice', 'steak', 'broccoli'}	{'salt', 'oil', 'pepper', 'clove', 'steak', 'soysauce', 'broccoli'}	0.4
55e63d3c44eba7408f646c10a94d.jpeg	Apple, raw, Tomatoes, raw, Celery, raw, Olive oil, Cheese, Mozzarella, part skim, Cheese, cream, Muffin, English, multigrain	['banana', 'apple', 'cheese', 'butter']	{'muffin', 'tomato', 'cheese', 'oil', 'cream', 'mozzarella', 'celery', 'olive', 'apple'}	{'cheese', 'apple', 'butter', 'banana'}	0.307692
74a354264b21afdc8f0c3c430eac.jpeg	Fruit juice blend, 100% juice	['juice', 'vodka', 'ice', 'water', 'tequila', 'lime']	{'juice'}	{'ice', 'lime', 'vodka', 'juice', 'tequila'}	0.333333
507fdea24b1ab16ae5a4be58b037.jpeg	Potato, home fries, with vegetables, Pork sausage, Egg, whole, fried without fat, Tangerine, raw	['onion', 'pepper', 'salt', 'oil', 'egg', 'clove']	{'fry', 'vegetable', 'sausage', 'pork', 'egg', 'potato', 'tangerine'}	{'salt', 'oil', 'onion', 'pepper', 'clove', 'egg'}	0.153846
b9454f7848e4a53d09218c75561e.jpeg	Chocolate, sweet or dark	['sugar', 'milk', 'chocolate', 'egg', 'salt', 'flour', 'cream', 'butter']	{'chocolate'}	{'salt', 'sugar', 'cream', 'butter', 'chocolate', 'egg', 'milk', 'flour'}	0.222222
6b319f3f4bb78ad7739a2d658fd6.jpeg	Rice, brown, cooked, fat not added in cooking, Corn, yellow, cooked, from frozen, fat not added in cooking, Squash, winter type, mashed, no fat or sugar added in cooking, Ground beef, cooked, Rice, white, cooked, fat not added in cooking, Soy sauce, Teriyaki sauce	['corn', 'rice', 'beef', 'water', 'onion', 'oil', 'soy_sauce', 'pepper']	{'soy', 'teriyaki', 'sugar', 'corn', 'beef', 'rice', 'squash'}	{'oil', 'corn', 'onion', 'beef', 'rice', 'pepper', 'soysauce'}	0.428571
0a20393f418bb9900e04a1b9f6e9.jpeg	Oatmeal, regular or quick, made with water, fat not added in cooking	['salt', 'chicken', 'pepper', 'onion', 'oil']	{'oatmeal'}	{'salt', 'oil', 'onion', 'pepper', 'chicken'}	0
44b80f244e449bf5eb1ee972bcad.jpeg	Coffee, brewed	['sugar', 'water', 'milk']	{'coffee'}	{'sugar', 'milk'}	0
576501744384af32773439b7b0c3.jpeg	Spinach, raw, Lemon juice, 100%, freshly squeezed, Brussels sprouts, raw, Cabbage, red, raw, Sunflower seeds, plain, unsalted, Tomatoes, raw, Avocado, raw	['oil', 'kale', 'pepper', 'salt', 'vinegar', 'greens', 'juice']	{'tomato', 'lemon', 'juice', 'spinach', 'sprout', 'seed', 'cabbage', 'avocado'}	{'salt', 'oil', 'pepper', 'kale', 'juice', 'vinegar', 'green'}	0.133333
81702d0848b8bd007920c438d845.jpeg	Yogurt, Greek, low fat milk, plain, Blueberries, frozen, unsweetened, Cereal (Nature's Path Organic Flax Plus)	['oats', 'blueberries', 'sugar', 'milk', 'salt', 'butter']	{'yogurt', 'blueberry', 'cereal', 'flax', 'nature', 'milk'}	{'salt', 'blueberry', 'sugar', 'butter', 'milk', 'oat'}	0.333333
7web5w5w443ia0bq1ka74b54f1p3.jpeg	Egg omelet or scrambled egg, made without fat, Parsley, raw, Bread, white, toasted, Avocado, raw, Blueberries, raw	['pepper', 'butter', 'salt', 'oil', 'egg', 'parsley']	{'blueberry', 'parsley', 'bread', 'egg', 'omelet', 'avocado'}	{'salt', 'parsley', 'oil', 'butter', 'pepper', 'egg'}	0.333333
81755b9c4dd4970ba11c6f3866c7.jpeg	Bread, multigrain, Mayonnaise, regular, Ham, prepackaged or deli, luncheon meat, Cheese, American	['sugar', 'cinnamon', 'milk']	{'bread', 'cheese', 'mayonnaise', 'meat', 'ham'}	{'sugar', 'cinnamon', 'milk'}	0
16cfbf9644189a0446bc8c014976.jpeg	Cake or cupcake, NS as to type, Gelatin dessert with fruit	['banana', 'butter', 'oil']	{'salt', 'cornstarch', 'sugar', 'oil', 'tumeric', 'cocoa', 'chocolate', 'egg', 'flour'}	{'oil', 'butter', 'banana'}	0.166667
609b9df044a9bc6fbfa1aba0f913.jpeg	Egg, whole, fried with oil, Avocado, raw, Ham, prepackaged or deli, luncheon meat, Bread, whole wheat, toasted	['cheese', 'egg', 'ham', 'butter', 'mustard', 'milk', 'salt', 'flour', 'sugar']	{'bread', 'oil', 'wheat', 'meat', 'egg', 'ham', 'avocado'}	{'salt', 'cheese', 'sugar', 'butter', 'mustard', 'egg', 'ham', 'milk', 'flour'}	0.25
6638f35e428b83d74a1ee07217c8.jpeg	Apple, raw, Peanut butter, lower sodium	['sugar', 'tomato', 'cheese', 'apple']	{'apple', 'butter', 'peanut'}	{'sugar', 'apple', 'tomato', 'cheese'}	0.285714
15d1b86c485db1bd8f0421c85d40.jpeg	Potato, baked, peel eaten, with sour cream, Lettuce, raw, Lettuce, Boston, raw, Mixed salad greens, raw, Cucumber, raw, Tomatoes, raw, Mushrooms, cooked, from fresh, made with oil, Soybean curd, deep fried, Broccoli, cooked, from fresh, fat not added in cooking, Corn, yellow, cooked, from frozen, fat not added in cooking	['oil', 'cilantro', 'salt', 'pepper', 'steak', 'juice', 'onion', 'clove', 'soy_sauce']	{'soybean', 'mushroom', 'tomato', 'cream', 'oil', 'corn', 'cucumber', 'green', 'salad', 'potato', 'lettuce', 'broccoli'}	{'salt', 'oil', 'onion', 'pepper', 'juice', 'clove', 'cilantro', 'steak', 'soysauce'}	0.0952381
7dd6e59c4099a18afc54686a939f.jpeg	Tea, hot, leaf, black, Coffee creamer, liquid, flavored	['water', 'tea', 'sugar', 'milk']	{'tea', 'coffee'}	{'sugar', 'tea', 'milk'}	0.4
5fb22d9645b39617fce4878afc60.jpeg	Chicken or turkey soup with dumplings, home recipe, canned or ready-to-serve, onions, raw, soup, chicken broth or bouillon, dry, wheat flour, white, all-purpose, unenriched, milk, fluid, 1% fat, without added vitamin a and vitamin d, chicken, broiler or fryers, breast, skinless, boneless, meat only, raw, peas, green, frozen, unprepared, broccoli, raw, cheese, parmesan, hard, shortening, vegetable…	['carrot', 'onion', 'pepper', 'chicken', 'celery', 'broth', 'parsley']	{'shortening', 'vegetable', 'wheat', 'meat', 'chicken', 'broccoli', 'cheese', 'milk', 'turkey', 'flour', 'pea', 'onion', 'broth', 'soup', 'fryer', 'parmesan', 'salt', 'sugar', 'dumpling', 'agent', 'green'}	{'parsley', 'onion', 'broth', 'celery', 'pepper', 'carrot', 'chicken'}	0.214286
66eae0e94a62802d69111e4bb727.jpeg	Multigrain chips (Sun Chips)	['sugar', 'flour', 'butter', 'salt', 'egg', 'baking_powder', 'baking_soda', 'cinnamon']	{'chip'}	{'salt', 'bakingsoda', 'sugar', 'cinnamon', 'butter', 'bakingpowder', 'egg', 'flour'}	0
ed3737e643df94a5ddb09ddfc0ae.jpeg	Coffee, espresso, Cream, half and half, Water, tap, Sugar, white, granulated or lump	['milk', 'cream', 'coffee', 'sugar']	{'sugar', 'cream', 'espresso', 'coffee'}	{'sugar', 'cream', 'coffee', 'milk'}	0.75
a27ffcd947d39630fdc946ec93a6.jpeg	Coffee, brewed, Milk, reduced fat (2%)	['water', 'sugar', 'tea']	{'milk', 'coffee'}	{'sugar', 'tea'}	0
be910aed431584cc1454e866b61f.jpeg	Pork roast, shoulder, cooked, lean and fat eaten, Sugar, brown, Salt, table, Garlic, cooked, Soy sauce, Pineapple juice, 100%, Flour, rice, white, Garlic, cooked, Rice, white, cooked, fat not added in cooking, Egg, whole, fried with oil	['pepper', 'oil', 'salt', 'egg', 'onion', 'vinegar']	{'salt', 'soy', 'garlic', 'roast', 'pineapple', 'sugar', 'oil', 'rice', 'juice', 'pork', 'egg', 'flour'}	{'salt', 'oil', 'onion', 'pepper', 'egg', 'vinegar'}	0.333333
18dfa0f845a8a5199ef6652a8daf.jpeg	Mixed salad greens, raw, Cheese, cottage, NFS, Pepper, sweet, green, raw, Tomatoes, raw, Cucumber, raw, Onions, mature, raw, Italian dressing, light	['pepper', 'onion', 'tomato', 'cucumber', 'oil', 'salt', 'mayonnaise', 'juice']	{'tomato', 'cheese', 'cottage', 'onion', 'cucumber', 'pepper', 'salad', 'green'}	{'salt', 'tomato', 'oil', 'onion', 'cucumber', 'pepper', 'juice', 'mayonnaise'}	0.5
db96b80e4d9b90da93b84f39214f.jpeg	Pancakes, whole grain	['sugar', 'flour', 'egg', 'salt', 'baking_powder', 'butter', 'cinnamon', 'baking_soda']	{'salt', 'sugar', 'egg', 'milk', 'flour'}	{'salt', 'bakingsoda', 'sugar', 'cinnamon', 'butter', 'bakingpowder', 'egg', 'flour'}	0.615385
a954a05b4254ad187ac272d14be1.jpeg	Apple, raw	['sugar', 'apple', 'juice']	{'apple'}	{'sugar', 'apple', 'juice'}	0.5
255d0d474f96bf702768fae066a6.jpeg	Rice, white, cooked, fat not added in cooking, Spinach, cooked, from fresh, made with oil, Pork bacon, smoked or cured, cooked	['rice', 'oil', 'pepper', 'salt', 'chicken']	{'oil', 'rice', 'spinach', 'bacon', 'pork'}	{'salt', 'oil', 'pepper', 'rice', 'chicken'}	0.4
83279f664050934913af5a951a62.jpeg	Tea, hot, leaf, black	['water', 'sugar', 'coffee', 'chocolate']	{'tea'}	{'sugar', 'chocolate', 'coffee'}	0
fc5e22ca444291adba89af415406.jpeg	Chocolate, sweet or dark	['water', 'sugar']	{'chocolate'}	{'sugar'}	0
aac885854141abf5c3500415375c.jpeg	Bagel, Cheese, cream, light or lite	['cheese', 'potato', 'pepper', 'butter', 'salt', 'egg']	{'salt', 'garlic', 'sugar', 'flour', 'oil', 'onion', 'cornmeal', 'sesame', 'yeast'}	{'salt', 'cheese', 'butter', 'pepper', 'egg', 'potato'}	0.133333
980864224143be648308c8dd0db2.jpeg	Jicama, raw	['salt', 'flour', 'water', 'egg']	{'jicama'}	{'salt', 'egg', 'flour'}	0
3db00c144f1eb2bab9f32ea4889e.jpeg	Egg, whole, fried with butter, Bread, whole wheat, toasted, Butter, stick, salted	['cheese', 'bread', 'butter', 'egg']	{'stick', 'bread', 'wheat', 'butter', 'egg'}	{'cheese', 'bread', 'butter', 'egg'}	0.666667
c57ea63c4ab29d30a522b02c2534.jpeg	Cereal (Quaker Cap'n Crunch's Crunchberries), Milk, reduced fat (2%)	['butter', 'cereal', 'marshmallow', 'sugar']	{'crunch', 'cereal', 'milk', 'crunchberries'}	{'marshmallow', 'cereal', 'butter', 'sugar'}	0.25
9ca184f941359174e277d7064196.jpeg	Tea, hot, chai, with milk	['sugar', 'water']	{'tea', 'milk'}	{'sugar'}	0
e22d917e47bbb55bc99d692c1d92.jpeg	Coffee, brewed	['water', 'sugar', 'tea']	{'coffee'}	{'sugar', 'tea'}	0
2ac7aec04b8bb36fd6371a957b78.jpeg	Burrito with chicken, beans, rice, and sour cream	['salt', 'flour', 'water', 'onion', 'pepper']	{'cream', 'bean', 'rice', 'burrito', 'chicken'}	{'salt', 'onion', 'flour', 'pepper'}	0
93275248490095adb9d76917ddda.jpeg	Rice, white, cooked, fat added in cooking, made with oil, Mushrooms, cooked, from fresh, fat not added in cooking, Corn, yellow, cooked, from frozen, fat not added in cooking, Garlic, cooked, Egg, whole, fried with oil, Salsa, red, commercially-prepared	['egg', 'oil', 'rice', 'pepper', 'soy_sauce', 'salt', 'onion', 'clove']	{'garlic', 'salsa', 'oil', 'corn', 'rice', 'egg', 'mushroom'}	{'salt', 'oil', 'onion', 'pepper', 'rice', 'clove', 'egg', 'soysauce'}	0.4
70ff5d5c4b04bb53e5809d841915.jpeg	Yogurt, Greek, nonfat milk, plain, Raspberries, raw, NS as to color, Jam, preserve, all flavors	['sugar', 'raspberries', 'water', 'gelatin', 'cream']	{'yogurt', 'raspberry', 'flavor', 'milk'}	{'sugar', 'cream', 'raspberry', 'gelatin'}	0.25
e6cf05a2462684f02559da7a8fe1.jpeg	Peanut butter, Milk, reduced fat (2%), Banana, raw, Sugar, white, granulated or lump	['milk', 'cream', 'coffee', 'sugar', 'ice', 'water']	{'peanut', 'sugar', 'butter', 'banana', 'milk'}	{'sugar', 'cream', 'ice', 'milk', 'coffee'}	0.4
87302e4245f29f71854bb34b2395.jpeg	Tea, hot, chai, with milk	['sugar', 'butter', 'water']	{'tea', 'milk'}	{'sugar', 'butter'}	0
c0f9e8c04335acf797d35adfe8fb.jpeg	Waffle, plain, Cheese, cream, Strawberries, raw	['sugar', 'strawberries', 'cream', 'butter', 'water', 'egg', 'flour', 'salt', 'milk', 'extract']	{'cheese', 'cream', 'waffle', 'strawberry'}	{'salt', 'extract', 'sugar', 'cream', 'butter', 'egg', 'milk', 'flour', 'strawberry'}	0.307692
c94e71c24170906dfbb5cd704a09.jpeg	Beef with vegetables including carrots, broccoli, and/or dark-green leafy; no potatoes, tomato-based sauce, Rice, white, cooked, fat not added in cooking	['oil', 'salt', 'water', 'onion', 'pepper']	{'tomato', 'vegetable', 'beef', 'rice', 'carrot', 'potato', 'green', 'broccoli'}	{'salt', 'oil', 'onion', 'pepper'}	0
8fe5321c40048b1a87d0fb41aa16.jpeg	Egg omelet or scrambled egg, with vegetables other than dark green and/or tomatoes, fat added in cooking, Egg white, omelet, scrambled, or fried, with vegetables, fat added in cooking, Kale, cooked, from fresh, made with oil, Spinach, cooked, from fresh, made with oil, Peppers, green, cooked, made with oil	['cheese', 'spinach', 'pepper', 'onion', 'chicken', 'oil']	{'tomato', 'vegetable', 'oil', 'kale', 'pepper', 'spinach', 'egg', 'omelet', 'green'}	{'cheese', 'oil', 'onion', 'pepper', 'spinach', 'chicken'}	0.4
85e94bb344cbae03d2f674ce89c3.jpeg	Cabbage, red, raw, Spinach, raw, Carrots, raw, Onions, mature, raw, Apple, raw, Walnuts, Italian dressing, made with vinegar and oil	['onion', 'cilantro', 'pepper', 'oil', 'salt', 'vinegar']	{'oil', 'onion', 'spinach', 'apple', 'carrot', 'vinegar', 'cabbage', 'walnut'}	{'salt', 'oil', 'onion', 'pepper', 'cilantro', 'vinegar'}	0.428571
b99cac134978ae0d8ea542149cb7.jpeg	Mixed salad greens, raw, Tomatoes, raw, Cucumber, raw, Chickpeas, canned, drained, fat not added in cooking	['avocado', 'oil', 'cucumber', 'vinegar', 'soy_sauce', 'juice']	{'chickpea', 'tomato', 'cucumber', 'salad', 'green'}	{'oil', 'cucumber', 'juice', 'vinegar', 'soysauce', 'avocado'}	0.181818
14f6b3614dfabb1e15d623d4f8d4.jpeg	Bread, whole wheat, Mayonnaise, regular, Mustard, Turkey, prepackaged or deli, luncheon meat, Onions, mature, raw, Cheese, Provolone, Snowpeas, raw, Milk chocolate candy, plain	['sugar', 'butter', 'egg', 'flour']	{'snowpeas', 'bread', 'cheese', 'wheat', 'onion', 'candy', 'mustard', 'provolone', 'chocolate', 'mayonnaise', 'meat', 'milk', 'turkey'}	{'sugar', 'butter', 'egg', 'flour'}	0
d223e79e4f4aa21d9776c0732860.jpeg	Egg, whole, fried without fat, Bread, Italian, Grecian, Armenian, Margarine like spread, reduced calorie, about 20% fat, tub, salted	['egg', 'bread', 'sugar', 'milk', 'cinnamon', 'butter']	{'bread', 'margarine', 'egg'}	{'bread', 'cinnamon', 'sugar', 'butter', 'egg', 'milk'}	0.444444
bbb0330d401b8a0636cd9525a8e4.jpeg	Topping, marshmallow, Cheese, cream	['salt', 'mayonnaise', 'pepper', 'onion', 'garlic']	{'marshmallow', 'cream', 'cheese'}	{'salt', 'garlic', 'onion', 'pepper', 'mayonnaise'}	0
45ad9557468ab44e95e9fe0fb285.jpeg	Multigrain chips (Sun Chips)	['butter', 'sugar', 'chips', 'extract', 'flour', 'salt']	{'chip'}	{'extract', 'salt', 'sugar', 'butter', 'chip', 'flour'}	0.285714
14a21b6444369646b98da0b0374d.jpeg	Chicken or turkey with teriyaki, Rice, white, cooked, fat not added in cooking, Carrots, cooked, from fresh, fat not added in cooking, Peppers, red, cooked, fat not added in cooking, Cabbage, green, cooked, fat not added in cooking, Celery, cooked, fat not added in cooking, Water, tap	['soy_sauce', 'sugar', 'chicken', 'ginger', 'oil', 'pepper', 'onion', 'clove', 'rice', 'vinegar']	{'teriyaki', 'celery', 'rice', 'pepper', 'green', 'carrot', 'turkey', 'chicken', 'cabbage'}	{'sugar', 'oil', 'onion', 'pepper', 'rice', 'clove', 'ginger', 'vinegar', 'chicken', 'soysauce'}	0.315789
8a69c82042c8905cd7319e44c55e.jpeg	Tea, hot, leaf, black, decaffeinated	['vermouth', 'gin', 'lemon']	{'tea'}	{'lemon', 'vermouth', 'gin'}	0
7be28c23447e9a1e1645ef07626b.jpeg	Corn, yellow, cooked, from fresh, made with butter	['egg', 'corn', 'pepper', 'butter', 'salt', 'flour']	{'corn', 'butter'}	{'salt', 'corn', 'butter', 'pepper', 'egg', 'flour'}	0.5
8ee83c894afda69d17bc4418865f.jpeg	Coffee, brewed	['water']	{'coffee'}	set()	0
8577c0984dbf8416b91b548b47b4.jpeg	Taquito or flauta with chicken, Avocado, raw	['oil', 'cheese', 'butter', 'salt', 'egg', 'flour', 'pepper']	{'chicken', 'taquito', 'flauta', 'avocado'}	{'salt', 'cheese', 'oil', 'butter', 'pepper', 'egg', 'flour'}	0
39c1019e43a69e8db5b2289230ad.jpeg	Cucumber, raw, Apple, raw, Carrots, raw	['carrot', 'zucchini', 'cheese', 'onion', 'cucumber']	{'apple', 'cucumber', 'carrot'}	{'zucchini', 'cheese', 'onion', 'cucumber', 'carrot'}	0.5
aec094e0458ea8e4ec110e45b886.jpeg	Nutritional powder mix, protein, NFS, Water, tap	['water', 'sugar', 'gelatin']	set()	{'sugar', 'gelatin'}	0
1b087dd74b988ef13e4d6cf2c3f9.jpeg	Grapes, raw, NS as to type	['water', 'gelatin', 'sugar']	{'grape'}	{'sugar', 'gelatin'}	0
7de39d7249bfbe9d35cd4d8b6a1e.jpeg	Milk, whole	['water', 'ice', 'sugar']	{'milk'}	{'sugar', 'ice'}	0
db7ee1684adb9a2e82bf8e8045e7.jpeg	Broccoli, cooked, from frozen, fat not added in cooking, Ravioli, meat-filled, no sauce, Spaghetti sauce, fat free	['salt', 'tomato', 'pepper', 'oil', 'onion', 'cheese', 'egg', 'clove']	{'ravioli', 'meat', 'spaghetti', 'broccoli'}	{'salt', 'tomato', 'cheese', 'oil', 'onion', 'pepper', 'clove', 'egg'}	0
faad4e134c1fab410e8e2c70e474.jpeg	Tea, hot, leaf, black, Milk, low fat (1%)	['milk', 'cinnamon', 'butter']	{'tea', 'milk'}	{'cinnamon', 'butter', 'milk'}	0.4
c0e889b14f4499fd5f2e884a21ad.jpeg	Soybean curd, Soy sauce	['sugar', 'water', 'soy_sauce']	{'soybean', 'soy'}	{'sugar', 'soysauce'}	0
d39b6e7f4061ab48819026e19b16.jpeg	Cookie, butter or sugar, Chocolate, sweet or dark	['sugar', 'egg', 'butter', 'salt', 'flour', 'cream', 'milk', 'extract']	{'salt', 'vanilla', 'sugar', 'oil', 'butter', 'chocolate', 'cocoa', 'egg', 'milk', 'molasses', 'flour'}	{'salt', 'extract', 'sugar', 'cream', 'butter', 'egg', 'milk', 'flour'}	0.631579
0179330140939306611d3628bcc0.jpeg	Cake or cupcake, white, with icing or filling, apples, raw, with skin, sugars, granulated, water, bottled, generic, butter, without salt, spices, cinnamon, ground, spices, nutmeg, ground, spices, cloves, ground, wheat flour, white, all-purpose, unenriched, leavening agents, baking soda	['sugar', 'butter', 'cream', 'egg']	{'salt', 'nutmeg', 'icing', 'cake', 'sugar', 'cinnamon', 'wheat', 'butter', 'flour', 'soda', 'clove', 'apple', 'agent', 'cupcake', 'spice'}	{'sugar', 'cream', 'butter', 'egg'}	0.210526
bdf92fad4178a75892839ed985a6.jpeg	Egg omelet or scrambled egg, made with butter	['egg', 'cheese', 'butter', 'pepper', 'milk', 'salt', 'flour']	{'butter', 'egg', 'omelet'}	{'salt', 'cheese', 'butter', 'pepper', 'egg', 'milk', 'flour'}	0.4
9e72ed584ee19f55066f2d71fe04.jpeg	Beef stroganoff, Carrots, raw, Rice, white, cooked, fat not added in cooking, Roll, white, soft	['pepper', 'onion', 'salt', 'butter', 'oil']	{'roll', 'beef', 'rice', 'stroganoff', 'carrot'}	{'salt', 'oil', 'onion', 'butter', 'pepper'}	0
325be6ae460196d3325745c453ce.jpeg	Chicken thigh, grilled with sauce, skin not eaten, Tomato catsup, Peppers, green, cooked, made with oil, Onions, cooked, from fresh, made with oil, Cucumber, raw, Carrots, raw, Celery, raw	['pepper', 'oil', 'salt', 'clove', 'onion', 'vinegar']	{'catsup', 'tomato', 'oil', 'onion', 'cucumber', 'celery', 'pepper', 'carrot', 'chicken', 'green'}	{'salt', 'oil', 'onion', 'pepper', 'clove', 'vinegar'}	0.375
4a4a77ef4b928ed82ef3554ec991.jpeg	Pasta with tomato-based sauce, home recipe, Mushrooms, cooked, from fresh, fat not added in cooking, Butter, stick, unsalted, Onions, cooked, from fresh, fat not added in cooking, Garlic, cooked, Oats, raw, Cheese, Parmesan, dry grated, Bread crumbs, plain, Egg, whole, boiled or poached, Cheese, Ricotta	['cheese', 'tomato', 'pepper', 'spaghetti', 'clove', 'onion', 'salt', 'basil', 'oil', 'egg']	{'garlic', 'stick', 'tomato', 'cheese', 'bread', 'crumb', 'butter', 'onion', 'ricotta', 'egg', 'mushroom', 'parmesan', 'pasta', 'oat'}	{'salt', 'tomato', 'cheese', 'oil', 'onion', 'pepper', 'clove', 'egg', 'spaghetti', 'basil'}	0.333333
618c157b437bb2174856f4cdc187.jpeg	Cereal, granola, Almond milk, sweetened	['oats', 'salt', 'milk', 'cinnamon', 'almonds', 'water', 'raisins', 'sugar']	{'milk', 'cereal', 'almond', 'granola'}	{'salt', 'cinnamon', 'sugar', 'raisin', 'milk', 'almond', 'oat'}	0.363636
91c26d904f419f2c89e4fa83aead.jpeg	Chicken or turkey, rice, and vegetables including carrots, broccoli, and/or dark-green leafy; no sauce	['chicken', 'pepper', 'rice', 'carrot', 'onion', 'salt']	{'vegetable', 'rice', 'carrot', 'turkey', 'chicken', 'green', 'broccoli'}	{'salt', 'onion', 'rice', 'pepper', 'carrot', 'chicken'}	0.461538
77e7767c40fe957ea4a2d5af0b29.jpeg	Crackers, crispbread	['sugar', 'butter', 'oats', 'cereal', 'seeds', 'flour', 'extract', 'egg', 'baking_powder']	{'cracker'}	{'extract', 'sugar', 'cereal', 'butter', 'bakingpowder', 'egg', 'seed', 'flour', 'oat'}	0
6bf245e648fdbb70d9732f92071d.jpeg	Lettuce, raw, Chicken or turkey broth, bouillon, or consomme, Pork chop, NS as to cooking method, lean and fat eaten, Sweet potato, boiled, fat not added in cooking, Onions, young green, raw	['salt', 'flour', 'oil', 'sake', 'water']	{'consomme', 'potato', 'onion', 'broth', 'pork', 'chicken', 'turkey', 'lettuce', 'green'}	{'salt', 'oil', 'sake', 'flour'}	0
8f64c91f47cfbaad47402bda700a.jpeg	Mushrooms, from fresh, creamed, Salmon, baked or broiled, made with oil	['cheese', 'butter', 'pepper', 'oil']	{'oil', 'mushroom', 'salmon'}	{'cheese', 'oil', 'butter', 'pepper'}	0.285714
2bfaec23413b97d69a0d2b0da555.jpeg	Macaroni or noodles with cheese, made from packaged mix	['salt', 'cauliflower', 'pepper', 'milk', 'oil']	{'cheese', 'macaroni', 'noodle'}	{'salt', 'oil', 'pepper', 'milk', 'cauliflower'}	0
7073d3974617b03f9155ed4fe0af.jpeg	Kiwi fruit, raw	['sugar', 'egg', 'salt', 'flour', 'water']	{'kiwi'}	{'sugar', 'salt', 'egg', 'flour'}	0
d123efce425382fd0fa5bf5c4607.jpeg	Coffee, brewed	['water', 'sugar', 'coffee']	{'coffee'}	{'sugar', 'coffee'}	0.666667
b7e517be4de2aa4afedf45b9bcdb.jpeg	Pizza, cheese, with vegetables, from frozen, thin crust	['cheese', 'tortilla', 'onion', 'pepper', 'salsa', 'chili', 'tomato']	{'cheese', 'vegetable', 'pizza'}	{'salsa', 'tomato', 'tortilla', 'cheese', 'onion', 'pepper', 'chili'}	0.2
5145ed0c46dd85dada9d75be8e01.jpeg	Strawberries, raw, Milk, whole, Banana, raw, Strawberries, frozen, unsweetened, Blueberries, frozen, unsweetened, Cereal, granola	['sugar', 'flour', 'butter', 'cinnamon', 'oats', 'salt', 'apple', 'juice']	{'blueberry', 'cereal', 'banana', 'milk', 'granola', 'strawberry'}	{'salt', 'sugar', 'cinnamon', 'butter', 'juice', 'apple', 'flour', 'oat'}	0
49d564f245708e398fbac5dc7062.jpeg	Pasta, cooked, Spinach, cooked, from frozen, fat not added in cooking, Olive oil, Onions, cooked, from fresh, fat not added in cooking, Carrots, cooked, from fresh, fat not added in cooking, Mushrooms, cooked, from fresh, fat not added in cooking, Wine, table, white, Garlic, cooked, Tomato paste, Tomatoes, canned, low sodium, Chicken or turkey broth, bouillon, or consomme, Lentils, dry, cooked, f…	['onion', 'carrot', 'tomato', 'pepper', 'oil', 'beef', 'clove', 'broth', 'salt', 'thyme', 'celery']	{'wine', 'garlic', 'consomme', 'tomato', 'oil', 'lentil', 'onion', 'broth', 'olive', 'spinach', 'carrot', 'chicken', 'turkey', 'mushroom', 'pasta'}	{'salt', 'tomato', 'oil', 'onion', 'broth', 'beef', 'pepper', 'celery', 'clove', 'carrot', 'thyme'}	0.384615
62d61be249ec805df361098a9242.jpeg	Egg, whole, fried with butter, Muffin, English, Salsa, red, commercially-prepared	['cheese', 'tomato', 'pizza_sauce']	{'butter', 'salsa', 'egg', 'muffin'}	{'cheese', 'pizzasauce', 'tomato'}	0
9dff631f437b941780f10a132325.jpeg	Onions, cooked, from fresh, fat not added in cooking, Olive oil, Garlic, cooked, Potato, boiled, from fresh, peel not eaten, fat not added in cooking, Thyme, dried, Vegetable broth, bouillon, Coconut milk, used in cooking, Pepper, black, Salt, table, Cheese, NFS, Yogurt, NS as to type of milk or flavor, Parsley, raw	['onion', 'pepper', 'butter', 'cream', 'oil', 'salt', 'clove', 'stock', 'carrot', 'broth']	{'salt', 'coconut', 'yogurt', 'garlic', 'parsley', 'vegetable', 'oil', 'cheese', 'onion', 'broth', 'pepper', 'olive', 'milk', 'potato', 'thyme'}	{'salt', 'oil', 'cream', 'onion', 'butter', 'stock', 'broth', 'pepper', 'clove', 'carrot'}	0.4
fc4bb8b54619b76e9b2b6760e655.jpeg	Croissant	['salt', 'flour', 'oil', 'egg', 'chicken', 'pepper']	{'salt', 'sugar', 'oil', 'yeast', 'milk', 'flour'}	{'salt', 'oil', 'pepper', 'egg', 'chicken', 'flour'}	0.5
3ca05e664962982f3c5d43c2dd42.jpeg	Coffee, brewed, Milk, whole, Sugar, white, and water syrup	['cream', 'coffee', 'milk', 'sugar']	{'milk', 'syrup', 'sugar', 'coffee'}	{'milk', 'cream', 'sugar', 'coffee'}	0.75
994c14c04ec1ac367add9774f011.jpeg	Tortilla chips, plain, Pinto, calico, or red Mexican beans, dry, cooked, fat not added in cooking, Onions, mature, raw, Cheese, Cheddar, Sour cream, Salsa, red, commercially-prepared	['cheese', 'egg', 'onion', 'cream', 'bacon', 'pepper']	{'salsa', 'tortilla', 'cheese', 'cream', 'cheddar', 'onion', 'bean', 'pinto', 'chip'}	{'cheese', 'cream', 'onion', 'pepper', 'egg', 'bacon'}	0.4
4c4baf0b430fa74121e8b95399b7.jpeg	Strawberries, raw	['sugar', 'strawberries', 'cream', 'egg', 'milk', 'water']	{'strawberry'}	{'sugar', 'cream', 'egg', 'milk', 'strawberry'}	0.333333
37a3b1374ba6ac7c3f32be414bf5.jpeg	Bread, whole wheat, toasted, Peanut butter, Honey	['sugar', 'flour', 'egg', 'salt', 'baking_powder', 'butter', 'cinnamon']	{'peanut', 'bread', 'wheat', 'butter', 'honey'}	{'salt', 'sugar', 'cinnamon', 'butter', 'bakingpowder', 'egg', 'flour'}	0.166667
e538850342a5bae9c655a6d2570b.jpeg	Ice cream, regular, flavors other than chocolate	['sugar', 'egg', 'cream', 'milk', 'extract', 'cocoa', 'salt', 'vanilla']	{'cream', 'ice', 'flavor', 'chocolate'}	{'extract', 'salt', 'vanilla', 'sugar', 'cream', 'cocoa', 'egg', 'milk'}	0.166667
cecd94e2465c8f349a93d90d7ab5.jpeg	Pretzels, soft, from frozen, salted, Mustard	['oil', 'pepper', 'chicken', 'salt', 'flour', 'cheese', 'egg']	{'salt', 'butter', 'yeast', 'flour'}	{'salt', 'cheese', 'oil', 'pepper', 'egg', 'chicken', 'flour'}	0.363636
0b27fe5848e986390a63595ab745.jpeg	Pizza with meat and vegetables, from frozen, medium crust	['cheese', 'onion', 'pepper', 'oil', 'egg', 'salt', 'milk', 'clove']	{'vegetable', 'pizza', 'meat'}	{'salt', 'cheese', 'oil', 'onion', 'pepper', 'clove', 'egg', 'milk'}	0
382346c8425ebe614f3ffa2a6478.jpeg	Pomegranate, raw	['sugar', 'salt', 'milk', 'extract']	{'pomegranate'}	{'sugar', 'extract', 'salt', 'milk'}	0
e418d79c41c282390a8908639716.jpeg	Pasta, cooked, Tomatoes, raw, Cheese, Feta, Romaine lettuce, raw, Mayonnaise, reduced fat, with olive oil, Avocado, raw	['pepper', 'oil', 'pasta', 'cheese', 'tomato', 'clove', 'basil', 'salt', 'onion']	{'tomato', 'cheese', 'oil', 'olive', 'mayonnaise', 'romaine', 'lettuce', 'pasta', 'avocado'}	{'salt', 'tomato', 'cheese', 'oil', 'onion', 'pepper', 'clove', 'pasta', 'basil'}	0.444444
c90aafbd4554a907e9b9e2f76a32.jpeg	Beef stew with potatoes and vegetables including carrots, broccoli, and/or dark-green leafy; gravy, Peas, green, cooked, from frozen, fat not added in cooking, Sweet potato, baked, peel not eaten, made with oil, Squash, summer, yellow or green, cooked, from fresh, made with oil	['onion', 'pepper', 'oil', 'potato', 'carrot', 'soy_sauce', 'clove']	{'pea', 'gravy', 'vegetable', 'oil', 'squash', 'beef', 'stew', 'carrot', 'potato', 'green', 'broccoli'}	{'oil', 'onion', 'pepper', 'clove', 'carrot', 'potato', 'soysauce'}	0.333333
536dd4284ba6821f07f4be72142d.jpeg	Carrots, raw, Hummus, flavored, Tortilla chips, plain, Cheese, Mozzarella, part skim	['pepper', 'salt', 'mayonnaise', 'cheese']	{'hummus', 'tortilla', 'cheese', 'mozzarella', 'carrot', 'chip'}	{'salt', 'mayonnaise', 'cheese', 'pepper'}	0.2
a590f6e3443098f0460a7fce02af.jpeg	Coffee, brewed, Almond milk, unsweetened	['sugar', 'water', 'coffee']	{'milk', 'almond', 'coffee'}	{'sugar', 'coffee'}	0.4
206ebcff4a468b53ce41c849f7bc.jpeg	Blueberries, raw, Cereal (Kellogg's All-Bran Complete Wheat Flakes), Almond milk, unsweetened	['blueberries', 'sugar', 'milk', 'cheese', 'butter', 'extract', 'vanilla']	{'blueberry', 'cereal', 'wheat', 'kellogg', 'flake', 'milk', 'almond'}	{'extract', 'blueberry', 'vanilla', 'sugar', 'cheese', 'butter', 'milk'}	0.285714
2a6f9cf4463ca064c4edfa02e370.jpeg	Taco or tostada salad, meatless	['pepper', 'onion', 'salt', 'oil', 'chicken', 'cheese']	{'cheese', 'tomato', 'bean', 'flour'}	{'salt', 'cheese', 'oil', 'onion', 'pepper', 'chicken'}	0.2
8f670dba47c8b8c308fac595c5db.jpeg	Hot chocolate / Cocoa, made with dry mix and water	['oil', 'pepper', 'butter', 'cream', 'milk']	{'chocolate', 'cocoa'}	{'oil', 'cream', 'butter', 'pepper', 'milk'}	0
d411f6c14a7292dc185cd7635196.jpeg	Beef sloppy joe, no bun, Roll, white, hamburger bun, Egg, whole, boiled or poached, Baked beans, vegetarian, Potato chips, plain	['pepper', 'salt', 'clove', 'onion', 'sugar']	{'roll', 'hamburger', 'beef', 'bean', 'bun', 'egg', 'chip', 'potato'}	{'salt', 'sugar', 'onion', 'pepper', 'clove'}	0
6ba25b5f4dbbbb23c25fae316973.jpeg	Crackers, cheese, wheat flour, white, all-purpose, unenriched, salt, table, spices, pepper, red or cayenne, cheese, cheddar, butter, without salt, cereals, oats, regular and quick, unenriched, cooked with water (includes boiling and microwaving), without salt	['sugar', 'flour', 'egg', 'salt', 'butter']	{'salt', 'cayenne', 'cheese', 'cereal', 'wheat', 'cheddar', 'butter', 'pepper', 'oat', 'cracker', 'flour', 'spice'}	{'salt', 'sugar', 'butter', 'egg', 'flour'}	0.352941
4086410741db9ff301cc3119dfd0.jpeg	Tea, hot, leaf, green	['sugar', 'coffee']	{'tea', 'green'}	{'sugar', 'coffee'}	0
903c535b41f5af4fdc71644b1f4d.jpeg	Egg, whole, fried with butter, Bread, sour dough, Salsa, red, commercially-prepared	['cheese', 'bread', 'salt']	{'salsa', 'bread', 'dough', 'butter', 'egg'}	{'cheese', 'salt', 'bread'}	0.25
d088a2dc4b11b3b8b125fbcca2f1.jpeg	Roll, sweet, cinnamon bun, frosted, butter, without salt, sugars, granulated, spices, cinnamon, ground	['sugar', 'butter', 'cinnamon', 'flour', 'salt', 'milk', 'water', 'egg', 'yeast']	{'salt', 'roll', 'cinnamon', 'sugar', 'butter', 'bun', 'spice'}	{'salt', 'sugar', 'cinnamon', 'butter', 'yeast', 'egg', 'milk', 'flour'}	0.533333
d57cd1224eae9b962c004db2b184.jpeg	Almond milk, unsweetened, Cereal (Post Honey Bunches of Oats with Almonds)	['sugar', 'cereal', 'cinnamon', 'oats', 'salt', 'almonds']	{'bunch', 'cereal', 'milk', 'honey', 'almond', 'oat'}	{'salt', 'sugar', 'cereal', 'cinnamon', 'almond', 'oat'}	0.5
cc5d08e240758f38c27b432ce56f.jpeg	Coffee, brewed	['sugar', 'water', 'cinnamon']	{'coffee'}	{'sugar', 'cinnamon'}	0
jrwoee576ecu7ve5cdf6nxqvy7hd.jpeg	Oatmeal, regular or quick, made with water, fat not added in cooking	['salt', 'oats', 'pepper', 'milk', 'sugar', 'butter']	{'oatmeal'}	{'salt', 'sugar', 'butter', 'pepper', 'milk', 'oat'}	0
b1400e184595b04d21856610d385.jpeg	Milk chocolate candy, plain	['water', 'chips']	{'candy', 'chocolate', 'milk'}	{'chip'}	0
216d059748058afef4ab978219c4.jpeg	Cereal (General Mills Cheerios Honey Nut), peanut butter, smooth style, without salt, honey, water, bottled, generic	['milk', 'salt', 'macaroni']	{'salt', 'peanut', 'mill', 'cereal', 'butter', 'honey', 'cheerio'}	{'salt', 'macaroni', 'milk'}	0.2
2207b7ef49989b7beb2e58272e7e.jpeg	Pasta with tomato-based sauce, and added vegetables, home recipe, Red kidney beans, dry, cooked, fat not added in cooking, Cilantro, raw, Asparagus, cooked, from fresh, made with oil	['oil', 'pepper', 'onion', 'clove', 'soy_sauce', 'mushroom']	{'tomato', 'vegetable', 'oil', 'bean', 'cilantro', 'asparagus', 'pasta'}	{'oil', 'onion', 'pepper', 'clove', 'mushroom', 'soysauce'}	0.153846
8a234e284262a4c70d5a0c37c3ec.jpeg	Egg omelet or scrambled egg, with cheese, made with cooking spray, Bagel, Cheese, cream	['egg', 'sugar', 'butter', 'cheese', 'milk', 'cream']	{'cheese', 'cream', 'bagel', 'egg', 'omelet'}	{'sugar', 'cheese', 'cream', 'butter', 'egg', 'milk'}	0.545455
2dbb6269496fae1cbdfce7964e8e.jpeg	Soup, mostly noodles, Egg, whole, boiled or poached, Edamame, cooked	['rice', 'soy_sauce', 'oil', 'egg', 'onion', 'water', 'peas', 'ginger', 'sugar', 'scallion']	{'noodle', 'egg', 'soup'}	{'pea', 'sugar', 'oil', 'onion', 'rice', 'scallion', 'egg', 'ginger', 'soysauce'}	0.166667
c423c9eb465e8d0ea5a0ca19057e.jpeg	Chocolate milk, ready to drink, low fat	['water', 'milk', 'sugar', 'vanilla']	{'chocolate', 'milk'}	{'sugar', 'vanilla', 'milk'}	0.4
e8fe024a40f994436cb3330fd683.jpeg	Banana, raw	['banana', 'milk', 'sugar']	{'banana'}	{'sugar', 'banana', 'milk'}	0.5
050559814073827d93c3202ddf23.jpeg	Yogurt, Greek, low fat milk, flavors other than fruit, Cereal, granola	['oats', 'milk', 'cinnamon', 'coconut', 'seeds', 'quinoa', 'water']	{'yogurt', 'cereal', 'milk', 'flavor', 'granola'}	{'coconut', 'cinnamon', 'quinoa', 'milk', 'seed', 'oat'}	0.181818
b7e2e82d4608b204e61a98e467d0.jpeg	Coffee, brewed, Coffee creamer, liquid, flavored	['sugar', 'coffee', 'syrup']	{'coffee'}	{'sugar', 'syrup', 'coffee'}	0.5
2c8b58f14ea7b29c5024ead57a03.jpeg	Coffee, Latte	['milk', 'sugar', 'coffee', 'cinnamon', 'vanilla']	{'latte', 'coffee'}	{'vanilla', 'sugar', 'cinnamon', 'milk', 'coffee'}	0.285714
ce50d9114efb809a1cfde6487ca0.jpeg	Bread, whole wheat, made from home recipe or purchased at bakery, Avocado, raw, Tomatoes, raw, Corn, raw, Olives, black, Cheese, goat, Olive oil	['avocado', 'cheese', 'corn', 'pepper', 'lettuce', 'tomato', 'oil']	{'tomato', 'bread', 'cheese', 'corn', 'wheat', 'oil', 'olive', 'avocado'}	{'tomato', 'cheese', 'oil', 'corn', 'pepper', 'lettuce', 'avocado'}	0.666667
47dedf1248d6803853c265aa3705.jpeg	Ravioli, meat-filled, with tomato sauce or meat sauce, Broccoli, cooked, from fresh, made with oil, Onions, cooked, from fresh, made with oil, Turkey or chicken sausage	['pepper', 'broccoli', 'chicken', 'salt', 'oil', 'butter', 'clove']	{'ravioli', 'tomato', 'oil', 'onion', 'sausage', 'meat', 'turkey', 'chicken', 'broccoli'}	{'salt', 'oil', 'butter', 'pepper', 'clove', 'chicken', 'broccoli'}	0.375
d047102c45aaa83d667bed209b23.jpeg	Egg, whole, fried with cooking spray, Bread, sour dough, toasted, Topping, chocolate flavored hazelnut spread, Strawberries, raw	['sugar', 'egg', 'flour', 'cocoa', 'chocolate', 'butter', 'salt', 'baking_powder', 'extract']	{'bread', 'dough', 'chocolate', 'egg', 'hazelnut', 'strawberry'}	{'salt', 'extract', 'sugar', 'butter', 'bakingpowder', 'cocoa', 'chocolate', 'egg', 'flour'}	0.266667
6b7174ab49399235279653f73d4d.jpeg	Tea, hot, herbal	['sugar', 'flour', 'cocoa', 'water', 'egg', 'milk', 'salt', 'baking_powder']	{'tea'}	{'salt', 'sugar', 'bakingpowder', 'cocoa', 'egg', 'milk', 'flour'}	0
1bcd1f4a4861805fc6c07036c1ba.jpeg	Rice, white, cooked, fat not added in cooking, Chicken breast, fried, coated, skin / coating eaten, from raw, Tuna, fresh, raw, Onions, young green, raw, Water, tap	['oil', 'onion', 'pepper', 'soy_sauce', 'clove', 'chicken', 'ginger', 'water', 'egg', 'sugar', 'rice', 'salt']	{'tuna', 'onion', 'rice', 'chicken', 'green'}	{'salt', 'sugar', 'oil', 'onion', 'pepper', 'rice', 'clove', 'ginger', 'egg', 'chicken', 'soysauce'}	0.375
60c1f0d7461d85fb90b19f1f5ffd.jpeg	Rice, white, cooked, fat not added in cooking, Soybean curd, deep fried, Fish, NS as to type, coated, baked or broiled, made with oil, Eggplant in tomato sauce, cooked, fat not added in cooking	['oil', 'pepper', 'onion', 'clove', 'soy_sauce', 'salt']	{'soybean', 'tomato', 'oil', 'rice', 'fish', 'eggplant'}	{'salt', 'oil', 'onion', 'pepper', 'clove', 'soysauce'}	0.166667
f69eb25f41c0bb83fcfabb913437.jpeg	Ice cream, regular, flavors other than chocolate, milk, buttermilk, fluid, cultured, lowfat, sugars, granulated, cornstarch, salt, table, candies, semisweet chocolate	['cream', 'milk', 'sugar', 'butter', 'extract']	{'salt', 'cornstarch', 'buttermilk', 'cream', 'ice', 'sugar', 'candy', 'chocolate', 'milk', 'flavor'}	{'extract', 'sugar', 'cream', 'butter', 'milk'}	0.4
ec26c62f415d91df97d25630f3fb.jpeg	Bread, white, Mayonnaise, regular, Chicken or turkey salad, made with mayonnaise, Lettuce, raw, Tomatoes, raw, Apple, raw, Cookie, butter or sugar	['sugar', 'flour', 'butter', 'egg', 'salt', 'baking_powder', 'vanilla', 'extract']	{'tomato', 'bread', 'sugar', 'butter', 'apple', 'cookie', 'salad', 'mayonnaise', 'turkey', 'chicken', 'lettuce'}	{'salt', 'extract', 'vanilla', 'sugar', 'butter', 'bakingpowder', 'egg', 'flour'}	0.210526
26be414f406889275b7168f81f50.jpeg	Rice, white, cooked, fat not added in cooking, Tofu, Cornstarch, Olive oil, Soy sauce, Sesame oil, Honey, Cucumber, raw, Carrots, raw	['oil', 'cucumber', 'carrot', 'peanuts', 'pepper']	{'soy', 'cornstarch', 'oil', 'cucumber', 'tofu', 'rice', 'olive', 'sesame', 'carrot', 'honey'}	{'peanut', 'oil', 'cucumber', 'pepper', 'carrot'}	0.4
eb697d89420db67ff9f3f0c70166.jpeg	Milk, fat free (skim)	['juice', 'ice', 'rum']	{'milk'}	{'juice', 'ice', 'rum'}	0
c022f32549dc82938c2e05c6e304.jpeg	Pear, raw, Grapes, raw, NS as to type	['banana', 'blueberries', 'yogurt']	{'grape', 'pear'}	{'yogurt', 'blueberry', 'banana'}	0
5e7572b14231b2e59422d3146fa2.jpeg	Wine, table, red	['water', 'sugar']	{'wine'}	{'sugar'}	0
c82dae9447c1941fbb581caaf94e.jpeg	Cranberry juice, 100%, not a blend, Carbonated water, unsweetened	['water', 'juice', 'sugar', 'ice']	{'juice', 'cranberry'}	{'juice', 'ice', 'sugar'}	0.4
d2f39f5543b29b8de91d1c6f6d58.jpeg	Noodles, cooked, Carrots, cooked, from fresh, fat not added in cooking, Cabbage, green, cooked, fat not added in cooking, Peppers, green, cooked, fat not added in cooking, Egg, whole, fried with oil, Water, tap	['oil', 'pepper', 'noodles', 'clove', 'soy_sauce', 'salt', 'onion']	{'oil', 'pepper', 'green', 'noodle', 'carrot', 'egg', 'cabbage'}	{'salt', 'oil', 'onion', 'pepper', 'clove', 'noodle', 'soysauce'}	0.428571
ac5fbeda47bdbc9a0890c0834e17.jpeg	Cereal (Kellogg's Froot Loops), Milk, low fat (1%)	['butter', 'chips', 'sugar', 'candies']	{'cereal', 'loop', 'kellogg', 'milk'}	{'chip', 'candy', 'butter', 'sugar'}	0
a92e8fa245bb85002b328146ecf4.jpeg	Turkey or chicken sausage, Olive oil, Egg omelet or scrambled egg, with vegetables other than dark green and/or tomatoes, fat added in cooking, Bread, rye, Butter, stick, salted, Jam, preserve, marmalade, reduced sugar, all flavors	['pepper', 'salt', 'onion', 'oil', 'butter', 'clove']	{'stick', 'tomato', 'vegetable', 'oil', 'bread', 'rye', 'butter', 'sausage', 'sugar', 'flavor', 'olive', 'egg', 'omelet', 'turkey', 'chicken', 'green', 'marmalade'}	{'salt', 'oil', 'onion', 'butter', 'pepper', 'clove'}	0.173913
64f103224e7aaac20ada2cc23f75.jpeg	Black bean soup, home recipe, canned or ready-to-serve, Pepper, hot chili, raw	['sugar', 'milk', 'cream']	{'chili', 'soup', 'bean', 'pepper'}	{'sugar', 'cream', 'milk'}	0
131c5a794b70bf5cdd32d93e898a.jpeg	Egg, whole, fried with oil, Bread, multigrain, Avocado, raw, Butter, whipped, tub, salted	['cheese', 'tortilla', 'chicken', 'pepper', 'salsa', 'cream', 'tomato']	{'bread', 'oil', 'butter', 'egg', 'avocado'}	{'salsa', 'tomato', 'tortilla', 'cheese', 'cream', 'pepper', 'chicken'}	0
a8f65e124e4db280587f608dd734.jpeg	Tea, iced, bottled, black, unsweetened	['sugar', 'water', 'tea']	{'tea'}	{'sugar', 'tea'}	0.666667
65330517488082373a766550b128.jpeg	Banana, raw, Cereal (Quaker Oatmeal Squares), Almond milk, unsweetened	['banana', 'milk']	{'oatmeal', 'cereal', 'banana', 'square', 'milk', 'almond'}	{'banana', 'milk'}	0.5
3c5bcd244fbbbb2b00ce7433c780.jpeg	Tea, hot, herbal, Honey, Lemon, raw	['water', 'sugar', 'tea', 'juice']	{'tea', 'honey', 'lemon'}	{'sugar', 'tea', 'juice'}	0.333333
dbcf7651488890cfed4537f888b2.jpeg	Tea, hot, leaf, black, Milk, lactose free, reduced fat (2%), Honey	['water', 'butter', 'cheese', 'egg']	{'tea', 'honey', 'milk'}	{'cheese', 'butter', 'egg'}	0
d8e866944951982c3a370108e845.jpeg	Iced Coffee, brewed, Cream, half and half, Iced Coffee, brewed, Cream, half and half	['sugar', 'water', 'apple']	{'cream', 'coffee'}	{'sugar', 'apple'}	0
4e44f2434de8bf80b24415a8a740.jpeg	Egg omelet or scrambled egg, made with margarine	['cheese', 'egg', 'pepper', 'onion', 'butter', 'salt', 'milk']	{'margarine', 'egg', 'omelet'}	{'salt', 'cheese', 'onion', 'butter', 'pepper', 'egg', 'milk'}	0.2
f3dd0fd74fb9920c84ea8b830fdb.jpeg	Chicken thigh, baked, broiled, or roasted, skin eaten, from raw, Tofu, Mushrooms, cooked, from fresh, fat not added in cooking, Cabbage, Chinese, cooked, fat not added in cooking, Noodles, cooked, Soy sauce, reduced sodium, Ginger, raw, Carrots, cooked, from fresh, fat not added in cooking, Onions, cooked, from fresh, fat not added in cooking, Chives, raw	['onion', 'carrot', 'chicken', 'mushroom', 'soy_sauce', 'oil', 'clove', 'broth', 'ginger', 'pepper', 'peas', 'cilantro', 'water']	{'chive', 'soy', 'mushroom', 'onion', 'tofu', 'noodle', 'carrot', 'ginger', 'chicken', 'cabbage'}	{'pea', 'mushroom', 'oil', 'onion', 'broth', 'pepper', 'clove', 'cilantro', 'carrot', 'ginger', 'chicken', 'soysauce'}	0.454545
f3bfc95543bd92d928069bde11f5.jpeg	Salmon, baked or broiled, made with butter, Potato, roasted, from fresh, peel not eaten, made with oil, Asparagus, cooked, from fresh, made with oil, Avocado, raw, Garlic, cooked, Lemon juice, 100%, freshly squeezed	['pepper', 'salt', 'oil', 'fillets', 'juice']	{'salmon', 'garlic', 'oil', 'butter', 'lemon', 'juice', 'asparagus', 'potato', 'avocado'}	{'salt', 'oil', 'pepper', 'juice', 'fillet'}	0.285714
f756bd1d463782ab9994ada47a7d.jpeg	Biscuit, baking powder or buttermilk type, made from home recipe	['sugar', 'butter', 'flour', 'cinnamon', 'egg', 'salt', 'milk']	{'salt', 'cornstarch', 'buttermilk', 'oil', 'sugar', 'flour'}	{'salt', 'sugar', 'cinnamon', 'butter', 'egg', 'milk', 'flour'}	0.461538
cdfd7780405cb691102b021aff91.jpeg	Pho	['egg', 'noodles', 'water', 'soy_sauce', 'salt', 'onion', 'oil', 'stock', 'ginger']	{'noodle', 'broth', 'beef'}	{'salt', 'oil', 'onion', 'stock', 'noodle', 'egg', 'ginger', 'soysauce'}	0.181818
79ef257b496aa5f09ea78bd1cbb3.jpeg	Quinoa, fat not added in cooking, Cucumber, raw, Raspberries, red, raw, Mixed salad greens, raw, Apple, raw, Olive oil, Lemon juice, 100%, freshly squeezed, Mustard	['oil', 'pepper', 'strawberries', 'juice', 'apple', 'vinegar', 'avocado', 'honey', 'lettuce', 'salt', 'mustard']	{'oil', 'lemon', 'cucumber', 'juice', 'olive', 'apple', 'raspberry', 'salad', 'quinoa', 'mustard', 'green'}	{'salt', 'avocado', 'oil', 'pepper', 'juice', 'mustard', 'apple', 'vinegar', 'lettuce', 'honey', 'strawberry'}	0.363636
a0885f844524b1577cf4d2b75826.jpeg	Egg, whole, boiled or poached, Bread, whole wheat, toasted, Raspberries, raw, NS as to color, Avocado, raw, Yogurt, Greek, low fat milk, plain, Chia seeds, Almonds, unsalted, Honey	['egg', 'pepper', 'bread', 'cheese', 'breadcrumbs', 'salt']	{'yogurt', 'bread', 'chia', 'wheat', 'raspberry', 'egg', 'milk', 'seed', 'honey', 'almond', 'avocado'}	{'salt', 'breadcrumb', 'bread', 'cheese', 'pepper', 'egg'}	0.235294
5813f6334be6b5b79d31a9e3af4b.jpeg	Egg omelet or scrambled egg, with cheese, made with margarine	['pepper', 'onion', 'tomato', 'mushroom', 'shrimp', 'oil', 'rice', 'clove', 'butter', 'salt']	{'cheese', 'margarine', 'egg', 'omelet'}	{'salt', 'tomato', 'oil', 'onion', 'butter', 'pepper', 'rice', 'clove', 'shrimp', 'mushroom'}	0
6bccf5b148b7b835d1102807c0fa.jpeg	Tortilla, whole wheat, Peanut butter, Chickpeas, dry, cooked, fat not added in cooking, Yogurt, Greek, nonfat milk, plain, Mayonnaise, regular, Mustard, Apple, raw	['sugar', 'flour', 'cinnamon', 'egg', 'salt', 'baking_powder']	{'chickpea', 'yogurt', 'peanut', 'tortilla', 'wheat', 'butter', 'mustard', 'apple', 'mayonnaise', 'milk'}	{'salt', 'sugar', 'cinnamon', 'bakingpowder', 'egg', 'flour'}	0
09402bf142d4b277be72de211e1a.jpeg	Peanuts, roasted, unsalted	['chicken', 'cream', 'flour', 'oil']	{'peanut'}	{'cream', 'chicken', 'oil', 'flour'}	0
c91b05c14848817c5f1d4cafe9c0.jpeg	Bean and ham soup, home recipe, Turkey or chicken sausage	['onion', 'carrot', 'oil', 'pepper', 'tomato', 'clove', 'potato', 'salt', 'broth', 'water', 'stock', 'celery']	{'soup', 'bean', 'sausage', 'ham', 'turkey', 'chicken'}	{'salt', 'tomato', 'oil', 'onion', 'broth', 'stock', 'celery', 'pepper', 'clove', 'carrot', 'potato'}	0
febdac6a49259f3b01b4907a11c6.jpeg	Iced Coffee, brewed, Cream, half and half	['sugar', 'water', 'coffee', 'cinnamon']	{'cream', 'coffee'}	{'sugar', 'cinnamon', 'coffee'}	0.4
c4621c584690b39a37adc64d0711.jpeg	Oatmeal, regular or quick, made with water, fat not added in cooking, Egg white omelet, scrambled, or fried, made with cooking spray, Strawberries, raw, Grapes, raw, NS as to type, Plum, raw, Yogurt, Greek, nonfat milk, plain, Granola, homemade, Peanut butter	['onion', 'pepper', 'tomato', 'cream', 'beef', 'clove', 'beans', 'oil']	{'yogurt', 'oatmeal', 'peanut', 'plum', 'butter', 'egg', 'milk', 'omelet', 'grape', 'granola', 'strawberry'}	{'tomato', 'cream', 'oil', 'onion', 'beef', 'pepper', 'bean', 'clove'}	0
99ef806c44a9901e2f57fc4210bc.jpeg	Egg, whole, cooked, NS as to cooking method, Spinach, cooked, from fresh, made with oil	['egg', 'oil', 'pepper', 'onion', 'salt', 'butter']	{'oil', 'spinach', 'egg'}	{'salt', 'oil', 'onion', 'butter', 'pepper', 'egg'}	0.444444
c69ea94f4f41a59a16cba6fb8836.jpeg	Wine, table, white	['vodka', 'juice']	{'wine'}	{'juice', 'vodka'}	0
280ea37d44c79a0e1a587d3e7747.jpeg	Cheese, NFS, Pasta, cooked	['sugar', 'milk', 'pepper', 'egg']	{'cheese', 'pasta'}	{'sugar', 'egg', 'milk', 'pepper'}	0
77dc57664949afdb06829aab4fde.jpeg	Coffee, brewed, Coffee creamer, liquid, flavored	['milk', 'sugar', 'coffee', 'water']	{'coffee'}	{'sugar', 'coffee', 'milk'}	0.5
82463140468a98710a41905a615f.jpeg	Vegetarian burger or patty, meatless, no bun, Tomatoes, raw, Strawberries, raw, Blueberries, raw	['sugar', 'flour', 'egg', 'salt', 'baking_powder', 'baking_soda', 'oil']	{'blueberry', 'tomato', 'burger', 'bun', 'strawberry'}	{'salt', 'bakingsoda', 'sugar', 'oil', 'bakingpowder', 'egg', 'flour'}	0
9dfef45d46e4a02974d42d6f692f.jpeg	Banana, raw	['avocado', 'chocolate', 'salt']	{'banana'}	{'salt', 'chocolate', 'avocado'}	0
25effcdf4fe88d0c85451291d10c.jpeg	Beer	['pepper', 'onion', 'salt', 'carrot', 'paprika', 'garlic']	{'beer'}	{'salt', 'garlic', 'onion', 'pepper', 'paprika', 'carrot'}	0
8e61ab5c4bf0822f27e182121d71.jpeg	Milk, NFS, Sesame seeds, Sugar, white, granulated or lump	['mushroom', 'butter', 'pepper', 'broth', 'water', 'thyme']	{'sugar', 'seed', 'sesame', 'milk'}	{'butter', 'broth', 'pepper', 'mushroom', 'thyme'}	0
aca7da3c471a808eee2d48941668.jpeg	Coffee, brewed, Coffee creamer, liquid, flavored	['milk', 'water', 'coffee', 'sugar']	{'coffee'}	{'sugar', 'coffee', 'milk'}	0.5
f6ef5953417ab29bd50704e9cfa4.jpeg	Ravioli, cheese-filled, with tomato sauce, Spaghetti sauce	['cheese', 'breadcrumbs', 'oil', 'egg', 'salt']	{'cheese', 'ravioli', 'spaghetti', 'tomato'}	{'salt', 'breadcrumb', 'cheese', 'oil', 'egg'}	0.222222
756532be4a858ebaba3235a7158f.jpeg	Rice, white, cooked, fat not added in cooking, Gravy, poultry, Vegetarian pot pie, Vegetarian burger or patty, meatless, no bun	['oil', 'pepper', 'butter', 'mushroom', 'onion', 'salt']	{'gravy', 'burger', 'pie', 'rice', 'bun'}	{'salt', 'oil', 'butter', 'onion', 'pepper', 'mushroom'}	0
da14005447ffa3901d26d0011cdb.jpeg	Coffee, brewed	['sugar', 'water', 'coffee']	{'coffee'}	{'sugar', 'coffee'}	0.666667
4e284d9e4fe69ab159dcbab44d9f.jpeg	Turkey, prepackaged or deli, luncheon meat, Plum, raw, Squash, summer, yellow or green, cooked, from fresh, fat not added in cooking	['pepper', 'apple', 'salt']	{'meat', 'plum', 'turkey', 'green', 'squash'}	{'salt', 'apple', 'pepper'}	0
56cbfe724d1d82be724d0218ad96.jpeg	Apple, raw	['sugar', 'apple', 'juice']	{'apple'}	{'sugar', 'apple', 'juice'}	0.5
146cf7934bf39d790521e9415732.jpeg	Egg omelet or scrambled egg, with dark-green vegetables, fat added in cooking, Salsa, red, commercially-prepared, Pinto, calico, or red Mexican beans, dry, cooked, fat not added in cooking	['oil', 'onion', 'pepper', 'soy_sauce', 'clove', 'quinoa', 'salt']	{'salsa', 'vegetable', 'bean', 'pinto', 'egg', 'omelet', 'green'}	{'salt', 'oil', 'onion', 'pepper', 'clove', 'quinoa', 'soysauce'}	0
1f4fbd57486492e88d2b49023302.jpeg	Bagel, Cheese, cream	['sugar', 'butter', 'cream']	{'salt', 'garlic', 'sugar', 'flour', 'oil', 'onion', 'cheese', 'cornmeal', 'sesame', 'yeast'}	{'sugar', 'cream', 'butter'}	0.153846
cad962fc4a65bc6d8753c5a547b7.jpeg	Pork, spareribs, cooked, lean only eaten, Mushrooms, cooked, NS as to form, fat not added in cooking, Radish, daikon, cooked, fat not added in cooking	['water', 'miso', 'soy_sauce', 'mushroom']	{'mushroom', 'sparerib', 'pork', 'radish'}	{'mushroom', 'soysauce', 'miso'}	0.285714
51feb7eb4fb4a7b796a59d25ba8d.jpeg	Naan, Indian flatbread, Avocado, raw, Carrots, raw, Romaine lettuce, raw, Onions, mature, raw, Hot pepper sauce	['carrot', 'oil', 'pepper', 'salt', 'cilantro', 'juice', 'soy_sauce', 'vinegar', 'lettuce']	{'flatbread', 'naan', 'onion', 'pepper', 'carrot', 'romaine', 'lettuce', 'avocado'}	{'salt', 'oil', 'pepper', 'juice', 'cilantro', 'carrot', 'vinegar', 'lettuce', 'soysauce'}	0.352941
1caea45a4727a425db5319d85a74.jpeg	Pizza with pepperoni, from frozen, thin crust	['cheese', 'pizza_sauce', 'pepperoni', 'salt', 'flour', 'oil', 'basil', 'pepper']	{'pizza', 'pepperoni'}	{'salt', 'cheese', 'oil', 'pepper', 'pepperoni', 'pizzasauce', 'flour', 'basil'}	0.2
f63fa07c4162a2fc3cc7a103f7a0.jpeg	Coffee, brewed	['sugar', 'coffee', 'water']	{'coffee'}	{'sugar', 'coffee'}	0.666667
269c5933470d9ae26a5c8e1f6426.jpeg	Banana, raw	['sugar', 'banana', 'milk']	{'banana'}	{'sugar', 'banana', 'milk'}	0.5
0bab04c84e9a822beb4fc82d357a.jpeg	Tea, hot, leaf, black, Milk, lactose free, reduced fat (2%), Sugar, white, granulated or lump	['milk', 'sugar', 'coffee', 'water']	{'sugar', 'tea', 'milk'}	{'sugar', 'coffee', 'milk'}	0.666667
513b3b20496fb074b8dcea7a5a6e.jpeg	Pasta with tomato-based sauce, meat, and added vegetables, ready-to-heat, Broccoli, raw, Cheese, Parmesan, hard	['cheese', 'broccoli', 'pepper', 'noodles', 'clove', 'broth', 'oil', 'onion', 'salt']	{'tomato', 'vegetable', 'cheese', 'meat', 'parmesan', 'pasta', 'broccoli'}	{'salt', 'cheese', 'oil', 'onion', 'broth', 'pepper', 'noodle', 'clove', 'broccoli'}	0.25
744d913e4834ab0c35ab641391d3.jpeg	Pear, raw	['egg', 'pepper', 'butter', 'salt']	{'pear'}	{'salt', 'butter', 'egg', 'pepper'}	0
14a4bfc449d38d3e3d725340067c.jpeg	Broccoli, cooked, from fresh, fat not added in cooking	['broccoli', 'pepper', 'salt', 'oil', 'butter', 'clove']	{'broccoli'}	{'salt', 'oil', 'butter', 'pepper', 'clove', 'broccoli'}	0.285714
bc461ccf4b7f9b6a87ffd29bc988.jpeg	Tangerine, raw, Banana, raw	['water', 'egg', 'sugar']	{'banana', 'tangerine'}	{'sugar', 'egg'}	0
c65f486c4acdb8ad7b067d176954.jpeg	Bagel, multigrain, Cheese, cream	['cheese', 'butter', 'cream']	{'salt', 'garlic', 'sugar', 'flour', 'oil', 'onion', 'cornmeal', 'sesame', 'yeast'}	{'cheese', 'cream', 'butter'}	0
fbad4cef408fa7b247650a7273d9.jpeg	Burrito with beans and rice, meatless, Sour cream, Salsa, red, commercially-prepared	['cheese', 'tortilla', 'onion', 'cream']	{'salsa', 'cream', 'bean', 'rice', 'burrito'}	{'cheese', 'cream', 'onion', 'tortilla'}	0.222222
7d9f351440ccaf050f94a1a19186.jpeg	Vegetable soup, canned, prepared with water or ready-to-serve, soup, chicken broth or bouillon, dry, onions, raw, spices, parsley, dried, dill weed, fresh, shortening, vegetable, household, composite, butter, without salt, wheat flour, white, all-purpose, unenriched, salt, table, spices, pepper, black, milk, fluid, 1% fat, without added vitamin a and vitamin d	['onion', 'pepper', 'oil', 'squash', 'carrot', 'salt', 'stock', 'clove', 'butter', 'water', 'broth']	{'salt', 'dill', 'shortening', 'parsley', 'vegetable', 'wheat', 'onion', 'broth', 'soup', 'butter', 'pepper', 'milk', 'chicken', 'flour', 'spice'}	{'salt', 'oil', 'onion', 'stock', 'butter', 'broth', 'pepper', 'clove', 'carrot', 'squash'}	0.4
99d236b149959aa11b176dc66f72.jpeg	Cookie, brownie, without icing	['sugar', 'butter', 'egg', 'flour', 'salt', 'cocoa', 'extract', 'vanilla', 'chocolate', 'baking_powder', 'baking_soda']	{'salt', 'vanilla', 'sugar', 'oil', 'butter', 'chocolate', 'cocoa', 'egg', 'milk', 'molasses', 'flour'}	{'salt', 'extract', 'vanilla', 'bakingsoda', 'sugar', 'butter', 'bakingpowder', 'cocoa', 'chocolate', 'egg', 'flour'}	0.727273
da670dc8449d8e54b850f83d3b49.jpeg	Blueberries, frozen, unsweetened, Honey, Ginger, raw, Chia seeds, Almond milk, unsweetened, Kale, cooked, from fresh, fat not added in cooking, Spinach, raw	['blueberries', 'banana', 'milk', 'yogurt', 'ice', 'honey']	{'blueberry', 'chia', 'kale', 'spinach', 'ginger', 'milk', 'seed', 'honey', 'almond'}	{'yogurt', 'blueberry', 'ice', 'banana', 'milk', 'honey'}	0.4
842b91414136be111bf90fe0d6ca.jpeg	Cookie, fruit-filled bar, dates, deglet noor, blueberries, raw, strawberries, raw, water, bottled, generic, oil, olive, salad or cooking, applesauce, canned, unsweetened, without added ascorbic acid (includes usda commodity), honey, oats, wheat flour, white, all-purpose, unenriched, leavening agents, baking powder, double-acting, sodium aluminum sulfate	['sugar', 'flour', 'egg', 'salt', 'butter', 'cinnamon', 'baking_powder', 'baking_soda', 'extract', 'pumpkin', 'nutmeg']	{'applesauce', 'date', 'blueberry', 'oil', 'wheat', 'olive', 'oat', 'cookie', 'salad', 'agent', 'honey', 'flour', 'strawberry'}	{'salt', 'extract', 'nutmeg', 'bakingsoda', 'sugar', 'cinnamon', 'butter', 'bakingpowder', 'pumpkin', 'egg', 'flour'}	0.0833333
57fb153549959dd03929f6c46006.jpeg	Yogurt, whole milk, fruit	['egg', 'sugar', 'water', 'milk', 'salt']	{'yogurt', 'milk'}	{'sugar', 'salt', 'egg', 'milk'}	0.333333
6988542549aaa51c6ff810f7982a.jpeg	Corn soup, cream of, prepared with milk	['corn', 'pepper', 'onion', 'potato', 'salt', 'milk', 'cream', 'flour']	{'cream', 'corn', 'soup', 'milk'}	{'salt', 'cream', 'corn', 'onion', 'pepper', 'milk', 'potato', 'flour'}	0.5
94bf9df24af38fe2eca204fce6b8.jpeg	Beef curry, Rice, white, cooked, fat added in cooking, made with oil	['oil', 'pepper', 'onion', 'clove', 'tomato', 'salt', 'zucchini', 'cheese']	{'oil', 'rice', 'beef', 'curry'}	{'salt', 'zucchini', 'tomato', 'cheese', 'oil', 'onion', 'pepper', 'clove'}	0.166667
d7407dcd441183d83b3b6bf3e957.jpeg	Potato, boiled, from fresh, peel eaten, made with oil, Chicken or turkey and vegetables including carrots, broccoli, and/or dark-green leafy; no potatoes, no sauce	['potato', 'pepper', 'oil', 'salt', 'clove', 'onion']	{'vegetable', 'oil', 'carrot', 'chicken', 'turkey', 'potato', 'green', 'broccoli'}	{'salt', 'oil', 'onion', 'pepper', 'clove', 'potato'}	0.285714
872553734f76911ab0bdbbbc782e.jpeg	Egg omelet or scrambled egg, made with animal fat or meat drippings	['cheese', 'butter', 'salt', 'milk', 'pepper', 'egg']	{'dripping', 'egg', 'meat', 'omelet'}	{'salt', 'cheese', 'butter', 'pepper', 'egg', 'milk'}	0.2
d20f3cf54b1f89e7777b8fa4b7d6.jpeg	Banana, raw, Peanut butter	['milk', 'banana']	{'peanut', 'butter', 'banana'}	{'banana', 'milk'}	0.4
48af88c64de090f99a7cc57c7bf7.jpeg	Potato chips, ruffled, plain, potatoes, raw, skin, oil, olive, salad or cooking, cheese, parmesan, hard, oil, olive, salad or cooking, salt, table, spices, pepper, black	['cheese', 'chicken', 'pepper', 'chips', 'salt', 'onion', 'garlic']	{'salt', 'cheese', 'oil', 'pepper', 'olive', 'salad', 'chip', 'potato', 'parmesan', 'spice'}	{'salt', 'garlic', 'cheese', 'onion', 'pepper', 'chip', 'chicken'}	0.470588
d3970b5d4e49b0611d9802a5eb06.jpeg	Yogurt, Greek, whole milk, plain, Cereal (Kellogg's Low Fat Granola), Blueberries, raw, Cranberries, dried, Banana, raw	['oats', 'cinnamon', 'cereal', 'sugar', 'butter', 'honey', 'almonds', 'salt']	{'yogurt', 'blueberry', 'cereal', 'banana', 'kellogg', 'milk', 'cranberry', 'granola'}	{'salt', 'cinnamon', 'cereal', 'sugar', 'butter', 'honey', 'almond', 'oat'}	0.125
0fe8bf7a4937843fda7c6a45e951.jpeg	Ham, prepackaged or deli, luncheon meat, Cheese, Cheddar, Roll, white, soft	['cheese', 'ham', 'roll', 'mustard', 'onion', 'mayonnaise']	{'roll', 'cheese', 'cheddar', 'meat', 'ham'}	{'roll', 'cheese', 'onion', 'mustard', 'mayonnaise', 'ham'}	0.545455
7159aec2418baa28ea10b29f3c3b.jpeg	Iced Coffee, brewed, decaffeinated, Cream, half and half	['milk', 'cream', 'ice', 'water']	{'cream', 'coffee'}	{'cream', 'ice', 'milk'}	0.4
c874e663414fb93a53e7754ca23b.jpeg	Grapes, raw, NS as to type	['water', 'tomato']	{'grape'}	{'tomato'}	0
35bba4bf4ca1a062165795dc5bba.jpeg	Tomatoes, cooked, from fresh, NS as to method, Carrots, cooked, from fresh, fat not added in cooking, Garlic, cooked, Olive oil, Cream, heavy, Chicken or turkey broth, bouillon, or consomme, Cheese, Parmesan, hard, Garlic bread, with melted cheese, from frozen	['onion', 'cheese', 'butter', 'pepper', 'oil', 'broth', 'salt', 'stock', 'clove']	{'garlic', 'consomme', 'tomato', 'cheese', 'oil', 'cream', 'bread', 'broth', 'olive', 'carrot', 'turkey', 'chicken', 'parmesan'}	{'salt', 'cheese', 'oil', 'onion', 'butter', 'broth', 'stock', 'pepper', 'clove'}	0.272727
a9cc6aee45f0a4d7ea091dc64adc.jpeg	Apple, raw	['sugar', 'milk', 'water', 'egg', 'salt']	{'apple'}	{'sugar', 'salt', 'egg', 'milk'}	0
681ad34143eca953dea2a1a4ebc4.jpeg	Apple, raw, Peanut butter, lower sodium and lower sugar	['sugar', 'egg', 'flour', 'butter', 'cheese']	{'sugar', 'apple', 'butter', 'peanut'}	{'sugar', 'cheese', 'butter', 'egg', 'flour'}	0.444444
b0602a2d4a0a8912f587c805d211.jpeg	Popcorn, caramel coated	['cheese', 'butter', 'salt', 'corn', 'pepper']	{'popcorn', 'caramel'}	{'salt', 'cheese', 'corn', 'butter', 'pepper'}	0
258ae55745f5a3b95b7ad337ddfa.jpeg	Croissant	['sugar', 'flour', 'salt', 'egg', 'butter', 'oil', 'milk']	{'salt', 'sugar', 'oil', 'yeast', 'milk', 'flour'}	{'salt', 'sugar', 'oil', 'butter', 'egg', 'milk', 'flour'}	0.769231
67469bdd4d44b5018d7db42a3e54.jpeg	Yogurt, Greek, nonfat milk, flavors other than fruit, Carrots, raw, Snowpeas, raw, Grapes, raw, NS as to type	['cheese', 'grapes']	{'snowpeas', 'yogurt', 'grape', 'carrot', 'milk', 'flavor'}	{'cheese', 'grape'}	0.25
bcba88424d028c02f034fe5cc4bc.jpeg	Tea, hot, leaf, black, Milk, reduced fat (2%)	['milk', 'sugar', 'water', 'tea']	{'tea', 'milk'}	{'sugar', 'tea', 'milk'}	0.8
14a55d6140e59e4f1736061e5a0b.jpeg	Cereal (Kellogg's Frosted Mini-Wheats), Milk, low fat (1%)	['sugar', 'flour', 'butter', 'salt', 'egg', 'baking_powder', 'vanilla', 'extract']	{'cereal', 'wheat', 'kellogg', 'milk'}	{'salt', 'extract', 'vanilla', 'sugar', 'butter', 'bakingpowder', 'egg', 'flour'}	0
11f1c4004ec2bf43e2649ea8b19d.jpeg	Kale, cooked, from fresh, fat not added in cooking, Olive oil	['oil', 'kale', 'seeds', 'broccoli']	{'olive', 'oil', 'kale'}	{'seed', 'oil', 'broccoli', 'kale'}	0.571429
55b6f18d49a0b39c8ab6c887a23a.jpeg	Bread, whole wheat, Peanut butter, Jelly, all flavors	['sugar', 'flour', 'egg', 'salt', 'butter', 'banana', 'yeast']	{'peanut', 'bread', 'wheat', 'butter', 'jelly', 'flavor'}	{'salt', 'sugar', 'butter', 'banana', 'yeast', 'egg', 'flour'}	0.153846
29bfded840408464658f405acc2f.jpeg	Date, Oats, raw, Peanut butter, Flax seeds, Yogurt, soy, Blackberries, frozen	['sugar', 'flour', 'egg', 'salt', 'butter', 'baking_powder', 'raspberries', 'extract']	{'yogurt', 'soy', 'date', 'peanut', 'flax', 'butter', 'blackberry', 'seed', 'oat'}	{'salt', 'extract', 'sugar', 'butter', 'bakingpowder', 'raspberry', 'egg', 'flour'}	0.117647
5d4d949749c68c70ab98f7f6dbef.jpeg	Lettuce, raw, Romaine lettuce, raw, Cheese, Parmesan, dry grated, Croutons, Caesar dressing	['pepper', 'oil', 'salt', 'vinegar', 'lettuce', 'juice', 'mustard']	{'cheese', 'romaine', 'lettuce', 'parmesan', 'crouton'}	{'salt', 'oil', 'pepper', 'juice', 'mustard', 'vinegar', 'lettuce'}	0.166667
5c0205e6476abfe5065787c26b1a.jpeg	Vegetarian stroganoff, Spinach, cooked, from fresh, made with oil	['cheese', 'pepper', 'butter', 'cream', 'pasta', 'salt', 'milk', 'oil', 'onion', 'mushroom']	{'oil', 'spinach', 'stroganoff'}	{'salt', 'cheese', 'cream', 'oil', 'butter', 'onion', 'pepper', 'milk', 'mushroom', 'pasta'}	0.153846
a014fbc240c78c401b15a81803ad.jpeg	Pie, berry, not blackberry, blueberry, boysenberry, huckleberry, raspberry, or strawberry; two crust, Ice cream, regular, flavors other than chocolate	['sugar', 'butter', 'flour', 'salt', 'blueberries', 'juice']	{'salt', 'blueberry', 'sugar', 'oil', 'butter', 'lemon', 'egg', 'milk', 'flour'}	{'salt', 'blueberry', 'sugar', 'butter', 'juice', 'flour'}	0.666667
e50b88f840e7930af40e1bd820d4.jpeg	Tea, hot, leaf, green	['sugar', 'cocoa', 'chocolate', 'milk', 'water']	{'tea', 'green'}	{'sugar', 'cocoa', 'milk', 'chocolate'}	0
736d10c14c9f8450c0c0ba5b6d03.jpeg	Orange, raw	['orange', 'sugar', 'cinnamon', 'stick', 'juice']	{'orange'}	{'stick', 'sugar', 'cinnamon', 'juice', 'orange'}	0.333333
6a843bea450ea2fe9e76c1e8d9a1.jpeg	Chicken, ground, Avocado, raw, Sweet potato, baked, peel eaten, fat added in cooking, NS as to type of fat, Broccoli, cooked, from fresh, fat not added in cooking	['pepper', 'oil', 'salt', 'clove', 'onion', 'juice']	{'potato', 'chicken', 'broccoli', 'avocado'}	{'salt', 'oil', 'onion', 'pepper', 'juice', 'clove'}	0
b536e8a74768b57c1d892c687329.jpeg	Pizza with meat and vegetables, from frozen, medium crust, shortening, vegetable, household, composite, water, bottled, generic	['cheese', 'egg', 'onion', 'pepper', 'sausage', 'salt', 'milk']	{'vegetable', 'pizza', 'meat', 'shortening'}	{'salt', 'cheese', 'onion', 'sausage', 'pepper', 'egg', 'milk'}	0
d4b1c1ae4d968725d856d73321c0.jpeg	Beer	['milk', 'water', 'tea', 'sugar']	{'beer'}	{'sugar', 'tea', 'milk'}	0
c123d1c04ea9936739d721f4cab8.jpeg	Chicken patty, breaded, Cheese, Provolone, Roll, white, soft, Butter, stick, salted	['sugar', 'flour', 'egg', 'salt', 'butter', 'baking_soda', 'cinnamon', 'baking_powder', 'vanilla', 'extract']	{'stick', 'roll', 'cheese', 'butter', 'provolone', 'chicken'}	{'salt', 'extract', 'vanilla', 'bakingsoda', 'sugar', 'cinnamon', 'butter', 'bakingpowder', 'egg', 'flour'}	0.125
2cd723a64281a31b1151d4e126e2.jpeg	Pizza, cheese, with vegetables, from frozen, thin crust, Spaghetti sauce	['cheese', 'pizza_sauce', 'pepperoni', 'oil', 'basil', 'pepper']	{'cheese', 'vegetable', 'pizza', 'spaghetti'}	{'cheese', 'oil', 'pepper', 'pepperoni', 'pizzasauce', 'basil'}	0.2
4795a02a488ca7bb8d96162c6bab.jpeg	Apple, raw, Peanut butter, lower sodium and lower sugar	['banana', 'butter', 'sugar', 'apple']	{'sugar', 'apple', 'butter', 'peanut'}	{'sugar', 'apple', 'butter', 'banana'}	0.75
fd0b8c994ab7ac7217263f16b9b9.jpeg	Cookie, chocolate chip, Cookie, oatmeal, with raisins	['sugar', 'flour', 'egg', 'baking_soda', 'salt', 'butter', 'chips', 'extract', 'baking_powder', 'vanilla']	{'salt', 'cornstarch', 'vanilla', 'sugar', 'butter', 'apple', 'raisin', 'milk', 'molasses', 'flour', 'oat'}	{'salt', 'extract', 'vanilla', 'bakingsoda', 'sugar', 'butter', 'bakingpowder', 'egg', 'chip', 'flour'}	0.47619
c2e4d25c4505b6f7fcecb82393c6.jpeg	Pasta with tomato-based sauce, and added vegetables, home recipe, Cheese, Parmesan, dry grated	['cheese', 'spaghetti', 'pepper', 'butter', 'oil']	{'tomato', 'vegetable', 'cheese', 'parmesan', 'pasta'}	{'cheese', 'oil', 'butter', 'pepper', 'spaghetti'}	0.2
538c07794b16b705c721dc843739.jpeg	Chicken or turkey noodle soup, canned or ready-to-serve, Gnocchi, potato, Carrots, cooked, from fresh, fat not added in cooking, Spinach, cooked, from fresh, fat not added in cooking	['pepper', 'onion', 'carrot', 'spinach', 'salt', 'broth', 'clove', 'butter', 'water', 'stock', 'oil']	{'potato', 'gnocchi', 'soup', 'noodle', 'spinach', 'carrot', 'turkey', 'chicken'}	{'salt', 'oil', 'onion', 'broth', 'butter', 'stock', 'pepper', 'clove', 'spinach', 'carrot'}	0.222222
de4853d9426197f1a067bdf3c7f8.jpeg	Almond milk, unsweetened	['water', 'milk', 'sugar']	{'almond', 'milk'}	{'sugar', 'milk'}	0.5
297c009b49dbb72614a21e53bbe0.jpeg	Mixed salad greens, raw, Carrots, raw, Pepper, sweet, green, raw, Onions, mature, raw, Parsley, raw, Mayonnaise-type salad dressing	['carrot', 'oil', 'pepper', 'salt', 'clove', 'spinach', 'vinegar']	{'parsley', 'onion', 'pepper', 'salad', 'carrot', 'mayonnaise', 'green'}	{'salt', 'oil', 'pepper', 'clove', 'spinach', 'carrot', 'vinegar'}	0.285714
fa2fb6264e89a1fdeaa1ae90acc2.jpeg	Crackers, multigrain, Cheese, Brie	['sugar', 'flour', 'egg', 'salt', 'baking_powder', 'butter', 'cinnamon', 'baking_soda', 'extract']	{'cheese', 'cracker'}	{'salt', 'extract', 'bakingsoda', 'sugar', 'cinnamon', 'butter', 'bakingpowder', 'egg', 'flour'}	0
83f5912f4fc18628ec7d1e43a830.jpeg	Fruit and vegetable smoothie	['water', 'spinach', 'cucumber', 'potato', 'salt']	{'vegetable', 'smoothie'}	{'potato', 'spinach', 'salt', 'cucumber'}	0
f563a0a543eca042143fb0ae1c77.jpeg	Lettuce, raw	['oil', 'salt', 'seeds', 'soy_sauce', 'pepper']	{'lettuce'}	{'salt', 'oil', 'pepper', 'seed', 'soysauce'}	0
cca4e402400e9111e1f1bdd99ba7.jpeg	Beef steak, broiled or baked, lean and fat eaten, Beans, string, green, cooked, from fresh, made with oil, Mushrooms, cooked, from fresh, made with oil, Potato, baked, peel eaten	['oil', 'pepper', 'potato', 'mushroom', 'butter', 'clove', 'onion', 'salt']	{'potato', 'oil', 'bean', 'beef', 'steak', 'mushroom', 'green'}	{'salt', 'mushroom', 'oil', 'butter', 'onion', 'pepper', 'clove', 'potato'}	0.4
9570d5644033b0dc4cecb8340afa.jpeg	Coffee, brewed, Sugar, brown, Milk, NFS	['milk', 'sugar', 'coffee', 'water']	{'sugar', 'milk', 'coffee'}	{'sugar', 'coffee', 'milk'}	1
db544a8740edaa72e11853ecdc63.jpeg	Tea, iced, brewed, black, decaffeinated, pre-sweetened with sugar	['water', 'sugar', 'coffee']	{'sugar', 'tea'}	{'sugar', 'coffee'}	0.5
6254f69f462898d55d0292a459e2.jpeg	Coffee, instant, reconstituted, Milk, NFS	['water', 'sugar', 'coffee', 'chocolate']	{'milk', 'coffee'}	{'sugar', 'chocolate', 'coffee'}	0.4
13914e4c450688f13c1f324e3fdf.jpeg	Egg omelet or scrambled egg, made with oil, Milk, whole, Peppers, red, cooked, made with oil, Bread, white, made from home recipe or purchased at a bakery, Sour cream, Garlic, cooked, Salsa, red, commercially-prepared	['cheese', 'onion', 'pepper', 'tomato', 'oil', 'beef', 'clove']	{'garlic', 'salsa', 'bread', 'oil', 'cream', 'pepper', 'egg', 'milk', 'omelet'}	{'tomato', 'cheese', 'oil', 'onion', 'beef', 'pepper', 'clove'}	0.25
209bc8924999a133788e28dcf793.jpeg	Apple, raw	['sugar', 'apple', 'cinnamon', 'butter', 'nutmeg']	{'apple'}	{'nutmeg', 'sugar', 'cinnamon', 'butter', 'apple'}	0.333333
fbf42a2b4327ba3241f9f3cf13da.jpeg	Spanish rice, from restaurant, Beef steak, broiled or baked, lean only eaten, Mushrooms, cooked, from fresh, NS as to fat added in cooking, Shrimp, baked or broiled, made with oil, Romaine lettuce, raw, Black, brown, or Bayo beans, dry, cooked, NS as to fat added in cooking, Salsa, pico de gallo, Salsa verde or salsa, green	['onion', 'pepper', 'oil', 'salt', 'steak', 'clove', 'butter', 'water']	{'salsa', 'oil', 'beef', 'rice', 'bean', 'green', 'shrimp', 'steak', 'romaine', 'mushroom', 'lettuce'}	{'salt', 'oil', 'onion', 'butter', 'pepper', 'clove', 'steak'}	0.222222
e072e0a144e39781293170dff007.jpeg	Pancakes, gluten free, Corn oil, Mixed seeds, Blueberries, raw, Butter, stick, salted, Peanut butter	['sugar', 'butter', 'cinnamon']	{'blueberry', 'stick', 'peanut', 'oil', 'corn', 'butter', 'seed', 'pancake'}	{'sugar', 'butter', 'cinnamon'}	0.181818
c25861864793a11bbfb1e7e7dd50.jpeg	Egg, whole, fried without fat, Peppers, green, cooked, fat not added in cooking, Potato, hash brown, from fresh, Salsa, red, commercially-prepared	['egg', 'salt', 'butter', 'pepper', 'milk']	{'salsa', 'pepper', 'egg', 'potato', 'green'}	{'salt', 'butter', 'pepper', 'egg', 'milk'}	0.4
cb664a9f4eaabb6a94a370695201.jpeg	Coffee, Latte, with non-dairy milk	['sugar', 'milk', 'cream', 'coffee', 'water', 'butter']	{'milk', 'latte', 'coffee'}	{'sugar', 'cream', 'butter', 'milk', 'coffee'}	0.5
6b1411cf416789690d17adbe9a5e.jpeg	Banana, raw	['sugar', 'salt', 'milk', 'seeds']	{'banana'}	{'sugar', 'seed', 'salt', 'milk'}	0
1d7f44754e569dbf5238dde6a6fb.jpeg	Coffee, espresso, decaffeinated, Cream, heavy	['salt', 'flour', 'sugar', 'butter', 'water', 'baking_soda', 'extract', 'egg']	{'cream', 'espresso', 'coffee'}	{'salt', 'extract', 'bakingsoda', 'sugar', 'butter', 'egg', 'flour'}	0
f049acac4b4691a98c2325e3af1b.jpeg	Coffee, brewed, Cream, heavy	['milk', 'cream', 'coffee', 'sugar']	{'cream', 'coffee'}	{'sugar', 'cream', 'coffee', 'milk'}	0.666667
40f1051140fbace6f2b211e4a6de.jpeg	Sweet potato, baked, peel eaten, fat not added in cooking, Tahini, Olive oil, Lemon juice, 100%, freshly squeezed, Maple syrup, Kale, cooked, from fresh, fat not added in cooking, Carrots, raw, Chickpeas, canned, drained, low sodium, fat not added in cooking, Cheese, Feta, Sunflower seeds, plain, unsalted, Avocado, raw	['oil', 'kale', 'pepper', 'onion', 'salt', 'spinach', 'clove']	{'chickpea', 'syrup', 'cheese', 'oil', 'lemon', 'kale', 'juice', 'olive', 'carrot', 'seed', 'potato', 'tahini', 'avocado'}	{'salt', 'oil', 'onion', 'pepper', 'kale', 'clove', 'spinach'}	0.2
5d344dc44f3bac4cd6ec6cbd46a0.jpeg	Chicken wing, sauteed, Rice, fried, meatless, Egg omelet or scrambled egg, made with oil	['cheese', 'onion', 'pepper', 'potato', 'oil', 'butter', 'salt']	{'oil', 'rice', 'egg', 'omelet', 'chicken'}	{'salt', 'cheese', 'oil', 'onion', 'butter', 'pepper', 'potato'}	0.166667
0e84e08c4b92b8dc60d6aee07b82.jpeg	Spinach, raw, Cheese, Feta, Steak, NS as to type of meat, cooked, lean only eaten, Tomatoes, raw, Chickpeas, dry, cooked, NS as to fat added in cooking, Red kidney beans, dry, cooked, fat not added in cooking, Onions, mature, raw, Beets, pickled, Creamy dressing, Quinoa, fat not added in cooking	['pepper', 'oil', 'onion', 'salt', 'greens', 'vinegar']	{'chickpea', 'tomato', 'cheese', 'onion', 'bean', 'beet', 'spinach', 'quinoa', 'meat', 'steak'}	{'salt', 'oil', 'onion', 'pepper', 'vinegar', 'green'}	0.125
1ab490e94f2ca9219bbb523b5886.jpeg	Kale, cooked, from fresh, made with oil, Lentil soup, home recipe, canned, or ready-to-serve	['cheese', 'oil', 'pepper', 'kale', 'clove', 'onion', 'salt']	{'oil', 'lentil', 'soup', 'kale'}	{'salt', 'cheese', 'oil', 'onion', 'kale', 'pepper', 'clove'}	0.363636
cc052a9545e58980b79964d5c7c2.jpeg	Tea, hot, herbal	['sugar', 'water', 'milk', 'cinnamon']	{'tea'}	{'sugar', 'cinnamon', 'milk'}	0
f134c9834830888e1cb50451e076.jpeg	Cheese, cottage, low fat, Blueberries, raw	['blueberries', 'sugar', 'oats', 'butter', 'cheese', 'vanilla']	{'cheese', 'cottage', 'blueberry'}	{'blueberry', 'vanilla', 'sugar', 'cheese', 'butter', 'oat'}	0.444444
6249de38414cb38bf599ba692b60.jpeg	Asparagus, cooked, from fresh, fat not added in cooking, Salmon, baked or broiled, made without fat	['asparagus', 'pepper', 'butter', 'salt']	{'asparagus', 'salmon'}	{'asparagus', 'salt', 'butter', 'pepper'}	0.333333
beae7dd347cfa9a8a581e845952e.jpeg	Chicken breast, baked, broiled, or roasted, skin not eaten, from raw, Spaghetti sauce, Cheese, Parmesan, dry grated, Chicken breast, fried, coated, skin / coating eaten, from raw, Spaghetti sauce, Cheese, Parmesan, hard	['cheese', 'egg', 'pepper', 'onion', 'salt', 'beef', 'oil']	{'cheese', 'chicken', 'parmesan', 'spaghetti'}	{'salt', 'cheese', 'oil', 'onion', 'beef', 'pepper', 'egg'}	0.181818
bca181ec401785899a1824e45399.jpeg	Lamb chop, NS as to cut, cooked, lean and fat eaten	['pepper', 'salt', 'onion', 'garlic', 'paprika', 'oil']	{'lamb'}	{'salt', 'garlic', 'oil', 'onion', 'pepper', 'paprika'}	0
00aed7f846529795993f19942c0d.jpeg	Coffee, brewed, Coffee creamer, liquid, flavored	['milk', 'sugar', 'cocoa', 'water']	{'coffee'}	{'sugar', 'cocoa', 'milk'}	0
6a052abe408299f27a09e3db424f.jpeg	Milk, whole	['water', 'sugar', 'milk', 'salt']	{'milk'}	{'sugar', 'salt', 'milk'}	0.5
869448c14e4088d69fbcaedcdcd2.jpeg	Tofu, Rapeseed oil, Maple syrup, Tomato chili sauce, Soy sauce, reduced sodium, Vinegar, cider, Garlic, cooked, Ginger, raw, Onions, cooked, from fresh, fat not added in cooking, Peppers, red, cooked, fat not added in cooking, Onions, green, cooked, from fresh, fat not added in cooking, Parsley, raw, Sesame seeds	['pepper', 'oil', 'onion', 'clove', 'tomato', 'salt', 'basil', 'parsley']	{'cider', 'syrup', 'soy', 'garlic', 'tomato', 'parsley', 'oil', 'onion', 'tofu', 'pepper', 'chili', 'sesame', 'rapeseed', 'ginger', 'seed', 'vinegar', 'green'}	{'salt', 'tomato', 'parsley', 'oil', 'onion', 'pepper', 'clove', 'basil'}	0.4
602dcbe34f09bf90555b9de259fe.jpeg	Fruit, NS as to type, Strawberries, raw, Blueberries, raw	['sugar', 'blueberries', 'cheese', 'egg']	{'blueberry', 'strawberry'}	{'sugar', 'blueberry', 'egg', 'cheese'}	0.333333
047e1ee54531a206c50feb2e6469.jpeg	Mixed nuts, with peanuts, salted	['butter', 'sugar', 'milk', 'cheese', 'chips', 'extract']	{'peanut', 'nut'}	{'extract', 'sugar', 'cheese', 'butter', 'milk', 'chip'}	0
80c2f45c4d85aaa2af52d8b662b6.jpeg	Iced Coffee, brewed, Coffee creamer, liquid, flavored	['sugar', 'milk', 'cinnamon', 'salt']	{'coffee'}	{'sugar', 'salt', 'cinnamon', 'milk'}	0
997d08f04d3ea628acf9a567181e.jpeg	Muffin, English, Peanut butter, Honey	['sugar', 'egg', 'flour', 'butter', 'salt', 'baking_powder', 'milk']	{'honey', 'muffin', 'butter', 'peanut'}	{'salt', 'sugar', 'butter', 'bakingpowder', 'egg', 'milk', 'flour'}	0.181818
2a2c02a8436dabb2d6727e78820e.jpeg	Muffin, fruit, wheat flour, white, all-purpose, unenriched, leavening agents, baking powder, double-acting, sodium aluminum sulfate, salt, table, sugars, brown, sugars, granulated, milk, buttermilk, fluid, cultured, lowfat, butter, without salt, apricots, dried, sulfured, uncooked	['sugar', 'flour', 'egg', 'salt', 'butter', 'cinnamon', 'baking_powder', 'baking_soda', 'extract', 'vanilla']	{'salt', 'muffin', 'sugar', 'buttermilk', 'wheat', 'butter', 'milk', 'apricot', 'agent', 'flour'}	{'salt', 'extract', 'vanilla', 'bakingsoda', 'sugar', 'cinnamon', 'butter', 'bakingpowder', 'egg', 'flour'}	0.4
b545d7d249cbb225830e5a5afdf2.jpeg	Egg omelet or scrambled egg, made without fat, Egg white omelet, scrambled, or fried, made without fat, Spinach, raw	['oil', 'pepper', 'spinach', 'clove', 'basil', 'salt']	{'spinach', 'egg', 'omelet'}	{'salt', 'oil', 'pepper', 'clove', 'spinach', 'basil'}	0.222222
5e06a1444a618b7c0d07764e34a2.jpeg	Egg, whole, fried with cooking spray, Potato, hash brown, from fast food, Pork bacon, NS as to fresh, smoked or cured, cooked, Spinach, cooked, from fresh, made with oil	['oil', 'pepper', 'onion', 'clove', 'milk', 'salt']	{'oil', 'spinach', 'pork', 'egg', 'bacon', 'potato'}	{'salt', 'oil', 'onion', 'pepper', 'clove', 'milk'}	0.166667
676903fc46e49904382619a28813.jpeg	Coffee, brewed, Coffee creamer, liquid, flavored	['milk', 'sugar', 'coffee', 'water']	{'coffee'}	{'sugar', 'coffee', 'milk'}	0.5
6eb6cb1b44f49d8996a394f75bd5.jpeg	Muffin, English, whole grain white, Pork sausage, Egg, whole, fried with oil, Cheese, Cheddar	['cheese', 'butter']	{'muffin', 'cheese', 'oil', 'cheddar', 'sausage', 'egg', 'pork'}	{'cheese', 'butter'}	0.222222
4110f0bd4ac289dd92980f6a6807.jpeg	Avocado, raw	['chocolate', 'cocoa', 'sugar']	{'avocado'}	{'sugar', 'chocolate', 'cocoa'}	0
804b634941aa8e823f39c69f4f3b.jpeg	Bread, Italian, Grecian, Armenian, Butter, stick, unsalted, Shallots, raw, Garlic, cooked, Pepper, red (cayenne), Chicken, ground, Cheese, Parmesan, dry grated, Sage, Parsley, raw, Salt, table, Noodles, cooked, Wine, table, white, Thyme, dried, Chicken or turkey broth, bouillon, or consomme, Cream, heavy, Spinach, cooked, from fresh, fat not added in cooking, Pepper, black	['spinach', 'pepper', 'onion', 'oil', 'butter', 'clove']	{'cream', 'butter', 'pepper', 'spinach', 'chicken', 'stick', 'parsley', 'cheese', 'turkey', 'garlic', 'cayenne', 'consomme', 'broth', 'sage', 'parmesan', 'shallot', 'salt', 'wine', 'bread', 'noodle', 'thyme'}	{'oil', 'onion', 'butter', 'pepper', 'clove', 'spinach'}	0.222222
b4f4abd045a6b32b5f2472dc464f.jpeg	Wonton soup, wheat flours, bread, unenriched, water, bottled, generic	['carrot', 'onion', 'pepper', 'chicken', 'water', 'broth', 'oil', 'stock', 'salt']	{'bread', 'wheat', 'soup', 'wonton', 'flour'}	{'salt', 'oil', 'onion', 'broth', 'stock', 'pepper', 'carrot', 'chicken'}	0
762fd9dd49a1aa97aa81e1262efe.jpeg	Coffee, brewed, Coffee creamer, liquid, flavored	['water', 'tea', 'sugar', 'milk']	{'coffee'}	{'sugar', 'tea', 'milk'}	0
9a1719584960b3a4aef050438c33.jpeg	Beef pot pie	['egg', 'flour', 'butter', 'salt', 'milk', 'sugar']	{'beef', 'pie'}	{'salt', 'sugar', 'butter', 'egg', 'milk', 'flour'}	0
47acd8b0402ba5d7a56a845e0fde.jpeg	Oatmeal, regular or quick, made with water, fat added in cooking, Maple syrup	['water', 'sugar']	{'syrup', 'oatmeal'}	{'sugar'}	0
a70f649448e3873950bfd7638f97.jpeg	Blueberries, raw	['blueberries', 'sugar', 'blackberries', 'juice', 'milk']	{'blueberry'}	{'blueberry', 'sugar', 'juice', 'blackberry', 'milk'}	0.333333
231e6a264352885ae64b4769fd06.jpeg	Grapes, raw, NS as to type	['sugar', 'water', 'apple', 'juice']	{'grape'}	{'sugar', 'apple', 'juice'}	0
818f45be4e5b8205c426c995fdd8.jpeg	Chicken breast, baked, coated, skin / coating eaten, Rice, white, cooked, fat not added in cooking, Cabbage, Chinese, raw, Corn, yellow, cooked, from frozen, fat not added in cooking	['oil', 'pepper', 'onion', 'clove', 'salt', 'butter']	{'chicken', 'cabbage', 'corn', 'rice'}	{'salt', 'oil', 'onion', 'butter', 'pepper', 'clove'}	0
2992d9df4205a46b6238dc7b2bc6.jpeg	Peach, raw	['juice', 'water', 'sugar', 'orange', 'lemon']	{'peach'}	{'juice', 'orange', 'sugar', 'lemon'}	0
a42a470b48c098a953b9eb9b1875.jpeg	Persimmon, raw	['carrot', 'squash', 'cheese', 'onion', 'pepper']	{'persimmon'}	{'cheese', 'onion', 'pepper', 'carrot', 'squash'}	0
e0d5149e4fd4a8874d596730eb9d.jpeg	Pepper, sweet, green, raw, Hummus, plain, Crackers, woven wheat, plain (Triscuit)	['cheese', 'onion', 'pepper', 'salt']	{'hummus', 'triscuit', 'wheat', 'pepper', 'cracker', 'green'}	{'cheese', 'salt', 'onion', 'pepper'}	0.2
bf5398934986ae708c7d23324e0e.jpeg	Chicken thigh, sauteed, skin eaten, Maple syrup, Cornmeal mush, fat added in cooking, Cheese, Cheddar, Butter, stick, salted, Chard, cooked, made with oil, Vinegar, Olive oil, Squash, winter type, mashed, no fat or sugar added in cooking	['pepper', 'oil', 'butter', 'clove', 'onion', 'salt']	{'syrup', 'stick', 'cheese', 'oil', 'cheddar', 'butter', 'sugar', 'cornmeal', 'olive', 'vinegar', 'chicken', 'squash'}	{'salt', 'oil', 'butter', 'onion', 'pepper', 'clove'}	0.222222
773011804e72b6190154b4606cf2.jpeg	Oatmeal, reduced sugar, plain, fat not added in cooking, Sugar substitute, stevia, powder, Peanut butter, lower sodium, Blueberries, frozen, unsweetened, Almond milk, unsweetened	['blueberries', 'sugar', 'milk', 'water']	{'stevia', 'blueberry', 'peanut', 'oatmeal', 'sugar', 'butter', 'milk', 'almond'}	{'sugar', 'blueberry', 'milk'}	0.545455
e01e3ccb49e391cdbc926fc8073f.jpeg	Rice, white, cooked, fat not added in cooking, Black, brown, or Bayo beans, canned, drained, fat not added in cooking, Chickpeas, canned, drained, fat not added in cooking, Carrots, cooked, from fresh, fat not added in cooking, Mushrooms, cooked, from fresh, fat not added in cooking, Chicken breast, baked, broiled, or roasted, skin not eaten, from raw, Spinach, cooked, from fresh, fat not added i…	['rice', 'salt', 'raisins', 'water', 'milk']	{'chickpea', 'garlic', 'bean', 'rice', 'spinach', 'chili', 'carrot', 'chicken', 'mushroom'}	{'salt', 'raisin', 'milk', 'rice'}	0.153846
ca1024c94309a1a0815bd6c7f218.jpeg	Focaccia, Italian flatbread, plain, Carrots, raw	['cheese', 'salt', 'flour', 'pepper', 'egg', 'milk', 'oil']	{'focaccia', 'flatbread', 'carrot'}	{'salt', 'cheese', 'oil', 'pepper', 'egg', 'milk', 'flour'}	0
d1fba358445799f4e81f54e4eb14.jpeg	Pepper, banana, raw	['cheese', 'salt', 'mustard', 'pepper']	{'banana', 'pepper'}	{'cheese', 'mustard', 'salt', 'pepper'}	0.333333
d70447284848b00f159671b8b4bd.jpeg	Rice, brown, cooked, fat not added in cooking, Potato, boiled, from fresh, peel eaten, fat added in cooking, NS as to type of fat, Chicken curry	['oats', 'salt', 'milk', 'cinnamon', 'coconut', 'honey', 'almonds', 'extract']	{'curry', 'potato', 'chicken', 'rice'}	{'salt', 'coconut', 'extract', 'cinnamon', 'milk', 'honey', 'almond', 'oat'}	0
748134824ee8ab024d8c9d0074bb.jpeg	Chicken or turkey noodle soup, canned or ready-to-serve	['water', 'egg', 'stock', 'salt', 'onion', 'pepper']	{'turkey', 'noodle', 'chicken', 'soup'}	{'salt', 'onion', 'stock', 'pepper', 'egg'}	0
7e1d6a484ca3b246552be1f62eb5.jpeg	Romaine lettuce, raw, Cheese, Feta, Cucumber, raw, Olives, NFS, Tomatoes, raw, Onions, mature, raw, Italian dressing, made with vinegar and oil	['cheese', 'oil', 'pepper', 'tomato', 'olive', 'onion', 'vinegar', 'lettuce', 'salt']	{'tomato', 'cheese', 'oil', 'onion', 'cucumber', 'olive', 'romaine', 'vinegar', 'lettuce'}	{'salt', 'tomato', 'cheese', 'oil', 'onion', 'pepper', 'olive', 'vinegar', 'lettuce'}	0.777778
ce1f04c543fbb9f2f9741e0c0a4e.jpeg	Coffee, brewed	['sugar', 'water']	{'coffee'}	{'sugar'}	0
af7b9c3142ca890807ad23e0508b.jpeg	Pasta, cooked, Ham, prepackaged or deli, luncheon meat, Egg, whole, fried without fat, Cheese, Parmesan, dry grated, Butter, stick, salted, Olive oil	['cheese', 'egg', 'pepper', 'ham', 'milk', 'cream', 'butter', 'onion', 'salt']	{'stick', 'cheese', 'oil', 'butter', 'olive', 'egg', 'meat', 'ham', 'parmesan', 'pasta'}	{'salt', 'cheese', 'cream', 'butter', 'onion', 'pepper', 'egg', 'milk', 'ham'}	0.421053
2fc3014f4bb788b4a709500e83cb.jpeg	Banana, raw	['water', 'apple']	{'banana'}	{'apple'}	0
4a19f37a44888bf1406cb5a2946f.jpeg	Wine, table, red	['water', 'vodka']	{'wine'}	{'vodka'}	0
a6eccc9e482b803f2e39d83ce561.jpeg	Egg, whole, fried without fat, Milk, reduced fat (2%), Onions, cooked, from fresh, fat not added in cooking, Olive oil, Avocado, raw, Yogurt, whole milk, plain, Orange, raw	['egg', 'avocado', 'cheese', 'butter', 'salt']	{'yogurt', 'oil', 'onion', 'olive', 'orange', 'egg', 'milk', 'avocado'}	{'salt', 'cheese', 'butter', 'egg', 'avocado'}	0.307692
bf5c03f54d5db994531c5e6daa13.jpeg	Iced Coffee, brewed	['sugar', 'water', 'coffee', 'cinnamon']	{'coffee'}	{'sugar', 'cinnamon', 'coffee'}	0.5
516628cc49d0a5735ee04fd0ab32.jpeg	Tea, hot, leaf, black, Coffee creamer, liquid, flavored	['sugar', 'egg', 'butter', 'extract', 'flour', 'salt', 'baking_powder', 'milk']	{'tea', 'coffee'}	{'extract', 'salt', 'sugar', 'butter', 'bakingpowder', 'egg', 'milk', 'flour'}	0
f8d649704a9d9b894434ade3e68e.jpeg	Coffee, espresso	['sugar', 'butter', 'egg', 'flour', 'cream']	{'espresso', 'coffee'}	{'sugar', 'cream', 'butter', 'egg', 'flour'}	0
9d59b13847dca41029d612d0fb81.jpeg	Cake or cupcake, chocolate, devil's food or fudge, with icing or filling, Raspberries, raw, NS as to color, Persimmon, raw	['sugar', 'egg', 'butter', 'flour', 'chocolate', 'cocoa', 'cream', 'baking_powder', 'salt']	{'icing', 'cake', 'persimmon', 'chocolate', 'raspberry', 'devil', 'fudge', 'cupcake'}	{'salt', 'sugar', 'cream', 'butter', 'bakingpowder', 'chocolate', 'cocoa', 'egg', 'flour'}	0.117647
6685300743ea8987ba95e0040b6f.jpeg	Cranberry juice drink, with high vitamin C, Carbonated water, unsweetened	['water', 'juice', 'ice']	{'juice', 'cranberry'}	{'juice', 'ice'}	0.5
8dd3106d492195c81a1b34ccbe55.jpeg	Mixed nuts, without peanuts, salted	['oil', 'almonds', 'sugar']	{'peanut', 'nut'}	{'sugar', 'oil', 'almond'}	0
c4d2f5374739be980e86e89a3fe5.jpeg	Bread, Italian, Grecian, Armenian, Lettuce, arugula, raw, Cheese, Mozzarella, whole milk, Eggplant, cooked, fat not added in cooking, Peppers, red, cooked, fat not added in cooking, Garlic, cooked, Olive oil, Vinegar	['pepper', 'bun', 'oil', 'lettuce', 'carrot', 'mayonnaise', 'salt']	{'arugula', 'garlic', 'bread', 'cheese', 'oil', 'mozzarella', 'pepper', 'olive', 'eggplant', 'milk', 'vinegar', 'lettuce'}	{'salt', 'oil', 'pepper', 'bun', 'carrot', 'mayonnaise', 'lettuce'}	0.315789
9eee7479454a9693fb404ae89298.jpeg	Cheese, Parmesan, hard, Salsa, red, commercially-prepared	['onion', 'pepper', 'tomato', 'carrot', 'beef', 'clove', 'broth', 'water']	{'cheese', 'parmesan', 'salsa'}	{'tomato', 'onion', 'broth', 'beef', 'pepper', 'clove', 'carrot'}	0
a4ab58504e7cb8af71ef1eb67757.jpeg	Chicken leg, drumstick and thigh, stewed, skin eaten, Soybean curd, Cabbage, Chinese, cooked, fat not added in cooking, Lettuce, arugula, raw, Mushrooms, cooked, from fresh, fat not added in cooking, Rice noodles, cooked, Water, tap	['soy_sauce', 'water', 'chicken', 'mushroom', 'noodles', 'ginger', 'stock']	{'soybean', 'arugula', 'mushroom', 'rice', 'drumstick', 'noodle', 'chicken', 'cabbage', 'lettuce'}	{'mushroom', 'stock', 'noodle', 'ginger', 'chicken', 'soysauce'}	0.4
2efcf3ab4e4d8a1db0d868972ff5.jpeg	Pasta, whole grain, cooked	['butter', 'sugar', 'noodles', 'cheese', 'egg']	{'pasta'}	{'sugar', 'cheese', 'butter', 'noodle', 'egg'}	0
2e0b4e934bae9d09a9a3c37826ae.jpeg	Pie, berry, not blackberry, blueberry, boysenberry, huckleberry, raspberry, or strawberry; two crust, Ice cream, regular, flavors other than chocolate	['sugar', 'butter', 'cheese', 'flour']	{'blueberry', 'cream', 'ice', 'pie', 'huckleberry', 'chocolate', 'blackberry', 'raspberry', 'boysenberry', 'berry', 'flavor', 'strawberry'}	{'sugar', 'flour', 'butter', 'cheese'}	0
12ebe0674dd58cb4b4911068982e.jpeg	Turkey, ground, Rice, white, cooked, fat not added in cooking, Peppers, red, cooked, fat not added in cooking, Onions, cooked, from fresh, fat not added in cooking, Olive oil, Chicken or turkey broth, bouillon, or consomme, Spaghetti sauce, Tomatoes, from fresh, broiled, Garlic, cooked, Cheese, Mexican blend	['onion', 'carrot', 'tomato', 'pepper', 'beef', 'clove', 'broth', 'celery', 'beans', 'salt', 'basil', 'water']	{'garlic', 'consomme', 'tomato', 'cheese', 'oil', 'onion', 'broth', 'pepper', 'rice', 'olive', 'turkey', 'chicken', 'spaghetti'}	{'salt', 'tomato', 'onion', 'broth', 'beef', 'pepper', 'celery', 'clove', 'bean', 'carrot', 'basil'}	0.333333
ca3eef024114858a48a0a6efda77.jpeg	Tortilla, flour, Rice, white, cooked, fat not added in cooking, Romaine lettuce, raw, Corn, yellow, cooked, from frozen, fat not added in cooking, Tomatoes, raw, Chicken breast, baked, broiled, or roasted, skin not eaten, from raw, Cilantro, raw, Onions, mature, raw	['cheese', 'oil', 'pepper', 'onion', 'egg', 'corn', 'salt', 'zucchini', 'clove']	{'tomato', 'tortilla', 'corn', 'onion', 'rice', 'cilantro', 'romaine', 'chicken', 'lettuce', 'flour'}	{'salt', 'zucchini', 'cheese', 'oil', 'corn', 'onion', 'pepper', 'clove', 'egg'}	0.210526
f650f9c94b6699b5b3ee85092c60.jpeg	Coffee, brewed, Milk, whole, Sugar, white, and water syrup	['milk', 'sugar', 'coffee', 'extract']	{'milk', 'syrup', 'sugar', 'coffee'}	{'sugar', 'extract', 'coffee', 'milk'}	0.75
5ab825d74539bb11b66c585e3b38.jpeg	Scone, with fruit	['sugar', 'flour', 'butter', 'salt', 'egg', 'chips', 'extract', 'baking_powder']	{'scone'}	{'salt', 'extract', 'sugar', 'butter', 'bakingpowder', 'egg', 'chip', 'flour'}	0
0864fc9040b4b84f9a5114394741.jpeg	Coffee, brewed, Milk, whole	['sugar', 'water', 'soy_sauce', 'cinnamon']	{'milk', 'coffee'}	{'sugar', 'soysauce', 'cinnamon'}	0
4f25bf4d4fa4a2f23ce7b40ee282.jpeg	Cereal, muesli, Milk, lactose free, reduced fat (2%)	['sugar', 'cinnamon', 'milk']	{'cereal', 'muesli', 'milk'}	{'sugar', 'cinnamon', 'milk'}	0.333333
2db806fa4fe99c65424f14a56741.jpeg	Tortilla, corn, Refried beans, fat added in cooking, NS as to type of fat, Avocado, raw, Lettuce, raw, Cheese, Colby, Salsa verde or salsa, green, Salsa, red, commercially-prepared, Guacamole, NFS, Sour cream	['tomato', 'cheese', 'lettuce', 'onion', 'cream', 'salsa', 'pepper', 'avocado']	{'salsa', 'tortilla', 'cheese', 'cream', 'corn', 'bean', 'guacamole', 'lettuce', 'green', 'avocado'}	{'salsa', 'tomato', 'cheese', 'cream', 'onion', 'pepper', 'lettuce', 'avocado'}	0.555556
48ecf8ed4bf0b7bbb69dc7590644.jpeg	Red beans and rice, Tomatoes, raw	['sugar', 'oats', 'butter', 'cinnamon', 'chips', 'salt', 'flour', 'extract']	{'tomato', 'bean', 'rice'}	{'salt', 'extract', 'sugar', 'cinnamon', 'butter', 'chip', 'flour', 'oat'}	0
ef921bc44d7888663368debba7f0.jpeg	Coffee, brewed, blend of regular and decaffeinated	['sugar', 'chocolate', 'egg', 'water']	{'coffee'}	{'sugar', 'chocolate', 'egg'}	0
fe8919424e9c85548a4feabd5ca4.jpeg	Coffee, brewed, Sugar, white, granulated or lump	['sugar', 'water', 'juice', 'blueberries']	{'sugar', 'coffee'}	{'sugar', 'juice', 'blueberry'}	0.4
4532c72641e088fbbb49c224875a.jpeg	Chocolate milk, ready to drink, reduced fat	['milk', 'banana', 'ice', 'syrup', 'cocoa', 'sugar']	{'chocolate', 'milk'}	{'syrup', 'sugar', 'ice', 'banana', 'cocoa', 'milk'}	0.25
25c33f2a4cbb9bffdfbdb9a9577e.jpeg	Cabbage, red, raw, Vegetarian burger or patty, meatless, no bun, Mushrooms, cooked, from fresh, fat not added in cooking, Rice, fried, meatless, Soy sauce, Sesame oil, Hot pepper sauce	['onion', 'pepper', 'rice', 'tomato', 'water', 'beef', 'clove', 'oil', 'salt']	{'soy', 'oil', 'rice', 'burger', 'pepper', 'bun', 'sesame', 'mushroom', 'cabbage'}	{'salt', 'tomato', 'oil', 'onion', 'beef', 'rice', 'pepper', 'clove'}	0.352941
37d309bd4f24891892c627160227.jpeg	Turkey, light meat, roasted, skin not eaten, Potato, mashed, from dry mix, made with milk, Corn, white, cooked, from canned, made with butter	['cheese', 'butter', 'pepper', 'salt', 'corn']	{'corn', 'butter', 'meat', 'milk', 'turkey', 'potato'}	{'salt', 'cheese', 'corn', 'butter', 'pepper'}	0.363636
a622a12e452ab8c12f22e3e5ebe0.jpeg	Cookie, chocolate chip, made from home recipe or purchased at a bakery	['sugar', 'flour', 'egg', 'butter', 'salt', 'baking_soda', 'extract', 'chips']	{'salt', 'cornstarch', 'sugar', 'oil', 'chocolate', 'cocoa', 'egg', 'honey', 'flour'}	{'salt', 'extract', 'bakingsoda', 'sugar', 'butter', 'egg', 'chip', 'flour'}	0.470588
c21ef220466ea311cc23f6393d1a.jpeg	Coffee, brewed, Cream, half and half, Sugar, NFS	['milk', 'sugar', 'water', 'coffee', 'extract']	{'sugar', 'cream', 'coffee'}	{'sugar', 'extract', 'coffee', 'milk'}	0.571429
b13f53584428807536f0d330fdce.jpeg	Tea, hot, leaf, oolong	['water', 'sugar', 'tea']	{'tea', 'oolong'}	{'sugar', 'tea'}	0.5
1d07ee6c45aea3777f26ad8b2817.jpeg	Popcorn, microwave, kettle corn	['popcorn', 'salt', 'oil', 'pepper', 'butter', 'cheese', 'paprika', 'garlic']	{'corn', 'popcorn'}	{'salt', 'garlic', 'cheese', 'oil', 'butter', 'popcorn', 'pepper', 'paprika'}	0.2
8db58476439ab3296a18fa5e6286.jpeg	Cornbread, made from home recipe	['egg', 'flour', 'sugar', 'baking_powder', 'salt', 'butter', 'oil', 'cornmeal']	{'salt', 'cornstarch', 'sugar', 'oil', 'cornmeal', 'egg', 'flour'}	{'salt', 'sugar', 'oil', 'butter', 'cornmeal', 'bakingpowder', 'egg', 'flour'}	0.8
43019d234a8d8424b0e3a4dbe0bb.jpeg	Burrito with beans, meatless	['cheese', 'tortilla', 'egg', 'onion', 'pepper', 'beef', 'salt']	{'burrito', 'bean'}	{'salt', 'tortilla', 'cheese', 'onion', 'beef', 'pepper', 'egg'}	0
cf64b6024138b6a735866c900ed4.jpeg	Bread, Italian, Grecian, Armenian, Butter, stick, unsalted, Shallots, raw, Garlic, cooked, Pepper, red (cayenne), Chicken, ground, Cheese, Parmesan, dry grated, Sage, Parsley, raw, Salt, table, Noodles, cooked, Wine, table, white, Thyme, dried, Chicken or turkey broth, bouillon, or consomme, Cream, heavy, Spinach, cooked, from fresh, fat not added in cooking, Pepper, black	['cheese', 'spinach', 'pepper', 'oil', 'breadcrumbs', 'clove', 'egg', 'butter', 'salt']	{'cream', 'butter', 'pepper', 'spinach', 'chicken', 'stick', 'parsley', 'cheese', 'turkey', 'garlic', 'cayenne', 'consomme', 'broth', 'sage', 'parmesan', 'shallot', 'salt', 'wine', 'bread', 'noodle', 'thyme'}	{'salt', 'breadcrumb', 'cheese', 'oil', 'butter', 'pepper', 'clove', 'spinach', 'egg'}	0.333333
69623d5e4a248a33a4ebb961848c.jpeg	Tuna salad, made with mayonnaise, Bread, whole wheat, Lettuce, arugula, raw, Onions, mature, raw, Pepper, sweet, red, raw, Cucumber pickles, dill, Cheese, Cheddar	['oil', 'pepper', 'salt', 'vinegar', 'arugula', 'cheese', 'mustard', 'juice']	{'arugula', 'pickle', 'dill', 'tuna', 'bread', 'cheese', 'wheat', 'onion', 'cucumber', 'cheddar', 'pepper', 'salad', 'mayonnaise', 'lettuce'}	{'salt', 'arugula', 'cheese', 'oil', 'pepper', 'juice', 'mustard', 'vinegar'}	0.272727
46f8782348c49ca033b3ff18f923.jpeg	Cereal, ready-to-eat, NFS, Milk, whole	['sugar', 'marshmallow', 'cheese', 'butter', 'milk', 'cream']	{'cereal', 'milk'}	{'sugar', 'cheese', 'cream', 'butter', 'marshmallow', 'milk'}	0.25
cf8ee04b46259131b3d09bb2e3cd.jpeg	Noodle soup, NFS	['carrot', 'onion', 'pepper', 'salt', 'chicken', 'celery', 'broth', 'clove', 'stock', 'oil']	{'noodle', 'soup'}	{'salt', 'oil', 'onion', 'broth', 'stock', 'celery', 'pepper', 'clove', 'carrot', 'chicken'}	0
b4c17c344d97896cb57d399ac7f6.jpeg	Pasta, whole grain, cooked, Pickles, NS as to vegetable, Edamame, cooked, Garlic, cooked, Pork, ground or patty, cooked, Chicken or turkey broth, less or reduced sodium, canned or ready-to-serve, Lettuce, raw	['broccoli', 'oil', 'pepper', 'onion']	{'pickle', 'garlic', 'vegetable', 'broth', 'pork', 'turkey', 'chicken', 'lettuce', 'le', 'pasta'}	{'oil', 'onion', 'pepper', 'broccoli'}	0
fc6c50e84cd491c62370f86e4864.jpeg	Oatmeal, regular or quick, made with water, fat not added in cooking, Walnuts, Peanut butter, Chocolate, semi-sweet morsel, Milk, whole, Strawberries, frozen, unsweetened	['onion', 'pepper', 'beef', 'salt', 'tomato', 'clove', 'mustard', 'vinegar']	{'strawberry', 'peanut', 'oatmeal', 'butter', 'chocolate', 'milk', 'walnut'}	{'salt', 'tomato', 'onion', 'beef', 'pepper', 'clove', 'mustard', 'vinegar'}	0
82df3f564901bd5e4c12acba924d.jpeg	Cookie, chocolate chip, made from home recipe or purchased at a bakery	['sugar', 'butter', 'salt', 'cocoa', 'extract', 'egg', 'flour']	{'salt', 'cornstarch', 'sugar', 'oil', 'chocolate', 'cocoa', 'egg', 'honey', 'flour'}	{'salt', 'extract', 'sugar', 'butter', 'cocoa', 'egg', 'flour'}	0.625
40c9911948f8815e473637f406ba.jpeg	Fruit smoothie, with whole fruit and dairy	['yogurt', 'strawberries', 'banana', 'milk', 'honey', 'blueberries']	{'smoothie'}	{'yogurt', 'blueberry', 'banana', 'milk', 'honey', 'strawberry'}	0
c3c76e43437fbab2de21b840d4e1.jpeg	Oatmeal, instant, plain, made with water, fat not added in cooking, Raspberries, raw, NS as to color, Sugar, brown, Almond butter	['sugar', 'raspberries', 'cream', 'milk', 'extract', 'egg']	{'oatmeal', 'sugar', 'butter', 'raspberry', 'almond'}	{'extract', 'sugar', 'cream', 'raspberry', 'egg', 'milk'}	0.363636
715afee04509975c9b1267901a39.jpeg	Romaine lettuce, raw, Cheese, NFS, Broccoli, raw, Cabbage, red, raw, Carrots, raw, Onions, mature, raw, Croutons, Salad dressing, NFS, for salads, Chicken nuggets, from frozen	['onion', 'pepper', 'oil', 'shrimp', 'clove', 'chicken', 'carrot', 'tomato', 'salt', 'butter', 'parsley']	{'cheese', 'onion', 'nugget', 'crouton', 'carrot', 'salad', 'romaine', 'chicken', 'lettuce', 'cabbage', 'broccoli'}	{'salt', 'tomato', 'parsley', 'oil', 'onion', 'butter', 'pepper', 'clove', 'shrimp', 'carrot', 'chicken'}	0.272727
a5bf5f264039834e8a929eb5453c.jpeg	Coffee, Latte	['milk', 'syrup', 'coffee', 'extract']	{'latte', 'coffee'}	{'extract', 'syrup', 'coffee', 'milk'}	0.333333
5ee4d9994e91be26129b7fe07ae4.jpeg	Coffee, brewed	['sugar', 'vodka', 'liqueur']	{'coffee'}	{'sugar', 'liqueur', 'vodka'}	0
e88ce91c4d949aacebe17113e34c.jpeg	Bread, white, Pork bacon, NS as to fresh, smoked or cured, reduced sodium, cooked, Tomatoes, cooked, from fresh, NS as to method, Lettuce, raw, Egg, whole, boiled or poached	['egg', 'tomato', 'bread', 'mayonnaise', 'pepper', 'bacon', 'salt', 'mustard', 'lettuce']	{'tomato', 'bread', 'pork', 'bacon', 'egg', 'lettuce'}	{'salt', 'tomato', 'bread', 'pepper', 'mustard', 'mayonnaise', 'egg', 'bacon', 'lettuce'}	0.666667
457d6bb04642a92245aa5190c22e.jpeg	Chicken breast, baked, broiled, or roasted with marinade, skin not eaten, from raw, Alfredo sauce, Spaghetti sauce, Pasta with tomato-based sauce, home recipe	['pepper', 'butter', 'cream', 'milk', 'salt', 'onion']	{'chicken', 'tomato', 'pasta', 'spaghetti'}	{'salt', 'cream', 'butter', 'onion', 'pepper', 'milk'}	0
9901e3184ea5bde86e31d4b5a555.jpeg	Vegetable beef soup, home recipe	['onion', 'pepper', 'oil', 'chicken', 'clove', 'fish', 'water']	{'vegetable', 'soup', 'beef'}	{'oil', 'onion', 'pepper', 'clove', 'fish', 'chicken'}	0
2ae2ccf448579f9a8352e2a90dae.jpeg	Hummus, plain	['sugar', 'butter', 'egg', 'chips', 'extract']	{'salt', 'garlic', 'oil', 'bean', 'cilantro', 'tahini', 'avocado'}	{'extract', 'sugar', 'butter', 'egg', 'chip'}	0
46c0369e494ab874cea2e3f69c04.jpeg	Tortilla chips, plain, Cheese, Mexican blend, Guacamole, NFS	['cheese', 'chicken', 'corn', 'onion', 'chili']	{'salt', 'garlic', 'sugar', 'corn', 'onion', 'jalapeno', 'pepper', 'cilantro', 'avocado'}	{'cheese', 'corn', 'onion', 'chili', 'chicken'}	0.285714
2f8231fe43c79b43c58801d4e9b2.jpeg	Tomatoes, raw, Avocado, raw, Bread, white	['pepper', 'bread', 'oil']	{'bread', 'tomato', 'avocado'}	{'bread', 'oil', 'pepper'}	0.333333
b396382b47e2a00248b431e662cf.jpeg	Coffee, brewed, Milk, reduced fat (2%)	['water', 'sugar', 'coffee', 'cinnamon', 'tea']	{'milk', 'coffee'}	{'sugar', 'tea', 'cinnamon', 'coffee'}	0.333333
63208536495681a8991d276cf312.jpeg	Pasta with cream sauce, ready-to-heat, Chicken breast, baked, broiled, or roasted, skin not eaten, from raw, Mushrooms, cooked, from fresh, fat not added in cooking, Onions, cooked, from fresh, fat not added in cooking	['cheese', 'pepper', 'onion', 'mushroom', 'butter', 'cream', 'pasta', 'oil']	{'mushroom', 'cream', 'onion', 'chicken', 'pasta'}	{'cheese', 'cream', 'oil', 'onion', 'butter', 'pepper', 'mushroom', 'pasta'}	0.615385
b29243194b7ab485ba8b9f439676.jpeg	Tea, hot, leaf, black	['water', 'tea', 'honey']	{'tea'}	{'tea', 'honey'}	0.666667
819bc4f5437f98eba44f9949917e.jpeg	Popcorn, ready-to-eat packaged, plain	['popcorn', 'salt', 'oil', 'butter', 'pepper']	{'popcorn'}	{'salt', 'oil', 'butter', 'popcorn', 'pepper'}	0.333333
d7432c1d4c6db97aaa236c67dd4a.jpeg	Spinach, raw, Carrots, raw, Tomatoes, raw, Mushrooms, cooked, from fresh, made with oil	['pepper', 'broccoli', 'oil', 'tomato', 'cheese', 'onion', 'salt']	{'tomato', 'oil', 'spinach', 'carrot', 'mushroom'}	{'salt', 'tomato', 'cheese', 'oil', 'onion', 'pepper', 'broccoli'}	0.333333
55ae0b9d4c9f8fe0a79dc38350fa.jpeg	Tea, hot, leaf, black, decaffeinated	['milk', 'sugar', 'water', 'tea', 'cinnamon']	{'tea'}	{'sugar', 'tea', 'cinnamon', 'milk'}	0.4
03ce7aba4dbe82ca2dd52af08216.jpeg	Rice, fried, meatless, Kimchi, Water, tap	['oil', 'rice', 'onion', 'water', 'salt', 'soy_sauce', 'pepper', 'curry', 'clove']	{'kimchi', 'rice'}	{'salt', 'oil', 'onion', 'rice', 'pepper', 'clove', 'soysauce', 'curry'}	0.2
2a392dd5424b9731775ad502c77b.jpeg	Turkey, prepackaged or deli, luncheon meat, Bread, pita, whole wheat, Spinach, raw, Cheese, American, Mustard	['tortilla', 'cheese', 'salt', 'milk', 'pepper']	{'pita', 'bread', 'cheese', 'wheat', 'mustard', 'spinach', 'meat', 'turkey'}	{'salt', 'tortilla', 'cheese', 'pepper', 'milk'}	0.153846
b992d5e14125a638b3e5c39cc21f.jpeg	Lettuce, arugula, raw, Italian dressing, made with vinegar and oil	['oil', 'vinegar', 'arugula', 'pepper', 'mustard', 'juice']	{'arugula', 'vinegar', 'lettuce', 'oil'}	{'arugula', 'oil', 'pepper', 'juice', 'mustard', 'vinegar'}	0.6
933e02134482bad1250ed919ce6a.jpeg	Guacamole, NFS, Corn chips, flavored	['sugar', 'egg', 'butter', 'salt', 'flour', 'cheese']	{'salt', 'garlic', 'sugar', 'corn', 'onion', 'jalapeno', 'pepper', 'cilantro', 'avocado'}	{'salt', 'sugar', 'cheese', 'butter', 'egg', 'flour'}	0.266667
de414d274827ad1d80dc5d7e22ce.jpeg	Coffee, brewed, Coconut milk, Almond milk, sweetened	['sugar', 'water', 'vodka']	{'milk', 'coconut', 'almond', 'coffee'}	{'sugar', 'vodka'}	0
234f9cde41d18161dc2137def2a7.jpeg	Apple, raw	['sugar', 'apple', 'water', 'cinnamon', 'pear']	{'apple'}	{'sugar', 'apple', 'cinnamon', 'pear'}	0.4
366a66dd42eba8ab2c508c77c9fe.jpeg	Bread, fruit, Chocolate, semi-sweet morsel, Walnuts	['sugar', 'egg', 'butter', 'flour', 'chocolate', 'vanilla', 'salt', 'baking_powder']	{'bread', 'chocolate', 'walnut'}	{'salt', 'vanilla', 'sugar', 'butter', 'bakingpowder', 'chocolate', 'egg', 'flour'}	0.181818
a515006548efb6450f08eb78cb27.jpeg	Milk, reduced fat (2%)	['water', 'ice']	{'milk'}	{'ice'}	0
231b2279407da328845e4ad8eb75.jpeg	Coffee, brewed, Milk, whole	['water', 'sugar', 'milk', 'honey']	{'milk', 'coffee'}	{'sugar', 'honey', 'milk'}	0.4
5229efc84fcb810a1cf9ed6f4085.jpeg	Persimmon, raw	['carrot', 'soy_sauce', 'sugar', 'mirin', 'sake', 'water']	{'persimmon'}	{'sake', 'sugar', 'mirin', 'carrot', 'soysauce'}	0
9cdd40564c6994e48241e9c18f69.jpeg	Tomatoes, raw, Bread, multigrain, Cheese, Colby Jack, Avocado, raw	['cheese', 'egg', 'pepper', 'tomato', 'avocado', 'oil']	{'bread', 'avocado', 'tomato', 'cheese'}	{'tomato', 'cheese', 'oil', 'pepper', 'egg', 'avocado'}	0.6
[truncated: 100 more rows]
