# Supplementary material for: Surveying Nutrient Assessment with Photographs of Meals (SNAPMe): A Benchmark Dataset of Food Photos for Dietary Assessment
Source: Nutrients. 2023 Nov 30;15(23):4972. doi: 10.3390/nu15234972 (PMC10708545; doi:10.3390/nu15234972)
Supplement: Supplementary file 1 [file nutrients-15-04972-s001.zip › supplemental_file_S3.xlsx]

## Sheet: Data dictionary
Column	Description
filename	Food photo identifier
Food_Description	ASA24 food description
im2r	Predicted ingredient list from Im2Recipe algorithm
clean_description	Parsed ASA24 food description following lemmatization, removal of punctuation, and stopwords
clean_im2r	Parsed Im2Recipe ingredient list following lemmatization, removal of punctuation, and stopwords
F1_score	F1 score from clean_description and clean_im2r

## Sheet: supplemental_file_S3
filename	Food_Description	im2r	clean_description	clean_im2r	F1_score
53ac4c884c2fb69835094ab097b0.jpeg	Coffee, Latte, flavored	Cereal, Almond milk	{'coffee', 'latte'}	{'almond', 'cereal', 'milk'}	0
4da70b3340a29986d65c48ec8355.jpeg	Orange, raw	Orange juice	{'orange'}	{'orange', 'juice'}	0.666667
f134c9834830888e1cb50451e076.jpeg	Cheese, cottage, low fat, Blueberries, raw	Tomatoes, Broccoli, Rapeseed oil, Rice, Egg omelet or scrambled egg	{'cottage', 'cheese', 'blueberry'}	{'rice', 'egg', 'broccoli', 'oil', 'tomato'}	0
eeb705c240f1a7757ae242fbd8b7.jpeg	Lettuce, arugula, raw, Lettuce, Boston, raw, Mixed salad greens, raw, Mixed salad greens, raw, Mixed salad greens, raw, Chicken, NS as to part and cooking method, skin not eaten, Cheese, Parmesan, dry grated, Tomatoes, raw, Italian dressing, made with vinegar and oil	Cucumber, Croutons, Tomatoes, Mixed salad greens, Chicken, Italian dressing, Romaine lettuce	{'chicken', 'green', 'parmesan', 'lettuce', 'cheese', 'salad', 'oil', 'arugula', 'tomato', 'vinegar'}	{'chicken', 'cucumber', 'crouton', 'lettuce', 'salad', 'romaine', 'dressing', 'tomato'}	0.444444
d8f6522443d2b73ec2505b1c37bc.jpeg	Tomatoes, raw, Salami, NFS, Cheese, Colby Jack, Crackers, rice, Cheese, Blue or Roquefort, Cheese, processed, with vegetables	Pork, Cabbage, Chives, Soup, Shrimp, Ham or pork with barbecue sauce	{'rice', 'cheese', 'cracker', 'salami', 'roquefort', 'vegetable', 'tomato'}	{'shrimp', 'pork', 'cabbage', 'ham', 'soup', 'chive'}	0
de12fc0242468972f8ee1a9795cd.jpeg	Sauerkraut, cooked, NS as to fat added in cooking	Potato chips, Olive oil	{'sauerkraut'}	{'olive', 'chip', 'oil', 'potato'}	0
a93216914ef5ae9d760ac9db42a3.jpeg	Coffee, Latte, flavored	Cranberry juice drink, Carbonated water	{'coffee', 'latte'}	{'cranberry', 'juice'}	0
3fdc81394c5885ce290f7eaff062.jpeg	Tortilla, whole wheat, Fish, NS as to type, baked or broiled, made without fat, Cucumber, raw, Cheese, cream	Salad dressing, Bread stuffing, Olive oil, Alfalfa sprouts, Egg, Romaine lettuce, Mixed salad greens, Mayonnaise	{'cucumber', 'fish', 'cheese', 'tortilla', 'cream', 'wheat'}	{'egg', 'bread', 'lettuce', 'sprout', 'stuffing', 'olive', 'salad', 'mayonnaise', 'oil', 'romaine', 'alfalfa', 'dressing'}	0
ed89f0774b30801ef3079d6ce0a1.jpeg	Frozen coffee drink	Cranberry juice drink, Carbonated water	{'coffee'}	{'cranberry', 'juice'}	0
4mlmun08niojaxaua968ba517tiw.jpeg	Lettuce, arugula, raw, Mixed salad greens, raw, Lettuce, raw, Mixed salad greens, raw, Mixed salad greens, raw, Spinach, raw, Salmon, cooked, NS as to cooking method, Egg, whole, boiled or poached, Tomatoes, raw, Mushrooms, raw, Italian dressing, made with vinegar and oil	Cucumber, Croutons, Tomatoes, Mixed salad greens, Chicken, Italian dressing, Romaine lettuce	{'mushroom', 'green', 'egg', 'spinach', 'lettuce', 'salad', 'tomato', 'oil', 'arugula', 'salmon', 'vinegar'}	{'chicken', 'cucumber', 'crouton', 'lettuce', 'salad', 'romaine', 'dressing', 'tomato'}	0.315789
ef62a85b4f0fb11767d02d7a3a63.jpeg	Mixed vegetables, cooked, from frozen, fat not added in cooking	Olive oil, Cheese, Bread, Spinach, Pear, Pine nuts, Squash, Onions, Persimmon	{'vegetable'}	{'nut', 'bread', 'spinach', 'cheese', 'pine', 'persimmon', 'olive', 'pear', 'onion', 'oil', 'squash'}	0
2bfaec23413b97d69a0d2b0da555.jpeg	Macaroni or noodles with cheese, made from packaged mix	Pasta with vegetables, Teriyaki sauce, Broccoli, Chicken breast	{'noodle', 'cheese', 'macaroni'}	{'chicken', 'broccoli', 'pasta', 'teriyaki', 'vegetable'}	0
1ea0b2cd4ad4817d96179b66bf4f.jpeg	Coffee, Latte, flavored, Milk, condensed, sweetened	Coffee creamer, Iced Coffee	{'coffee', 'milk', 'latte'}	{'coffee'}	0.5
431468614256b6b19fa1420debb3.jpeg	Bread, NS as to major flour, toasted, Avocado, raw	Salad dressing, Bread stuffing, Olive oil, Alfalfa sprouts, Egg, Romaine lettuce, Mixed salad greens, Mayonnaise	{'avocado', 'bread', 'flour'}	{'egg', 'bread', 'lettuce', 'sprout', 'stuffing', 'olive', 'salad', 'mayonnaise', 'oil', 'romaine', 'alfalfa', 'dressing'}	0.133333
5813f6334be6b5b79d31a9e3af4b.jpeg	Egg omelet or scrambled egg, with cheese, made with margarine	Tuna salad, Lettuce, Cheese, Bread, Onions, Pepper, Cucumber pickles	{'egg', 'cheese', 'margarine', 'omelet'}	{'pepper', 'cucumber', 'bread', 'pickle', 'lettuce', 'cheese', 'salad', 'tuna', 'onion'}	0.153846
705a989a42b58f5fd91caefdd07e.jpeg	Carrots, raw, Sauerkraut, cooked, NS as to fat added in cooking, Salami, NFS, Crackers, rice, Tangerine, raw, Tzatziki dip, Date	Strawberries, Blueberries, Tomatoes, Vegetarian burger or patty	{'carrot', 'rice', 'sauerkraut', 'date', 'tangerine', 'cracker', 'salami', 'tzatziki'}	{'blueberry', 'tomato', 'strawberry', 'burger'}	0
cf8ee04b46259131b3d09bb2e3cd.jpeg	Noodle soup, NFS	Chicken breast, Corn, White beans, Red kidney beans, Peppers, Onions, Chicken or turkey broth, Garlic	{'noodle', 'soup'}	{'pepper', 'chicken', 'corn', 'kidney', 'garlic', 'onion', 'broth', 'turkey', 'bean'}	0
8a69c82042c8905cd7319e44c55e.jpeg	Tea, hot, leaf, black, decaffeinated	Carbonated water, Cranberry juice	{'tea'}	{'cranberry', 'juice'}	0
b31d525947698ea0bcab7794c810.jpeg	Coffee, brewed	Cereal, Almond milk	{'coffee'}	{'almond', 'cereal', 'milk'}	0
618c157b437bb2174856f4cdc187.jpeg	Cereal, granola, Almond milk, sweetened	Sunflower seeds, Banana, Oatmeal, Milk, Chia seeds	{'almond', 'granola', 'cereal', 'milk'}	{'banana', 'sunflower', 'chia', 'oatmeal', 'seed', 'milk'}	0.2
218907d243908d0ea040a354484b.jpeg	Applesauce, regular, apples, raw, with skin, water, bottled, generic, sugars, granulated, lemon juice, raw	Orange juice	{'juice', 'lemon', 'sugar', 'apple', 'applesauce'}	{'orange', 'juice'}	0.285714
914f47984401a45190539c620deb.jpeg	Chocolate, sweet or dark	Chocolate milk	{'chocolate'}	{'milk', 'chocolate'}	0.666667
6af2c2b5485ea3118cd8d48fda89.jpeg	Bread, sour dough, Cheese, Brick, Turkey, NFS	Salad dressing, Bread stuffing, Olive oil, Alfalfa sprouts, Egg, Romaine lettuce, Mixed salad greens, Mayonnaise	{'turkey', 'dough', 'bread', 'cheese'}	{'egg', 'bread', 'lettuce', 'sprout', 'stuffing', 'olive', 'salad', 'mayonnaise', 'oil', 'romaine', 'alfalfa', 'dressing'}	0.125
b35545bf43c4b7ad7f3a1cb28815.jpeg	Chicken fillet, breaded, Honey mustard dip, Potato, french fries, from fresh, baked, Olive oil, Bread, French or Vienna, Butter, stick, salted	Lamb chop	{'chicken', 'bread', 'honey', 'fry', 'olive', 'mustard', 'oil', 'butter', 'stick', 'fillet', 'potato'}	{'lamb'}	0
a014fbc240c78c401b15a81803ad.jpeg	Pie, berry, not blackberry, blueberry, boysenberry, huckleberry, raspberry, or strawberry; two crust, Ice cream, regular, flavors other than chocolate	Butter, Peanut butter, Coconut, Oats, Biscuit mix, Fruit mixture	{'blueberry', 'flavor', 'berry', 'blackberry', 'ice', 'cream', 'strawberry', 'huckleberry', 'boysenberry', 'pie', 'raspberry', 'chocolate'}	{'oat', 'coconut', 'peanut', 'butter', 'biscuit'}	0
c55f139246ed823449b2fb6bfe20.jpeg	Beer, higher alcohol	Cranberry juice drink, Carbonated water	{'beer'}	{'cranberry', 'juice'}	0
35d4874a47c8ac5ecc260cb21d05.jpeg	Cereal (Quaker Oatmeal Squares), Almond milk, sweetened	Seaweed soup, Mushrooms	{'cereal', 'square', 'oatmeal', 'almond', 'milk'}	{'seaweed', 'mushroom', 'soup'}	0
cc5d08e240758f38c27b432ce56f.jpeg	Coffee, brewed	Pear	{'coffee'}	{'pear'}	0
69e4dad84caa9e0f82fec290becc.jpeg	Bread, Italian, Grecian, Armenian, Mustard, Hot pepper sauce, Ham, prepackaged or deli, luncheon meat, Pork, NS as to cut, cooked, NS as to fat eaten, Cheese, Swiss	Salad dressing, Bread stuffing, Olive oil, Alfalfa sprouts, Egg, Romaine lettuce, Mixed salad greens, Mayonnaise	{'pepper', 'bread', 'swiss', 'pork', 'ham', 'cheese', 'mustard', 'meat'}	{'egg', 'bread', 'lettuce', 'sprout', 'stuffing', 'olive', 'salad', 'mayonnaise', 'oil', 'romaine', 'alfalfa', 'dressing'}	0.1
bf4fc4cc431c8a9a385e70a74062.jpeg	Carrots, raw	Chicken or turkey with teriyaki, Broccoli	{'carrot'}	{'turkey', 'chicken', 'broccoli', 'teriyaki'}	0
500eb007494c9c7b36247d975e63.jpeg	Graham crackers, wheat flour, white, all-purpose, unenriched, wheat flour, white, all-purpose, unenriched, sugars, brown, leavening agents, baking powder, double-acting, sodium aluminum sulfate, leavening agents, baking soda, salt, table, spices, cinnamon, ground, butter, without salt, molasses, milk, fluid, 1% fat, without added vitamin a and vitamin d, vanilla extract	Trail mix with chocolate	{'soda', 'vanilla', 'spice', 'cracker', 'sugar', 'flour', 'extract', 'butter', 'molasses', 'cinnamon', 'milk', 'agent', 'salt', 'graham', 'wheat'}	{'trail', 'chocolate'}	0
0ee20f954eb188951a157bee71bc.jpeg	Beer, light	Cranberry juice drink, Carbonated water	{'beer'}	{'cranberry', 'juice'}	0
a67cc6394404a246cb44a3e3d034.jpeg	Tortellini, cheese-filled, meatless, with tomato sauce	Cucumber, Tomatoes, Cheese, Mixed salad greens, Chicken, Creamy dressing	{'tomato', 'cheese', 'tortellini'}	{'chicken', 'cucumber', 'cheese', 'salad', 'dressing', 'tomato'}	0.444444
5eafcdcb445ebd65b911b45fe24a.jpeg	Orange chicken, Rice, white, cooked, fat not added in cooking	Mussels, Clams, Pasta with tomato-based sauce and seafood, Tomatoes	{'chicken', 'orange', 'rice'}	{'pasta', 'clam', 'seafood', 'mussel', 'tomato', 'based'}	0
2e0b4e934bae9d09a9a3c37826ae.jpeg	Pie, berry, not blackberry, blueberry, boysenberry, huckleberry, raspberry, or strawberry; two crust, Ice cream, regular, flavors other than chocolate	Banana, Yogurt, Raspberries, Honey	{'blueberry', 'flavor', 'berry', 'blackberry', 'ice', 'cream', 'strawberry', 'huckleberry', 'boysenberry', 'pie', 'raspberry', 'chocolate'}	{'raspberry', 'yogurt', 'honey', 'banana'}	0.125
c89923b84546a80fce3449f7c478.jpeg	Coffee, brewed	Cranberry juice drink, Carbonated water	{'coffee'}	{'cranberry', 'juice'}	0
47acd8b0402ba5d7a56a845e0fde.jpeg	Oatmeal, regular or quick, made with water, fat added in cooking, Maple syrup	Burrito with beans and rice, Sour cream, Salsa	{'syrup', 'oatmeal'}	{'rice', 'cream', 'sour', 'salsa', 'bean'}	0
0174f26e47f5a8f356b58ed83f20.jpeg	Chicken or turkey and rice with tomato-based sauce	Potato chips, Ground beef	{'turkey', 'chicken', 'tomato', 'rice'}	{'beef', 'chip', 'potato'}	0
b272f6fd4357aacd817608a619f4.jpeg	Chocolate, sweet or dark, Chocolate, sweet or dark	Carbonated water, Cranberry juice	{'chocolate'}	{'cranberry', 'juice'}	0
0b3fdf4f4402b7e8beabed5ba639.jpeg	Pretzels, hard, multigrain	Espresso coffee beans	{'pretzel'}	{'coffee', 'espresso', 'bean'}	0
b536e8a74768b57c1d892c687329.jpeg	Pizza with meat and vegetables, from frozen, medium crust, shortening, vegetable, household, composite, water, bottled, generic	Pizza with pepperoni	{'vegetable', 'meat', 'pizza', 'shortening'}	{'pepperoni', 'pizza'}	0.333333
6bf245e648fdbb70d9732f92071d.jpeg	Lettuce, raw, Chicken or turkey broth, bouillon, or consomme, Pork chop, NS as to cooking method, lean and fat eaten, Sweet potato, boiled, fat not added in cooking, Onions, young green, raw	Chicken or turkey soup with dumplings	{'chicken', 'green', 'lettuce', 'pork', 'onion', 'consomme', 'broth', 'turkey', 'potato'}	{'turkey', 'chicken', 'dumpling', 'soup'}	0.307692
fa18c1834aefb66d007f2c136b19.jpeg	Ground beef patty, cooked, Roll, white, hamburger bun, Mayonnaise, regular, Lettuce, raw, Onions, mature, raw, Cucumber pickles, dill, Tomatoes, raw, Cheese, American	Salad dressing, Bread stuffing, Olive oil, Alfalfa sprouts, Egg, Romaine lettuce, Mixed salad greens, Mayonnaise	{'beef', 'cucumber', 'pickle', 'lettuce', 'roll', 'cheese', 'mayonnaise', 'dill', 'onion', 'hamburger', 'tomato', 'bun'}	{'egg', 'bread', 'lettuce', 'sprout', 'stuffing', 'olive', 'salad', 'mayonnaise', 'oil', 'romaine', 'alfalfa', 'dressing'}	0.166667
c2983e574062952056e6277a0203.jpeg	Peach, raw, Tomatoes, raw, Kiwi fruit, raw	Fruit salad, Yogurt	{'peach', 'tomato', 'kiwi'}	{'yogurt', 'salad'}	0
b34021af4bf395931fa58712236e.jpeg	Strawberries, raw	Salmon, Broccoli, Kale	{'strawberry'}	{'broccoli', 'salmon', 'kale'}	0
544838a942f89f75803189b7690e.jpeg	Lettuce, raw, Cucumber, raw, Rice, white, cooked, fat not added in cooking, Salmon, baked or broiled, made with oil	Orange, Olive oil, Egg, Avocado, Onions, Milk, Yogurt	{'rice', 'cucumber', 'lettuce', 'oil', 'salmon'}	{'egg', 'orange', 'olive', 'yogurt', 'onion', 'oil', 'avocado', 'milk'}	0.153846
c1c5ba804585b55dc27aafa0dc6a.jpeg	Shrimp, coated, fried, made with oil, Dumpling, steamed, filled with meat, poultry, or seafood, Shrimp, steamed or boiled	Strawberries, Pineapple, Jello (gelatin) powder, Banana, Sour cream	{'seafood', 'meat', 'oil', 'shrimp'}	{'pineapple', 'jello', 'banana', 'cream', 'strawberry', 'sour'}	0
b4866cc344b9b4dc836f2593db46.jpeg	Nectarine, raw, Tangerine, raw, Tomatoes, raw	Tomatoes, Cheese, Roll, Romaine lettuce, Tomato catsup	{'tangerine', 'tomato', 'nectarine'}	{'lettuce', 'roll', 'cheese', 'catsup', 'romaine', 'tomato'}	0.222222
b925b7ec4521b7d04d04dad07dc0.jpeg	Rice, white, cooked, fat not added in cooking, Catfish, coated, fried, made with oil, Tomatoes, raw	Strawberries, Pineapple, Jello (gelatin) powder, Banana, Sour cream	{'catfish', 'rice', 'tomato', 'oil'}	{'pineapple', 'jello', 'banana', 'cream', 'strawberry', 'sour'}	0
y47wya4sqwzxha9ihbym4fwgwlmv.jpeg	Lobster, baked or broiled, fat added in cooking, Pasta, cooked, Onions, green, cooked, from fresh, fat added in cooking	Raspberries, Pork sausage, Avocado, Egg omelet or scrambled egg, Potato	{'green', 'lobster', 'pasta', 'onion'}	{'egg', 'pork', 'sausage', 'raspberry', 'avocado', 'potato'}	0
ba31eff24717bdebcd612be524cf.jpeg	Rice, white, with soy-based sauce, fat not added in cooking, Egg omelet or scrambled egg, with vegetables other than dark green and/or tomatoes, fat added in cooking, Cabbage, green, cooked, made with oil, Mushrooms, cooked, from fresh, made with oil, Tomatoes, cooked, from fresh, NS as to method	Sugar, Egg, Pork roast, Garlic, Rice, Salt, Pineapple juice, Flour, Soy sauce	{'rice', 'egg', 'green', 'mushroom', 'cabbage', 'omelet', 'soy', 'oil', 'vegetable', 'tomato'}	{'rice', 'egg', 'pineapple', 'juice', 'pork', 'sugar', 'garlic', 'soy', 'flour', 'salt'}	0.3
602dcbe34f09bf90555b9de259fe.jpeg	Fruit, NS as to type, Strawberries, raw, Blueberries, raw	Turkey or chicken sausage, Maple syrup, French toast	{'blueberry', 'strawberry'}	{'chicken', 'toast', 'sausage', 'turkey', 'maple'}	0
0abf4c0a43a88d377b53bbc258ac.jpeg	Cream of tartar, Baking soda, Flour, rice, white, Cornstarch, Egg, whole, baked, fat not added in cooking, Sugar, white, granulated or lump, Salt, table, Coconut cream, canned, sweetened	Salami, Tortellini, Cheese	{'rice', 'egg', 'soda', 'cornstarch', 'coconut', 'sugar', 'cream', 'flour', 'salt'}	{'salami', 'cheese', 'tortellini'}	0
142508b84416a346717ddf2a3723.jpeg	Rice, white, with soy-based sauce, fat not added in cooking, Soybean curd, deep fried, Egg omelet or scrambled egg, with vegetables other than dark green and/or tomatoes, fat added in cooking, Cabbage, Chinese, cooked, made with oil, Onions, cooked, from fresh, made with oil	Radish, Italian dressing, Lettuce	{'rice', 'egg', 'green', 'cabbage', 'omelet', 'soy', 'oil', 'vegetable', 'onion', 'tomato', 'soybean'}	{'lettuce', 'dressing', 'radish'}	0
bc461ccf4b7f9b6a87ffd29bc988.jpeg	Tangerine, raw, Banana, raw	Blueberries, Yogurt, Cereal (Nature's Path Organic Flax Plus)	{'tangerine', 'banana'}	{'organic', 'blueberry', 'cereal', 'nature', 'yogurt', 'flax'}	0
8bac57e94cc689af6efaf6cec06e.jpeg	Flour, rice, white, Rice, white, cooked, fat not added in cooking, Salt, table, Water, tap, Flour, white, all-purpose, Cucumber, raw, Pork, ground or patty, cooked, Pork, ground or patty, cooked, Pepper, black, Garlic, raw, Pepper, hot chili, raw, Sugar, NFS, Salt, table, Shrimp, steamed or boiled	Cucumber, Croutons, Tomatoes, Mixed salad greens, Chicken, Italian dressing, Romaine lettuce	{'pepper', 'rice', 'cucumber', 'shrimp', 'chili', 'pork', 'sugar', 'garlic', 'flour', 'salt'}	{'chicken', 'cucumber', 'crouton', 'lettuce', 'salad', 'romaine', 'dressing', 'tomato'}	0.111111
db544a8740edaa72e11853ecdc63.jpeg	Tea, iced, brewed, black, decaffeinated, pre-sweetened with sugar	Carbonated water, Cranberry juice	{'sugar', 'tea'}	{'cranberry', 'juice'}	0
ce2cc56c436a863361d94a3da3ed.jpeg	Chia seeds, Coconut milk, Almond butter, Pomegranate, raw, Plum, raw	Cranberry juice	{'plum', 'pomegranate', 'coconut', 'almond', 'chia', 'butter', 'milk', 'seed'}	{'cranberry', 'juice'}	0
d8e866944951982c3a370108e845.jpeg	Iced Coffee, brewed, Cream, half and half, Iced Coffee, brewed, Cream, half and half	Cranberry juice drink, Carbonated water	{'coffee', 'cream'}	{'cranberry', 'juice'}	0
e9087b094e84843301857fff831f.jpeg	Croissant	Yogurt, Grapes, Snowpeas, Carrots	{'croissant'}	{'grape', 'yogurt', 'carrot', 'snowpeas'}	0
51feb7eb4fb4a7b796a59d25ba8d.jpeg	Naan, Indian flatbread, Avocado, raw, Carrots, raw, Romaine lettuce, raw, Onions, mature, raw, Hot pepper sauce	Salad dressing, Bread stuffing, Olive oil, Alfalfa sprouts, Egg, Romaine lettuce, Mixed salad greens, Mayonnaise	{'pepper', 'carrot', 'naan', 'lettuce', 'flatbread', 'onion', 'romaine', 'avocado'}	{'egg', 'bread', 'lettuce', 'sprout', 'stuffing', 'olive', 'salad', 'mayonnaise', 'oil', 'romaine', 'alfalfa', 'dressing'}	0.2
2d526ce842c696a3c4668317d3aa.jpeg	Cereal, granola	Banana, Cereal (Post Honey Bunches of Oats Honey Roasted), Milk	{'granola', 'cereal'}	{'oat', 'honey', 'cereal', 'banana', 'milk'}	0.285714
9db613314717a29886390068acbe.jpeg	Broccoli, cooked, from fresh, fat not added in cooking, Egg, whole, boiled or poached, Cheese, Parmesan, dry grated, Flour, white, all-purpose, Garlic, cooked, Romaine lettuce, raw, Carrots, raw, Onions, mature, raw, Pomegranate, raw, Italian dressing, made with vinegar and oil, Yogurt, whole milk, plain, Garlic, raw, Lemon juice, 100%, freshly squeezed, Olive oil, Hot pepper sauce	Lettuce, Tomatoes, Cheese, Mixed salad greens, Chicken, Italian dressing	{'pepper', 'egg', 'pomegranate', 'parmesan', 'olive', 'garlic', 'juice', 'vinegar', 'carrot', 'broccoli', 'lettuce', 'yogurt', 'oil', 'milk', 'lemon', 'cheese', 'onion', 'romaine', 'flour'}	{'chicken', 'lettuce', 'cheese', 'salad', 'dressing', 'tomato'}	0.16
8a752e96432a8312a2cd955d2890.jpeg	Wine, table, red	Cranberry juice drink, Carbonated water	{'wine'}	{'cranberry', 'juice'}	0
8bd2de2242439295b3fef7004a39.jpeg	Tea, hot, leaf, black, decaffeinated	Carbonated water, Cranberry juice	{'tea'}	{'cranberry', 'juice'}	0
2a2c02a8436dabb2d6727e78820e.jpeg	Muffin, fruit, wheat flour, white, all-purpose, unenriched, leavening agents, baking powder, double-acting, sodium aluminum sulfate, salt, table, sugars, brown, sugars, granulated, milk, buttermilk, fluid, cultured, lowfat, butter, without salt, apricots, dried, sulfured, uncooked	Cereal (General Mills Cheerios Chocolate), Nutritional powder mix, Almond milk	{'muffin', 'apricot', 'buttermilk', 'sugar', 'flour', 'butter', 'milk', 'agent', 'salt', 'wheat'}	{'almond', 'cereal', 'chocolate', 'milk'}	0.142857
b64e177543599b14d5591e69bd7d.jpeg	Coffee, brewed, Cream, half and half	Apple cider	{'coffee', 'cream'}	{'cider', 'apple'}	0
c3464ef4499ead6633318ad57f9e.jpeg	Doughnut, cake type, plain, wheat flours, bread, unenriched, wheat flour, white, all-purpose, unenriched, sugars, granulated, milk, fluid, 1% fat, without added vitamin a and vitamin d, salt, table, butter, without salt, water, bottled, generic, leavening agents, yeast, baker's, active dry, spartan, real semi-sweet chocolate baking chips, upc: 011213162966, nuts, almonds, sugars, powdered, cream,…	Chocolate syrup, Chocolate-flavored sprinkles, Ice cream	{'doughnut', 'nut', 'bread', 'chocolate', 'cake', 'baker', 'sugar', 'almond', 'chip', 'yeast', 'cream', 'flour', 'butter', 'milk', 'agent', 'salt', 'wheat'}	{'cream', 'chocolate', 'sprinkle', 'ice'}	0.190476
8dc5b2bc44a5b1c9851d839aa62d.jpeg	Flour, white, all-purpose, Yeast, Cheese, Mozzarella, whole milk, Spaghetti sauce, Peppers, green, cooked, fat not added in cooking, Onions, mature, raw, Pork sausage, Mushrooms, raw, Cheese, Parmesan, hard	Alfredo sauce, Pasta, Italian sausage, Broccoli	{'pepper', 'mushroom', 'green', 'spaghetti', 'parmesan', 'pork', 'cheese', 'sausage', 'yeast', 'onion', 'flour', 'mozzarella', 'milk'}	{'broccoli', 'pasta', 'sausage', 'alfredo'}	0.117647
8e314791424eb26625a8638ed3b6.jpeg	Tortilla chips, plain, Salsa, red, commercially-prepared	Tomato paste, Corn, Black, Onions, Chicken or turkey broth, Tortilla chips	{'salsa', 'chip', 'tortilla'}	{'chicken', 'corn', 'tortilla', 'onion', 'broth', 'turkey', 'chip', 'tomato'}	0.363636
0107b4694ea8be0cdc0ff675de40.jpeg	Potato, baked, peel eaten, Kale, cooked, from fresh, fat not added in cooking, Leek, cooked, NS as to fat added in cooking, Onions, cooked, from fresh, fat not added in cooking, Yogurt, Greek, whole milk, plain, Cheese, Parmesan, dry grated, Cheese, Cheddar, Salsa, red, commercially-prepared	Eggplant parmesan casserole	{'leek', 'kale', 'parmesan', 'cheese', 'yogurt', 'cheddar', 'onion', 'milk', 'salsa', 'potato'}	{'parmesan', 'eggplant'}	0.166667
559d229a4c168b9dc281b5fb64e7.jpeg	Wine, table, red	Soy sauce, Soybean curd	{'wine'}	{'curd', 'soy', 'soybean'}	0
febdac6a49259f3b01b4907a11c6.jpeg	Iced Coffee, brewed, Cream, half and half	Carbonated water, Cranberry juice	{'coffee', 'cream'}	{'cranberry', 'juice'}	0
0d0258474903a20af0b59f165e3d.jpeg	Yogurt, Greek, whole milk, plain, Flour, oat, Flour, whole wheat, Flour, white, all-purpose, Baking powder, Egg, whole, raw, Vanilla extract, Milk, whole, Butter, stick, salted, Maple syrup	Nutritional powder mix, Chocolate, Oatmeal, Maple syrup	{'egg', 'stick', 'oat', 'yogurt', 'syrup', 'flour', 'butter', 'extract', 'milk', 'vanilla', 'wheat'}	{'oatmeal', 'maple', 'chocolate'}	0
d2c3a36341be909449b6d5789933.jpeg	Cookie, NFS, butter, without salt, sugars, granulated, salt, table, wheat flour, white, all-purpose, unenriched, water, bottled, generic	Muffin, Honey, Peanut butter	{'cookie', 'sugar', 'flour', 'butter', 'salt', 'wheat'}	{'honey', 'butter', 'muffin', 'peanut'}	0.2
42b0c4024ef2aea24c390344cf13.jpeg	Tortilla, corn, Refried beans, fat added in cooking, NS as to type of fat, Cabbage, green, cooked, NS as to fat added in cooking, Cilantro, raw, Cheese, Cheddar, Salsa, NFS	Turkey or chicken sausage, Salad dressing, Tomatoes, Peppers, Mixed salad greens, Onions, Salsa verde or salsa	{'cilantro', 'green', 'corn', 'cabbage', 'cheese', 'tortilla', 'cheddar', 'salsa', 'bean'}	{'pepper', 'chicken', 'sausage', 'salad', 'tomato', 'onion', 'turkey', 'dressing', 'salsa'}	0.111111
538b0e7a46388dfb76fbb8ed7035.jpeg	Bread, whole wheat, Cheese, Cheddar, Kimchi, Butter, stick, salted	Cheese, Meat loaf made with chicken or turkey, Rice, Onions, Squash	{'stick', 'bread', 'kimchi', 'cheese', 'butter', 'cheddar', 'wheat'}	{'chicken', 'rice', 'cheese', 'meat', 'onion', 'squash', 'turkey'}	0.142857
78ba47674b358341fe4584ce5bae.jpeg	Flour, white, all-purpose, Pork, ground or patty, cooked, Mushrooms, cooked, from fresh, fat not added in cooking, Onions, cooked, from fresh, fat not added in cooking, Garlic, cooked, Ginger, raw, Cabbage, green, cooked, fat not added in cooking, Soy sauce, Safflower oil, Vinegar	Burrito with chicken, Tomatoes, Lettuce	{'mushroom', 'green', 'ginger', 'pork', 'cabbage', 'garlic', 'onion', 'soy', 'flour', 'safflower', 'oil', 'vinegar'}	{'lettuce', 'chicken', 'tomato'}	0
86fb46f04c1a938346e941c73cd7.jpeg	Wine, table, red	Carbonated water, Cranberry juice	{'wine'}	{'cranberry', 'juice'}	0
d088a2dc4b11b3b8b125fbcca2f1.jpeg	Roll, sweet, cinnamon bun, frosted, butter, without salt, sugars, granulated, spices, cinnamon, ground	Ham, Croissant	{'bun', 'roll', 'spice', 'sugar', 'butter', 'cinnamon', 'salt'}	{'croissant', 'ham'}	0
516406334c0f8fb71ea5d334082e.jpeg	Coffee, brewed, Milk, reduced fat (2%)	Cereal, Almond milk	{'coffee', 'milk'}	{'almond', 'cereal', 'milk'}	0.4
32e6c8d8430c99b298c379c0d88c.jpeg	Pasta, cooked, Chicken breast, baked, broiled, or roasted, skin not eaten, from raw, Cheese, Parmesan, dry grated, Hot pepper sauce	Pasta with cream sauce	{'pepper', 'chicken', 'pasta', 'parmesan', 'cheese'}	{'cream', 'pasta'}	0.285714
f7abc02f4e5394a3a261461d6a62.jpeg	Lettuce, raw, Chicken breast, sauteed, skin not eaten, Rice, white, cooked, fat not added in cooking, Garlic, cooked, Oyster-flavored sauce, Soy sauce, Pepper, Serrano, raw	Lettuce, Soy sauce, Rice, Chicken breast, Pepper, Oyster-flavored sauce, Garlic	{'pepper', 'chicken', 'rice', 'lettuce', 'garlic', 'soy', 'oyster', 'serrano'}	{'pepper', 'rice', 'chicken', 'lettuce', 'garlic', 'soy', 'oyster'}	0.933333
4789353d42a4bb9cd219e4086989.jpeg	Egg omelet or scrambled egg, made without fat, Cheese, Cheddar, Tortilla, whole wheat	Refried beans, Salsa, Lettuce, Guacamole, Cheese, Avocado, Salsa verde or salsa, Tortilla, Sour cream	{'egg', 'cheese', 'tortilla', 'omelet', 'cheddar', 'wheat'}	{'lettuce', 'guacamole', 'cheese', 'tortilla', 'cream', 'avocado', 'sour', 'salsa', 'bean'}	0.266667
d0de0b2f49e6b5a58c1c5f496934.jpeg	Coffee, brewed, Milk, reduced fat (2%)	Cranberry juice drink, Carbonated water	{'coffee', 'milk'}	{'cranberry', 'juice'}	0
a08ba4be41ebb379d0b089bd4be1.jpeg	Quinoa, fat not added in cooking, Peppers, green, cooked, made with oil, Onions, cooked, from fresh, made with oil, Spinach, cooked, from fresh, made with oil, Turkey or chicken sausage	Olive oil, Tomatoes, Peppers, Onions, Mushrooms, Egg omelet or scrambled egg, Garlic	{'pepper', 'chicken', 'green', 'spinach', 'sausage', 'quinoa', 'onion', 'oil', 'turkey'}	{'pepper', 'mushroom', 'egg', 'olive', 'garlic', 'onion', 'oil', 'tomato'}	0.352941
1fb8e98f4df7be579eae31044315.jpeg	Romaine lettuce, raw, Cheese, Parmesan, dry grated, Croutons, Caesar dressing	Cucumber, Croutons, Tomatoes, Mixed salad greens, Chicken, Italian dressing, Romaine lettuce	{'crouton', 'parmesan', 'lettuce', 'cheese', 'romaine'}	{'chicken', 'cucumber', 'crouton', 'lettuce', 'salad', 'romaine', 'dressing', 'tomato'}	0.461538
9a1719584960b3a4aef050438c33.jpeg	Beef pot pie	Ravioli, Mixed vegetables, Cheese sauce	{'beef', 'pie'}	{'ravioli', 'cheese', 'vegetable'}	0
f17f699c44c989862e127087facf.jpeg	Tortilla, flour, Egg omelet or scrambled egg, with cheese, made without fat, Cheese, Mexican blend, Salsa, red, commercially-prepared	Refried beans, Salsa, Lettuce, Guacamole, Cheese, Avocado, Salsa verde or salsa, Tortilla, Sour cream	{'egg', 'cheese', 'tortilla', 'omelet', 'flour', 'salsa'}	{'lettuce', 'guacamole', 'cheese', 'tortilla', 'cream', 'avocado', 'sour', 'salsa', 'bean'}	0.4
6db7c2b443e3835ed3ee882d9010.jpeg	Coffee, brewed, Milk, reduced fat (2%)	Cereal, Almond milk	{'coffee', 'milk'}	{'almond', 'cereal', 'milk'}	0.4
0fe8bf7a4937843fda7c6a45e951.jpeg	Ham, prepackaged or deli, luncheon meat, Cheese, Cheddar, Roll, white, soft	Water, Croissant	{'roll', 'cheese', 'ham', 'meat', 'cheddar'}	{'croissant'}	0
014ab5cd45a8b841a834028db33f.jpeg	Macaroni or pasta salad, made with Italian dressing	Pasta with vegetables, Teriyaki sauce, Broccoli, Chicken breast	{'pasta', 'macaroni', 'salad'}	{'chicken', 'broccoli', 'pasta', 'teriyaki', 'vegetable'}	0.25
71b12f25476a9c393b71fe6e99a0.jpeg	Pasta with cream sauce, meat, and added vegetables, home recipe	Onions, Mushrooms, Chicken breast, Pasta with cream sauce	{'cream', 'pasta', 'meat', 'vegetable'}	{'chicken', 'mushroom', 'pasta', 'cream', 'onion'}	0.444444
e6746c18468cb70db677f7bf36b0.jpeg	Romaine lettuce, raw, Cheese, Parmesan, dry grated, Croutons, Caesar dressing	Bacon bits, Brussels sprouts	{'crouton', 'parmesan', 'lettuce', 'cheese', 'romaine'}	{'brussels', 'sprout', 'bacon'}	0
9a9dcb88405c8c22ca6249ba05f0.jpeg	Pancakes, plain, Banana, raw, Peanut butter, chocolate covered, Pear, raw	Nutritional powder mix, Chocolate, Oatmeal, Maple syrup	{'pancake', 'banana', 'peanut', 'pear', 'butter', 'chocolate'}	{'oatmeal', 'maple', 'chocolate'}	0.222222
534eb1a3431181b0a6e869247abb.jpeg	Coffee, brewed, Coffee, brewed, Milk, whole	Cereal, Almond milk	{'coffee', 'milk'}	{'almond', 'cereal', 'milk'}	0.4
56cbfe724d1d82be724d0218ad96.jpeg	Apple, raw	Chocolate, Raisins, Coconut, Oatmeal, Almonds, Blackberries, Blueberries, Chia seeds	{'apple'}	{'blueberry', 'seed', 'blackberry', 'coconut', 'raisin', 'almond', 'chia', 'oatmeal', 'chocolate'}	0
f3dd0fd74fb9920c84ea8b830fdb.jpeg	Chicken thigh, baked, broiled, or roasted, skin eaten, from raw, Tofu, Mushrooms, cooked, from fresh, fat not added in cooking, Cabbage, Chinese, cooked, fat not added in cooking, Noodles, cooked, Soy sauce, reduced sodium, Ginger, raw, Carrots, cooked, from fresh, fat not added in cooking, Onions, cooked, from fresh, fat not added in cooking, Chives, raw	Chicken breast, Corn, White beans, Red kidney beans, Peppers, Onions, Chicken or turkey broth, Garlic	{'chicken', 'mushroom', 'tofu', 'carrot', 'ginger', 'cabbage', 'chive', 'noodle', 'soy', 'onion'}	{'pepper', 'chicken', 'corn', 'kidney', 'garlic', 'onion', 'broth', 'turkey', 'bean'}	0.210526
d4b1c1ae4d968725d856d73321c0.jpeg	Beer	Carbonated water, Cranberry juice	{'beer'}	{'cranberry', 'juice'}	0
09402bf142d4b277be72de211e1a.jpeg	Peanuts, roasted, unsalted	Mixed nuts	{'peanut'}	{'nut'}	0
568e0a16433cbe303e93aad3c8e2.jpeg	Tortilla, flour, Refried beans, fat added in cooking, NS as to type of fat, Avocado, raw, Peppers, green, cooked, NS as to fat added in cooking, Lettuce, raw, Cheese, Mozzarella, NFS, Egg omelet or scrambled egg, made with oil	Egg omelet or scrambled egg, Cheese, Taco shell	{'pepper', 'green', 'egg', 'lettuce', 'cheese', 'tortilla', 'omelet', 'oil', 'flour', 'mozzarella', 'avocado', 'bean'}	{'egg', 'cheese'}	0.285714
850b985949d79e2264bf50d64351.jpeg	Watermelon, raw	Fruit flavored drink	{'watermelon'}	set()	0
366bb3e24dc692fb92514039bf1b.jpeg	Milk chocolate candy, plain	Cabbage, Pork bacon, Cheese	{'candy', 'milk', 'chocolate'}	{'pork', 'cabbage', 'cheese', 'bacon'}	0
2618d2f74e62befc67b990595680.jpeg	Tea, hot, leaf, black	Cranberry juice drink, Carbonated water	{'tea'}	{'cranberry', 'juice'}	0
46f8782348c49ca033b3ff18f923.jpeg	Cereal, ready-to-eat, NFS, Milk, whole	Chocolate, Cookie	{'cereal', 'milk'}	{'cookie', 'chocolate'}	0
izbhcmqkzkf82u8zlzdjfkf83mf2.jpeg	Coffee, brewed	Pear	{'coffee'}	{'pear'}	0
65bf3bfc48a086388ee15177407d.jpeg	Coffee, brewed, Milk, whole	Cereal, Almond milk	{'coffee', 'milk'}	{'almond', 'cereal', 'milk'}	0.4
78e276e64ea597e23c6ffaa69ba9.jpeg	Fruit, NS as to type	Banana, Yogurt, Pear, Grapes	set()	{'grape', 'yogurt', 'pear', 'banana'}	0
b15d3ddb4ad4957062f9f36dfec4.jpeg	Rice, white, cooked, fat not added in cooking, Quinoa, fat not added in cooking, Chickpeas, dry, cooked, fat added in cooking, NS as to type of fat, Okra, cooked, from fresh, fat not added in cooking, Eggplant, cooked, fat not added in cooking, Garlic, cooked, Olive oil	Lamb chop	{'rice', 'okra', 'eggplant', 'quinoa', 'olive', 'garlic', 'oil', 'chickpea'}	{'lamb'}	0
cb851b51442380ffad6dbc1ddd5d.jpeg	Tomatoes, raw	Strawberries, Pineapple, Jello (gelatin) powder, Banana, Sour cream	{'tomato'}	{'pineapple', 'jello', 'banana', 'cream', 'strawberry', 'sour'}	0
a954a05b4254ad187ac272d14be1.jpeg	Apple, raw	Grapes, Pineapple, Biscuit, Honeydew melon, Cantaloupe, Egg omelet or scrambled egg	{'apple'}	{'grape', 'egg', 'pineapple', 'cantaloupe', 'melon', 'honeydew', 'biscuit'}	0
69114a1f4cc0b9679c10e06b9409.jpeg	Beer, light	Carbonated water, Pomegranate juice	{'beer'}	{'pomegranate', 'juice'}	0
5e678ae4419c8fadbb81e9776646.jpeg	Mushrooms, raw, Buckwheat groats, NS as to fat added in cooking, Cabbage, Chinese, cooked, made with oil, Tomatoes, raw, Pepper, sweet, green, raw, Cucumber, raw, Sour cream, Ground beef, cooked	Sunflower seeds, Brussels sprouts, Tomatoes, Spinach, Cabbage, Avocado, Lemon juice	{'pepper', 'mushroom', 'green', 'cucumber', 'beef', 'groat', 'cabbage', 'cream', 'oil', 'buckwheat', 'tomato'}	{'juice', 'spinach', 'brussels', 'cabbage', 'avocado', 'lemon', 'sunflower', 'sprout', 'tomato', 'seed'}	0.190476
d39b6e7f4061ab48819026e19b16.jpeg	Cookie, butter or sugar, Chocolate, sweet or dark	Graham crackers	{'butter', 'sugar', 'cookie', 'chocolate'}	{'graham', 'cracker'}	0
c0f9e8c04335acf797d35adfe8fb.jpeg	Waffle, plain, Cheese, cream, Strawberries, raw	Ham, Croissant	{'cream', 'cheese', 'waffle', 'strawberry'}	{'croissant', 'ham'}	0
a355497d4611a402124489525434.jpeg	Pie, apple, one crust	Ham, Croissant	{'apple', 'pie'}	{'croissant', 'ham'}	0
b790ad9b49e7a50065886ff8d7b2.jpeg	Coffee, brewed	Apple cider	{'coffee'}	{'cider', 'apple'}	0
325be6ae460196d3325745c453ce.jpeg	Chicken thigh, grilled with sauce, skin not eaten, Tomato catsup, Peppers, green, cooked, made with oil, Onions, cooked, from fresh, made with oil, Cucumber, raw, Carrots, raw, Celery, raw	Pork chop, Spinach, Potato, Peppers	{'pepper', 'chicken', 'green', 'cucumber', 'carrot', 'catsup', 'onion', 'oil', 'celery', 'tomato'}	{'pepper', 'pork', 'potato', 'spinach'}	0.142857
c58ca47149e09f658e0332d56296.jpeg	Bread, French or Vienna	Pasta with tomato-based sauce, Water, Garlic bread	{'bread'}	{'pasta', 'bread', 'garlic', 'tomato', 'based'}	0.333333
f049acac4b4691a98c2325e3af1b.jpeg	Coffee, brewed, Cream, heavy	Carbonated water, Cranberry juice	{'coffee', 'cream'}	{'cranberry', 'juice'}	0
bdcffe9b4fb09befedc2ae214698.jpeg	Spinach, raw, Tomatoes, raw, Pumpkin seeds, salted, Sunflower seeds, plain, salted, Olive oil, Vinegar, Edamame, cooked	Cucumber, Croutons, Tomatoes, Mixed salad greens, Chicken, Italian dressing, Romaine lettuce	{'pumpkin', 'spinach', 'vinegar', 'olive', 'oil', 'tomato', 'seed'}	{'chicken', 'cucumber', 'crouton', 'lettuce', 'salad', 'romaine', 'dressing', 'tomato'}	0.133333
1b087dd74b988ef13e4d6cf2c3f9.jpeg	Grapes, raw, NS as to type	Salmon, Broccoli, Kale	{'grape'}	{'broccoli', 'salmon', 'kale'}	0
4583b3864ecc917c05a7325dbe3a.jpeg	Watermelon, raw	Grapes, Pineapple, Biscuit, Honeydew melon, Cantaloupe, Egg omelet or scrambled egg	{'watermelon'}	{'grape', 'egg', 'pineapple', 'cantaloupe', 'melon', 'honeydew', 'biscuit'}	0
f7d3e2064d7583924c8f23e33db7.jpeg	Tea, hot, leaf, black	Carbonated water, Cranberry juice	{'tea'}	{'cranberry', 'juice'}	0
b1400e184595b04d21856610d385.jpeg	Milk chocolate candy, plain	Chocolate syrup, Ice cream	{'candy', 'milk', 'chocolate'}	{'cream', 'chocolate', 'ice'}	0.333333
63670ab94f49b50242f1472ce354.jpeg	Coffee, brewed	Cranberry juice drink, Carbonated water	{'coffee'}	{'cranberry', 'juice'}	0
7web5w5w443ia0bq1ka74b54f1p3.jpeg	Egg omelet or scrambled egg, made without fat, Parsley, raw, Bread, white, toasted, Avocado, raw, Blueberries, raw	Beef, Honey mustard dip, Wine, Celery, Noodles, Onions, Bay leaf, Carrots, Pepper, Cucumber pickles, Flour	{'blueberry', 'egg', 'parsley', 'bread', 'omelet', 'avocado'}	{'bay', 'pepper', 'beef', 'carrot', 'cucumber', 'pickle', 'leaf', 'honey', 'noodle', 'mustard', 'celery', 'onion', 'flour', 'wine'}	0
8fee05b142028317a1f13b28b8b9.jpeg	Cookie, brownie, without icing, spartan, real semi-sweet chocolate baking chips, upc: 011213162966, margarine, regular, 80% fat, composite, stick, without salt, milk, fluid, 1% fat, without added vitamin a and vitamin d, sugars, powdered	Hot chocolate / Cocoa	{'stick', 'brownie', 'cookie', 'margarine', 'salt', 'icing', 'sugar', 'chip', 'chocolate', 'milk'}	{'cocoa', 'chocolate'}	0.166667
49626927433a88ec0ec24caa255b.jpeg	Mayonnaise, reduced fat, with olive oil, Tomatoes, raw, Romaine lettuce, raw, Turkey, prepackaged or deli, luncheon meat, Cheese, Muenster, Bread, white, Potato chips, plain, Cucumber pickles, dill	Salad dressing, Bread stuffing, Olive oil, Alfalfa sprouts, Egg, Romaine lettuce, Mixed salad greens, Mayonnaise	{'cucumber', 'bread', 'pickle', 'lettuce', 'cheese', 'potato', 'olive', 'mayonnaise', 'dill', 'meat', 'oil', 'romaine', 'turkey', 'chip', 'tomato', 'muenster'}	{'egg', 'bread', 'lettuce', 'sprout', 'stuffing', 'olive', 'salad', 'mayonnaise', 'oil', 'romaine', 'alfalfa', 'dressing'}	0.428571
c874e663414fb93a53e7754ca23b.jpeg	Grapes, raw, NS as to type	Gelatin dessert with fruit, Cake or cupcake	{'grape'}	{'cupcake', 'cake'}	0
493b117b44dbbc62f4328fa8a794.jpeg	Chicken breast, baked, broiled, or roasted, skin not eaten, from raw, Worcestershire sauce, Olive oil, Broccoli, cooked, from frozen, fat not added in cooking, Potato, mashed, from dry mix, made with milk	Rice, Beef and broccoli	{'chicken', 'broccoli', 'worcestershire', 'olive', 'oil', 'milk', 'potato'}	{'rice', 'broccoli', 'beef'}	0.2
99d236b149959aa11b176dc66f72.jpeg	Cookie, brownie, without icing	Hot chocolate / Cocoa	{'icing', 'cookie', 'brownie'}	{'cocoa', 'chocolate'}	0
e22d917e47bbb55bc99d692c1d92.jpeg	Coffee, brewed	Carbonated water, Cranberry juice	{'coffee'}	{'cranberry', 'juice'}	0
8ee83c894afda69d17bc4418865f.jpeg	Coffee, brewed	Cranberry juice drink, Carbonated water	{'coffee'}	{'cranberry', 'juice'}	0
ad872d734720acc009c26e50c311.jpeg	Egg, whole, fried with cooking spray, Pork bacon, NS as to fresh, smoked or cured, cooked, Bread, white, toasted, Butter, stick, salted, Queso Fresco, Cilantro, raw, Salsa, red, commercially-prepared	Beef, Honey mustard dip, Wine, Celery, Noodles, Onions, Bay leaf, Carrots, Pepper, Cucumber pickles, Flour	{'cilantro', 'egg', 'bread', 'bacon', 'pork', 'butter', 'stick', 'salsa'}	{'bay', 'pepper', 'beef', 'carrot', 'cucumber', 'pickle', 'leaf', 'honey', 'noodle', 'mustard', 'celery', 'onion', 'flour', 'wine'}	0
c57ea63c4ab29d30a522b02c2534.jpeg	Cereal (Quaker Cap'n Crunch's Crunchberries), Milk, reduced fat (2%)	Trail mix with chocolate	{'crunch', 'cereal', 'crunchberries', 'milk'}	{'trail', 'chocolate'}	0
0ec0ef18471e9315a030eb292c1d.jpeg	Coffee, Iced Latte, flavored	Cranberry juice drink, Carbonated water	{'coffee', 'latte'}	{'cranberry', 'juice'}	0
32ca681c480cb60641619b5df7aa.jpeg	Tortilla, flour, Beef, NS as to cut, cooked, NS as to fat eaten, Avocado, raw, Cheese, Monterey, Salsa, NFS	Tomatoes, Cheese, Beans, Chicken breast, Potato	{'beef', 'cheese', 'tortilla', 'flour', 'avocado', 'salsa'}	{'chicken', 'cheese', 'bean', 'tomato', 'potato'}	0.181818
fb4dd9584260b1d9323cc2d397ea.jpeg	Egg omelet or scrambled egg, made with butter, Pork bacon, NS as to fresh, smoked or cured, cooked, Waffle, fruit, Cilantro, raw, Queso Fresco, Salsa, red, commercially-prepared, Maple and corn and/or cane pancake syrup blends	Spinach, Macaroni or noodles with cheese, Frankfurter or hot dog	{'cilantro', 'egg', 'corn', 'bacon', 'blend', 'pancake', 'pork', 'waffle', 'omelet', 'syrup', 'butter', 'salsa'}	{'spinach', 'cheese', 'noodle', 'frankfurter', 'macaroni'}	0
689777cb4ab68f043c86a98dfe7a.jpeg	Coffee creamer, liquid, flavored, Iced Coffee, brewed	Cranberry juice drink, Carbonated water	{'coffee'}	{'cranberry', 'juice'}	0
700448d243c59e35369ed6599c6c.jpeg	Cheeseburger, 1 small patty, with condiments, on bun, from fast food / restaurant (Burger King WHOPPER Jr. with cheese)	Salad dressing, Bread stuffing, Olive oil, Alfalfa sprouts, Egg, Romaine lettuce, Mixed salad greens, Mayonnaise	{'whopper', 'condiment', 'cheese', 'cheeseburger', 'burger', 'bun'}	{'egg', 'bread', 'lettuce', 'sprout', 'stuffing', 'olive', 'salad', 'mayonnaise', 'oil', 'romaine', 'alfalfa', 'dressing'}	0
2b50759e4759b78671341d41561a.jpeg	Potato, french fries, fast food, salt, table, spices, cumin seed, spices, chili powder, celery, raw, spices, garlic powder, spices, onion powder	Apple, Cookie	{'seed', 'chili', 'spice', 'fry', 'garlic', 'celery', 'onion', 'cumin', 'salt', 'potato'}	{'cookie', 'apple'}	0
sbrlpfcrfk4ahcl2y0umbqnz4vtt.jpeg	Onions, cooked, from fresh, fat not added in cooking, Carrots, cooked, from fresh, fat not added in cooking, Celery, cooked, fat not added in cooking, Tomato paste, Chicken or turkey broth, bouillon, or consomme, Potato, boiled, from fresh, peel not eaten, fat not added in cooking, Tomatoes, from canned, stewed, Tomatoes, from fresh, broiled, Noodles, cooked	Chicken breast, Corn, White beans, Red kidney beans, Peppers, Onions, Chicken or turkey broth, Garlic	{'chicken', 'carrot', 'noodle', 'celery', 'onion', 'consomme', 'broth', 'turkey', 'tomato', 'potato'}	{'pepper', 'chicken', 'corn', 'kidney', 'garlic', 'onion', 'broth', 'turkey', 'bean'}	0.421053
e1dea1524450adcdd5eae62679f4.jpeg	Bread, white, Cheese, Muenster, Butter, NFS	Garlic bread	{'butter', 'cheese', 'bread', 'muenster'}	{'garlic', 'bread'}	0.333333
2fa6530c4271a4d3d4e4a9c21f02.jpeg	Egg, whole, boiled or poached, Bread, whole grain white, toasted, Banana, raw	Pasta with tomato-based sauce, Water, Garlic bread	{'egg', 'bread', 'banana'}	{'pasta', 'bread', 'garlic', 'tomato', 'based'}	0.25
526c1601439aaa91bdd2cc3ab9b2.jpeg	Tuna salad, made with mayonnaise, Bread, whole grain white, Mustard, Avocado, raw, Cucumber, raw, Tomatoes, raw, Tangerine, raw	Beef, Honey mustard dip, Wine, Celery, Noodles, Onions, Bay leaf, Carrots, Pepper, Cucumber pickles, Flour	{'cucumber', 'bread', 'tangerine', 'salad', 'tuna', 'mayonnaise', 'mustard', 'avocado', 'tomato'}	{'bay', 'pepper', 'beef', 'carrot', 'cucumber', 'pickle', 'leaf', 'honey', 'noodle', 'mustard', 'celery', 'onion', 'flour', 'wine'}	0.173913
a8f65e124e4db280587f608dd734.jpeg	Tea, iced, bottled, black, unsweetened	Carbonated water, Cranberry juice	{'tea'}	{'cranberry', 'juice'}	0
39c1019e43a69e8db5b2289230ad.jpeg	Cucumber, raw, Apple, raw, Carrots, raw	Nectarine, Tangerine, Tomatoes	{'carrot', 'cucumber', 'apple'}	{'tangerine', 'tomato', 'nectarine'}	0
5c7a62ce4828adc81a16c1cb599d.jpeg	Lettuce, raw, Chicken, NS as to part and cooking method, skin not eaten, Cheese, Parmesan, dry grated, Tomatoes, raw, Avocado, raw, Croutons, Caesar dressing	Cucumber, Croutons, Tomatoes, Mixed salad greens, Chicken, Italian dressing, Romaine lettuce	{'chicken', 'crouton', 'parmesan', 'lettuce', 'cheese', 'avocado', 'tomato'}	{'chicken', 'cucumber', 'crouton', 'lettuce', 'salad', 'romaine', 'dressing', 'tomato'}	0.533333
49cefe974473a021f39604bcd667.jpeg	Oats, raw, Almond milk, unsweetened, Chia seeds, Peanut butter, Banana, raw	Almond butter	{'oat', 'banana', 'almond', 'peanut', 'chia', 'butter', 'milk', 'seed'}	{'almond', 'butter'}	0.4
3b96e40e488fbb98f5afc5a6f471.jpeg	Bread, whole wheat, Mayonnaise, regular, Turkey, prepackaged or deli, luncheon meat, Avocado, raw, Lettuce, raw, Spinach, raw, Tomatoes, raw, Broccoli, cooked, from fresh, fat not added in cooking, Cheese, Mozzarella, part skim	Salad dressing, Bread stuffing, Olive oil, Alfalfa sprouts, Egg, Romaine lettuce, Mixed salad greens, Mayonnaise	{'broccoli', 'bread', 'mozzarella', 'spinach', 'lettuce', 'cheese', 'mayonnaise', 'meat', 'turkey', 'avocado', 'tomato', 'wheat'}	{'egg', 'bread', 'lettuce', 'sprout', 'stuffing', 'olive', 'salad', 'mayonnaise', 'oil', 'romaine', 'alfalfa', 'dressing'}	0.25
7c4cc3734fb289affd5da6733a17.jpeg	Tea, iced, bottled, black, unsweetened	Carbonated water, Cranberry juice	{'tea'}	{'cranberry', 'juice'}	0
35f0f78f4a6183cf76f89be6fd8b.jpeg	Cucumber, raw, Cheese spread, American or Cheddar cheese base, Crackers, rice	Water, Tangerine	{'rice', 'cucumber', 'cheese', 'cracker', 'cheddar'}	{'tangerine'}	0
24f394cb40d8a3d064fb88fac4ac.jpeg	Pasta with vegetables, no sauce or dressing, Teriyaki sauce, Chicken breast, baked, broiled, or roasted, skin not eaten, from raw, Broccoli, raw	Rice, Beef and broccoli	{'chicken', 'broccoli', 'pasta', 'teriyaki', 'vegetable'}	{'rice', 'broccoli', 'beef'}	0.25
507fdea24b1ab16ae5a4be58b037.jpeg	Potato, home fries, with vegetables, Pork sausage, Egg, whole, fried without fat, Tangerine, raw	Vegetable broth, Pork sausage, Potato, Kale	{'egg', 'pork', 'sausage', 'fry', 'tangerine', 'vegetable', 'potato'}	{'kale', 'pork', 'sausage', 'broth', 'potato'}	0.5
bdf94fa648daa983f21b7bad616f.jpeg	Soft taco with meat, Chicken "wings" with hot sauce, from fast food / restaurant, Creamy dressing, Nachos with chicken, cheese, and sour cream, Guacamole with tomatoes	Refried beans, Salsa, Lettuce, Guacamole, Cheese, Avocado, Salsa verde or salsa, Tortilla, Sour cream	{'chicken', 'nacho', 'taco', 'wing', 'guacamole', 'cheese', 'cream', 'meat', 'tomato'}	{'lettuce', 'guacamole', 'cheese', 'tortilla', 'cream', 'avocado', 'sour', 'salsa', 'bean'}	0.333333
e1e1e97240cd90ebbe39816371ad.jpeg	Pasta with tomato-based sauce and meat, home recipe, Cheese, Parmesan, dry grated, Garlic bread, from frozen	Pasta with tomato-based sauce, Alfredo sauce, Spaghetti sauce, Chicken breast	{'pasta', 'bread', 'parmesan', 'cheese', 'garlic', 'meat', 'tomato'}	{'chicken', 'pasta', 'spaghetti', 'alfredo', 'tomato', 'based'}	0.307692
faad4e134c1fab410e8e2c70e474.jpeg	Tea, hot, leaf, black, Milk, low fat (1%)	Cereal, Almond milk	{'milk', 'tea'}	{'almond', 'cereal', 'milk'}	0.4
fd8ef4ad4582a575b921d53a647a.jpeg	Egg omelet or scrambled egg, made with oil, Spinach, cooked, from fresh, fat not added in cooking, Turkey or chicken sausage, Olive oil, Tomato catsup, Bread, whole wheat, toasted, Avocado, raw, Potato, hash brown, from fast food, Cheese, Cheddar, Cheese, Gouda or Edam	Orange, Olive oil, Egg, Avocado, Onions, Milk, Yogurt	{'chicken', 'egg', 'bread', 'spinach', 'gouda', 'sausage', 'cheese', 'potato', 'omelet', 'olive', 'catsup', 'oil', 'turkey', 'avocado', 'cheddar', 'tomato', 'wheat'}	{'egg', 'orange', 'olive', 'yogurt', 'onion', 'oil', 'avocado', 'milk'}	0.32
40c9911948f8815e473637f406ba.jpeg	Fruit smoothie, with whole fruit and dairy	Cranberry juice drink, Carbonated water	{'smoothie'}	{'cranberry', 'juice'}	0
cc4f4f384a159bde070e8bdacf8b.jpeg	Licorice	Hard candy	{'licorice'}	set()	0
873061334b718db4492f3aea7ea8.jpeg	Cereal (Quaker Oatmeal Squares), Milk, low fat (1%)	Licorice	{'cereal', 'square', 'milk', 'oatmeal'}	{'licorice'}	0
0708b83b4a00a916b72596d7142a.jpeg	Pasta with tomato-based sauce, meat, and added vegetables, home recipe, Cheese, Parmesan, hard	Pasta with tomato-based sauce and meat, Soybean curd	{'pasta', 'parmesan', 'cheese', 'meat', 'vegetable', 'tomato'}	{'pasta', 'curd', 'meat', 'tomato', 'soybean', 'based'}	0.5
e26f28e447e097ab8cdb8fc710e7.jpeg	Wine, table, red	Cranberry juice drink, Carbonated water	{'wine'}	{'cranberry', 'juice'}	0
95bb830f4b4ea3624f18a4c47f42.jpeg	Cake or cupcake, chocolate, devil's food or fudge, with icing or filling, butter, without salt, salad dressing, mayonnaise, regular, candies, semisweet chocolate, sugars, powdered, salt, table	Hot chocolate / Cocoa	{'devil', 'candy', 'cake', 'salad', 'salt', 'icing', 'fudge', 'mayonnaise', 'sugar', 'cupcake', 'butter', 'chocolate'}	{'cocoa', 'chocolate'}	0.142857
51d14e554376ad1c2e54eacb4257.jpeg	Tea, hot, leaf, black, Milk, low fat (1%)	Almond milk, Iced Coffee	{'milk', 'tea'}	{'almond', 'milk', 'coffee'}	0.4
af9ee15849ebb743909db17b95fa.jpeg	Oatmeal, regular or quick, made with milk, fat not added in cooking, Banana, raw, Sugar, brown	Cereal (General Mills Cheerios Chocolate), Nutritional powder mix, Almond milk	{'sugar', 'oatmeal', 'banana', 'milk'}	{'almond', 'cereal', 'chocolate', 'milk'}	0.25
a81b8a5149af8469f7449650bc08.jpeg	Fruit flavored drink	Carbonated water, Cranberry juice	set()	{'cranberry', 'juice'}	0
ddb6915c411daa278f4246835793.jpeg	Croissant, Ham, prepackaged or deli, luncheon meat, Salami, NFS, Cheese, Gouda or Edam, Carrots, raw, Apple, raw	Water, Croissant	{'carrot', 'gouda', 'ham', 'cheese', 'croissant', 'salami', 'meat', 'apple'}	{'croissant'}	0.222222
f4903c674a5f8243911f922b964b.jpeg	Burrito with chicken and beans, Cheese, Colby Jack, Onions, cooked, NS as to form, fat added in cooking, NS as to type of fat, Onions, young green, raw, Queso cotija, Spanish rice, fat added in cooking, Black, brown, or Bayo beans, dry, cooked, fat added in cooking, NS as to type of fat, Tortilla chips, plain, Salsa, red, homemade	Refried beans, Salsa, Lettuce, Guacamole, Cheese, Avocado, Salsa verde or salsa, Tortilla, Sour cream	{'chicken', 'green', 'rice', 'burrito', 'cheese', 'tortilla', 'onion', 'chip', 'salsa', 'bean'}	{'lettuce', 'guacamole', 'cheese', 'tortilla', 'cream', 'avocado', 'sour', 'salsa', 'bean'}	0.421053
22e5ed144abfb35ee17afb1f640b.jpeg	Ice cream, regular, flavors other than chocolate, Chocolate syrup, thin type, Chocolate-flavored sprinkles	Radish, Italian dressing, Lettuce	{'flavor', 'ice', 'cream', 'syrup', 'chocolate', 'sprinkle'}	{'lettuce', 'dressing', 'radish'}	0
e185bbe846c58b2ba3fc02c30b10.jpeg	Tea, hot, leaf, black, Milk, low fat (1%)	Cereal, Almond milk	{'milk', 'tea'}	{'almond', 'cereal', 'milk'}	0.4
a45425784457937ba26e56e07228.jpeg	Egg omelet or scrambled egg, with cheese and meat, made with oil, Milk, low fat (1%), Potato, hash brown, from fast food, Olive oil	Pork roast, Spanish rice, Black	{'egg', 'cheese', 'omelet', 'olive', 'meat', 'oil', 'milk', 'potato'}	{'rice', 'pork'}	0
f656f87248c390b7339488dc32f3.jpeg	Lettuce, Boston, raw, Broccoli, raw, Cabbage, red, raw, Carrots, raw, Onions, mature, raw, Croutons, Creamy dressing	Chicken breast, Tomatoes, Cheese, Brussels sprouts, Mixed salad greens, Onions, Carrots, Italian dressing	{'carrot', 'broccoli', 'crouton', 'lettuce', 'cabbage', 'onion'}	{'chicken', 'carrot', 'brussels', 'cheese', 'salad', 'onion', 'dressing', 'sprout', 'tomato'}	0.266667
5d5e84fd4c3098697a826e740e76.jpeg	Wine, table, white	Espresso coffee beans	{'wine'}	{'coffee', 'espresso', 'bean'}	0
2bc9f59644d0b22327c7ac2ec763.jpeg	Rice, white, cooked, fat added in cooking, made with oil, Chicken thigh, baked, broiled, or roasted, skin not eaten, from raw, Barbecue sauce, Vegetables, NS as to type, cooked, fat not added in cooking	Chicken leg, Chicken wing, Rice	{'chicken', 'rice', 'oil', 'vegetable'}	{'chicken', 'rice'}	0.666667
5f34952341acb4d8507d126123ac.jpeg	Tea, hot, leaf, green	Cranberry juice drink, Carbonated water	{'green', 'tea'}	{'cranberry', 'juice'}	0
2160e0c94609a30f7d189baebf36.jpeg	Oatmeal, regular or quick, made with water, fat not added in cooking, Flax seeds, Blueberries, frozen, unsweetened, Banana, raw	Banana, Cereal (Post Honey Bunches of Oats Honey Roasted), Milk	{'blueberry', 'banana', 'flax', 'oatmeal', 'seed'}	{'oat', 'honey', 'cereal', 'banana', 'milk'}	0.2
5562997a4e7da0d903b10769ef0a.jpeg	Rice, brown, cooked, fat not added in cooking, Broccoli, cooked, from frozen, fat not added in cooking, Lentils, dry, cooked, fat not added in cooking, Avocado dressing	Sunflower seeds, Brussels sprouts, Tomatoes, Spinach, Cabbage, Avocado, Lemon juice	{'rice', 'broccoli', 'lentil', 'avocado'}	{'juice', 'spinach', 'brussels', 'cabbage', 'avocado', 'lemon', 'sunflower', 'sprout', 'tomato', 'seed'}	0.142857
db7ee1684adb9a2e82bf8e8045e7.jpeg	Broccoli, cooked, from frozen, fat not added in cooking, Ravioli, meat-filled, no sauce, Spaghetti sauce, fat free	Spaghetti sauce, Olive oil, Tomatoes, Peppers, Cheese, Onions, Rice, Chicken or turkey broth, Turkey, Garlic	{'spaghetti', 'ravioli', 'broccoli', 'meat'}	{'pepper', 'rice', 'chicken', 'spaghetti', 'cheese', 'olive', 'garlic', 'onion', 'oil', 'broth', 'turkey', 'tomato'}	0.125
a007aecc4f4c85957e822f9dd7d9.jpeg	Banana, raw	Ice cream cone	{'banana'}	{'cream', 'ice'}	0
ae63b84b428c8a194df6c891200b.jpeg	Yogurt, low fat milk, flavors other than fruit, Blueberries, frozen, unsweetened, Cereal, granola	Sugar, Oatmeal, Almond butter, Raspberries	{'blueberry', 'flavor', 'cereal', 'yogurt', 'granola', 'milk'}	{'raspberry', 'sugar', 'almond', 'butter', 'oatmeal'}	0
84f19fa942f0b38b44b99f09c15b.jpeg	Walnuts, excluding honey roasted	Lentil soup, Kale	{'honey', 'walnut'}	{'lentil', 'kale', 'soup'}	0
53bc00d040709825ff75245b079b.jpeg	Sushi roll, vegetable, Soy sauce	Chicken or turkey noodle soup, Onions, Tomatoes, Carrots	{'vegetable', 'roll', 'soy', 'sushi'}	{'chicken', 'carrot', 'soup', 'noodle', 'onion', 'turkey', 'tomato'}	0
980864224143be648308c8dd0db2.jpeg	Jicama, raw	Cucumber pickles	{'jicama'}	{'pickle', 'cucumber'}	0
2ae2ccf448579f9a8352e2a90dae.jpeg	Hummus, plain	Banana, Maple syrup, Oatmeal, Peanut butter	{'hummus'}	{'banana', 'peanut', 'butter', 'oatmeal', 'maple'}	0
c54bdd50461d99ffc009cb6bc51b.jpeg	Guacamole, NFS, Mexican casserole made with ground beef, beans, tomato sauce, cheese, taco seasonings, and corn chips	Potato, Chicken curry, Rice	{'beef', 'seasoning', 'taco', 'corn', 'guacamole', 'cheese', 'chip', 'tomato', 'bean'}	{'rice', 'chicken', 'curry', 'potato'}	0
0b4297584ab4a5813c4664fde485.jpeg	Apple, raw	Carbonated water, Cranberry juice	{'apple'}	{'cranberry', 'juice'}	0
1339eed141c3a1955b8144297828.jpeg	Bread, whole wheat, Avocado, raw, Tomatoes, raw	Salad dressing, Bread stuffing, Olive oil, Alfalfa sprouts, Egg, Romaine lettuce, Mixed salad greens, Mayonnaise	{'avocado', 'tomato', 'bread', 'wheat'}	{'egg', 'bread', 'lettuce', 'sprout', 'stuffing', 'olive', 'salad', 'mayonnaise', 'oil', 'romaine', 'alfalfa', 'dressing'}	0.125
cfc490a84cfc879dacba2353d546.jpeg	Apple, raw	Butter, Peanut butter, Coconut, Oats, Biscuit mix, Fruit mixture	{'apple'}	{'oat', 'coconut', 'peanut', 'butter', 'biscuit'}	0
2a6f9cf4463ca064c4edfa02e370.jpeg	Taco or tostada salad, meatless	Refried beans, Salsa, Lettuce, Guacamole, Cheese, Avocado, Salsa verde or salsa, Tortilla, Sour cream	{'taco', 'tostada', 'salad'}	{'lettuce', 'guacamole', 'cheese', 'tortilla', 'cream', 'avocado', 'sour', 'salsa', 'bean'}	0
2dbb6269496fae1cbdfce7964e8e.jpeg	Soup, mostly noodles, Egg, whole, boiled or poached, Edamame, cooked	Noodles, Chicken or turkey and noodles, Creamy dressing	{'noodle', 'egg', 'soup'}	{'noodle', 'chicken', 'turkey', 'dressing'}	0.285714
f572001844aca5006796e14a36eb.jpeg	Chicken nuggets, from frozen, Cheese, Mozzarella, part skim, Tomatoes, raw, Spinach, raw, Italian dressing, made with vinegar and oil	Sunflower seeds, Brussels sprouts, Tomatoes, Spinach, Cabbage, Avocado, Lemon juice	{'chicken', 'spinach', 'cheese', 'nugget', 'oil', 'mozzarella', 'tomato', 'vinegar'}	{'juice', 'spinach', 'brussels', 'cabbage', 'avocado', 'lemon', 'sunflower', 'sprout', 'tomato', 'seed'}	0.222222
5ee651964b6a83df0b3e715d5c68.jpeg	Ravioli, meat-filled, no sauce, Cheese sauce, Mixed vegetables, cooked, from canned, fat not added in cooking	Orange, Olive oil, Egg, Avocado, Onions, Milk, Yogurt	{'ravioli', 'cheese', 'meat', 'vegetable'}	{'egg', 'orange', 'olive', 'yogurt', 'onion', 'oil', 'avocado', 'milk'}	0
4ea6cec74d26bb8941f74acb42aa.jpeg	Cereal (General Mills Cheerios), Blueberries, raw, Milk, whole	Fruit juice drink, Trail mix with nuts and fruit	{'blueberry', 'cereal', 'cheerio', 'mill', 'milk'}	{'nut', 'trail', 'juice'}	0
af0fe53b42ccb4249772dde63f16.jpeg	Clam chowder, New England, NS as to prepared with water or milk, sauce, fish, ready-to-serve, bacon, meatless, onions, raw, potatoes, raw, skin, milk, fluid, 1% fat, without added vitamin a and vitamin d, salt, table, spices, pepper, black	Blueberries, Cheese	{'pepper', 'fish', 'bacon', 'clam', 'spice', 'onion', 'milk', 'salt', 'chowder', 'potato'}	{'blueberry', 'cheese'}	0
28f7dacc481d94dee68895a2c50a.jpeg	Roll, white, soft	Banana, Yogurt, Cereal	{'roll'}	{'yogurt', 'cereal', 'banana'}	0
01acf1004f6ba856c6b26abda2f9.jpeg	Carrots, raw	Sweet potato, Chicken, Avocado, Broccoli	{'carrot'}	{'sweet', 'chicken', 'broccoli', 'avocado', 'potato'}	0
11c72ba1414d9e37673c1eaf1a7b.jpeg	Creamy dressing, milk, buttermilk, fluid, cultured, lowfat, salad dressing, mayonnaise, regular, cream, sour, cultured, vinegar, red wine, cheese, parmesan, hard, chives, raw, spices, pepper, black	Breakfast tart	{'pepper', 'parmesan', 'cheese', 'buttermilk', 'spice', 'salad', 'chive', 'mayonnaise', 'cream', 'milk', 'vinegar', 'wine'}	{'tart'}	0
a88e201d4ffa9818e3c533b21d97.jpeg	Beef steak, NS as to cooking method, NS as to fat eaten, Potato, scalloped, from dry mix, Roll, white, soft, Lettuce, raw, Romaine lettuce, raw, Carrots, raw, Sunflower seeds, plain, unsalted, Creamy dressing, Peppers, green, cooked, made with oil, Onions, cooked, from fresh, made with oil	Lamb chop	{'pepper', 'beef', 'carrot', 'green', 'lettuce', 'steak', 'roll', 'onion', 'romaine', 'oil', 'seed', 'potato'}	{'lamb'}	0
f1fc69ed4a7da5b7a1f16e37169b.jpeg	Cookie, NFS	Peanut butter, Oatmeal, Cinnamon, Flax seeds, Chia seeds	{'cookie'}	{'peanut', 'flax', 'chia', 'butter', 'cinnamon', 'oatmeal', 'seed'}	0
7de39d7249bfbe9d35cd4d8b6a1e.jpeg	Milk, whole	Cranberry juice drink, Carbonated water	{'milk'}	{'cranberry', 'juice'}	0
4a8abb3840d8a7ae59b485c17a52.jpeg	Croissant	Lettuce, Radish, Pork roast, Mushrooms, Chicken or turkey broth, Vegetarian burger or patty	{'croissant'}	{'mushroom', 'chicken', 'lettuce', 'pork', 'burger', 'broth', 'turkey', 'radish'}	0
da0a2dc94e7a98c47119ceb102d3.jpeg	Coffee, brewed	Cranberry juice drink, Carbonated water	{'coffee'}	{'cranberry', 'juice'}	0
715afee04509975c9b1267901a39.jpeg	Romaine lettuce, raw, Cheese, NFS, Broccoli, raw, Cabbage, red, raw, Carrots, raw, Onions, mature, raw, Croutons, Salad dressing, NFS, for salads, Chicken nuggets, from frozen	Burrito with beans and rice, Sour cream, Salsa	{'carrot', 'broccoli', 'crouton', 'chicken', 'lettuce', 'cabbage', 'cheese', 'salad', 'nugget', 'onion', 'romaine'}	{'rice', 'cream', 'sour', 'salsa', 'bean'}	0
48af88c64de090f99a7cc57c7bf7.jpeg	Potato chips, ruffled, plain, potatoes, raw, skin, oil, olive, salad or cooking, cheese, parmesan, hard, oil, olive, salad or cooking, salt, table, spices, pepper, black	Pork steak or cutlet, Egg, Rice, Soybean curd, Potato, Soy sauce	{'pepper', 'parmesan', 'cheese', 'spice', 'salad', 'olive', 'oil', 'chip', 'salt', 'potato'}	{'rice', 'egg', 'curd', 'steak', 'pork', 'soy', 'soybean', 'potato'}	0.111111
e7ff46704bd98eba99e48e5eeab2.jpeg	Onion dip, regular	Sour cream, Jam, Cottage cheese	{'onion'}	{'cream', 'sour', 'cheese', 'jam'}	0
dca93b6d40ca82b7daf0b5744433.jpeg	Tortilla, flour, Beef steak, NS as to cooking method, NS as to fat eaten, Peppers, green, cooked, NS as to fat added in cooking, Onions, cooked, NS as to form, NS as to fat added in cooking, Peppers, red, cooked, NS as to fat added in cooking, Cheese, Cheddar, Cheese, Monterey, Guacamole, NFS, Sour cream	Refried beans, Salsa, Lettuce, Guacamole, Cheese, Avocado, Salsa verde or salsa, Tortilla, Sour cream	{'pepper', 'beef', 'green', 'steak', 'guacamole', 'cheese', 'tortilla', 'cream', 'onion', 'flour', 'cheddar'}	{'lettuce', 'guacamole', 'cheese', 'tortilla', 'cream', 'avocado', 'sour', 'salsa', 'bean'}	0.4
fd0b8c994ab7ac7217263f16b9b9.jpeg	Cookie, chocolate chip, Cookie, oatmeal, with raisins	Peanut butter, Oatmeal, Cinnamon, Flax seeds, Chia seeds	{'cookie', 'raisin', 'oatmeal', 'chip', 'chocolate'}	{'peanut', 'flax', 'chia', 'butter', 'cinnamon', 'oatmeal', 'seed'}	0.166667
66dbcd8945ffa5dad2eb1817ff52.jpeg	Coffee, brewed, Coffee creamer, liquid, flavored	Cereal, Almond milk	{'coffee'}	{'almond', 'cereal', 'milk'}	0
0e7cf3ea4d17bacbde279b758c2a.jpeg	Cereal (Nature's Path Organic Flax Plus), cocoa, dry powder, unsweetened, sugars, granulated, spices, cinnamon, ground, vanilla extract	Oatmeal, Pear, Pumpkin seeds	{'cereal', 'nature', 'spice', 'sugar', 'cocoa', 'flax', 'extract', 'cinnamon', 'vanilla'}	{'pear', 'oatmeal', 'seed', 'pumpkin'}	0
14f6b3614dfabb1e15d623d4f8d4.jpeg	Bread, whole wheat, Mayonnaise, regular, Mustard, Turkey, prepackaged or deli, luncheon meat, Onions, mature, raw, Cheese, Provolone, Snowpeas, raw, Milk chocolate candy, plain	Beef, Cookie, Pecans, Mayonnaise, Tomatoes, Bread, Cheese, Cucumber pickles, Romaine lettuce	{'provolone', 'bread', 'candy', 'cheese', 'mayonnaise', 'mustard', 'meat', 'onion', 'snowpeas', 'turkey', 'milk', 'chocolate', 'wheat'}	{'beef', 'cucumber', 'bread', 'pickle', 'lettuce', 'cheese', 'cookie', 'mayonnaise', 'romaine', 'pecan', 'tomato'}	0.25
5d2a49a748dc82f9a98db0bfb572.jpeg	Raisins	Garlic, White beans, Onions, Cheese	{'raisin'}	{'cheese', 'garlic', 'onion', 'bean'}	0
c123d1c04ea9936739d721f4cab8.jpeg	Chicken patty, breaded, Cheese, Provolone, Roll, white, soft, Butter, stick, salted	Banana, Maple syrup, Oatmeal, Peanut butter	{'chicken', 'provolone', 'roll', 'cheese', 'butter', 'stick'}	{'banana', 'peanut', 'butter', 'oatmeal', 'maple'}	0.181818
5e7572b14231b2e59422d3146fa2.jpeg	Wine, table, red	Cranberry juice drink, Carbonated water	{'wine'}	{'cranberry', 'juice'}	0
6cce8db844f39b9cfa5d0a6d855d.jpeg	Coffee, brewed, Coffee creamer, liquid, flavored	Cereal, Almond milk	{'coffee'}	{'almond', 'cereal', 'milk'}	0
5e06a1444a618b7c0d07764e34a2.jpeg	Egg, whole, fried with cooking spray, Potato, hash brown, from fast food, Pork bacon, NS as to fresh, smoked or cured, cooked, Spinach, cooked, from fresh, made with oil	Nectarine, Tangerine, Tomatoes	{'egg', 'bacon', 'spinach', 'pork', 'oil', 'potato'}	{'tangerine', 'tomato', 'nectarine'}	0
a8c9dbec4bcd8ad1825bebdba89c.jpeg	Coffee, brewed	Breakfast tart	{'coffee'}	{'tart'}	0
c37d5de942c4afa7a761e9963669.jpeg	Tortilla chips, plain, Cheese, Cheddar, Salsa, pico de gallo	Enchilada sauce, Chicken, Cheese, Tortilla	{'cheese', 'tortilla', 'cheddar', 'salsa', 'chip'}	{'enchilada', 'chicken', 'cheese', 'tortilla'}	0.444444
f4b578b347b5964201e51cfa230d.jpeg	Cake or cupcake, yellow, with icing or filling, wheat flour, white, cake, enriched, leavening agents, baking soda, leavening agents, baking powder, double-acting, sodium aluminum sulfate, sugars, granulated, milk, buttermilk, fluid, cultured, lowfat, water, bottled, generic, oil, olive, salad or cooking, vanilla extract, egg substitute, powder, margarine, regular, 80% fat, composite, stick, witho…	Trail mix with chocolate	{'egg', 'olive', 'agent', 'buttermilk', 'salad', 'sugar', 'cupcake', 'vanilla', 'soda', 'cake', 'margarine', 'icing', 'oil', 'milk', 'salt', 'flour', 'extract', 'stick', 'wheat'}	{'trail', 'chocolate'}	0
a8ff037444ddb239e257a26adfd4.jpeg	Ground beef patty, cooked, Roll, white, hamburger bun, Mayonnaise, regular, Mustard, Onions, mature, raw, Cucumber pickles, dill, Potato, french fries, from frozen, baked, Honey mustard dip	Pork, Cabbage, Chives, Soup, Shrimp, Ham or pork with barbecue sauce	{'beef', 'cucumber', 'pickle', 'roll', 'honey', 'fry', 'mayonnaise', 'mustard', 'dill', 'onion', 'hamburger', 'bun', 'potato'}	{'shrimp', 'pork', 'cabbage', 'ham', 'soup', 'chive'}	0
4a19f37a44888bf1406cb5a2946f.jpeg	Wine, table, red	Cranberry juice drink, Carbonated water	{'wine'}	{'cranberry', 'juice'}	0
00aed7f846529795993f19942c0d.jpeg	Coffee, brewed, Coffee creamer, liquid, flavored	Cereal, Almond milk	{'coffee'}	{'almond', 'cereal', 'milk'}	0
146cf7934bf39d790521e9415732.jpeg	Egg omelet or scrambled egg, with dark-green vegetables, fat added in cooking, Salsa, red, commercially-prepared, Pinto, calico, or red Mexican beans, dry, cooked, fat not added in cooking	Corn, Black, Tomatoes, Onions, Lentil soup	{'egg', 'green', 'omelet', 'vegetable', 'salsa', 'pinto', 'bean'}	{'corn', 'soup', 'onion', 'lentil', 'tomato'}	0
4a7a22dc4602b76344c94591678c.jpeg	Crackers, multigrain, Apple, raw, Raisins, Cheese spread, Swiss cheese base, Olives, green, stuffed	Pretzels, Pecans, Rolo, Cereal or granola bar (Kellogg's Special K bar)	{'green', 'swiss', 'cheese', 'cracker', 'raisin', 'olive', 'apple'}	{'cereal', 'pecan', 'kellogg', 'granola', 'rolo', 'pretzel'}	0
5d9c3a554273a8b2ac335200f090.jpeg	Beef stroganoff with noodles, Asparagus, cooked, from fresh, made with oil, Olive oil, Cheese, Parmesan, hard	Mushroom soup	{'beef', 'asparagus', 'stroganoff', 'parmesan', 'cheese', 'olive', 'noodle', 'oil'}	{'mushroom', 'soup'}	0
57962fdc4f9a9f68584a96a21d62.jpeg	Egg, whole, fried with cooking spray, Raspberries, raw, NS as to color, Peach, raw	Turkey or chicken sausage, Maple syrup, French toast	{'raspberry', 'peach', 'egg'}	{'chicken', 'toast', 'sausage', 'turkey', 'maple'}	0
ed3737e643df94a5ddb09ddfc0ae.jpeg	Coffee, espresso, Cream, half and half, Water, tap, Sugar, white, granulated or lump	Chocolate syrup, Ice cream	{'coffee', 'cream', 'sugar', 'espresso'}	{'cream', 'chocolate', 'ice'}	0.285714
4e284d9e4fe69ab159dcbab44d9f.jpeg	Turkey, prepackaged or deli, luncheon meat, Plum, raw, Squash, summer, yellow or green, cooked, from fresh, fat not added in cooking	Kiwi fruit	{'green', 'plum', 'meat', 'squash', 'turkey'}	{'kiwi'}	0
7159aec2418baa28ea10b29f3c3b.jpeg	Iced Coffee, brewed, decaffeinated, Cream, half and half	Cranberry juice drink, Carbonated water	{'coffee', 'cream'}	{'cranberry', 'juice'}	0
7fc0037c440798f7cf6b54ee9750.jpeg	Brussels sprouts, cooked, from fresh, fat not added in cooking, Cheese, Parmesan, dry grated, Mixed salad greens, raw, Carrots, raw, Tomatoes, raw, Onions, mature, raw, Italian dressing, made with vinegar and oil, Chicken breast, baked, broiled, or roasted, skin not eaten, from raw	Chicken breast, Tomatoes, Cheese, Brussels sprouts, Mixed salad greens, Onions, Carrots, Italian dressing	{'carrot', 'green', 'chicken', 'parmesan', 'cheese', 'salad', 'onion', 'oil', 'sprout', 'tomato', 'vinegar'}	{'chicken', 'carrot', 'brussels', 'cheese', 'salad', 'onion', 'dressing', 'sprout', 'tomato'}	0.7
d8493a914308b0ba636eea211b67.jpeg	Cookie, meringue	Strawberries, Chocolate, Peanut butter, Walnuts, Oatmeal, Milk	{'meringue', 'cookie'}	{'peanut', 'strawberry', 'butter', 'oatmeal', 'walnut', 'chocolate', 'milk'}	0
7ae820644ada8cc0e8799499b1fd.jpeg	Coffee, espresso, Cream, half and half, Sugar, white, granulated or lump, Water, tap	Cereal, Almond milk	{'coffee', 'cream', 'sugar', 'espresso'}	{'almond', 'cereal', 'milk'}	0
d047102c45aaa83d667bed209b23.jpeg	Egg, whole, fried with cooking spray, Bread, sour dough, toasted, Topping, chocolate flavored hazelnut spread, Strawberries, raw	Chocolate syrup, Ice cream	{'egg', 'bread', 'hazelnut', 'strawberry', 'dough', 'chocolate'}	{'cream', 'chocolate', 'ice'}	0.222222
e8e1dbc548f8b9677294c703f562.jpeg	Bread, sour dough, toasted, Peanut butter, Pear, raw, Plum, raw, Broccoli, cooked, from fresh, fat not added in cooking	Banana, Maple syrup, Oatmeal, Peanut butter	{'broccoli', 'bread', 'plum', 'pear', 'peanut', 'butter', 'dough'}	{'banana', 'peanut', 'butter', 'oatmeal', 'maple'}	0.333333
a5f8375844dca916b3c3e2d307f9.jpeg	Coffee, espresso, decaffeinated, Cream, half and half, Water, tap, Sugar, white, granulated or lump	Cranberry juice drink, Carbonated water	{'coffee', 'cream', 'sugar', 'espresso'}	{'cranberry', 'juice'}	0
673e4f5a4c1aa3d41938d8c28e5e.jpeg	Pork chop, broiled or baked, lean and fat eaten, Bread, sour dough, Butter, stick, salted, Lettuce, raw, Lettuce, Boston, raw, Romaine lettuce, raw, Pepper, sweet, green, raw, Celery, raw, Chickpeas, dry, cooked, fat not added in cooking, Onions, mature, raw, Italian dressing, made with vinegar and oil	Raspberries, Lettuce, Apple, Croissant, Onions, Egg omelet or scrambled egg	{'pepper', 'green', 'bread', 'lettuce', 'pork', 'celery', 'romaine', 'onion', 'oil', 'butter', 'stick', 'dough', 'vinegar', 'chickpea'}	{'egg', 'lettuce', 'croissant', 'onion', 'apple', 'raspberry'}	0.2
1b61dd5149a7a21f5d1dba5d11ea.jpeg	Coffee, espresso, Cream, half and half, Milk, low fat (1%), Sugar, white, and water syrup	Almond milk, Iced Coffee	{'espresso', 'sugar', 'cream', 'syrup', 'coffee', 'milk'}	{'almond', 'milk', 'coffee'}	0.444444
f82c9d234c68a0b50eb216e3e0a6.jpeg	Croissant, Egg omelet or scrambled egg, with vegetables other than dark green and/or tomatoes, fat added in cooking, Lettuce, arugula, raw, Apple, raw, Raspberries, raw, NS as to color, Onions, green, cooked, from fresh, fat not added in cooking	Tuna salad, Teriyaki sauce, Vegetables, Vinegar, Bread, Soy sauce	{'raspberry', 'green', 'egg', 'lettuce', 'croissant', 'omelet', 'onion', 'vegetable', 'arugula', 'apple', 'tomato'}	{'bread', 'teriyaki', 'salad', 'tuna', 'soy', 'vegetable', 'vinegar'}	0.111111
db69e4a644c797296ee5ce53b540.jpeg	Crackers, wheat, reduced fat, Chicken thigh, grilled without sauce, skin not eaten, Cheese, Cheddar, Olives, green, Pepper, sweet, green, raw, Blackberries, raw, Plum, raw	Chicken or turkey noodle soup, Onions, Tomatoes, Carrots	{'pepper', 'chicken', 'green', 'plum', 'blackberry', 'cheese', 'cracker', 'olive', 'cheddar', 'wheat'}	{'chicken', 'carrot', 'soup', 'noodle', 'onion', 'turkey', 'tomato'}	0.117647
ec122c1845f7bbbf32461a20a554.jpeg	Broccoli, cooked, from fresh, fat not added in cooking, Pasta, cooked, Chicken thigh, grilled without sauce, skin not eaten, Cheese, Feta, Onions, green, cooked, from fresh, fat not added in cooking, Parsley, raw, Garlic, cooked, Onions, cooked, from fresh, fat not added in cooking	Teriyaki sauce, Pork chop, Cabbage, Mixed salad greens, Italian dressing	{'chicken', 'broccoli', 'pasta', 'green', 'parsley', 'cheese', 'garlic', 'onion'}	{'teriyaki', 'pork', 'cabbage', 'salad', 'dressing'}	0
e4ba853d410190d5e8c53d7f4118.jpeg	Bagel, Butter, stick, salted, Pepper, sweet, red, raw	Ham, Croissant	{'butter', 'stick', 'pepper', 'bagel'}	{'croissant', 'ham'}	0
317e8c024398a650027ea4a3a35f.jpeg	Tea, iced, instant, black, unsweetened	Espresso coffee beans	{'tea'}	{'coffee', 'espresso', 'bean'}	0
6d5ecdf241a1bd18274f090c324d.jpeg	Couscous, plain, cooked, Mushrooms, cooked, from fresh, made with oil, Onions, cooked, from fresh, made with oil, Pesto sauce	Corn, Black, Tomatoes, Onions, Lentil soup	{'mushroom', 'couscous', 'onion', 'oil', 'pesto'}	{'corn', 'soup', 'onion', 'lentil', 'tomato'}	0.2
b4ba4dec4aa5af4856e514024eff.jpeg	Yogurt, Greek, low fat milk, plain, Cereal, granola	Potato chips, Ground beef	{'yogurt', 'granola', 'milk', 'cereal'}	{'beef', 'chip', 'potato'}	0
29a91c0e4c26b0361917cb2aa633.jpeg	Egg, whole, fried with oil, Pepper, sweet, red, raw	Fruit salad, Yogurt	{'pepper', 'egg', 'oil'}	{'yogurt', 'salad'}	0
47fb1ca04f6a9eea7a7507e58852.jpeg	Chicken breast, sauteed, skin not eaten, Broccoli, cooked, from fresh, made with oil	Brussels sprouts, Avocado, Rice, Chicken breast, Soy sauce	{'chicken', 'broccoli', 'oil'}	{'chicken', 'rice', 'brussels', 'avocado', 'soy', 'sprout'}	0.222222
106e164c416d91407693d0d4a4bc.jpeg	Cereal, ready-to-eat, NFS	Breakfast tart	{'cereal'}	{'tart'}	0
ddf640ae438d87fdb08cf52738f0.jpeg	Banana, raw	Horchata beverage, Cookie	{'banana'}	{'horchata', 'cookie'}	0
72c834e94d97a8f9f820d6170dd5.jpeg	Dumpling, steamed, filled with meat, poultry, or seafood	Chicken or turkey soup with dumplings	{'seafood', 'meat'}	{'turkey', 'chicken', 'dumpling', 'soup'}	0
ee8d05894a36b2fddfb3063168ff.jpeg	Eggplant parmesan casserole, regular	Pork chop, Spinach, Potato, Peppers	{'parmesan', 'eggplant'}	{'pepper', 'pork', 'potato', 'spinach'}	0
0364c1294e35a7e8fd01e4aeb5c8.jpeg	Coffee, brewed, Coffee creamer, liquid, flavored	Cranberry juice drink, Carbonated water	{'coffee'}	{'cranberry', 'juice'}	0
7985437b4a9f96bc55cf4528e8f1.jpeg	Egg, whole, fried with cooking spray	Banana, Yogurt, Raspberries, Honey	{'egg'}	{'raspberry', 'yogurt', 'honey', 'banana'}	0
6cbdad364aeb8beb25f97466b616.jpeg	Tomato catsup, Chicken curry, Vegetables, NS as to type, cooked, fat added in cooking, NS as to type of fat, Yellow rice, cooked, NS as to fat added in cooking	Corn, Chicken curry, Onions, Cashews, Rice, Mushrooms, Soybean curd	{'chicken', 'rice', 'catsup', 'vegetable', 'curry', 'tomato'}	{'chicken', 'rice', 'mushroom', 'corn', 'curd', 'cashew', 'onion', 'curry', 'soybean'}	0.4
4c9de5b14a38a4ffe0cdfde0794b.jpeg	Cereal, ready-to-eat, NFS, Milk, whole	Pumpkin seeds	{'cereal', 'milk'}	{'seed', 'pumpkin'}	0
fa4941b64e76aa8247cad272e4e0.jpeg	Macaroni or noodles with cheese, made from packaged mix, Spinach, cooked, from frozen, fat not added in cooking, Frankfurter or hot dog, beef	Black, Cheese, Burrito with chicken and beans, Spanish rice, Onions, Salsa, Tortilla chips, Queso cotija	{'beef', 'spinach', 'cheese', 'noodle', 'frankfurter', 'macaroni'}	{'queso', 'chicken', 'rice', 'cheese', 'tortilla', 'cotija', 'onion', 'chip', 'salsa', 'bean'}	0.125
25a4b2124d58bc2338fa5d12aa93.jpeg	Ice cream, regular, flavors other than chocolate, Topping, chocolate, thick, fudge type	Chocolate syrup, Ice cream	{'flavor', 'ice', 'cream', 'fudge', 'chocolate'}	{'cream', 'chocolate', 'ice'}	0.75
7f1ef1364a97a43501697b8f13b6.jpeg	Coffee, brewed, Coffee creamer, liquid, flavored	Almond milk, Iced Coffee	{'coffee'}	{'almond', 'milk', 'coffee'}	0.5
2d4c9ab347abbe8f8ae0653bd618.jpeg	Cookie, chocolate chip, butter, without salt, sugars, granulated, syrup, maple, canadian, wheat flour, white, all-purpose, unenriched, spartan, real semi-sweet chocolate baking chips, upc: 011213162966	Muffin, Honey, Peanut butter	{'chocolate', 'cookie', 'sugar', 'syrup', 'flour', 'butter', 'chip', 'salt', 'wheat'}	{'honey', 'butter', 'muffin', 'peanut'}	0.153846
3be04cf04db9b16003f44ed38fe7.jpeg	Rice, white, cooked, fat not added in cooking, Egg, whole, fried with oil, Pork bacon, NS as to fresh, smoked or cured, cooked, Tomato chili sauce, Mayonnaise, regular, Soy sauce	Sugar, Egg, Pork roast, Garlic, Rice, Salt, Pineapple juice, Flour, Soy sauce	{'rice', 'egg', 'bacon', 'chili', 'pork', 'mayonnaise', 'soy', 'oil', 'tomato'}	{'rice', 'egg', 'pineapple', 'juice', 'pork', 'sugar', 'garlic', 'soy', 'flour', 'salt'}	0.421053
8ed87b8e47af8f91a88fcdca6af5.jpeg	Coffee, Cafe Mocha, Cream, heavy	Iced Coffee, Coffee creamer	{'coffee', 'cream'}	{'coffee'}	0.666667
16cfbf9644189a0446bc8c014976.jpeg	Cake or cupcake, NS as to type, Gelatin dessert with fruit	Turkey or chicken sausage, Maple syrup, French toast	{'gelatin', 'cupcake', 'cake'}	{'chicken', 'toast', 'sausage', 'turkey', 'maple'}	0
2cd723a64281a31b1151d4e126e2.jpeg	Pizza, cheese, with vegetables, from frozen, thin crust, Spaghetti sauce	Pizza with pepperoni	{'vegetable', 'spaghetti', 'cheese', 'pizza'}	{'pepperoni', 'pizza'}	0.333333
e7f4e4e74530b2cca7a9292148d6.jpeg	Multigrain chips (Sun Chips), water, bottled, generic, butter, without salt, wheat flours, bread, unenriched, wheat flour, white, all-purpose, unenriched, cereals, oats, regular and quick, unenriched, cooked with water (includes boiling and microwaving), without salt, sugars, brown, salt, table, leavening agents, yeast, baker's, active dry	Muffin, Honey, Peanut butter	{'bread', 'oat', 'cereal', 'baker', 'sugar', 'yeast', 'flour', 'butter', 'chip', 'agent', 'salt', 'wheat'}	{'honey', 'butter', 'muffin', 'peanut'}	0.125
810631d04212820531b16639e31c.jpeg	Pasta, cooked, Butter, stick, salted, Creamy dressing	Pasta with cream sauce	{'butter', 'stick', 'pasta'}	{'cream', 'pasta'}	0.4
f5f56ab14c20a9f5ecf09b420de8.jpeg	Ground beef patty, cooked, Roll, white, hamburger bun, Onions, mature, raw, Cheese, Blue or Roquefort	Salad dressing, Bread stuffing, Olive oil, Alfalfa sprouts, Egg, Romaine lettuce, Mixed salad greens, Mayonnaise	{'beef', 'roll', 'cheese', 'onion', 'roquefort', 'hamburger', 'bun'}	{'egg', 'bread', 'lettuce', 'sprout', 'stuffing', 'olive', 'salad', 'mayonnaise', 'oil', 'romaine', 'alfalfa', 'dressing'}	0
7472628b48429bc0bb93d72b5cb1.jpeg	Romaine lettuce, raw, Cheese, Cheddar, Mushrooms, raw, Onions, mature, raw, Tomatoes, raw, Creamy dressing	Cucumber, Croutons, Tomatoes, Mixed salad greens, Chicken, Italian dressing, Romaine lettuce	{'mushroom', 'lettuce', 'cheese', 'onion', 'romaine', 'cheddar', 'tomato'}	{'chicken', 'cucumber', 'crouton', 'lettuce', 'salad', 'romaine', 'dressing', 'tomato'}	0.4
f98472d24135845905502e199e5c.jpeg	Coffee, brewed, Coffee creamer, liquid, flavored	Cranberry juice drink, Carbonated water	{'coffee'}	{'cranberry', 'juice'}	0
81c2e0eb46aea3afcc9a825e4ce0.jpeg	Egg, whole, boiled or poached, Teriyaki sauce, Tomato chili sauce, Soup, mostly noodles	Chicken or turkey broth, Spinach, Cabbage, Soybean curd, Pasta	{'egg', 'teriyaki', 'chili', 'soup', 'noodle', 'tomato'}	{'chicken', 'pasta', 'curd', 'spinach', 'cabbage', 'broth', 'turkey', 'soybean'}	0
1970c9d14e57b45dd81436545330.jpeg	Pizza with meat and fruit, medium crust, Vegetable chips	Pizza with pepperoni	{'vegetable', 'chip', 'meat', 'pizza'}	{'pepperoni', 'pizza'}	0.333333
4ede33824ad4b73bbd9f61d7eca7.jpeg	Hot chocolate / Cocoa, made with dry mix and water	Chocolate syrup, Ice cream	{'cocoa', 'chocolate'}	{'cream', 'chocolate', 'ice'}	0.4
25b12508448dba9e0f5cc3f0826c.jpeg	Bread, dough, fried, Tuna salad, made with mayonnaise, Vinegar, Soy sauce, Teriyaki sauce, Vegetables, NS as to type, cooked, fat added in cooking, NS as to type of fat, Soy sauce	Pasta with tomato-based sauce, Alfredo sauce, Spaghetti sauce, Chicken breast	{'bread', 'teriyaki', 'salad', 'tuna', 'mayonnaise', 'soy', 'vegetable', 'dough', 'vinegar'}	{'chicken', 'pasta', 'spaghetti', 'alfredo', 'tomato', 'based'}	0
8d9d828141fcacfb3ec8d6401ecc.jpeg	Beef, NS as to cut, cooked, NS as to fat eaten, Rice, white, with cheese and/or cream based sauce, fat added in cooking, Bread, pita	Ground beef patty, Rice with Spanish sausage, Turnover or dumpling, Cheese, Chives, Roll, Soybean curd, Potato, Mayonnaise, Wonton	{'beef', 'rice', 'bread', 'cheese', 'cream', 'pita'}	{'beef', 'rice', 'curd', 'wonton', 'roll', 'sausage', 'cheese', 'chive', 'turnover', 'mayonnaise', 'dumpling', 'soybean', 'potato'}	0.315789
ca4104ed4069bf99e52953b4987a.jpeg	Lettuce, raw, Scallops, baked or broiled, fat added in cooking, Pork bacon, NS as to fresh, smoked or cured, cooked, Egg omelet or scrambled egg, made with animal fat or meat drippings, Rice, white, cooked, fat not added in cooking	Bacon bits, Brussels sprouts	{'rice', 'egg', 'dripping', 'bacon', 'lettuce', 'pork', 'omelet', 'meat', 'scallop'}	{'brussels', 'sprout', 'bacon'}	0.166667
ffff194042009d63e602c2721171.jpeg	Pasta with cream sauce, meat, and added vegetables, restaurant	Lamb chop	{'cream', 'pasta', 'meat', 'vegetable'}	{'lamb'}	0
feebda0b4fbc82bebb87871a8253.jpeg	Romaine lettuce, raw, Chicken, NS as to part and cooking method, skin not eaten, Almonds, NFS, Mixed seeds, Sunflower seeds, plain, unsalted	Caesar dressing, Lettuce, Croutons, Cheese, Romaine lettuce	{'chicken', 'lettuce', 'almond', 'romaine', 'seed'}	{'crouton', 'lettuce', 'cheese', 'caesar', 'romaine', 'dressing'}	0.363636
46d8f2af41368030e4dcb62efccf.jpeg	Noodles, chow mein, Creamy dressing, Chicken or turkey and noodles, no sauce	Water, Rice noodles, Lettuce, Cabbage, Mushrooms, Soybean curd, Chicken leg	{'noodle', 'chicken', 'turkey'}	{'rice', 'mushroom', 'curd', 'chicken', 'lettuce', 'cabbage', 'noodle', 'soybean'}	0.363636
6a92326a40f58dc27eb0ef0ea973.jpeg	Oatmeal, regular or quick, made with water, fat not added in cooking, Date, Almonds, unroasted, Milk, whole	Maple syrup, Oatmeal	{'almond', 'oatmeal', 'date', 'milk'}	{'oatmeal', 'maple'}	0.333333
b29243194b7ab485ba8b9f439676.jpeg	Tea, hot, leaf, black	Cranberry juice drink, Carbonated water	{'tea'}	{'cranberry', 'juice'}	0
497f5033465cb720549468b8afb1.jpeg	Plum, raw, Bread, cinnamon, toasted	Ham, Croissant	{'cinnamon', 'plum', 'bread'}	{'croissant', 'ham'}	0
128f8d534590a7e9d7ddeec5a0e6.jpeg	Pinto, calico, or red Mexican beans, dry, cooked, made with oil, Onions, cooked, from fresh, made with oil, Garlic, cooked, Cilantro, raw, Naan, Indian flatbread, Carrots, cooked, from fresh, made with oil	Lentil soup	{'cilantro', 'carrot', 'naan', 'flatbread', 'garlic', 'onion', 'oil', 'pinto', 'bean'}	{'lentil', 'soup'}	0
5660cfc1423788ef3621c36b2a89.jpeg	Apple, raw	Carbonated water, Cranberry juice	{'apple'}	{'cranberry', 'juice'}	0
8138c0c941a696ea4f15e766c72f.jpeg	Ground beef patty, cooked, Roll, white, hamburger bun, Cheese, Monterey, Lettuce, raw	Salad dressing, Bread stuffing, Olive oil, Alfalfa sprouts, Egg, Romaine lettuce, Mixed salad greens, Mayonnaise	{'beef', 'lettuce', 'roll', 'cheese', 'hamburger', 'bun'}	{'egg', 'bread', 'lettuce', 'sprout', 'stuffing', 'olive', 'salad', 'mayonnaise', 'oil', 'romaine', 'alfalfa', 'dressing'}	0.111111
1eef81154c42a603dd8d9936f86c.jpeg	Yogurt, Greek, whole milk, plain, Cereal, granola	Trail mix with chocolate	{'yogurt', 'granola', 'milk', 'cereal'}	{'trail', 'chocolate'}	0
92143e0146cdb610c2869d5a17d6.jpeg	Coffee, instant, reconstituted, Milk, whole, Sugar, white, granulated or lump	Cereal, Almond milk	{'coffee', 'sugar', 'milk'}	{'almond', 'cereal', 'milk'}	0.333333
7b8e605f419b8236d13a8040b2d9.jpeg	Bread, sour dough, Butter, stick, salted	Ham, Croissant	{'butter', 'dough', 'stick', 'bread'}	{'croissant', 'ham'}	0
02c2e79b4a898e66efa24cb64202.jpeg	Minestrone soup, canned, prepared with water, or ready-to-serve	Chicken breast, Corn, White beans, Red kidney beans, Peppers, Onions, Chicken or turkey broth, Garlic	{'minestrone', 'soup'}	{'pepper', 'chicken', 'corn', 'kidney', 'garlic', 'onion', 'broth', 'turkey', 'bean'}	0
d114963a44b1907761fb16b16a62.jpeg	Egg, whole, boiled or poached	Gelatin dessert with fruit, Cake or cupcake	{'egg'}	{'cupcake', 'cake'}	0
9a8f20764ec68dd018cd37f7ecc1.jpeg	Potato, boiled, from fresh, peel eaten, made with oil	Taquito or flauta with chicken, Avocado	{'oil', 'potato'}	{'taquito', 'chicken', 'flauta', 'avocado'}	0
0e92a0104433883e6f9ba136b444.jpeg	Apple, raw	Bread, Tangerine, Cheese	{'apple'}	{'cheese', 'tangerine', 'bread'}	0
3db00c144f1eb2bab9f32ea4889e.jpeg	Egg, whole, fried with butter, Bread, whole wheat, toasted, Butter, stick, salted	Ham, Croissant	{'egg', 'bread', 'butter', 'stick', 'wheat'}	{'croissant', 'ham'}	0
d70447284848b00f159671b8b4bd.jpeg	Rice, brown, cooked, fat not added in cooking, Potato, boiled, from fresh, peel eaten, fat added in cooking, NS as to type of fat, Chicken curry	Burrito with beans and rice, Sour cream, Salsa	{'chicken', 'rice', 'curry', 'potato'}	{'rice', 'cream', 'sour', 'salsa', 'bean'}	0.222222
10f2d46f439daab1a8adad89b74f.jpeg	Date	Oatmeal, Honey	{'date'}	{'honey', 'oatmeal'}	0
8cb44e944b85bc2d6af3218bf7bc.jpeg	Carrots, cooked, from fresh, fat not added in cooking, Onions, cooked, from fresh, fat not added in cooking, Garlic, cooked, Chicken or turkey broth, bouillon, or consomme, Coriander seed, Cumin seed, Butter, stick, salted, Olive oil	White beans, Cheese, Onions, Chicken or turkey broth, Garlic	{'butter', 'chicken', 'carrot', 'olive', 'cumin', 'garlic', 'onion', 'coriander', 'oil', 'consomme', 'broth', 'turkey', 'stick', 'seed'}	{'chicken', 'cheese', 'garlic', 'onion', 'broth', 'turkey', 'bean'}	0.47619
f756bd1d463782ab9994ada47a7d.jpeg	Biscuit, baking powder or buttermilk type, made from home recipe	Bread, Ham, Mayonnaise, Cheese	{'biscuit', 'buttermilk'}	{'ham', 'cheese', 'bread', 'mayonnaise'}	0
77dc57664949afdb06829aab4fde.jpeg	Coffee, brewed, Coffee creamer, liquid, flavored	Cereal, Almond milk	{'coffee'}	{'almond', 'cereal', 'milk'}	0
c97e5a86430da70b16fe5c07095b.jpeg	Egg omelet or scrambled egg, with cheese, made with butter, Bread, whole wheat, toasted, Butter, stick, salted, Jam, preserve, all flavors, Tomato catsup	Banana, Yogurt, Raspberries, Honey	{'egg', 'bread', 'flavor', 'cheese', 'omelet', 'catsup', 'butter', 'stick', 'tomato', 'wheat'}	{'raspberry', 'yogurt', 'honey', 'banana'}	0
8a60cc61425288db86d30496829d.jpeg	Coffee, brewed, Coffee creamer, liquid, flavored	Cranberry juice drink, Carbonated water	{'coffee'}	{'cranberry', 'juice'}	0
e3fc50ae46cb883024b584742b75.jpeg	Chili con carne with chicken or turkey and beans, Cheese, Cheddar	Ground beef patty, Rice with Spanish sausage, Turnover or dumpling, Cheese, Chives, Roll, Soybean curd, Potato, Mayonnaise, Wonton	{'chicken', 'chili', 'cheese', 'turkey', 'cheddar', 'bean'}	{'beef', 'rice', 'curd', 'wonton', 'roll', 'sausage', 'cheese', 'chive', 'turnover', 'mayonnaise', 'dumpling', 'soybean', 'potato'}	0.105263
231e6a264352885ae64b4769fd06.jpeg	Grapes, raw, NS as to type	Water, Tangerine	{'grape'}	{'tangerine'}	0
80c2f45c4d85aaa2af52d8b662b6.jpeg	Iced Coffee, brewed, Coffee creamer, liquid, flavored	Cereal, Almond milk	{'coffee'}	{'almond', 'cereal', 'milk'}	0
a168b715471bba590f09cc9227c2.jpeg	Potato, french fries, restaurant, Blue or roquefort cheese dressing, Vegetable oil, NFS	Sweet potato, Egg omelet or scrambled egg, Kale	{'cheese', 'fry', 'roquefort', 'oil', 'vegetable', 'potato'}	{'sweet', 'egg', 'kale', 'potato'}	0.2
4103b41d495daf6fbfa6cc4b0939.jpeg	Wine, table, white	Carbonated water, Cranberry juice	{'wine'}	{'cranberry', 'juice'}	0
0e84e08c4b92b8dc60d6aee07b82.jpeg	Spinach, raw, Cheese, Feta, Steak, NS as to type of meat, cooked, lean only eaten, Tomatoes, raw, Chickpeas, dry, cooked, NS as to fat added in cooking, Red kidney beans, dry, cooked, fat not added in cooking, Onions, mature, raw, Beets, pickled, Creamy dressing, Quinoa, fat not added in cooking	Cucumber, Croutons, Tomatoes, Mixed salad greens, Chicken, Italian dressing, Romaine lettuce	{'spinach', 'steak', 'cheese', 'quinoa', 'meat', 'onion', 'tomato', 'beet', 'chickpea', 'bean'}	{'chicken', 'cucumber', 'crouton', 'lettuce', 'salad', 'romaine', 'dressing', 'tomato'}	0.111111
cc2f8fc0400881d43cc9866b0e0a.jpeg	Cereal, ready-to-eat, NFS, Banana, raw, Milk, reduced fat (2%)	Ice cream, Topping	{'cereal', 'banana', 'milk'}	{'cream', 'ice'}	0
930c67dc4cf39b70d47d4cbdce3e.jpeg	Coffee, brewed, Coffee creamer, liquid, flavored	Cereal, Almond milk	{'coffee'}	{'almond', 'cereal', 'milk'}	0
6874d2b44833a9413dbe9e880e22.jpeg	Coffee, brewed, Coffee creamer, liquid, flavored	Cranberry juice drink, Carbonated water	{'coffee'}	{'cranberry', 'juice'}	0
56d5044a430aabd3cc0d1c6550e5.jpeg	Chicken breast, baked, broiled, or roasted, skin not eaten, from raw, Olive oil, Squash, winter type, mashed, fat added in cooking, no sugar added in cooking, Lentils, dry, cooked, fat not added in cooking, Rice, brown, cooked, fat not added in cooking, Onions, cooked, from fresh, fat not added in cooking, Garlic, cooked	Sweet potato, Peas, Squash, Beef stew with potatoes and vegetables including carrots	{'chicken', 'rice', 'olive', 'sugar', 'garlic', 'lentil', 'oil', 'squash', 'onion'}	{'sweet', 'stew', 'beef', 'carrot', 'pea', 'squash', 'vegetable', 'potato'}	0.117647
2992d9df4205a46b6238dc7b2bc6.jpeg	Peach, raw	Carbonated water, Cranberry juice	{'peach'}	{'cranberry', 'juice'}	0
2b1ca2e74a528c3ea513fa22f43d.jpeg	Cheese, Mozzarella, part skim	Carbonated water, Cranberry juice	{'mozzarella', 'cheese'}	{'cranberry', 'juice'}	0
e65c6a4246508d7e7c991a9d453b.jpeg	Beef steak, broiled or baked, lean only eaten, Potato, mashed, from fresh, made with milk, Butter, stick, salted, Lettuce, Boston, raw, Kale, raw, Cheese, Feta, Carrots, raw, Tomatoes, raw, Cucumber, raw, Italian dressing, made with vinegar and oil	Lamb chop	{'beef', 'stick', 'carrot', 'cucumber', 'kale', 'steak', 'lettuce', 'cheese', 'oil', 'butter', 'milk', 'tomato', 'vinegar', 'potato'}	{'lamb'}	0
a7d6999a43d1a2f711bb914007cd.jpeg	Wine, table, red	Carbonated water, Cranberry juice	{'wine'}	{'cranberry', 'juice'}	0
9fb4963b4770b4aed1cfa5d53b3e.jpeg	Bread, whole wheat, toasted, Butter, stick, salted, Jam, preserve, marmalade, sweetened with fruit juice concentrates, all flavors	Pasta with tomato-based sauce and meat, Cheese, Garlic bread	{'marmalade', 'flavor', 'bread', 'juice', 'concentrate', 'butter', 'stick', 'wheat'}	{'pasta', 'bread', 'cheese', 'garlic', 'meat', 'tomato', 'based'}	0.133333
aca7da3c471a808eee2d48941668.jpeg	Coffee, brewed, Coffee creamer, liquid, flavored	Cereal, Almond milk	{'coffee'}	{'almond', 'cereal', 'milk'}	0
ce55d85841c2b24141947275758d.jpeg	Oatmeal, regular or quick, made with milk, fat not added in cooking, Pumpkin seeds, salted, Pear, raw	Tuna salad, Lettuce, Cheese, Bread, Onions, Pepper, Cucumber pickles	{'pumpkin', 'pear', 'oatmeal', 'seed', 'milk'}	{'pepper', 'cucumber', 'bread', 'pickle', 'lettuce', 'cheese', 'salad', 'tuna', 'onion'}	0
676903fc46e49904382619a28813.jpeg	Coffee, brewed, Coffee creamer, liquid, flavored	Cranberry juice drink, Carbonated water	{'coffee'}	{'cranberry', 'juice'}	0
b2f980924e9a819f0c99c0db0275.jpeg	Pasta, whole grain, with tomato-based sauce and poultry, home recipe, Cheese, Parmesan, hard	Onions, Mushrooms, Chicken breast, Pasta with cream sauce	{'parmesan', 'cheese', 'pasta', 'tomato'}	{'chicken', 'mushroom', 'pasta', 'cream', 'onion'}	0.222222
5fec6a104366af2eb2047dcd84be.jpeg	Roll, sweet, cinnamon bun, frosted	Ice cream, Topping	{'roll', 'bun', 'cinnamon'}	{'cream', 'ice'}	0
3c9f38014592b91f1af4caffcded.jpeg	Egg, whole, boiled or poached, Potato, roasted, from fresh, peel not eaten, fat not added in cooking, Sweet potato, baked, peel not eaten, fat not added in cooking, Spinach, cooked, from fresh, fat not added in cooking, Turkey or chicken sausage, Cheese, Provolone, Tomato catsup, Muffin, English, multigrain, Jam, preserve, marmalade, sweetened with fruit juice concentrates, all flavors, Butter, s…	Chicken or turkey noodle soup, Onions, Tomatoes, Carrots	{'marmalade', 'chicken', 'egg', 'provolone', 'muffin', 'juice', 'spinach', 'flavor', 'sausage', 'cheese', 'catsup', 'concentrate', 'butter', 'turkey', 'stick', 'tomato', 'potato'}	{'chicken', 'carrot', 'soup', 'noodle', 'onion', 'turkey', 'tomato'}	0.25
81702d0848b8bd007920c438d845.jpeg	Yogurt, Greek, low fat milk, plain, Blueberries, frozen, unsweetened, Cereal (Nature's Path Organic Flax Plus)	Trail mix with chocolate	{'blueberry', 'nature', 'cereal', 'yogurt', 'flax', 'milk'}	{'trail', 'chocolate'}	0
04a7925e4b6bbbf5864ec679dc42.jpeg	Hummus, plain, Pretzels, hard, plain, lightly salted, Pepper, sweet, green, raw, Salami, NFS, Cheese, Cheddar	Tuna salad, Teriyaki sauce, Vegetables, Vinegar, Bread, Soy sauce	{'pepper', 'green', 'hummus', 'cheese', 'salami', 'cheddar', 'pretzel'}	{'bread', 'teriyaki', 'salad', 'tuna', 'soy', 'vegetable', 'vinegar'}	0
1a0bbce04af89f719866dd9a15aa.jpeg	Ground beef, cooked, Soy sauce, reduced sodium, Sugar, white, granulated or lump, Rice, white, cooked, fat added in cooking, made with butter, Broccoli, cooked, from fresh, made with oil	Teriyaki sauce, Corn, Squash, Rice, Soy sauce, Ground beef	{'beef', 'rice', 'broccoli', 'sugar', 'soy', 'oil', 'butter'}	{'rice', 'beef', 'corn', 'teriyaki', 'soy', 'squash'}	0.461538
0a20393f418bb9900e04a1b9f6e9.jpeg	Oatmeal, regular or quick, made with water, fat not added in cooking	Banana, Cereal (Post Honey Bunches of Oats Honey Roasted), Milk	{'oatmeal'}	{'oat', 'honey', 'cereal', 'banana', 'milk'}	0
c29aae8f4a569176be7ac1e9b427.jpeg	Spanish rice, fat added in cooking, Black, brown, or Bayo beans, dry, cooked, fat not added in cooking, Pork roast, loin, cooked, lean only eaten	Beef sloppy joe, Baked beans, Egg, Roll, Potato chips	{'rice', 'pork', 'roast', 'bean'}	{'beef', 'egg', 'roll', 'bean', 'chip', 'potato'}	0.2
9f271f9b46a0ad9c7fca839688d9.jpeg	Vegetable oil, NFS, Enchilada sauce, red	Lettuce, Tomatoes, Cheese, Mixed salad greens, Chicken, Italian dressing	{'enchilada', 'oil', 'vegetable'}	{'chicken', 'lettuce', 'cheese', 'salad', 'dressing', 'tomato'}	0
8a234e284262a4c70d5a0c37c3ec.jpeg	Egg omelet or scrambled egg, with cheese, made with cooking spray, Bagel, Cheese, cream	Turkey or chicken sausage, Maple syrup, French toast	{'egg', 'cheese', 'bagel', 'omelet', 'cream'}	{'chicken', 'toast', 'sausage', 'turkey', 'maple'}	0
e5edf5ff4eb78d1b3337171d8045.jpeg	Tortilla, flour, Pork, NS as to cut, cooked, NS as to fat eaten, Refried beans, fat added in cooking, NS as to type of fat, Cheese, Monterey, Rice, cooked, NFS	Turkey or chicken sausage, Maple syrup, French toast	{'rice', 'pork', 'cheese', 'tortilla', 'flour', 'bean'}	{'chicken', 'toast', 'sausage', 'turkey', 'maple'}	0
c90aafbd4554a907e9b9e2f76a32.jpeg	Beef stew with potatoes and vegetables including carrots, broccoli, and/or dark-green leafy; gravy, Peas, green, cooked, from frozen, fat not added in cooking, Sweet potato, baked, peel not eaten, made with oil, Squash, summer, yellow or green, cooked, from fresh, made with oil	Bread, Beef stew with potatoes and vegetables including carrots	{'stew', 'carrot', 'beef', 'broccoli', 'green', 'pea', 'oil', 'vegetable', 'squash', 'gravy', 'potato'}	{'stew', 'beef', 'carrot', 'bread', 'vegetable', 'potato'}	0.588235
19f690df44ad955b75fbba886353.jpeg	Cereal (Post Honey Bunches of Oats Honey Roasted), Milk, reduced fat (2%), Banana, raw	Ice cream, Topping	{'bunch', 'oat', 'honey', 'cereal', 'banana', 'milk'}	{'cream', 'ice'}	0
75abbb7545f985a78b02946bee78.jpeg	Lettuce, raw, Chicken or turkey broth, bouillon, or consomme, Mushrooms, cooked, from fresh, fat not added in cooking, Lettuce, raw, Radish, daikon, cooked, fat not added in cooking, Pork roast, shoulder, cooked, lean only eaten, Vegetarian burger or patty, meatless, no bun	Chicken breast, Corn, White beans, Red kidney beans, Peppers, Onions, Chicken or turkey broth, Garlic	{'chicken', 'mushroom', 'roast', 'lettuce', 'pork', 'burger', 'consomme', 'broth', 'turkey', 'bun', 'radish'}	{'pepper', 'chicken', 'corn', 'kidney', 'garlic', 'onion', 'broth', 'turkey', 'bean'}	0.3
9fe888724181a43e8e46aa7981b8.jpeg	Roll, white, hamburger bun, Cheese, Cheddar, Tomatoes, raw, Romaine lettuce, raw, Tomato catsup	Water, Croissant	{'lettuce', 'roll', 'cheese', 'catsup', 'romaine', 'hamburger', 'cheddar', 'tomato', 'bun'}	{'croissant'}	0
568b45bb4e7b8df57ea801561bf7.jpeg	Tiramisu	Oatmeal, Pear, Pumpkin seeds	{'tiramisu'}	{'pear', 'oatmeal', 'seed', 'pumpkin'}	0
6ba25b5f4dbbbb23c25fae316973.jpeg	Crackers, cheese, wheat flour, white, all-purpose, unenriched, salt, table, spices, pepper, red or cayenne, cheese, cheddar, butter, without salt, cereals, oats, regular and quick, unenriched, cooked with water (includes boiling and microwaving), without salt	Macadamia nuts	{'pepper', 'oat', 'cayenne', 'cheese', 'spice', 'cracker', 'cereal', 'flour', 'butter', 'cheddar', 'salt', 'wheat'}	{'macadamia', 'nut'}	0
71986bcd44b4b0da28cd7aeaec03.jpeg	Pizza with meat and vegetables, from restaurant or fast food, medium crust, water, bottled, generic, wheat flours, bread, unenriched, sugars, granulated, wheat flours, bread, unenriched, salt, table, oil, olive, salad or cooking	Pizza with pepperoni	{'bread', 'salad', 'sugar', 'olive', 'meat', 'oil', 'vegetable', 'flour', 'pizza', 'salt', 'wheat'}	{'pepperoni', 'pizza'}	0.153846
0dbb90ad48ca921a92d14b59119a.jpeg	Pistachio nuts, lightly salted	Banana, Yogurt, Pear, Grapes	{'nut', 'pistachio'}	{'grape', 'yogurt', 'pear', 'banana'}	0
903a627f4d129355811d891cc404.jpeg	Oatmeal, regular or quick, made with milk, fat not added in cooking, Almonds, unsalted, Blueberries, raw, Blackberries, raw, Chia seeds, Coconut, packaged, Chocolate, sweet or dark, Raisins	Trail mix with chocolate	{'blueberry', 'chocolate', 'blackberry', 'coconut', 'raisin', 'almond', 'chia', 'oatmeal', 'seed', 'milk'}	{'trail', 'chocolate'}	0.166667
d486294340c39a9d5a3432e1c14a.jpeg	Noodles, cooked, Beef steak, NS as to cooking method, lean only eaten, Carrots, cooked, from fresh, fat not added in cooking, Peppers, red, cooked, fat not added in cooking, Onions, cooked, from fresh, fat not added in cooking, Egg, whole, fried without fat, Spinach, cooked, from fresh, fat not added in cooking, Mushrooms, cooked, from fresh, fat not added in cooking, Sesame oil, Oyster-flavored …	Noodles, Chicken or turkey and noodles, Creamy dressing	{'pepper', 'beef', 'carrot', 'egg', 'mushroom', 'spinach', 'steak', 'sesame', 'noodle', 'onion', 'oil', 'oyster'}	{'noodle', 'chicken', 'turkey', 'dressing'}	0.125
29276b174c93835c9bd82a362ad5.jpeg	Tangerine, raw	Blueberries, Yogurt, Cereal (Nature's Path Organic Flax Plus)	{'tangerine'}	{'organic', 'blueberry', 'cereal', 'nature', 'yogurt', 'flax'}	0
01108f3a4b0b9e000aca4a307371.jpeg	Cheese, Mozzarella, part skim	Breakfast tart	{'mozzarella', 'cheese'}	{'tart'}	0
83cd657b4db2b5f42823f723d585.jpeg	Noodles, cooked, Pork roast, shoulder, cooked, lean and fat eaten, Bean sprouts, cooked, from fresh, fat not added in cooking, Onions, cooked, from fresh, fat not added in cooking, Mushrooms, cooked, from fresh, fat not added in cooking, Oyster-flavored sauce	Onions, Mushrooms, Chicken breast, Pasta with cream sauce	{'mushroom', 'roast', 'pork', 'noodle', 'onion', 'sprout', 'oyster', 'bean'}	{'chicken', 'mushroom', 'pasta', 'cream', 'onion'}	0.307692
54938d2e46baba80478e1f1c68d2.jpeg	Egg, whole, fried with oil, Potato, hash brown, from dry mix, Tomato catsup	Tuna salad, Teriyaki sauce, Vegetables, Vinegar, Bread, Soy sauce	{'egg', 'catsup', 'oil', 'tomato', 'potato'}	{'bread', 'teriyaki', 'salad', 'tuna', 'soy', 'vegetable', 'vinegar'}	0
d725937e4928bd363633bb6f547e.jpeg	Strawberries, raw	Cranberry juice	{'strawberry'}	{'cranberry', 'juice'}	0
b4c17c344d97896cb57d399ac7f6.jpeg	Pasta, whole grain, cooked, Pickles, NS as to vegetable, Edamame, cooked, Garlic, cooked, Pork, ground or patty, cooked, Chicken or turkey broth, less or reduced sodium, canned or ready-to-serve, Lettuce, raw	Noodles, Chicken or turkey and noodles, Creamy dressing	{'chicken', 'pasta', 'pickle', 'lettuce', 'le', 'pork', 'garlic', 'vegetable', 'broth', 'turkey'}	{'noodle', 'chicken', 'turkey', 'dressing'}	0.285714
a69da26347fd97e27f253fe19041.jpeg	Corn dog, frankfurter or hot dog with cornbread coating, Tomato catsup	Croissant	{'cornbread', 'corn', 'catsup', 'frankfurter', 'tomato'}	{'croissant'}	0
7be28c23447e9a1e1645ef07626b.jpeg	Corn, yellow, cooked, from fresh, made with butter	Macaroni or noodles with cheese	{'butter', 'corn'}	{'noodle', 'cheese', 'macaroni'}	0
83cb50f840e4ae1b54eab580e6a4.jpeg	Rice, brown, cooked, fat not added in cooking, Pork, NS as to cut, cooked, lean only eaten, Garlic, cooked, Onions, cooked, from fresh, made with oil, Peppers, hot, cooked, from fresh, fat added in cooking, NS as to type of fat, Cilantro, raw	Pork roast, Spanish rice, Black	{'pepper', 'cilantro', 'rice', 'pork', 'garlic', 'onion', 'oil'}	{'rice', 'pork'}	0.444444
3a4dde2a4241bf7e1f5dc7915abf.jpeg	Egg, whole, fried with cooking spray, Waffle, plain	Nutritional powder mix, Chocolate, Oatmeal, Maple syrup	{'egg', 'waffle'}	{'oatmeal', 'maple', 'chocolate'}	0
0a62d01f489fbbe6e2ec5ff8cd11.jpeg	Coffee, Latte, nonfat, flavored	Cereal, Almond milk	{'coffee', 'latte'}	{'almond', 'cereal', 'milk'}	0
de3d8413409b9145e333180e0f39.jpeg	Apple, raw	Turkey or chicken sausage, Maple syrup, French toast	{'apple'}	{'chicken', 'toast', 'sausage', 'turkey', 'maple'}	0
d462a4314fd8b44f1013c7d43dc9.jpeg	Apple, raw, Cornbread, prepared from mix	Ham, Croissant	{'cornbread', 'apple'}	{'croissant', 'ham'}	0
e6d0528f45d882ea6ab222767ed1.jpeg	Mixed salad greens, raw, Spinach, raw, Rice, brown, cooked, fat not added in cooking, Rice, white, cooked, fat not added in cooking, Carrots, cooked, from fresh, fat not added in cooking, Onions, cooked, from fresh, fat not added in cooking, Tofu, Chickpeas, canned, drained, fat not added in cooking, Hot pepper sauce, Mushrooms, cooked, from fresh, fat not added in cooking, Garlic, cooked	Chard, Chili con carne with beans, Olive oil, Tomatoes, Cheese, Lime juice, Onions, Chicken breast	{'pepper', 'carrot', 'rice', 'green', 'tofu', 'mushroom', 'spinach', 'salad', 'garlic', 'onion', 'chickpea'}	{'chicken', 'juice', 'chili', 'cheese', 'olive', 'lime', 'onion', 'oil', 'chard', 'tomato', 'bean'}	0.0909091
6988542549aaa51c6ff810f7982a.jpeg	Corn soup, cream of, prepared with milk	Chicken breast, Corn, White beans, Red kidney beans, Peppers, Onions, Chicken or turkey broth, Garlic	{'cream', 'milk', 'corn', 'soup'}	{'pepper', 'chicken', 'corn', 'kidney', 'garlic', 'onion', 'broth', 'turkey', 'bean'}	0.153846
15800537478e8233e2ea5aa150d5.jpeg	Fish stick, patty or nugget from restaurant, home, or other place, Brussels sprouts, cooked, from fresh, made with oil, Carrots, cooked, from fresh, made with oil, Frankfurter or hot dog, meat and poultry, Onions, cooked, from fresh, fat not added in cooking, Squash, summer, yellow or green, cooked, from fresh, made with butter	Bratwurst, Shrimp, Jambalaya with meat and rice	{'carrot', 'green', 'fish', 'frankfurter', 'meat', 'oil', 'onion', 'squash', 'butter', 'sprout', 'stick'}	{'rice', 'bratwurst', 'meat', 'shrimp'}	0.133333
2b2ee02a470c880de36f40630d68.jpeg	Banana, raw	Pork, Garlic bread, Grapes, Peas	{'banana'}	{'grape', 'bread', 'pork', 'pea', 'garlic'}	0
0fb59c434935bdeaf4b483f51823.jpeg	Coffee, brewed, Coffee creamer, liquid, flavored	Almond milk, Iced Coffee	{'coffee'}	{'almond', 'milk', 'coffee'}	0.5
14a55d6140e59e4f1736061e5a0b.jpeg	Cereal (Kellogg's Frosted Mini-Wheats), Milk, low fat (1%)	Muffin, Honey, Peanut butter	{'kellogg', 'cereal', 'milk', 'wheat'}	{'honey', 'butter', 'muffin', 'peanut'}	0
759c09be4dd79bdb0f62484b59d8.jpeg	Butter, stick, unsalted, Egg, whole, boiled or poached, Flour, white, all-purpose, Sugar, white, granulated or lump, Milk, evaporated, whole, Water, tap, Cake, sponge, without icing or filling, Flour, white, all-purpose, Sugar, white, granulated or lump, Lard, Water, tap, Beans, dry, cooked, NS as to type, fat not added in cooking	Ice cream, Topping	{'egg', 'cake', 'sugar', 'icing', 'lard', 'flour', 'butter', 'stick', 'milk', 'bean'}	{'cream', 'ice'}	0
72de1ec640cfa85bdbad0b344b7e.jpeg	Noodles, cooked, Beef, pot roast, braised or boiled, lean and fat eaten, Carrots, cooked, from fresh, fat not added in cooking, Onions, cooked, from fresh, fat not added in cooking, Celery, cooked, fat not added in cooking, Cucumber pickles, dill, Wine, table, red, Honey mustard dip, Bay leaf, Flour, white, all-purpose, Pepper, black	Soup, Meat loaf made with beef, Peas and carrots	{'pepper', 'beef', 'carrot', 'roast', 'cucumber', 'pickle', 'honey', 'noodle', 'dill', 'mustard', 'onion', 'celery', 'flour', 'wine'}	{'carrot', 'beef', 'soup', 'pea', 'meat'}	0.210526
9d2b19b94ae7bc9a8654216da0af.jpeg	Apple, raw	Apple cider	{'apple'}	{'cider', 'apple'}	0.666667
e0b2d1d447c485271fabc939d4ac.jpeg	Grapes, raw, NS as to type	Fruit salad, Yogurt	{'grape'}	{'yogurt', 'salad'}	0
d301d6a74c0b91d102af784445a7.jpeg	Garlic bread, from frozen, butter, without salt, salad dressing, mayonnaise, regular, spices, garlic powder, salt, table, spices, pepper, black, spices, rosemary, dried, cheese, parmesan, hard	Corn, Cornmeal mush, Tomatoes, Cheese, Italian sausage	{'pepper', 'bread', 'parmesan', 'cheese', 'spice', 'rosemary', 'salad', 'mayonnaise', 'garlic', 'butter', 'salt'}	{'corn', 'sausage', 'cheese', 'cornmeal', 'tomato'}	0.125
281b75304d3ba2b6e4c39339ad5d.jpeg	Pumpkin, cooked, from fresh, fat not added in cooking, Squash, winter type, baked, no fat or sugar added in cooking, Onions, cooked, from fresh, fat not added in cooking, Carrots, cooked, from fresh, fat not added in cooking, Potato, boiled, from fresh, peel not eaten, fat not added in cooking, Celery, cooked, fat not added in cooking, Garlic, cooked, Beef, broth, bouillon, or consomme, Water, tap	Chicken or turkey broth, Spinach, Cabbage, Soybean curd, Pasta	{'carrot', 'beef', 'pumpkin', 'sugar', 'garlic', 'onion', 'celery', 'squash', 'consomme', 'broth', 'potato'}	{'chicken', 'pasta', 'curd', 'spinach', 'cabbage', 'broth', 'turkey', 'soybean'}	0.105263
0033c3304cdd98508a4afd6c7eaa.jpeg	Yogurt, Greek, nonfat milk, plain, Cereal, granola, Flax seeds, Pumpkin seeds, unsalted	Burrito with beans and rice, Sour cream, Salsa	{'pumpkin', 'cereal', 'yogurt', 'flax', 'granola', 'milk', 'seed'}	{'rice', 'cream', 'sour', 'salsa', 'bean'}	0
d01658314b5e8a93ed3d5c0eb742.jpeg	Garlic bread, from fast food / restaurant	Corn, Cornmeal mush, Tomatoes, Cheese, Italian sausage	{'garlic', 'bread'}	{'corn', 'sausage', 'cheese', 'cornmeal', 'tomato'}	0
ca9ddd47444b850b3827f33c6d4b.jpeg	Coffee, Latte, nonfat	Applesauce	{'coffee', 'latte'}	{'applesauce'}	0
8667b0b7472fa75263945c416c33.jpeg	Soup, mostly noodles, Egg, whole, boiled or poached, Lettuce, Boston, raw, Mixed salad greens, raw	Chicken breast, Corn, White beans, Red kidney beans, Peppers, Onions, Chicken or turkey broth, Garlic	{'egg', 'green', 'lettuce', 'salad', 'soup', 'noodle'}	{'pepper', 'chicken', 'corn', 'kidney', 'garlic', 'onion', 'broth', 'turkey', 'bean'}	0
a55b697843f9b04b2ff88d17c749.jpeg	Apple, raw	Banana, Yogurt, Raspberries, Honey	{'apple'}	{'raspberry', 'yogurt', 'honey', 'banana'}	0
8fcf9ffe4e9a9112c3434a168ff3.jpeg	Bread, pita, Falafel, Yogurt, Greek, nonfat milk, plain, Tahini, Lemon juice, 100%, freshly squeezed, Tomatoes, raw	Oregano, Vegetable broth, Vinegar, Black, Cheese, Peppers, Chili powder, Tomatoes, Onions, Salt, Yogurt, Cumin seed, Pepper, Coriander seed, Garlic	{'bread', 'juice', 'lemon', 'yogurt', 'tahini', 'falafel', 'milk', 'tomato', 'pita'}	{'pepper', 'seed', 'chili', 'cheese', 'broth', 'salt', 'yogurt', 'garlic', 'onion', 'coriander', 'oregano', 'cumin', 'tomato', 'vinegar'}	0.173913
f0fa8c1a4800ab82b7e84a717e0e.jpeg	Kiwi fruit, raw	Banana, Yogurt, Raspberries, Honey	{'kiwi'}	{'raspberry', 'yogurt', 'honey', 'banana'}	0
ec8785984522b998833a07baad03.jpeg	Squash, winter type, baked, no fat or sugar added in cooking, Sugar, brown, Butter, stick, unsalted, Honey, Cinnamon	Bread, Tangerine, Cheese	{'honey', 'sugar', 'squash', 'butter', 'cinnamon', 'stick'}	{'cheese', 'tangerine', 'bread'}	0
e075e3274dfeaadd0ad091f4bbc6.jpeg	Bread, multigrain, Peanut butter	Garlic bread	{'butter', 'peanut', 'bread'}	{'garlic', 'bread'}	0.4
e50b88f840e7930af40e1bd820d4.jpeg	Tea, hot, leaf, green	Breakfast tart	{'green', 'tea'}	{'tart'}	0
38029f5445a6af71ef4165c7f913.jpeg	Coffee, brewed, Coffee creamer, liquid, flavored	Carbonated water, Cranberry juice	{'coffee'}	{'cranberry', 'juice'}	0
be0b775d4796b6e85d56e45ea339.jpeg	Pork chop, fried, lean and fat eaten, Peppers, green, cooked, made with oil, Potato, scalloped, from fresh, Spinach, cooked, from fresh, fat not added in cooking	Lettuce, Soy sauce, Rice, Chicken breast, Pepper, Oyster-flavored sauce, Garlic	{'pepper', 'green', 'spinach', 'pork', 'oil', 'potato'}	{'pepper', 'rice', 'chicken', 'lettuce', 'garlic', 'soy', 'oyster'}	0.153846
0e20626949e895bdf365fa4b01b3.jpeg	Chicken curry, Peppers, green, cooked, made with oil, Carrots, cooked, from fresh, made with oil, Rice, white, cooked, fat not added in cooking, Rice, brown, cooked, fat not added in cooking, Eggplant, cooked, made with oil	Sweet potato, Peas, Squash, Beef stew with potatoes and vegetables including carrots	{'pepper', 'chicken', 'green', 'carrot', 'rice', 'eggplant', 'oil', 'curry'}	{'sweet', 'stew', 'beef', 'carrot', 'pea', 'squash', 'vegetable', 'potato'}	0.125
5dda93294c0f886de4b386b4d4f5.jpeg	Oatmeal, instant, maple flavored, fat not added in cooking, Walnuts	Cereal (General Mills Cheerios Chocolate), Nutritional powder mix, Almond milk	{'oatmeal', 'walnut'}	{'almond', 'cereal', 'chocolate', 'milk'}	0
408b3f8f4ad7acc4331f58885b4a.jpeg	Tea, hot, leaf, green	Carbonated water, Cranberry juice	{'green', 'tea'}	{'cranberry', 'juice'}	0
c86a905643609820b5f514b1b438.jpeg	Rice, white, cooked, fat not added in cooking, Rice, brown, cooked, fat not added in cooking, Chickpeas, dry, cooked, made with oil, Garlic, cooked, Cheese, NFS, Vegetable oil, NFS, Yogurt, Greek, nonfat milk, plain, Tomatoes, cooked, from canned, NS as to method, Onions, cooked, from fresh, made with oil, Spinach, cooked, from fresh, made with oil	Black, Spanish rice, Salsa verde or salsa, Mushrooms, Salsa, Beef steak, Shrimp, Romaine lettuce	{'rice', 'spinach', 'cheese', 'yogurt', 'garlic', 'onion', 'oil', 'vegetable', 'milk', 'tomato', 'chickpea'}	{'rice', 'mushroom', 'beef', 'shrimp', 'steak', 'lettuce', 'romaine', 'salsa'}	0.105263
fc5e22ca444291adba89af415406.jpeg	Chocolate, sweet or dark	Breakfast tart	{'chocolate'}	{'tart'}	0
289419274fedb7858ce6e58138be.jpeg	Milk chocolate candy, plain	Espresso coffee beans	{'candy', 'milk', 'chocolate'}	{'coffee', 'espresso', 'bean'}	0
de42916c4bd3b5d492a28babe86e.jpeg	Salmon, baked or broiled, made with oil, Sweet potato, baked, peel eaten, fat not added in cooking, Spinach, raw, Cheese, Feta, Italian dressing, made with vinegar and oil	Cucumber, Croutons, Tomatoes, Mixed salad greens, Chicken, Italian dressing, Romaine lettuce	{'spinach', 'cheese', 'oil', 'salmon', 'vinegar', 'potato'}	{'chicken', 'cucumber', 'crouton', 'lettuce', 'salad', 'romaine', 'dressing', 'tomato'}	0
79f5a57d41318f1737e107cc4077.jpeg	Hot chocolate / Cocoa, made with dry mix and water, Cream, heavy	Chocolate syrup, Ice cream	{'cream', 'cocoa', 'chocolate'}	{'cream', 'chocolate', 'ice'}	0.666667
a0c973904f90b44fe51983633110.jpeg	Pancakes, plain, Butter, whipped, tub, salted, Maple syrup	Pork chop, Spinach, Potato, Peppers	{'butter', 'pancake', 'syrup'}	{'pepper', 'pork', 'potato', 'spinach'}	0
30952a52432394a6373396664351.jpeg	Tea, hot, leaf, black, Milk, whole	Cereal, Almond milk	{'milk', 'tea'}	{'almond', 'cereal', 'milk'}	0.4
83279f664050934913af5a951a62.jpeg	Tea, hot, leaf, black	Carbonated water, Cranberry juice	{'tea'}	{'cranberry', 'juice'}	0
de4ae67a4ddbaea1bf170fc1b4ef.jpeg	Carrots, raw, Spinach and artichoke dip, Crackers, wheat, plain (Wheat Thins)	Nectarine, Tangerine, Tomatoes	{'artichoke', 'carrot', 'spinach', 'cracker', 'wheat'}	{'tangerine', 'tomato', 'nectarine'}	0
382346c8425ebe614f3ffa2a6478.jpeg	Pomegranate, raw	Ice cream, Topping	{'pomegranate'}	{'cream', 'ice'}	0
20a521e346ccba6eeafbe7544719.jpeg	Wine, table, rose	Cranberry juice drink, Carbonated water	{'rose', 'wine'}	{'cranberry', 'juice'}	0
12ebe0674dd58cb4b4911068982e.jpeg	Turkey, ground, Rice, white, cooked, fat not added in cooking, Peppers, red, cooked, fat not added in cooking, Onions, cooked, from fresh, fat not added in cooking, Olive oil, Chicken or turkey broth, bouillon, or consomme, Spaghetti sauce, Tomatoes, from fresh, broiled, Garlic, cooked, Cheese, Mexican blend	Chicken breast, Corn, White beans, Red kidney beans, Peppers, Onions, Chicken or turkey broth, Garlic	{'pepper', 'rice', 'chicken', 'spaghetti', 'cheese', 'olive', 'garlic', 'onion', 'oil', 'consomme', 'broth', 'turkey', 'tomato'}	{'pepper', 'chicken', 'corn', 'kidney', 'garlic', 'onion', 'broth', 'turkey', 'bean'}	0.545455
971bb4d84e1091ee3c6cbf942d53.jpeg	Cookie, NFS, Horchata beverage, made with milk	Ice cream	{'milk', 'horchata', 'cookie'}	{'cream', 'ice'}	0
6c2d16ef41feb060e041f2a389b9.jpeg	Egg omelet or scrambled egg, made with butter	Turkey or chicken sausage, Maple syrup, French toast	{'butter', 'egg', 'omelet'}	{'chicken', 'toast', 'sausage', 'turkey', 'maple'}	0
f95481ed486fbe211b56b6f36568.jpeg	Rice, white, with tomatoes and/or tomato-based sauce, NS as to fat added in cooking, Pork steak or cutlet, NS as to cooking method, lean and fat eaten, Potato, boiled, from fresh, peel not eaten, fat not added in cooking, Egg, whole, boiled or poached, Soybean curd, Soy sauce, reduced sodium	Shrimp, Dumpling, Seaweed	{'rice', 'egg', 'steak', 'pork', 'soy', 'tomato', 'soybean', 'potato'}	{'seaweed', 'dumpling', 'shrimp'}	0
5e6d952749318584325786c7b417.jpeg	Persimmon, raw	Nectarine, Tangerine, Tomatoes	{'persimmon'}	{'tangerine', 'tomato', 'nectarine'}	0
8080c7004d028c4cff7194e392bd.jpeg	Pasta with tomato-based sauce, meat, and added vegetables, home recipe, Pork, NS as to cut, breaded or floured, fried, lean only eaten, Mixed vegetables, cooked, from frozen, fat not added in cooking	Chicken curry, Tomato catsup, Vegetables, Yellow rice	{'pasta', 'pork', 'meat', 'vegetable', 'tomato'}	{'chicken', 'rice', 'catsup', 'vegetable', 'curry', 'tomato'}	0.363636
346b41ac4d019e47878ed63419e7.jpeg	Pasta, whole grain, cooked, Chicken or turkey broth, without tomato, home recipe, Egg, whole, boiled or poached, Soy sauce, Carrots, cooked, from fresh, fat not added in cooking, Shrimp, coated, fried, made with oil	Ham, Rice noodles, Cucumber, Chicken breast, Sesame dressing	{'chicken', 'pasta', 'egg', 'carrot', 'shrimp', 'soy', 'oil', 'broth', 'turkey', 'tomato'}	{'rice', 'cucumber', 'chicken', 'sesame', 'ham', 'noodle', 'dressing'}	0.117647
bb348155422995113eac7775b63e.jpeg	Pizza with pepperoni, from restaurant or fast food, medium crust, water, bottled, generic, wheat flours, bread, unenriched, sugars, granulated, wheat flours, bread, unenriched, salt, table, oil, olive, salad or cooking	Pizza with pepperoni	{'pepperoni', 'bread', 'salad', 'sugar', 'olive', 'oil', 'flour', 'pizza', 'salt', 'wheat'}	{'pepperoni', 'pizza'}	0.333333
8c8654d7401e8e0993e9a57bfe06.jpeg	Muffin, English, Egg, whole, fried with oil	Persimmon	{'egg', 'muffin', 'oil'}	{'persimmon'}	0
dc0bb91b487981d2cb3e51238a03.jpeg	Rice, white, cooked, fat not added in cooking, Salmon, baked or broiled, made with oil, Vegetable combination, including carrots, broccoli, and/or dark-green leafy; cooked, with soy-based sauce	Butter, Lettuce, Pork chop, Celery, Bread, Onions, Chickpeas, Pepper, Romaine lettuce, Italian dressing	{'carrot', 'rice', 'broccoli', 'green', 'soy', 'oil', 'vegetable', 'salmon'}	{'pepper', 'bread', 'lettuce', 'pork', 'celery', 'onion', 'romaine', 'butter', 'dressing', 'chickpea'}	0
bc323b8a4d2dbd22438c4cf7593a.jpeg	Crackers, butter (Ritz), wheat flour, white, all-purpose, unenriched, salt, table, sugars, granulated, butter, without salt, milk, fluid, 1% fat, without added vitamin a and vitamin d	Chocolate, Cookie	{'ritz', 'cracker', 'sugar', 'flour', 'butter', 'milk', 'salt', 'wheat'}	{'cookie', 'chocolate'}	0
a7eda9c244458724c1ff4230be75.jpeg	Rice, white, cooked, fat not added in cooking, Chicken drumstick, grilled with sauce, skin eaten, Spinach, cooked, from fresh, fat not added in cooking, Corn, yellow, cooked, from canned, fat not added in cooking	Chicken leg, Chicken wing, Rice	{'chicken', 'rice', 'corn', 'spinach', 'drumstick'}	{'chicken', 'rice'}	0.571429
f505a5c24e2ebc8661e455185c41.jpeg	Apple, raw	Chicken or turkey with teriyaki, Broccoli	{'apple'}	{'turkey', 'chicken', 'broccoli', 'teriyaki'}	0
99ef806c44a9901e2f57fc4210bc.jpeg	Egg, whole, cooked, NS as to cooking method, Spinach, cooked, from fresh, made with oil	Sunflower seeds, Brussels sprouts, Tomatoes, Spinach, Cabbage, Avocado, Lemon juice	{'egg', 'oil', 'spinach'}	{'juice', 'spinach', 'brussels', 'cabbage', 'avocado', 'lemon', 'sunflower', 'sprout', 'tomato', 'seed'}	0.153846
7f39e8ff4e58b3949406a3a6c5d2.jpeg	Grapes, raw, NS as to type	Tomatoes, Cheese, Roll, Romaine lettuce, Tomato catsup	{'grape'}	{'lettuce', 'roll', 'cheese', 'catsup', 'romaine', 'tomato'}	0
b7e2e82d4608b204e61a98e467d0.jpeg	Coffee, brewed, Coffee creamer, liquid, flavored	Cereal, Almond milk	{'coffee'}	{'almond', 'cereal', 'milk'}	0
954a62aa4a578a6dd38dc2d936b7.jpeg	Bread, white, Mayonnaise, regular, Ham, prepackaged or deli, luncheon meat, Romaine lettuce, raw, Cheese, Cheddar	Salad dressing, Bread stuffing, Olive oil, Alfalfa sprouts, Egg, Romaine lettuce, Mixed salad greens, Mayonnaise	{'bread', 'lettuce', 'ham', 'cheese', 'mayonnaise', 'meat', 'romaine', 'cheddar'}	{'egg', 'bread', 'lettuce', 'sprout', 'stuffing', 'olive', 'salad', 'mayonnaise', 'oil', 'romaine', 'alfalfa', 'dressing'}	0.4
e013761543b9b05d85f495a47455.jpeg	Pumpkin seeds, salted	Trail mix with chocolate	{'seed', 'pumpkin'}	{'trail', 'chocolate'}	0
c91b05c14848817c5f1d4cafe9c0.jpeg	Bean and ham soup, home recipe, Turkey or chicken sausage	Chicken breast, Corn, White beans, Red kidney beans, Peppers, Onions, Chicken or turkey broth, Garlic	{'chicken', 'ham', 'sausage', 'soup', 'turkey', 'bean'}	{'pepper', 'chicken', 'corn', 'kidney', 'garlic', 'onion', 'broth', 'turkey', 'bean'}	0.4
842b91414136be111bf90fe0d6ca.jpeg	Cookie, fruit-filled bar, dates, deglet noor, blueberries, raw, strawberries, raw, water, bottled, generic, oil, olive, salad or cooking, applesauce, canned, unsweetened, without added ascorbic acid (includes usda commodity), honey, oats, wheat flour, white, all-purpose, unenriched, leavening agents, baking powder, double-acting, sodium aluminum sulfate	Peanut butter, Egg, Cheese, Muffin, Apple, Avocado	{'blueberry', 'date', 'oat', 'honey', 'cookie', 'salad', 'olive', 'strawberry', 'oil', 'flour', 'agent', 'applesauce', 'wheat'}	{'egg', 'muffin', 'cheese', 'peanut', 'apple', 'butter', 'avocado'}	0
c68f1d714202b77df0a7aa4312c4.jpeg	Oatmeal, regular or quick, made with water, fat not added in cooking, Maple syrup, Peach, cooked or canned, drained solids	Plantain, Cabbage salad or coleslaw	{'solid', 'syrup', 'peach', 'oatmeal'}	{'plantain', 'coleslaw', 'cabbage', 'salad'}	0
de414d274827ad1d80dc5d7e22ce.jpeg	Coffee, brewed, Coconut milk, Almond milk, sweetened	Cranberry juice drink, Carbonated water	{'coffee', 'almond', 'milk', 'coconut'}	{'cranberry', 'juice'}	0
bb6222044eb4b69f160cf891a6d2.jpeg	Apple, raw	Banana, Tangerine	{'apple'}	{'tangerine', 'banana'}	0
04882f604128acd18265416b136b.jpeg	Bread, white, Ham, prepackaged or deli, luncheon meat, Cheese, Cheddar	Water, Croissant	{'bread', 'ham', 'cheese', 'meat', 'cheddar'}	{'croissant'}	0
14404d6d4ea396d5da7f3b4aa7d0.jpeg	Tortilla chips, plain, corn, sweet, white, raw, oil, olive, salad or cooking, lime juice, raw, spices, cumin seed, spices, chili powder, salt, table	Macaroni or noodles with cheese	{'corn', 'juice', 'chili', 'tortilla', 'spice', 'salad', 'olive', 'lime', 'salt', 'oil', 'cumin', 'chip', 'seed'}	{'noodle', 'cheese', 'macaroni'}	0
9c449e10494fb650e878385f54ac.jpeg	Chicken or turkey, rice, and vegetables including carrots, broccoli, and/or dark-green leafy; soy-based sauce, Corn, yellow, cooked, from frozen, fat not added in cooking, Black, brown, or Bayo beans, dry, cooked, fat not added in cooking, Cheese, Mexican blend	Ground beef patty, Queso Fresco, Onions, Tortilla, Sour cream	{'chicken', 'carrot', 'rice', 'broccoli', 'green', 'corn', 'cheese', 'soy', 'vegetable', 'turkey', 'bean'}	{'queso', 'beef', 'fresco', 'tortilla', 'cream', 'onion', 'sour'}	0
9d82977e4f3e965db019c7316116.jpeg	French toast, plain, Maple syrup, Turkey or chicken sausage	Trail mix with chocolate	{'syrup', 'chicken', 'sausage', 'turkey'}	{'trail', 'chocolate'}	0
379d8c0b4701a351d892b5d2e89a.jpeg	Coffee, brewed, Coffee creamer, liquid, flavored	Carbonated water, Cranberry juice	{'coffee'}	{'cranberry', 'juice'}	0
2db806fa4fe99c65424f14a56741.jpeg	Tortilla, corn, Refried beans, fat added in cooking, NS as to type of fat, Avocado, raw, Lettuce, raw, Cheese, Colby, Salsa verde or salsa, green, Salsa, red, commercially-prepared, Guacamole, NFS, Sour cream	Refried beans, Salsa, Lettuce, Guacamole, Cheese, Avocado, Salsa verde or salsa, Tortilla, Sour cream	{'green', 'corn', 'lettuce', 'guacamole', 'cheese', 'tortilla', 'cream', 'avocado', 'salsa', 'bean'}	{'lettuce', 'guacamole', 'cheese', 'tortilla', 'cream', 'avocado', 'sour', 'salsa', 'bean'}	0.842105
af7b9c3142ca890807ad23e0508b.jpeg	Pasta, cooked, Ham, prepackaged or deli, luncheon meat, Egg, whole, fried without fat, Cheese, Parmesan, dry grated, Butter, stick, salted, Olive oil	Onions, Mushrooms, Chicken breast, Pasta with cream sauce	{'egg', 'pasta', 'parmesan', 'cheese', 'ham', 'olive', 'meat', 'oil', 'butter', 'stick'}	{'chicken', 'mushroom', 'pasta', 'cream', 'onion'}	0.133333
57d1b615431f96f90b69fd80c0ca.jpeg	Cake or cupcake, NS as to type, apples, raw, with skin, sugars, granulated, water, bottled, generic, butter, without salt, spices, cinnamon, ground, spices, nutmeg, ground, spices, cloves, ground, wheat flour, white, all-purpose, unenriched, leavening agents, baking soda	Graham crackers	{'soda', 'cake', 'clove', 'spice', 'nutmeg', 'sugar', 'cupcake', 'apple', 'flour', 'butter', 'cinnamon', 'agent', 'salt', 'wheat'}	{'graham', 'cracker'}	0
bd892d6746c686e4e528f0057279.jpeg	Bagel, Cheese, cream, light or lite	Beef, Honey mustard dip, Wine, Celery, Noodles, Onions, Bay leaf, Carrots, Pepper, Cucumber pickles, Flour	{'cream', 'cheese', 'bagel'}	{'bay', 'pepper', 'beef', 'carrot', 'cucumber', 'pickle', 'leaf', 'honey', 'noodle', 'mustard', 'celery', 'onion', 'flour', 'wine'}	0
734bbcf341ceb47625484ebf6336.jpeg	Coffee, brewed, Milk, whole	Cereal, Almond milk	{'coffee', 'milk'}	{'almond', 'cereal', 'milk'}	0.4
95cca47645329817fd4885da8979.jpeg	Bread, whole wheat, toasted, Butter, whipped, tub, salted, Egg, whole, fried without fat, Maple syrup	Water, Croissant	{'egg', 'bread', 'syrup', 'butter', 'wheat'}	{'croissant'}	0
e2a86655424786a38f81c789722c.jpeg	Squash, winter type, baked, no fat or sugar added in cooking, Cauliflower, cooked, from frozen, fat not added in cooking, Carrots, cooked, from frozen, fat not added in cooking, Milk, whole, Cheese, Parmesan, dry grated, Onions, cooked, from frozen, fat not added in cooking, Olive oil	Chard, Chili con carne with beans, Olive oil, Tomatoes, Cheese, Lime juice, Onions, Chicken breast	{'carrot', 'parmesan', 'cauliflower', 'cheese', 'sugar', 'olive', 'onion', 'oil', 'squash', 'milk'}	{'chicken', 'juice', 'chili', 'cheese', 'olive', 'lime', 'onion', 'oil', 'chard', 'tomato', 'bean'}	0.380952
862d7a4a49f0a9960e4813693f21.jpeg	Egg, cheese, and sausage griddle cake sandwich, rice flour, white, unenriched, wheat flour, white, all-purpose, unenriched, water, bottled, generic	Water, Croissant	{'rice', 'egg', 'cake', 'sandwich', 'sausage', 'cheese', 'flour', 'wheat'}	{'croissant'}	0
236ec7b24fda99363adddfaf8ff5.jpeg	sweet potato, raw, unprepared, butter, without salt, oil, canola, onions, raw, sugars, brown, pumpkin, raw	Salmon, Mayonnaise, Rice, Salsa	{'pumpkin', 'sugar', 'onion', 'oil', 'butter', 'salt', 'potato'}	{'mayonnaise', 'rice', 'salmon', 'salsa'}	0
d0bc206243c082327fa8f2194420.jpeg	Rice, white, with vegetables, soy-based sauce, fat added in cooking, Sesame oil, Seaweed, cooked, NS as to fat added in cooking, Egg omelet or scrambled egg, made without fat	Tuna salad, Lettuce, Cheese, Bread, Onions, Pepper, Cucumber pickles	{'rice', 'egg', 'seaweed', 'sesame', 'omelet', 'soy', 'oil', 'vegetable'}	{'pepper', 'cucumber', 'bread', 'pickle', 'lettuce', 'cheese', 'salad', 'tuna', 'onion'}	0
8a7c2dfc4519a9b524093474d4ac.jpeg	Tomato soup, prepared with water, or ready-to-serve	Chicken or turkey broth, Spinach, Cabbage, Soybean curd, Pasta	{'tomato', 'soup'}	{'chicken', 'pasta', 'curd', 'spinach', 'cabbage', 'broth', 'turkey', 'soybean'}	0
3d33d0b6470e9effdf81933c6df9.jpeg	Crackers, oyster	Cranberry juice drink, Carbonated water	{'oyster', 'cracker'}	{'cranberry', 'juice'}	0
aac885854141abf5c3500415375c.jpeg	Bagel, Cheese, cream, light or lite	Nectarine, Tangerine, Tomatoes	{'cream', 'cheese', 'bagel'}	{'tangerine', 'tomato', 'nectarine'}	0
db440da6498d9517ccea2ab4ee21.jpeg	Coffee, brewed, Milk, fat free (skim), Sugar, white, granulated or lump	Cereal, Walnuts, Oatmeal, Mixed seeds, Almond milk	{'coffee', 'sugar', 'milk'}	{'cereal', 'almond', 'oatmeal', 'walnut', 'seed', 'milk'}	0.222222
e96ee3a64fcf9516c686488c53e5.jpeg	Pistachio nuts, salted	White beans, Cheese, Onions, Chicken or turkey broth, Garlic	{'nut', 'pistachio'}	{'chicken', 'cheese', 'garlic', 'onion', 'broth', 'turkey', 'bean'}	0
80666a844d86b044ae764c86ecb0.jpeg	Crackers, cheese (Goldfish), cheese, cheddar, butter, without salt, wheat flour, white, all-purpose, unenriched, salt, table, water, bottled, generic	Apple cider	{'wheat', 'cheese', 'cracker', 'flour', 'butter', 'cheddar', 'salt', 'goldfish'}	{'cider', 'apple'}	0
f767e9a74ace8cf0a98dd2042008.jpeg	Wonton, fried, filled with meat, poultry, or seafood, and vegetable, Soy sauce, Rice, white, with vegetables, soy-based sauce, fat added in cooking, Sesame oil, Seaweed, cooked, NS as to fat added in cooking	Chicken or turkey soup with dumplings	{'rice', 'wonton', 'seafood', 'sesame', 'seaweed', 'soy', 'meat', 'vegetable', 'oil'}	{'turkey', 'chicken', 'dumpling', 'soup'}	0
3be855104873aae174a75ba68cb9.jpeg	Coffee, brewed, Coconut oil, Cocoa powder, not reconstituted, Almond milk, unsweetened	Chocolate syrup, Ice cream	{'coconut', 'almond', 'cocoa', 'oil', 'coffee', 'milk'}	{'cream', 'chocolate', 'ice'}	0
fce022324e898cc15bb873ef4568.jpeg	Mayonnaise, regular, Mixed salad greens, raw, Romaine lettuce, raw, Egg, whole, boiled or poached, Salad dressing, fat free, NFS, Bread stuffing, Olive oil, Alfalfa sprouts, raw	Cucumber, Croutons, Tomatoes, Mixed salad greens, Chicken, Italian dressing, Romaine lettuce	{'green', 'egg', 'bread', 'lettuce', 'sprout', 'salad', 'stuffing', 'mayonnaise', 'olive', 'romaine', 'oil', 'alfalfa'}	{'chicken', 'cucumber', 'crouton', 'lettuce', 'salad', 'romaine', 'dressing', 'tomato'}	0.3
f044f9ac44e4a40eb05400a55a92.jpeg	Waffle, chocolate, from frozen, Peanut butter, lower sodium and lower sugar	Chocolate syrup, Chocolate-flavored sprinkles, Ice cream	{'waffle', 'sugar', 'peanut', 'butter', 'chocolate'}	{'cream', 'chocolate', 'sprinkle', 'ice'}	0.222222
b26b7cdb4d0c920e7feb98bd6901.jpeg	Banana, raw	Ice cream, Topping	{'banana'}	{'cream', 'ice'}	0
79ae83f24f2393e387ca7fc35a52.jpeg	Almond butter, nuts, almonds, oil, olive, salad or cooking	Catfish, Rice, Tomatoes	{'nut', 'salad', 'almond', 'olive', 'oil', 'butter'}	{'catfish', 'tomato', 'rice'}	0
197677314044a2e32d1eb4a3a356.jpeg	Macaroni or noodles with cheese, made from packaged mix	Macaroni or noodles with cheese	{'noodle', 'cheese', 'macaroni'}	{'noodle', 'cheese', 'macaroni'}	1
0c53b4574b88862b657d9d7dfe88.jpeg	Cake or cupcake, banana, with icing or filling	Graham crackers	{'icing', 'banana', 'cupcake', 'cake'}	{'graham', 'cracker'}	0
6b7174ab49399235279653f73d4d.jpeg	Tea, hot, herbal	Chocolate syrup, Ice cream	{'tea'}	{'cream', 'chocolate', 'ice'}	0
11f1c4004ec2bf43e2649ea8b19d.jpeg	Kale, cooked, from fresh, fat not added in cooking, Olive oil	Sunflower seeds, Brussels sprouts, Tomatoes, Spinach, Cabbage, Avocado, Lemon juice	{'olive', 'oil', 'kale'}	{'juice', 'spinach', 'brussels', 'cabbage', 'avocado', 'lemon', 'sunflower', 'sprout', 'tomato', 'seed'}	0
9fd2cc7b4f6e8cc00c1a24ca6944.jpeg	Chicken thigh, stewed, skin not eaten, Carrots, cooked, from fresh, fat not added in cooking, Mushrooms, cooked, from fresh, fat not added in cooking, Chicken or turkey broth, bouillon, or consomme, Spinach, cooked, from fresh, made with oil, Olive oil, Wine, table, red, Celery, cooked, fat not added in cooking, Onions, cooked, from fresh, fat not added in cooking	Chicken breast, Corn, White beans, Red kidney beans, Peppers, Onions, Chicken or turkey broth, Garlic	{'carrot', 'chicken', 'mushroom', 'spinach', 'olive', 'celery', 'oil', 'onion', 'consomme', 'broth', 'turkey', 'wine'}	{'pepper', 'chicken', 'corn', 'kidney', 'garlic', 'onion', 'broth', 'turkey', 'bean'}	0.380952
47397577441b9a4dbf1a786227e1.jpeg	Chocolate, semi-sweet morsel	Cranberry juice	{'chocolate'}	{'cranberry', 'juice'}	0
6a0d8eea49fa9037fcbb1b9be3ea.jpeg	Coffee, brewed, Coconut oil, Cocoa powder, not reconstituted, Almond milk, unsweetened	Chocolate syrup, Ice cream	{'coconut', 'almond', 'cocoa', 'oil', 'coffee', 'milk'}	{'cream', 'chocolate', 'ice'}	0
903282c5488bb1bc77361849bad4.jpeg	Oatmeal, regular or quick, made with water, fat not added in cooking, Walnuts, Cereal, granola, Mixed seeds, Almond milk, unsweetened	Bean and ham soup, Turkey or chicken sausage	{'cereal', 'almond', 'granola', 'oatmeal', 'walnut', 'seed', 'milk'}	{'chicken', 'ham', 'sausage', 'soup', 'turkey', 'bean'}	0
966478a44782a29c47772abd0172.jpeg	Raspberries, raw, NS as to color, Blueberries, raw	Fruit salad	{'raspberry', 'blueberry'}	{'salad'}	0
4e1d3cdf456da8766f3e36a59421.jpeg	Biscuit, home recipe	Cookie, Peanut butter	{'biscuit'}	{'butter', 'peanut', 'cookie'}	0
958e1a9a44c99fd043ce375c9453.jpeg	Spinach, raw, Tomatoes, raw, Alfalfa sprouts, raw, Muffin, English, Egg omelet or scrambled egg, made with oil, Cheese, cream, Olive oil, Cheese, Mozzarella, part skim	Cucumber, Croutons, Tomatoes, Mixed salad greens, Chicken, Italian dressing, Romaine lettuce	{'muffin', 'egg', 'spinach', 'cheese', 'omelet', 'olive', 'cream', 'oil', 'alfalfa', 'mozzarella', 'sprout', 'tomato'}	{'chicken', 'cucumber', 'crouton', 'lettuce', 'salad', 'romaine', 'dressing', 'tomato'}	0.1
8011a9394f59b5080107cd5493bb.jpeg	Tea, hot, leaf, green	Cranberry juice drink, Carbonated water	{'green', 'tea'}	{'cranberry', 'juice'}	0
82df3f564901bd5e4c12acba924d.jpeg	Cookie, chocolate chip, made from home recipe or purchased at a bakery	Chocolate, Butter, Salt, Baking powder, Sugar, Egg, Quinoa, Baking soda, Milk, Vanilla extract, Cocoa powder	{'chip', 'cookie', 'chocolate'}	{'egg', 'soda', 'chocolate', 'vanilla', 'baking', 'sugar', 'quinoa', 'cocoa', 'butter', 'milk', 'salt'}	0.142857
15a198ca41c1ae37b9d960cded92.jpeg	Olive oil, Celery, raw, Cucumber, raw, Onions, mature, raw, Corn, yellow, cooked, from frozen, fat not added in cooking, Tortilla, corn, Butter, whipped, tub, salted, Turkey, light meat, roasted, skin not eaten	Water, Red kidney beans, Croutons, Egg, Tomatoes, Mixed salad greens, Carrots, Pepper, Romaine lettuce, Sesame dressing	{'cucumber', 'corn', 'tortilla', 'olive', 'onion', 'celery', 'oil', 'meat', 'butter', 'turkey'}	{'pepper', 'carrot', 'egg', 'crouton', 'kidney', 'lettuce', 'sesame', 'salad', 'romaine', 'dressing', 'tomato', 'bean'}	0
baea5fa2419fa9bbbdcec957fbcd.jpeg	Chocolate, sweet or dark	Hot chocolate / Cocoa	{'chocolate'}	{'cocoa', 'chocolate'}	0.666667
cc052a9545e58980b79964d5c7c2.jpeg	Tea, hot, herbal	Almond milk, Iced Coffee	{'tea'}	{'almond', 'milk', 'coffee'}	0
e072e0a144e39781293170dff007.jpeg	Pancakes, gluten free, Corn oil, Mixed seeds, Blueberries, raw, Butter, stick, salted, Peanut butter	Banana, Yogurt, Raspberries, Honey	{'blueberry', 'corn', 'pancake', 'peanut', 'oil', 'butter', 'stick', 'seed'}	{'raspberry', 'yogurt', 'honey', 'banana'}	0
686301bd4182a6b938206bd2a76e.jpeg	Coffee, brewed, Coconut milk, Sugar, NFS	Chocolate syrup, Ice cream	{'coffee', 'sugar', 'milk', 'coconut'}	{'cream', 'chocolate', 'ice'}	0
55e63d3c44eba7408f646c10a94d.jpeg	Apple, raw, Tomatoes, raw, Celery, raw, Olive oil, Cheese, Mozzarella, part skim, Cheese, cream, Muffin, English, multigrain	Beef, Honey mustard dip, Wine, Celery, Noodles, Onions, Bay leaf, Carrots, Pepper, Cucumber pickles, Flour	{'muffin', 'cheese', 'olive', 'cream', 'celery', 'oil', 'apple', 'mozzarella', 'tomato'}	{'bay', 'pepper', 'beef', 'carrot', 'cucumber', 'pickle', 'leaf', 'honey', 'noodle', 'mustard', 'celery', 'onion', 'flour', 'wine'}	0.0869565
b9454f7848e4a53d09218c75561e.jpeg	Chocolate, sweet or dark	Milk chocolate candy	{'chocolate'}	{'milk', 'chocolate'}	0.666667
3e86931e4fe296985049761542e0.jpeg	Carbonated water, sweetened	Cranberry juice drink, Carbonated water	set()	{'cranberry', 'juice'}	0
070be28f4034ad90e4ccedf7a659.jpeg	Crackers, cheese	Noodle soup	{'cheese', 'cracker'}	{'noodle', 'soup'}	0
ba66c7344fdb8142400073ac7e3f.jpeg	Squash, summer, yellow or green, cooked, from fresh, made with oil, Mixed salad greens, raw, Radish, raw, Olives, black, Olive oil, Pork roast, loin, cooked, lean only eaten, Butter, stick, salted, Peas, green, cooked, from frozen, fat not added in cooking	Chicken breast, Tomatoes, Cheese, Brussels sprouts, Mixed salad greens, Onions, Carrots, Italian dressing	{'green', 'roast', 'pork', 'salad', 'olive', 'pea', 'oil', 'squash', 'butter', 'stick', 'radish'}	{'chicken', 'carrot', 'brussels', 'cheese', 'salad', 'onion', 'dressing', 'sprout', 'tomato'}	0.1
c291c4024b7db2f9710bf3871c94.jpeg	Espresso coffee beans, chocolate-covered, candies, semisweet chocolate, beans, snap, green, raw	Nectarine, Tangerine, Tomatoes	{'green', 'chocolate', 'espresso', 'coffee', 'candy', 'bean'}	{'tangerine', 'tomato', 'nectarine'}	0
7e1d6a484ca3b246552be1f62eb5.jpeg	Romaine lettuce, raw, Cheese, Feta, Cucumber, raw, Olives, NFS, Tomatoes, raw, Onions, mature, raw, Italian dressing, made with vinegar and oil	Chicken breast, Corn, White beans, Red kidney beans, Peppers, Onions, Chicken or turkey broth, Garlic	{'cucumber', 'lettuce', 'cheese', 'olive', 'onion', 'romaine', 'oil', 'tomato', 'vinegar'}	{'pepper', 'chicken', 'corn', 'kidney', 'garlic', 'onion', 'broth', 'turkey', 'bean'}	0.111111
28c869714c7fb327c43f9a0c8ecf.jpeg	Carrots, cooked, from fresh, made with oil, Lettuce, raw, Corn oil	Asparagus, Lamb, Sweet potato, Parsnips, Carrots	{'lettuce', 'carrot', 'corn', 'oil'}	{'sweet', 'asparagus', 'carrot', 'lamb', 'parsnip', 'potato'}	0.2
c0e889b14f4499fd5f2e884a21ad.jpeg	Soybean curd, Soy sauce	Cucumber pickles	{'soy', 'soybean'}	{'pickle', 'cucumber'}	0
ade55fdc4c5fa17059b1e880431e.jpeg	Bread, whole wheat	Pasta with tomato-based sauce, Water, Garlic bread	{'bread', 'wheat'}	{'pasta', 'bread', 'garlic', 'tomato', 'based'}	0.285714
4696565c418eb205f9ef97291b18.jpeg	Lettuce, raw, Cabbage, Chinese, cooked, made with oil, Mushrooms, cooked, from fresh, made with oil	Bacon bits, Brussels sprouts	{'lettuce', 'mushroom', 'cabbage', 'oil'}	{'brussels', 'sprout', 'bacon'}	0
cb2820c64ac5a5b29dd431e3359f.jpeg	Persimmon, raw	Plantain, Cabbage salad or coleslaw	{'persimmon'}	{'plantain', 'coleslaw', 'cabbage', 'salad'}	0
c943fd614353895636d3c8f30cd6.jpeg	Pomegranate, raw	Cranberry juice	{'pomegranate'}	{'cranberry', 'juice'}	0
c09f533a4bc5a25ef316960fd9bb.jpeg	Cereal (Quaker Oatmeal Squares), oats, sugars, brown, margarine, regular, 80% fat, composite, stick, without salt, syrups, corn, light	Muffin, Honey, Peanut butter	{'stick', 'corn', 'oat', 'cereal', 'square', 'margarine', 'sugar', 'syrup', 'oatmeal', 'salt'}	{'honey', 'butter', 'muffin', 'peanut'}	0
25c33f2a4cbb9bffdfbdb9a9577e.jpeg	Cabbage, red, raw, Vegetarian burger or patty, meatless, no bun, Mushrooms, cooked, from fresh, fat not added in cooking, Rice, fried, meatless, Soy sauce, Sesame oil, Hot pepper sauce	Burrito with beans and rice, Sour cream, Salsa	{'pepper', 'mushroom', 'rice', 'sesame', 'cabbage', 'burger', 'soy', 'oil', 'bun'}	{'rice', 'cream', 'sour', 'salsa', 'bean'}	0.142857
4110f0bd4ac289dd92980f6a6807.jpeg	Avocado, raw	Cabbage, Pork bacon, Cheese	{'avocado'}	{'pork', 'cabbage', 'cheese', 'bacon'}	0
2c1fd9fc4e1f961021fd19e4f573.jpeg	Cheese flavored corn snacks (Cheetos)	Olive oil, Cheese, Peppers, Roll, Onions, Mushrooms, Beef steak	{'cheetos', 'cheese', 'corn', 'snack'}	{'pepper', 'mushroom', 'beef', 'steak', 'roll', 'cheese', 'olive', 'onion', 'oil'}	0.153846
b9df04474f88941d52b363067bb4.jpeg	Guacamole, NFS	Turkey or chicken sausage, Salad dressing, Tomatoes, Peppers, Mixed salad greens, Onions, Salsa verde or salsa	{'guacamole'}	{'pepper', 'chicken', 'sausage', 'salad', 'tomato', 'onion', 'turkey', 'dressing', 'salsa'}	0
8f64c91f47cfbaad47402bda700a.jpeg	Mushrooms, from fresh, creamed, Salmon, baked or broiled, made with oil	Butter, Lettuce, Pork chop, Celery, Bread, Onions, Chickpeas, Pepper, Romaine lettuce, Italian dressing	{'mushroom', 'salmon', 'oil'}	{'pepper', 'bread', 'lettuce', 'pork', 'celery', 'onion', 'romaine', 'butter', 'dressing', 'chickpea'}	0
a02fb0744261a3694417e9fd37c8.jpeg	Coffee, brewed, Milk, whole	Coffee creamer, Iced Coffee	{'coffee', 'milk'}	{'coffee'}	0.666667
fd307d84454d897e780a3169f14c.jpeg	Bread, sour dough, toasted, Peanut butter, Jelly, all flavors	Pizza with pepperoni	{'flavor', 'bread', 'jelly', 'peanut', 'butter', 'dough'}	{'pepperoni', 'pizza'}	0
9a94e8ad41849c5b361a515f4f80.jpeg	Cranberry juice, 100%, not a blend	Carbonated water, Cranberry juice	{'cranberry', 'juice'}	{'cranberry', 'juice'}	1
d9fabc1c428caa6de5ebba2614cc.jpeg	Yogurt, whole milk, flavors other than fruit, Cereal (Kellogg's Low Fat Granola with Raisins), Apple, raw	Banana, Cereal (Post Honey Bunches of Oats Honey Roasted), Milk	{'flavor', 'cereal', 'raisin', 'yogurt', 'apple', 'kellogg', 'granola', 'milk'}	{'oat', 'honey', 'cereal', 'banana', 'milk'}	0.307692
89fcd3c24d4da995a89981d732f9.jpeg	Popcorn, microwave, butter flavored, snacks, popcorn, air-popped (unsalted), butter, without salt, salt, table	Macaroni or pasta salad	{'popcorn', 'butter', 'salt', 'snack'}	{'pasta', 'macaroni', 'salad'}	0
09e584154642a88e76b58f41410c.jpeg	Tangerine, raw	Orange juice	{'tangerine'}	{'orange', 'juice'}	0
513b3b20496fb074b8dcea7a5a6e.jpeg	Pasta with tomato-based sauce, meat, and added vegetables, ready-to-heat, Broccoli, raw, Cheese, Parmesan, hard	Noodles, Chicken or turkey and noodles, Creamy dressing	{'broccoli', 'pasta', 'parmesan', 'cheese', 'meat', 'vegetable', 'tomato'}	{'noodle', 'chicken', 'turkey', 'dressing'}	0
0864fc9040b4b84f9a5114394741.jpeg	Coffee, brewed, Milk, whole	Apple cider	{'coffee', 'milk'}	{'cider', 'apple'}	0
797ec0c8414f9199641ca1eaa09f.jpeg	Maple syrup, Couscous, plain, cooked, Squash, winter type, mashed, fat added in cooking, no sugar added in cooking, Almonds, unroasted	Lentil soup, Kale	{'sugar', 'syrup', 'almond', 'squash', 'couscous'}	{'lentil', 'kale', 'soup'}	0
3e054c8641f2a1750c9dab3a9e9b.jpeg	syrup, maple, canadian, peanut butter, smooth style, without salt, cereals, oats, regular and quick, unenriched, cooked with water (includes boiling and microwaving), without salt	Pasta with cream sauce	{'oat', 'cereal', 'syrup', 'peanut', 'butter', 'salt'}	{'cream', 'pasta'}	0
5da698de4cfca5c3933f3177253a.jpeg	Tangerine, raw	Sweet potato, Salmon, Asparagus	{'tangerine'}	{'sweet', 'asparagus', 'salmon', 'potato'}	0
1ab490e94f2ca9219bbb523b5886.jpeg	Kale, cooked, from fresh, made with oil, Lentil soup, home recipe, canned, or ready-to-serve	Sunflower seeds, Brussels sprouts, Tomatoes, Spinach, Cabbage, Avocado, Lemon juice	{'lentil', 'oil', 'kale', 'soup'}	{'juice', 'spinach', 'brussels', 'cabbage', 'avocado', 'lemon', 'sunflower', 'sprout', 'tomato', 'seed'}	0
7e26e6a645e9bb81dffa62051ade.jpeg	Popcorn, air-popped, unbuttered	Kiwi fruit	{'popcorn'}	{'kiwi'}	0
944ab4ae43b6aba5e9c4615a7bb4.jpeg	Reese's Peanut Butter Cup	Chicken or turkey noodle soup, Onions, Tomatoes, Carrots	{'butter', 'peanut'}	{'chicken', 'carrot', 'soup', 'noodle', 'onion', 'turkey', 'tomato'}	0
f886c4a74f61b00e0d3a827eae08.jpeg	Coffee, brewed, Milk, whole	Carbonated water, Cranberry juice	{'coffee', 'milk'}	{'cranberry', 'juice'}	0
4e230bee48c6ae0ab9686edfb5b8.jpeg	Bread, sour dough, toasted, Cheese, Cheddar, Tangerine, raw	Ham, Cheese, Salami, Apple, Croissant, Carrots	{'bread', 'tangerine', 'cheese', 'cheddar', 'dough'}	{'carrot', 'croissant', 'cheese', 'ham', 'salami', 'apple'}	0.181818
d831d20548079792caf1b9af749d.jpeg	Pretzels, hard, plain, salted	Ham, Croissant	{'pretzel'}	{'croissant', 'ham'}	0
c0c63b1844c68e27a28e6ed68076.jpeg	Kale, cooked, from fresh, fat not added in cooking, Vegetable broth, bouillon, Pork sausage, Potato, boiled, from fresh, peel not eaten, fat not added in cooking	Chicken breast, Corn, White beans, Red kidney beans, Peppers, Onions, Chicken or turkey broth, Garlic	{'kale', 'pork', 'sausage', 'vegetable', 'broth', 'potato'}	{'pepper', 'chicken', 'corn', 'kidney', 'garlic', 'onion', 'broth', 'turkey', 'bean'}	0.133333
c8c3f20849a1b0c361f39ef1e08e.jpeg	Almonds, flavored	Muffin, Honey, Peanut butter	{'almond'}	{'honey', 'butter', 'muffin', 'peanut'}	0
9b357e724d00bb9d0560043ea7cf.jpeg	Pizza, cheese, with vegetables, from frozen, thin crust	Onions, Mushrooms, Couscous, Pesto sauce	{'vegetable', 'cheese', 'pizza'}	{'mushroom', 'onion', 'pesto', 'couscous'}	0
36e57e9b4549a510e0991c3ca05d.jpeg	Ice cream bar, chocolate	Hot chocolate / Cocoa	{'cream', 'chocolate', 'ice'}	{'cocoa', 'chocolate'}	0.4
6bdbf8aa4ee4a8aac1ca1aabaf35.jpeg	Egg omelet or scrambled egg, made without fat, Tomato catsup, Egg white omelet, scrambled, or fried, made without fat	Pasta with tomato-based sauce, Alfredo sauce, Spaghetti sauce, Chicken breast	{'catsup', 'egg', 'tomato', 'omelet'}	{'chicken', 'pasta', 'spaghetti', 'alfredo', 'tomato', 'based'}	0.2
b5f50f174c3688707ecef10c26ac.jpeg	Coffee, brewed, Coffee creamer, liquid, fat free, sugar free, flavored	Cereal, Almond milk	{'coffee', 'sugar'}	{'almond', 'cereal', 'milk'}	0
630a41ad4033ab13c87ef831d678.jpeg	Cereal, puffed wheat, plain, Blueberries, frozen, unsweetened, Peanut butter, lower sodium, Almond milk, unsweetened	Banana, Cereal (Post Honey Bunches of Oats Honey Roasted), Milk	{'blueberry', 'cereal', 'almond', 'peanut', 'butter', 'milk', 'wheat'}	{'oat', 'honey', 'cereal', 'banana', 'milk'}	0.333333
fddbbeeb44d49218d0d9e5c8537f.jpeg	Meatballs, NS as to type of meat, with sauce, Mung beans, dry, cooked, fat not added in cooking, Spaghetti sauce	Soup, Meat loaf made with beef, Peas and carrots	{'spaghetti', 'meat', 'meatball', 'bean'}	{'carrot', 'beef', 'soup', 'pea', 'meat'}	0.222222
aec094e0458ea8e4ec110e45b886.jpeg	Nutritional powder mix, protein, NFS, Water, tap	Cranberry juice	set()	{'cranberry', 'juice'}	0
2ac160b24dcba51f5181ae22618f.jpeg	Salmon, baked or broiled, made without fat, Asparagus, cooked, from fresh, fat not added in cooking, Cauliflower, from fresh, creamed	Turkey or chicken sausage, Salad dressing, Tomatoes, Peppers, Mixed salad greens, Onions, Salsa verde or salsa	{'cauliflower', 'asparagus', 'salmon'}	{'pepper', 'chicken', 'sausage', 'salad', 'tomato', 'onion', 'turkey', 'dressing', 'salsa'}	0
b325a1fe4c2b8bf9d74d7b108c07.jpeg	Coffee, brewed, Coffee creamer, liquid, fat free	Maple syrup, Pancakes	{'coffee'}	{'pancake', 'maple'}	0
773011804e72b6190154b4606cf2.jpeg	Oatmeal, reduced sugar, plain, fat not added in cooking, Sugar substitute, stevia, powder, Peanut butter, lower sodium, Blueberries, frozen, unsweetened, Almond milk, unsweetened	Ice cream, Topping	{'blueberry', 'sugar', 'almond', 'peanut', 'butter', 'oatmeal', 'stevia', 'milk'}	{'cream', 'ice'}	0
b545d7d249cbb225830e5a5afdf2.jpeg	Egg omelet or scrambled egg, made without fat, Egg white omelet, scrambled, or fried, made without fat, Spinach, raw	White beans, Cheese, Onions, Chicken or turkey broth, Garlic	{'egg', 'spinach', 'omelet'}	{'chicken', 'cheese', 'garlic', 'onion', 'broth', 'turkey', 'bean'}	0
58e82736443495b72be350a1192e.jpeg	Broccoli, cooked, from fresh, fat not added in cooking, Chicken or turkey with teriyaki	Sunflower seeds, Brussels sprouts, Tomatoes, Spinach, Cabbage, Avocado, Lemon juice	{'turkey', 'chicken', 'broccoli', 'teriyaki'}	{'juice', 'spinach', 'brussels', 'cabbage', 'avocado', 'lemon', 'sunflower', 'sprout', 'tomato', 'seed'}	0
fbf42a2b4327ba3241f9f3cf13da.jpeg	Spanish rice, from restaurant, Beef steak, broiled or baked, lean only eaten, Mushrooms, cooked, from fresh, NS as to fat added in cooking, Shrimp, baked or broiled, made with oil, Romaine lettuce, raw, Black, brown, or Bayo beans, dry, cooked, NS as to fat added in cooking, Salsa, pico de gallo, Salsa verde or salsa, green	Lamb chop	{'rice', 'mushroom', 'beef', 'green', 'shrimp', 'steak', 'lettuce', 'oil', 'romaine', 'salsa', 'bean'}	{'lamb'}	0
cccda1c649faa83e3b2d7520ec81.jpeg	Coffee, brewed, Coffee creamer, liquid, fat free, flavored	Cranberry juice drink, Carbonated water	{'coffee'}	{'cranberry', 'juice'}	0
019cc91a4163ba49799b3a768802.jpeg	Egg omelet or scrambled egg, made with cooking spray, Egg white omelet, scrambled, or fried, made with cooking spray	Butter, Parsley, Shallots, Chicken or turkey broth, Wine, Cheese, Bread, Noodles, Spinach, Sage, Chicken, Cream, Thyme, Salt, Pepper, Garlic	{'egg', 'omelet'}	{'pepper', 'chicken', 'parsley', 'bread', 'spinach', 'broth', 'cheese', 'noodle', 'cream', 'shallot', 'garlic', 'sage', 'butter', 'turkey', 'thyme', 'salt', 'wine'}	0
8a2e902e4deea2f4328cdcc511fc.jpeg	Oatmeal, reduced sugar, plain, fat not added in cooking, Blueberries, raw, Almond milk, unsweetened	Banana, Cereal (Quaker Oatmeal Squares), Almond milk	{'blueberry', 'sugar', 'almond', 'oatmeal', 'milk'}	{'cereal', 'banana', 'oatmeal', 'almond', 'milk'}	0.6
047776994135b6037388a85f0c04.jpeg	Chicken breast, grilled with sauce, skin not eaten, Turkey ham, prepackaged or deli, luncheon meat, Beef with barbecue sauce, Pad Thai with chicken	Butter, Lettuce, Pork chop, Celery, Bread, Onions, Chickpeas, Pepper, Romaine lettuce, Italian dressing	{'chicken', 'beef', 'ham', 'meat', 'turkey'}	{'pepper', 'bread', 'lettuce', 'pork', 'celery', 'onion', 'romaine', 'butter', 'dressing', 'chickpea'}	0
9901e3184ea5bde86e31d4b5a555.jpeg	Vegetable beef soup, home recipe	White beans, Cheese, Onions, Chicken or turkey broth, Garlic	{'beef', 'vegetable', 'soup'}	{'chicken', 'cheese', 'garlic', 'onion', 'broth', 'turkey', 'bean'}	0
6087c87140768f8e3cd7d319be3e.jpeg	Nutritional powder mix, protein, NFS, Water, tap	Carbonated water, Cranberry juice	set()	{'cranberry', 'juice'}	0
9ef2fe9043a19e3022e349303806.jpeg	Beef with barbecue sauce, Chicken thigh, grilled with sauce, skin not eaten, Shrimp, baked or broiled, made with oil, Onions, young green, raw, Cilantro, raw, Romaine lettuce, raw, Salad dressing, fat free, NFS, Peanuts, roasted, unsalted	Lamb chop	{'cilantro', 'chicken', 'beef', 'green', 'shrimp', 'lettuce', 'salad', 'peanut', 'onion', 'oil', 'romaine'}	{'lamb'}	0
80dac10f41809bcf9a06871689bf.jpeg	Bread, pumpkin, Chocolate, semi-sweet morsel	Pork, Garlic bread, Grapes, Peas	{'bread', 'chocolate', 'pumpkin'}	{'grape', 'bread', 'pork', 'pea', 'garlic'}	0.25
bf5c03f54d5db994531c5e6daa13.jpeg	Iced Coffee, brewed	Carbonated water, Cranberry juice	{'coffee'}	{'cranberry', 'juice'}	0
c3a683224149822512766b2af335.jpeg	Ground beef patty, cooked, Roll, white, hamburger bun, Mayonnaise, regular, Avocado, raw, Lettuce, raw, Onions, mature, raw, Tomatoes, raw, Cheese, Monterey, Potato, french fries, restaurant	Salad dressing, Bread stuffing, Olive oil, Alfalfa sprouts, Egg, Romaine lettuce, Mixed salad greens, Mayonnaise	{'beef', 'lettuce', 'roll', 'cheese', 'fry', 'mayonnaise', 'onion', 'hamburger', 'avocado', 'tomato', 'bun', 'potato'}	{'egg', 'bread', 'lettuce', 'sprout', 'stuffing', 'olive', 'salad', 'mayonnaise', 'oil', 'romaine', 'alfalfa', 'dressing'}	0.166667
34a9830f4afc8088559025d67fb0.jpeg	Coffee, brewed, Milk, whole	Cranberry juice drink, Carbonated water	{'coffee', 'milk'}	{'cranberry', 'juice'}	0
0fe2524b4d62a6a01f576c2ed3f8.jpeg	Banana, raw	Ice cream cone	{'banana'}	{'cream', 'ice'}	0
205bd73d4936858e07f388401ef3.jpeg	Potato, roasted, from fresh, peel eaten, made with oil, Asparagus, cooked, from fresh, made with oil, Turkey or chicken sausage	Sunflower seeds, Brussels sprouts, Tomatoes, Spinach, Cabbage, Avocado, Lemon juice	{'asparagus', 'chicken', 'sausage', 'oil', 'turkey', 'potato'}	{'juice', 'spinach', 'brussels', 'cabbage', 'avocado', 'lemon', 'sunflower', 'sprout', 'tomato', 'seed'}	0
c2e4d25c4505b6f7fcecb82393c6.jpeg	Pasta with tomato-based sauce, and added vegetables, home recipe, Cheese, Parmesan, dry grated	Pasta with cream sauce	{'pasta', 'parmesan', 'cheese', 'vegetable', 'tomato'}	{'cream', 'pasta'}	0.285714
b6e3b3d4419eb5e1df4fdb081572.jpeg	Tortilla, flour, Cheese, Cheddar, Cheese, Monterey, Egg omelet or scrambled egg, made with oil	Refried beans, Salsa, Lettuce, Guacamole, Cheese, Avocado, Salsa verde or salsa, Tortilla, Sour cream	{'egg', 'cheese', 'tortilla', 'omelet', 'oil', 'flour', 'cheddar'}	{'lettuce', 'guacamole', 'cheese', 'tortilla', 'cream', 'avocado', 'sour', 'salsa', 'bean'}	0.25
231b2279407da328845e4ad8eb75.jpeg	Coffee, brewed, Milk, whole	Almond milk, Iced Coffee	{'coffee', 'milk'}	{'almond', 'milk', 'coffee'}	0.8
55b6f18d49a0b39c8ab6c887a23a.jpeg	Bread, whole wheat, Peanut butter, Jelly, all flavors	Pasta with tomato-based sauce, Water, Garlic bread	{'flavor', 'bread', 'jelly', 'peanut', 'butter', 'wheat'}	{'pasta', 'bread', 'garlic', 'tomato', 'based'}	0.181818
45ad9557468ab44e95e9fe0fb285.jpeg	Multigrain chips (Sun Chips)	Muffin, Honey, Peanut butter	{'chip'}	{'honey', 'butter', 'muffin', 'peanut'}	0
8541418b4204a330e3e91efd32f1.jpeg	Taco shell, flour, Egg omelet or scrambled egg, made with butter, Cheese, Mexican blend	Cheese, Topping	{'egg', 'taco', 'cheese', 'omelet', 'flour', 'butter'}	{'cheese'}	0.285714
ca4a276e47bd94c9673e19785ceb.jpeg	Chicken curry, Rice, white, with tomatoes and/or tomato-based sauce, fat added in cooking	Potato, Chicken curry, Rice	{'chicken', 'tomato', 'curry', 'rice'}	{'rice', 'chicken', 'curry', 'potato'}	0.75
f1e463df4457bdffb7021fb4219c.jpeg	Kimchi, Onions, cooked, from fresh, fat not added in cooking, Garlic, cooked, Pork, NS as to cut, cooked, NS as to fat eaten, Hot pepper sauce, Hot pepper sauce, Rice, white, cooked, fat not added in cooking, Egg, whole, fried with oil	Carrots, Potato, Onions, Chicken breast	{'pepper', 'rice', 'egg', 'kimchi', 'pork', 'garlic', 'onion', 'oil'}	{'chicken', 'carrot', 'onion', 'potato'}	0.166667
d82c3864475ea4bae45903743347.jpeg	Naan, Indian flatbread, Egg omelet or scrambled egg, made with butter, Cheese, Mexican blend	Refried beans, Salsa, Lettuce, Guacamole, Cheese, Avocado, Salsa verde or salsa, Tortilla, Sour cream	{'egg', 'naan', 'flatbread', 'cheese', 'omelet', 'butter'}	{'lettuce', 'guacamole', 'cheese', 'tortilla', 'cream', 'avocado', 'sour', 'salsa', 'bean'}	0.133333
60b4449a43eab164b0a8daac4ce3.jpeg	Naan, Indian flatbread, Cheese, Mexican blend	Bean and ham soup, Turkey or chicken sausage	{'cheese', 'naan', 'flatbread'}	{'chicken', 'ham', 'sausage', 'soup', 'turkey', 'bean'}	0
4b9a5a8949e0becb2959f1567253.jpeg	Rice, white, cooked, fat not added in cooking, Beef and broccoli	Lamb chop	{'rice', 'broccoli', 'beef'}	{'lamb'}	0
3c85394d4fcfad288b73a5b8d40c.jpeg	Pasta, cooked, Alfredo sauce, Italian sausage, Broccoli, cooked, from fresh, fat not added in cooking	Pasta with cream sauce	{'broccoli', 'pasta', 'sausage'}	{'cream', 'pasta'}	0.4
36d54d464955bb5a0695d5a79c85.jpeg	Ice cream cone, no topping, flavors other than chocolate	Egg white omelet, Egg omelet or scrambled egg, Spinach	{'cream', 'flavor', 'chocolate', 'ice'}	{'egg', 'spinach'}	0
a0d01c94470fbb27d41094b6c190.jpeg	Peach, raw	Plantain, Cabbage salad or coleslaw	{'peach'}	{'plantain', 'coleslaw', 'cabbage', 'salad'}	0
f3e2d8314d33b3a61cd464525191.jpeg	Roll, sweet, no frosting, Egg omelet or scrambled egg, made with butter, Cheese, Mexican blend	Croissant	{'egg', 'frosting', 'roll', 'cheese', 'omelet', 'butter'}	{'croissant'}	0
e52c0e60489fb9192e8368ce7d53.jpeg	Tea, hot, chai, with milk, Milk, lactose free, reduced fat (2%)	Cereal, Almond milk	{'milk', 'tea'}	{'almond', 'cereal', 'milk'}	0.4
be910aed431584cc1454e866b61f.jpeg	Pork roast, shoulder, cooked, lean and fat eaten, Sugar, brown, Salt, table, Garlic, cooked, Soy sauce, Pineapple juice, 100%, Flour, rice, white, Garlic, cooked, Rice, white, cooked, fat not added in cooking, Egg, whole, fried with oil	Raspberries, Pork sausage, Avocado, Egg omelet or scrambled egg, Potato	{'rice', 'egg', 'roast', 'pineapple', 'juice', 'pork', 'sugar', 'garlic', 'soy', 'oil', 'flour', 'salt'}	{'egg', 'pork', 'sausage', 'raspberry', 'avocado', 'potato'}	0.222222
2caf385a4e62880fc2454f19b4f8.jpeg	Noodles, cooked, Soup, NFS, Mushrooms, cooked, from fresh, fat not added in cooking, Ginger, raw, Date, Cabbage, Chinese, cooked, fat not added in cooking, Beef steak, NS as to cooking method, lean only eaten, Onions, cooked, from fresh, fat not added in cooking	Carrots, Soybean curd, Squash, Vegetable soup	{'mushroom', 'beef', 'date', 'ginger', 'steak', 'cabbage', 'soup', 'noodle', 'onion'}	{'carrot', 'curd', 'soup', 'squash', 'soybean'}	0.142857
9db3eba34e79930aea820932970b.jpeg	Coffee, brewed	Cranberry juice drink, Carbonated water	{'coffee'}	{'cranberry', 'juice'}	0
609b9df044a9bc6fbfa1aba0f913.jpeg	Egg, whole, fried with oil, Avocado, raw, Ham, prepackaged or deli, luncheon meat, Bread, whole wheat, toasted	Water, Croissant	{'egg', 'bread', 'ham', 'meat', 'oil', 'avocado', 'wheat'}	{'croissant'}	0
d1c6ea054dd0a7d3510ed12d329f.jpeg	Mixed salad greens, raw, Sweet potato, baked, peel eaten, fat not added in cooking, Quinoa, fat not added in cooking, Cheese, Feta, Sugared pecans, sugar and egg white coating, Italian dressing, made with vinegar and oil	Water, Red kidney beans, Croutons, Egg, Tomatoes, Mixed salad greens, Carrots, Pepper, Romaine lettuce, Sesame dressing	{'green', 'egg', 'cheese', 'quinoa', 'salad', 'sugar', 'oil', 'pecan', 'vinegar', 'potato'}	{'pepper', 'carrot', 'egg', 'crouton', 'kidney', 'lettuce', 'sesame', 'salad', 'romaine', 'dressing', 'tomato', 'bean'}	0.181818
23abebce42fe9be5cfd243b627b2.jpeg	Chocolate beverage powder, dry mix, not reconstituted	Almond milk, Iced Coffee	{'chocolate'}	{'almond', 'milk', 'coffee'}	0
044ea8694b4b951a70c69f3422ba.jpeg	Onions, cooked, from fresh, fat not added in cooking, Garlic, cooked, Turkey, ground, Spaghetti sauce, Pasta, cooked, Cheese, Parmesan, dry grated, Basil, fresh	Pasta with tomato-based sauce and meat, Soybean curd	{'pasta', 'basil', 'spaghetti', 'parmesan', 'cheese', 'garlic', 'onion', 'turkey'}	{'pasta', 'curd', 'meat', 'tomato', 'soybean', 'based'}	0.142857
fc23a1e34435a242d0993de25cdd.jpeg	Popcorn, caramel coated	Cereal (Nature Valley Granola), Yogurt	{'popcorn', 'caramel'}	{'yogurt', 'granola', 'cereal'}	0
0b2e8ff74055930cc76415d1f2ad.jpeg	Coffee, Latte, with non-dairy milk, flavored	Chocolate syrup, Ice cream	{'coffee', 'milk', 'latte'}	{'cream', 'chocolate', 'ice'}	0
ccd8df3c4dc0b98474a2b28880d8.jpeg	Egg omelet or scrambled egg, made with oil, Avocado, raw, Bread, whole wheat, toasted	Tuna salad, Lettuce, Cheese, Bread, Onions, Pepper, Cucumber pickles	{'egg', 'bread', 'omelet', 'oil', 'avocado', 'wheat'}	{'pepper', 'cucumber', 'bread', 'pickle', 'lettuce', 'cheese', 'salad', 'tuna', 'onion'}	0.133333
ee54298e4a2b97e7ae88b4e94799.jpeg	Apple, raw	Banana, Yogurt, Raspberries, Honey	{'apple'}	{'raspberry', 'yogurt', 'honey', 'banana'}	0
3a4a90bd4e0c9c87c7c8549e2970.jpeg	Tomatoes, raw, Cheese, Mozzarella, whole milk, Italian dressing, made with vinegar and oil	Tomatoes, Cheese, Roll, Romaine lettuce, Tomato catsup	{'cheese', 'oil', 'mozzarella', 'milk', 'tomato', 'vinegar'}	{'lettuce', 'roll', 'cheese', 'catsup', 'romaine', 'tomato'}	0.333333
35ee7d6a49658babf711e45c59fb.jpeg	Cabbage, Chinese, cooked, made with oil, Teriyaki sauce, Mixed salad greens, raw, Italian dressing, made with vinegar and oil, Pork chop, fried, lean and fat eaten	Pork chop, Spinach, Potato, Peppers	{'green', 'teriyaki', 'cabbage', 'pork', 'salad', 'oil', 'vinegar'}	{'pepper', 'pork', 'potato', 'spinach'}	0.181818
5f12c5bb4023bcbfcbacf1b92f2f.jpeg	Strawberries, raw, Chocolate, semi-sweet morsel	Fruit salad	{'strawberry', 'chocolate'}	{'salad'}	0
b0602a2d4a0a8912f587c805d211.jpeg	Popcorn, caramel coated	Macaroni or noodles with cheese	{'popcorn', 'caramel'}	{'noodle', 'cheese', 'macaroni'}	0
da14005447ffa3901d26d0011cdb.jpeg	Coffee, brewed	Cranberry juice drink, Carbonated water	{'coffee'}	{'cranberry', 'juice'}	0
cb664a9f4eaabb6a94a370695201.jpeg	Coffee, Latte, with non-dairy milk	Coffee creamer, Iced Coffee	{'coffee', 'milk', 'latte'}	{'coffee'}	0.5
82f1eac84b69be7e89441050cc3c.jpeg	Oatmeal, regular or quick, made with non-dairy milk, fat not added in cooking, Apple, raw, Almond butter	Maple syrup, Oatmeal	{'almond', 'apple', 'butter', 'oatmeal', 'milk'}	{'oatmeal', 'maple'}	0.285714
f88d4fa44ebeaf81e3cdd091c0ad.jpeg	Bread, wheat or cracked wheat, toasted, Queso Fresco, Turkey, NFS, Butter, NFS	Turkey or chicken sausage, Maple syrup, French toast	{'butter', 'turkey', 'bread', 'wheat'}	{'chicken', 'toast', 'sausage', 'turkey', 'maple'}	0.222222
b3d6f20a42468c09581f8a6d3cea.jpeg	Chicken or turkey noodle soup, canned or ready-to-serve	Carbonated water, Cranberry juice	{'turkey', 'chicken', 'noodle', 'soup'}	{'cranberry', 'juice'}	0
cecd94e2465c8f349a93d90d7ab5.jpeg	Pretzels, soft, from frozen, salted, Mustard	Banana, Yogurt, Cereal	{'mustard', 'pretzel'}	{'yogurt', 'cereal', 'banana'}	0
f301614641aa825e0716ec380359.jpeg	Cheese, Mexican blend, Tortilla, flour	Refried beans, Salsa, Lettuce, Guacamole, Cheese, Avocado, Salsa verde or salsa, Tortilla, Sour cream	{'cheese', 'tortilla', 'flour'}	{'lettuce', 'guacamole', 'cheese', 'tortilla', 'cream', 'avocado', 'sour', 'salsa', 'bean'}	0.333333
67ef48cf4fd0b0a130e07026b02f.jpeg	Egg omelet or scrambled egg, made with oil, Milk, whole, Blueberries, raw, Blackberries, raw, Bread, sour dough, toasted, Butter, stick, salted, Jam, preserve, all flavors, Tomato catsup	Banana, Yogurt, Raspberries, Honey	{'blueberry', 'egg', 'bread', 'stick', 'flavor', 'blackberry', 'omelet', 'catsup', 'tomato', 'oil', 'butter', 'milk', 'dough'}	{'raspberry', 'yogurt', 'honey', 'banana'}	0
6a052abe408299f27a09e3db424f.jpeg	Milk, whole	Cereal, Almond milk	{'milk'}	{'almond', 'cereal', 'milk'}	0.5
b87e25d04eb18ce214cc554d9dc4.jpeg	Italian sausage, Garlic, cooked, Butter, stick, unsalted, Chicken or turkey broth, bouillon, or consomme, Potato, boiled, from fresh, peel not eaten, fat not added in cooking, Salt, table, Pepper, black, Cream, heavy, Pork bacon, smoked or cured, cooked, Kale, cooked, from fresh, fat not added in cooking	Chicken breast, Corn, White beans, Red kidney beans, Peppers, Onions, Chicken or turkey broth, Garlic	{'pepper', 'chicken', 'bacon', 'kale', 'pork', 'sausage', 'broth', 'cream', 'garlic', 'consomme', 'butter', 'turkey', 'stick', 'salt', 'potato'}	{'pepper', 'chicken', 'corn', 'kidney', 'garlic', 'onion', 'broth', 'turkey', 'bean'}	0.416667
878ee69449fd903d3bd0f2cefc2f.jpeg	Cheese, Mozzarella, part skim	Chicken or turkey noodle soup, Spinach, Gnocchi, Carrots	{'mozzarella', 'cheese'}	{'chicken', 'carrot', 'spinach', 'gnocchi', 'soup', 'noodle', 'turkey'}	0
cf64b6024138b6a735866c900ed4.jpeg	Bread, Italian, Grecian, Armenian, Butter, stick, unsalted, Shallots, raw, Garlic, cooked, Pepper, red (cayenne), Chicken, ground, Cheese, Parmesan, dry grated, Sage, Parsley, raw, Salt, table, Noodles, cooked, Wine, table, white, Thyme, dried, Chicken or turkey broth, bouillon, or consomme, Cream, heavy, Spinach, cooked, from fresh, fat not added in cooking, Pepper, black	Lettuce, Soy sauce, Rice, Chicken breast, Pepper, Oyster-flavored sauce, Garlic	{'pepper', 'parsley', 'parmesan', 'cayenne', 'cream', 'garlic', 'butter', 'wine', 'bread', 'spinach', 'consomme', 'chicken', 'shallot', 'turkey', 'salt', 'cheese', 'noodle', 'sage', 'broth', 'thyme', 'stick'}	{'pepper', 'rice', 'chicken', 'lettuce', 'garlic', 'soy', 'oyster'}	0.214286
fc6c50e84cd491c62370f86e4864.jpeg	Oatmeal, regular or quick, made with water, fat not added in cooking, Walnuts, Peanut butter, Chocolate, semi-sweet morsel, Milk, whole, Strawberries, frozen, unsweetened	Lentil soup, Kale	{'peanut', 'strawberry', 'butter', 'oatmeal', 'walnut', 'chocolate', 'milk'}	{'lentil', 'kale', 'soup'}	0
804b634941aa8e823f39c69f4f3b.jpeg	Bread, Italian, Grecian, Armenian, Butter, stick, unsalted, Shallots, raw, Garlic, cooked, Pepper, red (cayenne), Chicken, ground, Cheese, Parmesan, dry grated, Sage, Parsley, raw, Salt, table, Noodles, cooked, Wine, table, white, Thyme, dried, Chicken or turkey broth, bouillon, or consomme, Cream, heavy, Spinach, cooked, from fresh, fat not added in cooking, Pepper, black	Garlic, White beans, Onions, Cheese	{'pepper', 'parsley', 'parmesan', 'cayenne', 'cream', 'garlic', 'butter', 'wine', 'bread', 'spinach', 'consomme', 'chicken', 'shallot', 'turkey', 'salt', 'cheese', 'noodle', 'sage', 'broth', 'thyme', 'stick'}	{'cheese', 'garlic', 'onion', 'bean'}	0.16
bf5398934986ae708c7d23324e0e.jpeg	Chicken thigh, sauteed, skin eaten, Maple syrup, Cornmeal mush, fat added in cooking, Cheese, Cheddar, Butter, stick, salted, Chard, cooked, made with oil, Vinegar, Olive oil, Squash, winter type, mashed, no fat or sugar added in cooking	Lamb chop	{'chicken', 'stick', 'cheese', 'cornmeal', 'olive', 'syrup', 'sugar', 'oil', 'squash', 'butter', 'cheddar', 'vinegar'}	{'lamb'}	0
a335e178462ea72222846ae7f8e7.jpeg	Bagel, with raisins, Cheese, cream	Chicken or turkey noodle soup	{'cream', 'raisin', 'cheese', 'bagel'}	{'turkey', 'chicken', 'noodle', 'soup'}	0
319993144bfca8f2909d9c60eead.jpeg	Potato, french fries, restaurant, Beef steak, broiled or baked, lean only eaten, Tomato chili sauce, Blue or roquefort cheese dressing	Egg omelet or scrambled egg, Sesame oil, Rice, Seaweed	{'beef', 'steak', 'chili', 'cheese', 'fry', 'roquefort', 'tomato', 'potato'}	{'rice', 'egg', 'seaweed', 'sesame', 'oil'}	0
131c5a794b70bf5cdd32d93e898a.jpeg	Egg, whole, fried with oil, Bread, multigrain, Avocado, raw, Butter, whipped, tub, salted	Beef, Cookie, Pecans, Mayonnaise, Tomatoes, Bread, Cheese, Cucumber pickles, Romaine lettuce	{'egg', 'bread', 'oil', 'butter', 'avocado'}	{'beef', 'cucumber', 'bread', 'pickle', 'lettuce', 'cheese', 'cookie', 'mayonnaise', 'romaine', 'pecan', 'tomato'}	0.125
e14bfc7e448698553f8c5bb0309d.jpeg	Coffee, instant, reconstituted, Milk, NFS	Almond milk, Iced Coffee	{'coffee', 'milk'}	{'almond', 'milk', 'coffee'}	0.8
2207b7ef49989b7beb2e58272e7e.jpeg	Pasta with tomato-based sauce, and added vegetables, home recipe, Red kidney beans, dry, cooked, fat not added in cooking, Cilantro, raw, Asparagus, cooked, from fresh, made with oil	Noodles, Chicken or turkey and noodles, Creamy dressing	{'cilantro', 'asparagus', 'pasta', 'oil', 'vegetable', 'tomato', 'bean'}	{'noodle', 'chicken', 'turkey', 'dressing'}	0
2cc2ff31456382b1c1b4007f3087.jpeg	Egg, whole, fried with oil, Pork bacon, NS as to fresh, smoked or cured, cooked, Bread, sour dough, Cheese, Mozzarella, whole milk, Butter, NFS	Strawberries, Cereal, Banana, Milk, Blueberries	{'egg', 'bread', 'bacon', 'pork', 'cheese', 'oil', 'butter', 'mozzarella', 'milk', 'dough'}	{'blueberry', 'cereal', 'banana', 'strawberry', 'milk'}	0.133333
75349515447a81c00915a4708c1c.jpeg	Coffee, instant, reconstituted, Milk, NFS	Almond milk, Iced Coffee	{'coffee', 'milk'}	{'almond', 'milk', 'coffee'}	0.8
2b70ba1e402e90d698f7edbf2713.jpeg	Salmon, baked or broiled, made with butter, Asparagus, cooked, from fresh, made with oil	Edamame, Sunflower seeds, Vinegar, Olive oil, Pumpkin seeds, Tomatoes, Spinach	{'butter', 'asparagus', 'salmon', 'oil'}	{'edamame', 'seed', 'pumpkin', 'spinach', 'sunflower', 'olive', 'oil', 'tomato', 'vinegar'}	0.153846
74a354264b21afdc8f0c3c430eac.jpeg	Fruit juice blend, 100% juice	Carbonated water, Cranberry juice	{'juice'}	{'cranberry', 'juice'}	0.666667
15f15a4640ca94aac9bc163173f5.jpeg	Squash, winter type, mashed, fat added in cooking, no sugar added in cooking, Bread, sour dough, toasted, Persimmon, raw, Pear, raw, Spinach, raw, Onions, cooked, from fresh, made with oil, Pine nuts, Cheese, Parmesan, hard, Olive oil	Turkey or chicken sausage, Butter, Olive oil, Bread, Jam, Egg omelet or scrambled egg	{'nut', 'bread', 'spinach', 'parmesan', 'cheese', 'persimmon', 'pine', 'sugar', 'olive', 'pear', 'onion', 'oil', 'squash', 'dough'}	{'chicken', 'egg', 'bread', 'sausage', 'jam', 'olive', 'oil', 'butter', 'turkey'}	0.26087
18b655124946a19c307f8fd0a58b.jpeg	Egg, whole, fried with butter, Bread, multigrain, toasted, Cheese, NFS	Water, Croissant	{'butter', 'cheese', 'egg', 'bread'}	{'croissant'}	0
6254f69f462898d55d0292a459e2.jpeg	Coffee, instant, reconstituted, Milk, NFS	Cranberry juice drink, Carbonated water	{'coffee', 'milk'}	{'cranberry', 'juice'}	0
7d9f351440ccaf050f94a1a19186.jpeg	Vegetable soup, canned, prepared with water or ready-to-serve, soup, chicken broth or bouillon, dry, onions, raw, spices, parsley, dried, dill weed, fresh, shortening, vegetable, household, composite, butter, without salt, wheat flour, white, all-purpose, unenriched, salt, table, spices, pepper, black, milk, fluid, 1% fat, without added vitamin a and vitamin d	Chicken or turkey broth, Spinach, Cabbage, Soybean curd, Pasta	{'pepper', 'butter', 'chicken', 'parsley', 'spice', 'soup', 'dill', 'onion', 'vegetable', 'flour', 'broth', 'milk', 'salt', 'shortening', 'wheat'}	{'chicken', 'pasta', 'curd', 'spinach', 'cabbage', 'broth', 'turkey', 'soybean'}	0.173913
b8e276fd4d45b8fafa9fe9a399d7.jpeg	Lamb, roast, cooked, lean and fat eaten, Potato, mashed, from fresh, made with milk, Parsley, raw, Pistachio nuts, unsalted, Garlic, cooked	Lamb chop	{'nut', 'parsley', 'roast', 'lamb', 'pistachio', 'garlic', 'milk', 'potato'}	{'lamb'}	0.222222
a94b92cd44cab68b37245829a0a1.jpeg	Red kidney beans, dry, cooked, fat not added in cooking	Licorice	{'bean'}	{'licorice'}	0
900df2c940da9c7301c2e0f6c30b.jpeg	Orange, raw	Cranberry juice drink, Carbonated water	{'orange'}	{'cranberry', 'juice'}	0
70620f9649149d3b5bf828a43bad.jpeg	Tuna, fresh, baked or broiled, fat not added in cooking, Bread, whole grain white	Graham crackers	{'bread', 'tuna'}	{'graham', 'cracker'}	0
54f8dcd9462c818167400394f01b.jpeg	Salmon, raw, Mayonnaise, regular, Salsa, red, commercially-prepared, Rice, white, cooked, NS as to fat added in cooking	Burrito with chicken, Tomatoes, Lettuce	{'mayonnaise', 'rice', 'salmon', 'salsa'}	{'lettuce', 'chicken', 'tomato'}	0
9dfef45d46e4a02974d42d6f692f.jpeg	Banana, raw	Ice cream cone	{'banana'}	{'cream', 'ice'}	0
255d0d474f96bf702768fae066a6.jpeg	Rice, white, cooked, fat not added in cooking, Spinach, cooked, from fresh, made with oil, Pork bacon, smoked or cured, cooked	Sunflower seeds, Brussels sprouts, Tomatoes, Spinach, Cabbage, Avocado, Lemon juice	{'rice', 'bacon', 'spinach', 'pork', 'oil'}	{'juice', 'spinach', 'brussels', 'cabbage', 'avocado', 'lemon', 'sunflower', 'sprout', 'tomato', 'seed'}	0.133333
60c1f0d7461d85fb90b19f1f5ffd.jpeg	Rice, white, cooked, fat not added in cooking, Soybean curd, deep fried, Fish, NS as to type, coated, baked or broiled, made with oil, Eggplant in tomato sauce, cooked, fat not added in cooking	Chicken leg, Chicken wing, Rice	{'rice', 'fish', 'eggplant', 'oil', 'tomato', 'soybean'}	{'chicken', 'rice'}	0.25
fc2f313549dda8f5cc642e38104c.jpeg	Blueberries, raw	Cranberry juice	{'blueberry'}	{'cranberry', 'juice'}	0
b5c0be814d5d8f988c5dcaf7ab57.jpeg	Rice noodles, cooked, Sesame dressing, Ham, smoked or cured, cooked, lean only eaten, Chicken breast, stewed, skin not eaten, Cucumber, raw	Noodles, Chicken or turkey and noodles, Creamy dressing	{'rice', 'chicken', 'cucumber', 'sesame', 'ham', 'noodle'}	{'noodle', 'chicken', 'turkey', 'dressing'}	0.4
5811d9aa425aa545d9545649aff9.jpeg	Beef steak, broiled or baked, lean and fat eaten, Egg, whole, boiled or poached, Onions, cooked, from fresh, fat not added in cooking, Spinach, cooked, from fresh, fat not added in cooking	Lamb chop	{'beef', 'egg', 'spinach', 'steak', 'onion'}	{'lamb'}	0
de84f7f04edebb5af9c2db3cbe33.jpeg	Tea, hot, leaf, black, Milk, lactose free, reduced fat (2%), Honey	Cereal, Almond milk	{'honey', 'milk', 'tea'}	{'almond', 'cereal', 'milk'}	0.333333
7b526724473596cfff4ae44a9f16.jpeg	Rice, white, cooked, fat not added in cooking, Ranch dip, regular, Egg, whole, fried without fat, Soy sauce, Sesame oil	Bread, Chocolate, Walnuts	{'rice', 'egg', 'sesame', 'ranch', 'soy', 'oil'}	{'walnut', 'bread', 'chocolate'}	0
bc0158c94da2a81273ff597de1f8.jpeg	Macaroni or noodles with cheese, made from packaged mix, Cheese, Mozzarella, part skim, Cheese, Cheddar	Macaroni or noodles with cheese	{'cheese', 'noodle', 'mozzarella', 'cheddar', 'macaroni'}	{'noodle', 'cheese', 'macaroni'}	0.75
f6c2a0314f7196d43d6373c8185b.jpeg	Hummus, plain, Carrots, raw, Pepper, sweet, green, raw	Pork and beef sausage, Egg, Cheese, Onions, Salsa, Potato, Sausage gravy	{'pepper', 'carrot', 'green', 'hummus'}	{'beef', 'egg', 'pork', 'sausage', 'cheese', 'onion', 'gravy', 'salsa', 'potato'}	0
dbcf7651488890cfed4537f888b2.jpeg	Tea, hot, leaf, black, Milk, lactose free, reduced fat (2%), Honey	Cereal, Almond milk	{'honey', 'milk', 'tea'}	{'almond', 'cereal', 'milk'}	0.333333
aa8e8bcb4634850f691f7c8f6dae.jpeg	Egg omelet or scrambled egg, made without fat, Tomatoes, raw, Mushrooms, cooked, from fresh, fat not added in cooking, Onions, cooked, from fresh, fat not added in cooking, Garlic, cooked, Olive oil, Peppers, hot, cooked, from fresh, fat not added in cooking	Butter, Chard, Cornmeal mush, Chicken thigh, Vinegar, Olive oil, Cheese, Maple syrup, Squash	{'pepper', 'mushroom', 'egg', 'omelet', 'olive', 'garlic', 'onion', 'oil', 'tomato'}	{'chicken', 'cheese', 'cornmeal', 'olive', 'oil', 'squash', 'butter', 'thigh', 'chard', 'maple', 'vinegar'}	0.2
994c14c04ec1ac367add9774f011.jpeg	Tortilla chips, plain, Pinto, calico, or red Mexican beans, dry, cooked, fat not added in cooking, Onions, mature, raw, Cheese, Cheddar, Sour cream, Salsa, red, commercially-prepared	Bread, Turkey, Cheese, Tomatoes	{'cheese', 'tortilla', 'cream', 'cheddar', 'onion', 'chip', 'salsa', 'pinto', 'bean'}	{'turkey', 'cheese', 'tomato', 'bread'}	0.153846
ac00f6df4d46b91bc96d3da2f6cd.jpeg	Roll, white, hoagie, submarine, Beef steak, fried, lean only eaten, Mushrooms, cooked, from fresh, fat not added in cooking, Peppers, green, cooked, fat not added in cooking, Onions, cooked, from fresh, fat not added in cooking, Cheese, Monterey, Olive oil	Strawberries, Cereal, Banana, Milk, Blueberries	{'pepper', 'mushroom', 'beef', 'green', 'steak', 'roll', 'cheese', 'olive', 'onion', 'oil'}	{'blueberry', 'cereal', 'banana', 'strawberry', 'milk'}	0
411dc7214b0591777c9ba1194d42.jpeg	Egg omelet or scrambled egg, made without fat, Onions, cooked, from fresh, fat not added in cooking, Peppers, green, cooked, fat not added in cooking, Cheese, Cheddar, Olive oil	Kiwi fruit	{'pepper', 'egg', 'green', 'cheese', 'omelet', 'olive', 'onion', 'oil', 'cheddar'}	{'kiwi'}	0
6c3c22bd4773a077b37fb183dd06.jpeg	Tea, hot, leaf, black, Milk, lactose free, reduced fat (2%), Honey	Cereal, Almond milk	{'honey', 'milk', 'tea'}	{'almond', 'cereal', 'milk'}	0.333333
016cd9a94fa1a7a9877c71224045.jpeg	Chili with beans, without meat, Cheese, Cheddar, Sour cream, Cilantro, raw	Bread, Beef stew with potatoes and vegetables including carrots	{'cilantro', 'chili', 'cheese', 'cream', 'meat', 'cheddar', 'bean'}	{'stew', 'beef', 'carrot', 'bread', 'vegetable', 'potato'}	0
7d8c86dc4e5589dd1d66590db814.jpeg	Chicken leg, drumstick and thigh, rotisserie, skin eaten, Rice, white, cooked, fat not added in cooking, Chicken wing, rotisserie	Chicken leg, Chicken wing, Rice	{'chicken', 'rice', 'drumstick'}	{'chicken', 'rice'}	0.8
fd31b2b0421f85748d27beb924de.jpeg	Oatmeal, regular or quick, made with water, fat not added in cooking	Banana, Cereal (Post Honey Bunches of Oats Honey Roasted), Milk	{'oatmeal'}	{'oat', 'honey', 'cereal', 'banana', 'milk'}	0
280ea37d44c79a0e1a587d3e7747.jpeg	Cheese, NFS, Pasta, cooked	Sour cream, Jam, Cottage cheese	{'pasta', 'cheese'}	{'cream', 'sour', 'cheese', 'jam'}	0.333333
d7407dcd441183d83b3b6bf3e957.jpeg	Potato, boiled, from fresh, peel eaten, made with oil, Chicken or turkey and vegetables including carrots, broccoli, and/or dark-green leafy; no potatoes, no sauce	Sweet potato, Chicken, Brussels sprouts, Pasta with cream sauce	{'chicken', 'carrot', 'broccoli', 'green', 'oil', 'vegetable', 'turkey', 'potato'}	{'sweet', 'chicken', 'pasta', 'brussels', 'cream', 'sprout', 'potato'}	0.266667
83f5912f4fc18628ec7d1e43a830.jpeg	Fruit and vegetable smoothie	Cranberry juice drink, Carbonated water	{'smoothie', 'vegetable'}	{'cranberry', 'juice'}	0
jrwoee576ecu7ve5cdf6nxqvy7hd.jpeg	Oatmeal, regular or quick, made with water, fat not added in cooking	Cereal (General Mills Cheerios Chocolate), Nutritional powder mix, Almond milk	{'oatmeal'}	{'almond', 'cereal', 'chocolate', 'milk'}	0
dfxsqagaptney8lro4mbczjfyg6z.jpeg	Milk, whole	Cranberry juice drink, Carbonated water	{'milk'}	{'cranberry', 'juice'}	0
3efd99d14dd187d5c587ace0fe0c.jpeg	Oatmeal, regular or quick, made with water, fat not added in cooking	Cheese, Pasta with cream sauce	{'oatmeal'}	{'cream', 'pasta', 'cheese'}	0
3a82043044bca48d1cd186e6036c.jpeg	Yogurt, Greek, whole milk, fruit, Blueberries, raw, Apple, raw	Butter, Peanut butter, Coconut, Oats, Biscuit mix, Fruit mixture	{'yogurt', 'blueberry', 'milk', 'apple'}	{'oat', 'coconut', 'peanut', 'butter', 'biscuit'}	0
258ae55745f5a3b95b7ad337ddfa.jpeg	Croissant	Croissant	{'croissant'}	{'croissant'}	1
fb0741834ffe95dac0f9661fac73.jpeg	Apple, raw, Sushi roll, California, Ginger root, pickled	Seafood restructured, Rice, Seaweed	{'roll', 'sushi', 'apple', 'ginger'}	{'seafood', 'rice', 'seaweed'}	0
e731e7c149c19f6ed48052d95fd1.jpeg	Tortilla, corn, Chicken, NS as to part and cooking method, NS as to skin eaten, Cheese, Cheddar, Enchilada sauce, red	Ground beef patty, Queso Fresco, Onions, Tortilla, Sour cream	{'enchilada', 'chicken', 'corn', 'cheese', 'tortilla', 'cheddar'}	{'queso', 'beef', 'fresco', 'tortilla', 'cream', 'onion', 'sour'}	0.153846
afe087494aee9376006669166259.jpeg	Cereal, oat, NFS, Almond milk, unsweetened, Bread, wheat or cracked wheat, toasted, Butter, stick, salted	Turkey or chicken sausage, Maple syrup, French toast	{'stick', 'bread', 'oat', 'cereal', 'almond', 'butter', 'milk', 'wheat'}	{'chicken', 'toast', 'sausage', 'turkey', 'maple'}	0
d1xey9izdb1ox17q4pzxlqhr0kgb.jpeg	Pear, raw	Banana, Yogurt, Raspberries, Honey	{'pear'}	{'raspberry', 'yogurt', 'honey', 'banana'}	0
801559db4a6896b7ccce885b8d19.jpeg	Tortilla chips, nacho cheese flavor (Doritos), corn, sweet, white, raw, oil, olive, salad or cooking, lime juice, raw, spices, cumin seed, spices, chili powder, salt, table	Bread, Egg omelet or scrambled egg, Avocado	{'nacho', 'corn', 'juice', 'chili', 'cheese', 'doritos', 'tortilla', 'salad', 'olive', 'lime', 'spice', 'salt', 'oil', 'cumin', 'chip', 'seed'}	{'avocado', 'egg', 'bread'}	0
91c26d904f419f2c89e4fa83aead.jpeg	Chicken or turkey, rice, and vegetables including carrots, broccoli, and/or dark-green leafy; no sauce	Lettuce, Soy sauce, Rice, Chicken breast, Pepper, Oyster-flavored sauce, Garlic	{'chicken', 'carrot', 'rice', 'broccoli', 'green', 'vegetable', 'turkey'}	{'pepper', 'rice', 'chicken', 'lettuce', 'garlic', 'soy', 'oyster'}	0.285714
124eb5af430d9eb18b62f3481890.jpeg	Pancakes, plain, Chia seeds, Butter, stick, salted, Maple syrup	Turkey or chicken sausage, Maple syrup, French toast	{'pancake', 'syrup', 'chia', 'butter', 'stick', 'seed'}	{'chicken', 'toast', 'sausage', 'turkey', 'maple'}	0
700bdcd948fc9d8d23691f15c84f.jpeg	Coffee, brewed, Coffee creamer, liquid, flavored	Almond milk, Iced Coffee	{'coffee'}	{'almond', 'milk', 'coffee'}	0.5
19ebd8824724b5aa548d9a4e8b91.jpeg	Chicken or turkey salad, made with mayonnaise, Carrots, raw, Crackers, multigrain	Egg, Waffle	{'chicken', 'carrot', 'cracker', 'salad', 'mayonnaise', 'turkey'}	{'egg', 'waffle'}	0
0bab04c84e9a822beb4fc82d357a.jpeg	Tea, hot, leaf, black, Milk, lactose free, reduced fat (2%), Sugar, white, granulated or lump	Coffee creamer, Iced Coffee	{'sugar', 'milk', 'tea'}	{'coffee'}	0
faf0841a4c0996c2024f362c8e01.jpeg	Ravioli, meat-filled, no sauce, Butter, whipped, tub, salted, Cheese, Parmesan, dry grated, Turkey or chicken sausage, Olive oil, Kale, cooked, from fresh, made with oil	Sunflower seeds, Brussels sprouts, Tomatoes, Spinach, Cabbage, Avocado, Lemon juice	{'chicken', 'turkey', 'kale', 'parmesan', 'cheese', 'sausage', 'olive', 'meat', 'oil', 'butter', 'ravioli'}	{'juice', 'spinach', 'brussels', 'cabbage', 'avocado', 'lemon', 'sunflower', 'sprout', 'tomato', 'seed'}	0
090d15f24b5383a64df27706ec98.jpeg	Grapes, raw, NS as to type	Ice cream, Topping	{'grape'}	{'cream', 'ice'}	0
bc7c1c4346b7847925f240c367a7.jpeg	Cereal (Post Grape-Nuts Flakes), Milk, lactose free, reduced fat (2%)	Cereal (General Mills Cheerios Chocolate), Nutritional powder mix, Almond milk	{'grape', 'nut', 'cereal', 'flake', 'milk'}	{'almond', 'cereal', 'chocolate', 'milk'}	0.444444
3ac846af4504ae51fc87d660d644.jpeg	Coffee, brewed, Coffee creamer, liquid, flavored	Cereal, Almond milk	{'coffee'}	{'almond', 'cereal', 'milk'}	0
4d25321746b9934030f0c15fc6e3.jpeg	Bread, sour dough, Cheese, American, Butter, stick, salted	Water, Croissant	{'bread', 'cheese', 'butter', 'stick', 'dough'}	{'croissant'}	0
b63c9a424bd4af5eac6b28f93587.jpeg	Chicken nuggets, from frozen, Tomato chili sauce	Egg omelet or scrambled egg, Chicken wing, Rice	{'chili', 'chicken', 'tomato', 'nugget'}	{'chicken', 'egg', 'rice'}	0.285714
45281d8e4223926020e784015b93.jpeg	Cake or cupcake, chocolate, devil's food or fudge, without icing or filling	Chocolate syrup, Ice cream	{'devil', 'cake', 'icing', 'fudge', 'cupcake', 'chocolate'}	{'cream', 'chocolate', 'ice'}	0.222222
98e46db341228cc5114f3969ddf4.jpeg	Milk, lactose free, reduced fat (2%)	Cranberry juice drink, Carbonated water	{'milk'}	{'cranberry', 'juice'}	0
15cb84c94fb28424985ded12e896.jpeg	Bread, sour dough, Butter, stick, salted, Jam, preserve, all flavors	Pork chop, Spinach, Potato, Peppers	{'flavor', 'bread', 'butter', 'stick', 'dough'}	{'pepper', 'pork', 'potato', 'spinach'}	0
762fd9dd49a1aa97aa81e1262efe.jpeg	Coffee, brewed, Coffee creamer, liquid, flavored	Cereal, Almond milk	{'coffee'}	{'almond', 'cereal', 'milk'}	0
0b27fe5848e986390a63595ab745.jpeg	Pizza with meat and vegetables, from frozen, medium crust	Chicken or turkey noodle soup, Onions, Tomatoes, Carrots	{'vegetable', 'meat', 'pizza'}	{'chicken', 'carrot', 'soup', 'noodle', 'onion', 'turkey', 'tomato'}	0
5229efc84fcb810a1cf9ed6f4085.jpeg	Persimmon, raw	Maple syrup, Butter, Pancakes	{'persimmon'}	{'butter', 'pancake', 'maple'}	0
3d3d690440dfb6acf9f14d117487.jpeg	Coffee, brewed, decaffeinated, Coffee creamer, liquid, sugar free, flavored	Cereal, Almond milk	{'coffee', 'sugar'}	{'almond', 'cereal', 'milk'}	0
uqznnjbriqbe7zka6rkxmphuf19c.jpeg	Bagel, Cheese, cream	Strawberries, Cereal, Banana, Milk, Blueberries	{'cream', 'cheese', 'bagel'}	{'blueberry', 'cereal', 'banana', 'strawberry', 'milk'}	0
1dd1a56e49f993230d4368638902.jpeg	Congee, with meat, poultry, and/or seafood, Egg, whole, fried with margarine	Strawberries	{'seafood', 'egg', 'meat', 'margarine'}	{'strawberry'}	0
f77944124d19bd1cbe26afd57ded.jpeg	Pork, NS as to cut, cooked, lean only eaten, Sweet potato, casserole or mashed, Bread stuffing, Gravy, poultry, Collards, cooked, from fresh, made with butter, Onions, cooked, from fresh, made with butter	Lamb chop	{'bread', 'pork', 'stuffing', 'collard', 'onion', 'butter', 'gravy', 'potato'}	{'lamb'}	0
702de1a547e388b58117b9f51215.jpeg	Cucumber pickles, sweet, vinegar, cider, mustard, prepared, yellow, salt, table, sugars, granulated, spices, cloves, ground, mustard, prepared, yellow, corn, sweet, white, raw, spices, cinnamon, ground	Banana, Tangerine	{'cucumber', 'corn', 'pickle', 'clove', 'spice', 'salt', 'cider', 'mustard', 'sugar', 'cinnamon', 'vinegar'}	{'tangerine', 'banana'}	0
4hscihsk3tk7qbhzf87ozhrkysjl.jpeg	Blueberries, frozen, unsweetened, Almond milk, unsweetened, Date, Ginger, raw, Tahini, Banana, raw	Chocolate syrup, Ice cream	{'blueberry', 'date', 'ginger', 'banana', 'almond', 'tahini', 'milk'}	{'cream', 'chocolate', 'ice'}	0
4ef0f4084b5d982df4600a8528a9.jpeg	Bread, multigrain, Egg, whole, fried without fat, Butter, stick, unsalted, Salsa, pico de gallo	Turkey or chicken sausage, Maple syrup, French toast	{'egg', 'bread', 'butter', 'stick', 'salsa'}	{'chicken', 'toast', 'sausage', 'turkey', 'maple'}	0
4a50ee234eed992f56906f7330b5.jpeg	Banana, raw	Banana, Peanut butter	{'banana'}	{'butter', 'peanut', 'banana'}	0.5
a47eb2684aafb9c0650e33d1ce37.jpeg	Salmon, baked or broiled, made with oil, Orange, raw, Lemon, raw, Beans, string, green, cooked, from fresh, made with oil, Onions, cooked, from fresh, made with oil, Potato, mashed, from fresh, made with milk, Butter, stick, salted	Orange, Olive oil, Egg, Avocado, Onions, Milk, Yogurt	{'green', 'stick', 'orange', 'lemon', 'potato', 'onion', 'oil', 'butter', 'milk', 'salmon', 'bean'}	{'egg', 'orange', 'olive', 'yogurt', 'onion', 'oil', 'avocado', 'milk'}	0.421053
da670dc8449d8e54b850f83d3b49.jpeg	Blueberries, frozen, unsweetened, Honey, Ginger, raw, Chia seeds, Almond milk, unsweetened, Kale, cooked, from fresh, fat not added in cooking, Spinach, raw	Carbonated water, Cranberry juice	{'blueberry', 'ginger', 'kale', 'spinach', 'honey', 'almond', 'chia', 'milk', 'seed'}	{'cranberry', 'juice'}	0
bdf92fad4178a75892839ed985a6.jpeg	Egg omelet or scrambled egg, made with butter	Fruit salad, Yogurt	{'butter', 'egg', 'omelet'}	{'yogurt', 'salad'}	0
c4621c584690b39a37adc64d0711.jpeg	Oatmeal, regular or quick, made with water, fat not added in cooking, Egg white omelet, scrambled, or fried, made with cooking spray, Strawberries, raw, Grapes, raw, NS as to type, Plum, raw, Yogurt, Greek, nonfat milk, plain, Granola, homemade, Peanut butter	Pepper, Black bean soup	{'grape', 'egg', 'plum', 'omelet', 'yogurt', 'peanut', 'strawberry', 'butter', 'granola', 'oatmeal', 'milk'}	{'pepper', 'soup', 'bean'}	0
e0d5149e4fd4a8874d596730eb9d.jpeg	Pepper, sweet, green, raw, Hummus, plain, Crackers, woven wheat, plain (Triscuit)	Bread, Tangerine, Cheese	{'pepper', 'triscuit', 'green', 'hummus', 'cracker', 'wheat'}	{'cheese', 'tangerine', 'bread'}	0
3ee665ae4c2b907ea52f1e931cdf.jpeg	Kiwi fruit, raw	Crackers, Broccoli cheese soup	{'kiwi'}	{'broccoli', 'cheese', 'cracker', 'soup'}	0
7a6a5fcd4884a914fff973a58eb7.jpeg	Tea, hot, leaf, black	Pear	{'tea'}	{'pear'}	0
666925fe4817ad6b1c2b7893f66f.jpeg	Spinach, raw, Italian dressing, made with vinegar and oil	Bacon bits, Brussels sprouts	{'oil', 'vinegar', 'spinach'}	{'brussels', 'sprout', 'bacon'}	0
4291ac324cf0b04b7debeacf7131.jpeg	Chili con carne with beans, home recipe	Sweet potato, Peas, Squash, Beef stew with potatoes and vegetables including carrots	{'chili', 'bean'}	{'sweet', 'stew', 'beef', 'carrot', 'pea', 'squash', 'vegetable', 'potato'}	0
8db58476439ab3296a18fa5e6286.jpeg	Cornbread, made from home recipe	Muffin, Butter replacement	{'cornbread'}	{'butter', 'muffin'}	0
9a4b3ab54542af08b1eeb9890ccd.jpeg	Cereal (Kellogg's All-Bran Complete Wheat Flakes), Milk, NFS, Granola, homemade, Nutritional powder mix, whey based, NFS	Beef pot pie	{'cereal', 'flake', 'kellogg', 'granola', 'milk', 'wheat'}	{'beef', 'pie'}	0
600e363f4ee9a38beaf5dd00f670.jpeg	Bagel, whole wheat, Cheese, cream, light or lite, Egg omelet or scrambled egg, made without fat, Egg white omelet, scrambled, or fried, made without fat, Banana, raw, Yogurt, Greek, nonfat milk, plain, Granola, homemade, Pomegranate, raw	Banana, Yogurt, Raspberries, Honey	{'egg', 'pomegranate', 'cheese', 'banana', 'bagel', 'omelet', 'cream', 'yogurt', 'granola', 'milk', 'wheat'}	{'raspberry', 'yogurt', 'honey', 'banana'}	0.266667
6bccf5b148b7b835d1102807c0fa.jpeg	Tortilla, whole wheat, Peanut butter, Chickpeas, dry, cooked, fat not added in cooking, Yogurt, Greek, nonfat milk, plain, Mayonnaise, regular, Mustard, Apple, raw	Lettuce, Radish, Pork roast, Mushrooms, Chicken or turkey broth, Vegetarian burger or patty	{'tortilla', 'yogurt', 'mayonnaise', 'peanut', 'mustard', 'apple', 'butter', 'milk', 'chickpea', 'wheat'}	{'mushroom', 'chicken', 'lettuce', 'pork', 'burger', 'broth', 'turkey', 'radish'}	0
6ff68c7c4deaba11e87c1c05e6ca.jpeg	Tea, hot, leaf, black	Pear	{'tea'}	{'pear'}	0
6666b4d94237ab4cc346e9afdacb.jpeg	Cereal (Kellogg's All-Bran Complete Wheat Flakes), Milk, whole, Granola, homemade, Banana, raw, Nutritional powder mix, whey based, NFS	Sugar, Egg, Pork roast, Garlic, Rice, Salt, Pineapple juice, Flour, Soy sauce	{'cereal', 'banana', 'flake', 'kellogg', 'granola', 'milk', 'wheat'}	{'rice', 'egg', 'pineapple', 'juice', 'pork', 'sugar', 'garlic', 'soy', 'flour', 'salt'}	0
7c0deef342cb91f91f0bf02830ac.jpeg	Spinach, raw, Turkey or chicken sausage, Sweet potato, baked, peel eaten, fat not added in cooking, Pomegranate, raw, Cheese, goat, Italian dressing, made with vinegar and oil	Sunflower seeds, Brussels sprouts, Tomatoes, Spinach, Cabbage, Avocado, Lemon juice	{'chicken', 'pomegranate', 'spinach', 'sausage', 'cheese', 'oil', 'turkey', 'vinegar', 'potato'}	{'juice', 'spinach', 'brussels', 'cabbage', 'avocado', 'lemon', 'sunflower', 'sprout', 'tomato', 'seed'}	0.105263
be69fb3e45319b8faadc05c2a71e.jpeg	Pancakes, plain, Yogurt, Greek, whole milk, plain, Persimmon, raw, Banana, raw, Pomegranate, raw, Granola, homemade, Peanut butter	Sweet potato, Tomatoes, Cheese, Meat loaf, Peppers	{'pomegranate', 'pancake', 'banana', 'persimmon', 'yogurt', 'peanut', 'butter', 'granola', 'milk'}	{'sweet', 'pepper', 'cheese', 'meat', 'tomato', 'potato'}	0
219b000c49728d7ac754c0941f34.jpeg	Spinach, raw, Italian dressing, made with vinegar and oil, Squash, winter type, mashed, fat added in cooking, no sugar added in cooking, Turkey or chicken sausage	Sunflower seeds, Brussels sprouts, Tomatoes, Spinach, Cabbage, Avocado, Lemon juice	{'chicken', 'spinach', 'sausage', 'sugar', 'oil', 'squash', 'turkey', 'vinegar'}	{'juice', 'spinach', 'brussels', 'cabbage', 'avocado', 'lemon', 'sunflower', 'sprout', 'tomato', 'seed'}	0.111111
6761c3a64618ad9321350abd5b32.jpeg	Tea, hot, leaf, black	Carbonated water, Cranberry juice	{'tea'}	{'cranberry', 'juice'}	0
5b66823b41739d72c56ce45a03c6.jpeg	Lentil soup, home recipe, canned, or ready-to-serve	Corn, Black, Tomatoes, Onions, Lentil soup	{'lentil', 'soup'}	{'corn', 'soup', 'onion', 'lentil', 'tomato'}	0.571429
2ce8227348e5bbf12b3d6d10c5e0.jpeg	Bread, whole wheat, made from home recipe or purchased at bakery	Turkey or chicken sausage, Maple syrup, French toast	{'bread', 'wheat'}	{'chicken', 'toast', 'sausage', 'turkey', 'maple'}	0
787c33f84a57aae623d13b0370ad.jpeg	Coffee, brewed, Cream, half and half	Carbonated water, Cranberry juice	{'coffee', 'cream'}	{'cranberry', 'juice'}	0
269c5933470d9ae26a5c8e1f6426.jpeg	Banana, raw	Fruit salad	{'banana'}	{'salad'}	0
6b6ec585415380609dcfdc79a5a2.jpeg	Egg omelet or scrambled egg, with meat and vegetables other than dark-green and/or tomatoes, fat added in cooking, Pork bacon, NS as to fresh, smoked or cured, cooked	Oregano, Corn, Olive oil, Black, Egg, Tomatoes, Paprika, Onions, Mushrooms, Tortilla, Avocado	{'green', 'egg', 'bacon', 'pork', 'omelet', 'meat', 'vegetable', 'tomato'}	{'mushroom', 'egg', 'corn', 'tortilla', 'paprika', 'olive', 'onion', 'oil', 'oregano', 'avocado', 'tomato'}	0.210526
6f71c1404d9583b1e8452966da6f.jpeg	Apple, raw	Banana, Yogurt, Cereal	{'apple'}	{'yogurt', 'cereal', 'banana'}	0
7721ce77435ab6cb4ae115699ba6.jpeg	Tuna salad, made with mayonnaise, Tortilla, flour, Kale, raw, Mushrooms, cooked, NS as to form, NS as to fat added in cooking, Olives, NFS, Pepper, sweet, red, raw, Cucumber pickles, dill, Cheese, Cheddar	Refried beans, Salsa, Lettuce, Guacamole, Cheese, Avocado, Salsa verde or salsa, Tortilla, Sour cream	{'pepper', 'mushroom', 'cucumber', 'kale', 'pickle', 'cheese', 'tortilla', 'salad', 'tuna', 'mayonnaise', 'olive', 'dill', 'flour', 'cheddar'}	{'lettuce', 'guacamole', 'cheese', 'tortilla', 'cream', 'avocado', 'sour', 'salsa', 'bean'}	0.173913
95d6723a457fae8d3bc52b29ae2c.jpeg	Lettuce, arugula, raw, Mixed salad greens, raw, Spinach, raw, Creamy dressing, Meat loaf made with beef	Turkey or chicken sausage, Salad dressing, Tomatoes, Peppers, Mixed salad greens, Onions, Salsa verde or salsa	{'beef', 'green', 'spinach', 'lettuce', 'salad', 'meat', 'arugula'}	{'pepper', 'chicken', 'sausage', 'salad', 'tomato', 'onion', 'turkey', 'dressing', 'salsa'}	0.125
0c0a361d4013aebf1fb13a65381f.jpeg	Egg omelet or scrambled egg, with vegetables other than dark green and/or tomatoes, fat added in cooking, Kale, cooked, from fresh, fat added in cooking, NS as to type of fat, Cilantro, raw	Corn, Black, Tomatoes, Onions, Lentil soup	{'cilantro', 'egg', 'green', 'kale', 'omelet', 'vegetable', 'tomato'}	{'corn', 'soup', 'onion', 'lentil', 'tomato'}	0.166667
ee979cc841f09ac11bf91911fcd3.jpeg	Blueberries, raw	Ice cream, Topping	{'blueberry'}	{'cream', 'ice'}	0
b59f1c0c4f8aa99a4499251c2f58.jpeg	Banana, raw	Ice cream cone	{'banana'}	{'cream', 'ice'}	0
d73285564b1e931c118b00d90f0f.jpeg	Coffee, brewed, Cream, half and half	Cranberry juice drink, Carbonated water	{'coffee', 'cream'}	{'cranberry', 'juice'}	0
8eee66b646a0a15417125c21a400.jpeg	Tuna salad, made with mayonnaise, Bread, whole wheat, Mustard, Lettuce, arugula, raw, Onions, mature, raw, Pepper, sweet, red, raw, Cucumber pickles, dill, Cheese, Cheddar, Egg, whole, cooked, NS as to cooking method	Beef, Cookie, Pecans, Mayonnaise, Tomatoes, Bread, Cheese, Cucumber pickles, Romaine lettuce	{'pepper', 'cucumber', 'bread', 'egg', 'pickle', 'lettuce', 'cheese', 'salad', 'tuna', 'mayonnaise', 'mustard', 'dill', 'onion', 'arugula', 'cheddar', 'wheat'}	{'beef', 'cucumber', 'bread', 'pickle', 'lettuce', 'cheese', 'cookie', 'mayonnaise', 'romaine', 'pecan', 'tomato'}	0.444444
cd2ec5c7438da8d3758b69f3c521.jpeg	Apple, raw	Apple cider	{'apple'}	{'cider', 'apple'}	0.666667
44ec58f14eaab78a3ba71246a412.jpeg	Jambalaya with meat and rice, Bratwurst, Shrimp, baked or broiled, made without fat	Ground beef patty, Roll, Tomato catsup, Asparagus	{'rice', 'shrimp', 'meat', 'jambalaya', 'bratwurst'}	{'asparagus', 'beef', 'roll', 'catsup', 'tomato'}	0
b992d5e14125a638b3e5c39cc21f.jpeg	Lettuce, arugula, raw, Italian dressing, made with vinegar and oil	Cucumber, Croutons, Tomatoes, Mixed salad greens, Chicken, Italian dressing, Romaine lettuce	{'oil', 'lettuce', 'vinegar', 'arugula'}	{'chicken', 'cucumber', 'crouton', 'lettuce', 'salad', 'romaine', 'dressing', 'tomato'}	0.166667
e8fe024a40f994436cb3330fd683.jpeg	Banana, raw	Ice cream cone	{'banana'}	{'cream', 'ice'}	0
cb95a5f04446ad802896d29466bb.jpeg	Sweet potato fries, fast food / restaurant, Onions, cooked, from fresh, made with oil, Spinach, cooked, from fresh, made with oil, Peppers, red, cooked, made with oil, Egg, whole, fried with oil	Bread, Beef stew with potatoes and vegetables including carrots	{'pepper', 'egg', 'spinach', 'fry', 'onion', 'oil', 'potato'}	{'stew', 'beef', 'carrot', 'bread', 'vegetable', 'potato'}	0.153846
69623d5e4a248a33a4ebb961848c.jpeg	Tuna salad, made with mayonnaise, Bread, whole wheat, Lettuce, arugula, raw, Onions, mature, raw, Pepper, sweet, red, raw, Cucumber pickles, dill, Cheese, Cheddar	Orange, Olive oil, Egg, Avocado, Onions, Milk, Yogurt	{'pepper', 'cucumber', 'bread', 'pickle', 'lettuce', 'cheese', 'salad', 'tuna', 'mayonnaise', 'dill', 'onion', 'arugula', 'cheddar', 'wheat'}	{'egg', 'orange', 'olive', 'yogurt', 'onion', 'oil', 'avocado', 'milk'}	0.0909091
94bf9df24af38fe2eca204fce6b8.jpeg	Beef curry, Rice, white, cooked, fat added in cooking, made with oil	Corn, Black, Tomatoes, Onions, Lentil soup	{'beef', 'oil', 'curry', 'rice'}	{'corn', 'soup', 'onion', 'lentil', 'tomato'}	0
2eccf4484e2c820c69dca2b2956a.jpeg	Chicken breast, sauteed, skin not eaten, Rice, brown, cooked, fat not added in cooking, Snowpeas, raw, Carrots, raw	Nectarine, Tangerine, Tomatoes	{'carrot', 'chicken', 'snowpeas', 'rice'}	{'tangerine', 'tomato', 'nectarine'}	0
4acc7f67425b92df7f02a96fe5da.jpeg	Sweet potato, baked, peel not eaten, fat not added in cooking, Applesauce, stewed apples, unsweetened, Nutritional powder mix (EAS Soy Protein Powder)	Oatmeal, Honey	{'applesauce', 'soy', 'apple', 'ea', 'potato'}	{'honey', 'oatmeal'}	0
44b80f244e449bf5eb1ee972bcad.jpeg	Coffee, brewed	Chocolate syrup, Ice cream	{'coffee'}	{'cream', 'chocolate', 'ice'}	0
675fdaa0489681609ce8b6886441.jpeg	Rice cake	Muffin, Honey, Peanut butter	{'rice', 'cake'}	{'honey', 'butter', 'muffin', 'peanut'}	0
2dccfcf84fa9b8114aa0fa9ecc8b.jpeg	Cheese, cottage, low fat	Applesauce	{'cottage', 'cheese'}	{'applesauce'}	0
8fe5321c40048b1a87d0fb41aa16.jpeg	Egg omelet or scrambled egg, with vegetables other than dark green and/or tomatoes, fat added in cooking, Egg white, omelet, scrambled, or fried, with vegetables, fat added in cooking, Kale, cooked, from fresh, made with oil, Spinach, cooked, from fresh, made with oil, Peppers, green, cooked, made with oil	Water, Red kidney beans, Croutons, Egg, Tomatoes, Mixed salad greens, Carrots, Pepper, Romaine lettuce, Sesame dressing	{'pepper', 'egg', 'green', 'kale', 'spinach', 'omelet', 'oil', 'vegetable', 'tomato'}	{'pepper', 'carrot', 'egg', 'crouton', 'kidney', 'lettuce', 'sesame', 'salad', 'romaine', 'dressing', 'tomato', 'bean'}	0.285714
d3d2be1e4499a55c1152a99b063b.jpeg	Apple, raw	Plantain, Cabbage salad or coleslaw	{'apple'}	{'plantain', 'coleslaw', 'cabbage', 'salad'}	0
9ebb3ecb44898905672ef8670de6.jpeg	Peanut butter	Banana, Maple syrup, Oatmeal, Peanut butter	{'butter', 'peanut'}	{'banana', 'peanut', 'butter', 'oatmeal', 'maple'}	0.571429
a302ddd443c59572d29676d32fe6.jpeg	Coffee, brewed	Cereal, Almond milk	{'coffee'}	{'almond', 'cereal', 'milk'}	0
6a843bea450ea2fe9e76c1e8d9a1.jpeg	Chicken, ground, Avocado, raw, Sweet potato, baked, peel eaten, fat added in cooking, NS as to type of fat, Broccoli, cooked, from fresh, fat not added in cooking	Orange, Olive oil, Egg, Avocado, Onions, Milk, Yogurt	{'chicken', 'broccoli', 'avocado', 'potato'}	{'egg', 'orange', 'olive', 'yogurt', 'onion', 'oil', 'avocado', 'milk'}	0.166667
3d83819c423ba72f8e5344f422cd.jpeg	Egg, whole, fried with cooking spray, Muffin, English, whole wheat, Cheese, Cheddar, Avocado, raw, Apple, raw, Peanut butter	Kiwi fruit	{'egg', 'muffin', 'cheese', 'peanut', 'apple', 'butter', 'avocado', 'cheddar', 'wheat'}	{'kiwi'}	0
9cd28b7c46d1b43024a6d17751ea.jpeg	Lettuce, raw, Spinach, raw, Chicken, NS as to part and cooking method, skin not eaten, Cheese, cottage, NFS, Pepper, sweet, green, raw, Onions, mature, raw, Tomatoes, raw, Italian dressing, light	Burrito with chicken, Tomatoes, Lettuce	{'pepper', 'chicken', 'green', 'spinach', 'lettuce', 'cheese', 'cottage', 'onion', 'tomato'}	{'lettuce', 'chicken', 'tomato'}	0.5
d50ee5bb4c05955bf98ce808a05b.jpeg	Chicken or turkey and vegetables excluding carrots, broccoli, and dark-green leafy; no potatoes, soy-based sauce, Snowpea, cooked, from fresh, fat not added in cooking, Mushrooms, from fresh, creamed, Onions, cooked, from fresh, fat not added in cooking, Peppers, green, cooked, fat not added in cooking	Sunflower seeds, Brussels sprouts, Tomatoes, Spinach, Cabbage, Avocado, Lemon juice	{'pepper', 'chicken', 'broccoli', 'carrot', 'green', 'mushroom', 'snowpea', 'soy', 'onion', 'vegetable', 'turkey', 'potato'}	{'juice', 'spinach', 'brussels', 'cabbage', 'avocado', 'lemon', 'sunflower', 'sprout', 'tomato', 'seed'}	0
5b8c29b84e528a90e02de0506d4c.jpeg	Yogurt, Greek, nonfat milk, plain	Applesauce	{'yogurt', 'milk'}	{'applesauce'}	0
15ce2fb3429fb14a3df8df3b94d6.jpeg	Berries, NFS	Butter, Peanut butter, Coconut, Oats, Biscuit mix, Fruit mixture	{'berry'}	{'oat', 'coconut', 'peanut', 'butter', 'biscuit'}	0
2040bf474b4b924617b14fa8a3bc.jpeg	Coffee, brewed	Cranberry juice drink, Carbonated water	{'coffee'}	{'cranberry', 'juice'}	0
d3306e59427389ae6aa95a796147.jpeg	Egg omelet or scrambled egg, made with cooking spray, Kale, cooked, from fresh, fat not added in cooking, Sweet potato, baked, peel eaten, fat added in cooking, NS as to type of fat	Sweet potato, Tomatoes, Cheese, Meat loaf, Peppers	{'potato', 'egg', 'kale', 'omelet'}	{'sweet', 'pepper', 'cheese', 'meat', 'tomato', 'potato'}	0.2
394cccb649cfb877e3d3c937ce49.jpeg	Apple, raw	Lettuce, Radish, Pork roast, Mushrooms, Chicken or turkey broth, Vegetarian burger or patty	{'apple'}	{'mushroom', 'chicken', 'lettuce', 'pork', 'burger', 'broth', 'turkey', 'radish'}	0
e8c893fd42cd8289bc6bb75e1c2f.jpeg	Peanut butter	Graham crackers	{'butter', 'peanut'}	{'graham', 'cracker'}	0
67469bdd4d44b5018d7db42a3e54.jpeg	Yogurt, Greek, nonfat milk, flavors other than fruit, Carrots, raw, Snowpeas, raw, Grapes, raw, NS as to type	Mixed salad greens, Cucumber, Tomatoes, Chickpeas	{'grape', 'carrot', 'flavor', 'yogurt', 'snowpeas', 'milk'}	{'cucumber', 'tomato', 'chickpea', 'salad'}	0
abfea7214743a971b05b4fd83e5a.jpeg	Oats, raw, Apple, cooked or canned, with syrup	Potato chips, Ground beef	{'syrup', 'apple', 'oat'}	{'beef', 'chip', 'potato'}	0
829a2d1d44809af1bf18fa954833.jpeg	Squash, spaghetti, cooked, fat not added in cooking, Pasta, whole grain, cooked, Spaghetti sauce, Chicken breast, baked, broiled, or roasted with marinade, skin not eaten, from raw	Noodles, Chicken or turkey and noodles, Creamy dressing	{'spaghetti', 'chicken', 'pasta', 'squash'}	{'noodle', 'chicken', 'turkey', 'dressing'}	0.25
18dfa0f845a8a5199ef6652a8daf.jpeg	Mixed salad greens, raw, Cheese, cottage, NFS, Pepper, sweet, green, raw, Tomatoes, raw, Cucumber, raw, Onions, mature, raw, Italian dressing, light	Hummus, Caesar dressing, Lettuce, Cucumber, Croutons, Cheese, Tomatoes, Bread, Chicken, Romaine lettuce	{'pepper', 'green', 'cucumber', 'cottage', 'cheese', 'salad', 'onion', 'tomato'}	{'chicken', 'cucumber', 'crouton', 'hummus', 'bread', 'lettuce', 'cheese', 'caesar', 'tomato', 'romaine', 'dressing'}	0.315789
b4c1c18a4ce2ac28a0e1b769756c.jpeg	Bread, multigrain, toasted, Egg, whole, fried with cooking spray, Eggplant dip, Cheese, Mexican blend	Lettuce, Pork chop, Sweet potato, Onions, Chicken or turkey broth	{'cheese', 'egg', 'bread', 'eggplant'}	{'sweet', 'chicken', 'lettuce', 'pork', 'onion', 'broth', 'turkey', 'potato'}	0
fec5789e44eaa252e73679ba5baa.jpeg	Cabbage salad or coleslaw, made with coleslaw dressing, Sesame dressing, Chicken tenders or strips, breaded, from frozen, Croutons, Almonds, unsalted	Parsley, Lamb, Pistachio nuts, Potato, Garlic	{'coleslaw', 'chicken', 'crouton', 'tender', 'sesame', 'cabbage', 'salad', 'almond', 'strip'}	{'nut', 'parsley', 'lamb', 'pistachio', 'garlic', 'potato'}	0
b8dc26944342a2293fa527c1f4cb.jpeg	Crackers, butter, plain	Muffin, Butter replacement	{'butter', 'cracker'}	{'butter', 'muffin'}	0.5
f69eb25f41c0bb83fcfabb913437.jpeg	Ice cream, regular, flavors other than chocolate, milk, buttermilk, fluid, cultured, lowfat, sugars, granulated, cornstarch, salt, table, candies, semisweet chocolate	Ice cream, Topping	{'flavor', 'candy', 'buttermilk', 'cornstarch', 'ice', 'sugar', 'cream', 'salt', 'milk', 'chocolate'}	{'cream', 'ice'}	0.333333
e2c2b2f14c5aa4af27dfac5100c7.jpeg	Biryani with chicken	Chicken or turkey and vegetables excluding carrots, Peppers, Onions, Mushrooms, Snowpea	{'biryani', 'chicken'}	{'pepper', 'chicken', 'carrot', 'mushroom', 'snowpea', 'onion', 'vegetable', 'turkey'}	0.2
4e3a49c1454598681c74964abd0e.jpeg	Cereal (Post Honey Bunches of Oats with Almonds), Milk, whole	Trail mix with chocolate	{'bunch', 'oat', 'honey', 'cereal', 'almond', 'milk'}	{'trail', 'chocolate'}	0
1d0d95d0418ebf22dac98540f75d.jpeg	Tea, hot, leaf, black, Milk, whole, Sugar, NFS	Cereal, Almond milk	{'sugar', 'milk', 'tea'}	{'almond', 'cereal', 'milk'}	0.333333
156b7832433993f7fb4126ecb8d4.jpeg	Potato chips, baked, plain, Olive oil	Potato, Egg, Tangerine, Pork sausage	{'olive', 'chip', 'oil', 'potato'}	{'egg', 'tangerine', 'pork', 'sausage', 'potato'}	0.222222
cc40556c490fa52f7bd5914ae71a.jpeg	Tortilla, flour, Ground beef patty, cooked, Onions, cooked, NS as to form, NS as to fat added in cooking, Queso Fresco, Sour cream	Egg omelet or scrambled egg, Cheese, Taco shell	{'beef', 'tortilla', 'cream', 'onion', 'flour'}	{'egg', 'cheese'}	0
Sx0joiiel9wir3pyigv6oph6qg5g.jpeg	Tea, hot, leaf, black	Cranberry juice drink, Carbonated water	{'tea'}	{'cranberry', 'juice'}	0
7b83ee514e119cbf12562497232d.jpeg	Soft drink, fruit flavored, caffeine containing	Cranberry juice drink, Carbonated water	set()	{'cranberry', 'juice'}	0
1f55c15542ddb3ce2a82dfaeae06.jpeg	Egg, whole, fried with butter, Roll, white, hamburger bun, Cheese, American, Ham, prepackaged or deli, luncheon meat	Water, Croissant	{'egg', 'roll', 'cheese', 'ham', 'meat', 'hamburger', 'butter', 'bun'}	{'croissant'}	0
36535ffc4e898345e246fb615169.jpeg	Pad Thai with chicken	Noodles, Chicken or turkey and noodles, Creamy dressing	{'chicken'}	{'noodle', 'chicken', 'turkey', 'dressing'}	0.4
866kt907e7r34hi4on292k0ujxb0.jpeg	Tea, hot, leaf, black, Sugar, NFS, Milk, whole	Almond milk, Iced Coffee	{'sugar', 'milk', 'tea'}	{'almond', 'milk', 'coffee'}	0.333333
538c07794b16b705c721dc843739.jpeg	Chicken or turkey noodle soup, canned or ready-to-serve, Gnocchi, potato, Carrots, cooked, from fresh, fat not added in cooking, Spinach, cooked, from fresh, fat not added in cooking	White beans, Cheese, Onions, Chicken or turkey broth, Garlic	{'chicken', 'carrot', 'spinach', 'gnocchi', 'soup', 'noodle', 'turkey', 'potato'}	{'chicken', 'cheese', 'garlic', 'onion', 'broth', 'turkey', 'bean'}	0.266667
3b018dc94753a4292cf2bae11868.jpeg	Pita chips	Sweet potato, Chicken, Avocado, Broccoli	{'chip', 'pita'}	{'sweet', 'chicken', 'broccoli', 'avocado', 'potato'}	0
9798baac455db228a1d34eaca857.jpeg	Beef steak, braised, lean and fat eaten, Butter, stick, salted, Lemon juice, 100%, freshly squeezed, Broccoli, cooked, from frozen, made with oil	Lamb chop	{'beef', 'broccoli', 'juice', 'steak', 'lemon', 'oil', 'butter', 'stick'}	{'lamb'}	0
d01aa57a470b82743af6a4c6a87e.jpeg	Cookie, chocolate chip, made from home recipe or purchased at a bakery	Peanut butter, Oatmeal, Cinnamon, Flax seeds, Chia seeds	{'chip', 'cookie', 'chocolate'}	{'peanut', 'flax', 'chia', 'butter', 'cinnamon', 'oatmeal', 'seed'}	0
s7atf6fler03dyb4gtqmec11dp0y.jpeg	Tea, hot, leaf, black, Sugar, NFS, Cream, heavy	Coffee creamer, Iced Coffee	{'sugar', 'cream', 'tea'}	{'coffee'}	0
bb29d66f456e8d6efefa7d991786.jpeg	Salmon, baked or broiled, made with butter, Olive oil	Lettuce, Soy sauce, Rice, Chicken breast, Pepper, Oyster-flavored sauce, Garlic	{'butter', 'oil', 'salmon', 'olive'}	{'pepper', 'rice', 'chicken', 'lettuce', 'garlic', 'soy', 'oyster'}	0
875468db41a89aeb688c07955225.jpeg	Yogurt, Greek, whole milk, plain	Applesauce	{'yogurt', 'milk'}	{'applesauce'}	0
d3970b5d4e49b0611d9802a5eb06.jpeg	Yogurt, Greek, whole milk, plain, Cereal (Kellogg's Low Fat Granola), Blueberries, raw, Cranberries, dried, Banana, raw	Banana, Cereal (Post Honey Bunches of Oats Honey Roasted), Milk	{'blueberry', 'cereal', 'cranberry', 'banana', 'yogurt', 'kellogg', 'granola', 'milk'}	{'oat', 'honey', 'cereal', 'banana', 'milk'}	0.461538
f9b3e5d34ce28e169f621f379396.jpeg	Rice, white, cooked, fat not added in cooking, Rice, fried, meatless, Vegetable combination, including carrots, broccoli, and/or dark-green leafy; cooked, with soy-based sauce	Noodles, Chicken or turkey and noodles, Creamy dressing	{'carrot', 'rice', 'broccoli', 'green', 'soy', 'vegetable'}	{'noodle', 'chicken', 'turkey', 'dressing'}	0
e2c774134594b5de575c019222c9.jpeg	Sweet and sour sauce, Tortilla, flour	Cereal, Almond milk	{'tortilla', 'flour'}	{'almond', 'cereal', 'milk'}	0
62d61be249ec805df361098a9242.jpeg	Egg, whole, fried with butter, Muffin, English, Salsa, red, commercially-prepared	Beef, Honey mustard dip, Wine, Celery, Noodles, Onions, Bay leaf, Carrots, Pepper, Cucumber pickles, Flour	{'butter', 'egg', 'muffin', 'salsa'}	{'bay', 'pepper', 'beef', 'carrot', 'cucumber', 'pickle', 'leaf', 'honey', 'noodle', 'mustard', 'celery', 'onion', 'flour', 'wine'}	0
ec26c62f415d91df97d25630f3fb.jpeg	Bread, white, Mayonnaise, regular, Chicken or turkey salad, made with mayonnaise, Lettuce, raw, Tomatoes, raw, Apple, raw, Cookie, butter or sugar	Water, Croissant	{'chicken', 'bread', 'lettuce', 'cookie', 'salad', 'sugar', 'mayonnaise', 'apple', 'butter', 'turkey', 'tomato'}	{'croissant'}	0
720f44114008a0e47e55a468313c.jpeg	Beef steak, broiled or baked, lean and fat eaten, Sweet potato, baked, peel eaten, made with oil, Squash, summer, yellow or green, cooked, from fresh, made with oil, Rice, brown, cooked, fat added in cooking, made with butter	Lettuce, Pork chop, Sweet potato, Onions, Chicken or turkey broth	{'beef', 'green', 'rice', 'steak', 'oil', 'squash', 'butter', 'potato'}	{'sweet', 'chicken', 'lettuce', 'pork', 'onion', 'broth', 'turkey', 'potato'}	0.125
c69ea94f4f41a59a16cba6fb8836.jpeg	Wine, table, white	Carbonated water, Cranberry juice	{'wine'}	{'cranberry', 'juice'}	0
903c535b41f5af4fdc71644b1f4d.jpeg	Egg, whole, fried with butter, Bread, sour dough, Salsa, red, commercially-prepared	Tomatoes, Cheese, Roll, Romaine lettuce, Tomato catsup	{'egg', 'bread', 'butter', 'dough', 'salsa'}	{'lettuce', 'roll', 'cheese', 'catsup', 'romaine', 'tomato'}	0
946f14594f0ca5cee2fa67b602f8.jpeg	Beef stew with potatoes and vegetables including carrots, broccoli, and/or dark-green leafy; gravy, Bread, sour dough	Turkey or chicken sausage, Maple syrup, French toast	{'stew', 'carrot', 'beef', 'broccoli', 'green', 'bread', 'vegetable', 'gravy', 'dough', 'potato'}	{'chicken', 'toast', 'sausage', 'turkey', 'maple'}	0
864ea86d4d5ebac8a84c0dc0e14c.jpeg	Pork and vegetables including carrots, broccoli, and/or dark-green leafy; no potatoes, soy-based sauce, Rice, brown, cooked, fat not added in cooking	Sugar, Egg, Pork roast, Garlic, Rice, Salt, Pineapple juice, Flour, Soy sauce	{'carrot', 'broccoli', 'green', 'rice', 'pork', 'soy', 'vegetable', 'potato'}	{'rice', 'egg', 'pineapple', 'juice', 'pork', 'sugar', 'garlic', 'soy', 'flour', 'salt'}	0.333333
6c0744f74f31ada241c491e2f76d.jpeg	Tortilla, flour, Potato, roasted, from fresh, peel eaten, made with oil, Mayonnaise, regular, Salsa, red, commercially-prepared	Refried beans, Salsa, Lettuce, Guacamole, Cheese, Avocado, Salsa verde or salsa, Tortilla, Sour cream	{'tortilla', 'mayonnaise', 'oil', 'flour', 'salsa', 'potato'}	{'lettuce', 'guacamole', 'cheese', 'tortilla', 'cream', 'avocado', 'sour', 'salsa', 'bean'}	0.266667
217e06c34a5f9a79824f33641f09.jpeg	Bread, whole wheat, Peanut butter, Jelly, all flavors	Garlic bread	{'flavor', 'bread', 'jelly', 'peanut', 'butter', 'wheat'}	{'garlic', 'bread'}	0.25
10e46e8f47bfa356cbf57b214d7a.jpeg	Tangerine, raw	Spinach, Macaroni or noodles with cheese, Frankfurter or hot dog	{'tangerine'}	{'spinach', 'cheese', 'noodle', 'frankfurter', 'macaroni'}	0
b396382b47e2a00248b431e662cf.jpeg	Coffee, brewed, Milk, reduced fat (2%)	Cranberry juice drink, Carbonated water	{'coffee', 'milk'}	{'cranberry', 'juice'}	0
744d913e4834ab0c35ab641391d3.jpeg	Pear, raw	Ham, Croissant	{'pear'}	{'croissant', 'ham'}	0
b16071ea46a49e3a7923bd711f5e.jpeg	Broccoli, cooked, from fresh, fat not added in cooking, Beef steak, broiled or baked, lean and fat eaten	Lamb chop	{'steak', 'beef', 'broccoli'}	{'lamb'}	0
1e07e56145d99a2723efbcb6b976.jpeg	Wine, table, red	Chocolate syrup, Ice cream	{'wine'}	{'cream', 'chocolate', 'ice'}	0
a27ffcd947d39630fdc946ec93a6.jpeg	Coffee, brewed, Milk, reduced fat (2%)	Almond milk, Iced Coffee	{'coffee', 'milk'}	{'almond', 'milk', 'coffee'}	0.8
efcc56a14a2686b0d270e379c13f.jpeg	Bread, whole wheat, toasted, Butter, stick, salted	Garlic bread	{'butter', 'stick', 'bread', 'wheat'}	{'garlic', 'bread'}	0.333333
e940596e4162a97784a052e91560.jpeg	Cookie, chocolate chip, made from home recipe or purchased at a bakery	Banana, Peanut butter	{'chip', 'cookie', 'chocolate'}	{'butter', 'peanut', 'banana'}	0
46a2c28243bda62d766c265e8f6b.jpeg	Chicken breast, baked, broiled, or roasted, skin not eaten, from raw, Squash, summer, yellow or green, cooked, from fresh, fat not added in cooking, Lemon, raw, Cheese, Parmesan, dry grated	Lettuce, Scallops, Pork bacon, Rice, Egg omelet or scrambled egg	{'chicken', 'green', 'parmesan', 'lemon', 'cheese', 'squash'}	{'rice', 'egg', 'bacon', 'lettuce', 'pork', 'scallop'}	0
6bda161d4cdeb10f7421f515aa10.jpeg	Coffee, brewed, Milk, reduced fat (2%)	Iced Coffee, Coffee creamer	{'coffee', 'milk'}	{'coffee'}	0.666667
6eb6cb1b44f49d8996a394f75bd5.jpeg	Muffin, English, whole grain white, Pork sausage, Egg, whole, fried with oil, Cheese, Cheddar	Macadamia nuts	{'egg', 'muffin', 'pork', 'sausage', 'cheese', 'oil', 'cheddar'}	{'macadamia', 'nut'}	0
1caea45a4727a425db5319d85a74.jpeg	Pizza with pepperoni, from frozen, thin crust	Pizza with pepperoni	{'pepperoni', 'pizza'}	{'pepperoni', 'pizza'}	1
68bd49f14e6ea7898ff48ee72f9a.jpeg	Brussels sprouts, cooked, from frozen, made with oil, Bacon bits	Sunflower seeds, Brussels sprouts, Tomatoes, Spinach, Cabbage, Avocado, Lemon juice	{'bit', 'sprout', 'oil', 'bacon'}	{'juice', 'spinach', 'brussels', 'cabbage', 'avocado', 'lemon', 'sunflower', 'sprout', 'tomato', 'seed'}	0.142857
1c5866b343c79fb53fe6d3bfe724.jpeg	Wine, table, red	Shrimp, Dumpling, Seaweed	{'wine'}	{'seaweed', 'dumpling', 'shrimp'}	0
a6eccc9e482b803f2e39d83ce561.jpeg	Egg, whole, fried without fat, Milk, reduced fat (2%), Onions, cooked, from fresh, fat not added in cooking, Olive oil, Avocado, raw, Yogurt, whole milk, plain, Orange, raw	Tuna salad, Lettuce, Cheese, Bread, Onions, Pepper, Cucumber pickles	{'egg', 'orange', 'olive', 'yogurt', 'onion', 'oil', 'avocado', 'milk'}	{'pepper', 'cucumber', 'bread', 'pickle', 'lettuce', 'cheese', 'salad', 'tuna', 'onion'}	0.117647
e5a3fd6f4cd7b474ab8b07b8ab83.jpeg	Tortilla, whole wheat, Tomatoes, raw, Onions, mature, raw, Chard, raw, Cheese, Cheddar, Hummus, flavored, Chicken breast, baked, broiled, or roasted, skin not eaten, from raw	Refried beans, Salsa, Lettuce, Guacamole, Cheese, Avocado, Salsa verde or salsa, Tortilla, Sour cream	{'chicken', 'hummus', 'cheese', 'tortilla', 'onion', 'cheddar', 'tomato', 'wheat'}	{'lettuce', 'guacamole', 'cheese', 'tortilla', 'cream', 'avocado', 'sour', 'salsa', 'bean'}	0.235294
073062b545edb2853c734215efbc.jpeg	Rice pilaf, Falafel	Tuna salad, Teriyaki sauce, Vegetables, Vinegar, Bread, Soy sauce	{'falafel', 'rice'}	{'bread', 'teriyaki', 'salad', 'tuna', 'soy', 'vegetable', 'vinegar'}	0
6281339c46bbb6f7123dac9deff7.jpeg	Oatmeal, regular or quick, made with milk, fat not added in cooking, Raspberries, raw, NS as to color	Ice cream, Topping	{'raspberry', 'oatmeal', 'milk'}	{'cream', 'ice'}	0
2bcb69a1405d94a5b8b1a211ae96.jpeg	Coffee, brewed, Cream, half and half	Cranberry juice drink, Carbonated water	{'coffee', 'cream'}	{'cranberry', 'juice'}	0
2861b44a46c49d85fd0157554cee.jpeg	Chard, raw, Cheese, Feta, Onions, mature, raw, Tomatoes, raw, Chicken breast, baked, broiled, or roasted, skin not eaten, from raw, Chili con carne with beans, Lime juice, 100%, canned or bottled, Olive oil	Vegetable broth, Pork sausage, Potato, Kale	{'chicken', 'juice', 'chili', 'cheese', 'olive', 'lime', 'onion', 'oil', 'tomato', 'bean'}	{'kale', 'pork', 'sausage', 'broth', 'potato'}	0
47dedf1248d6803853c265aa3705.jpeg	Ravioli, meat-filled, with tomato sauce or meat sauce, Broccoli, cooked, from fresh, made with oil, Onions, cooked, from fresh, made with oil, Turkey or chicken sausage	Sunflower seeds, Brussels sprouts, Tomatoes, Spinach, Cabbage, Avocado, Lemon juice	{'chicken', 'broccoli', 'turkey', 'sausage', 'meat', 'oil', 'onion', 'ravioli', 'tomato'}	{'juice', 'spinach', 'brussels', 'cabbage', 'avocado', 'lemon', 'sunflower', 'sprout', 'tomato', 'seed'}	0.105263
a92e8fa245bb85002b328146ecf4.jpeg	Turkey or chicken sausage, Olive oil, Egg omelet or scrambled egg, with vegetables other than dark green and/or tomatoes, fat added in cooking, Bread, rye, Butter, stick, salted, Jam, preserve, marmalade, reduced sugar, all flavors	Soup, Meat loaf made with beef, Peas and carrots	{'marmalade', 'rye', 'chicken', 'egg', 'green', 'bread', 'flavor', 'sausage', 'omelet', 'olive', 'sugar', 'oil', 'vegetable', 'butter', 'turkey', 'stick', 'tomato'}	{'carrot', 'beef', 'soup', 'pea', 'meat'}	0
9e55d46147278048f41642a04593.jpeg	Coffee, brewed, Soy milk	Cream, Iced Coffee	{'coffee', 'milk', 'soy'}	{'coffee', 'cream'}	0.4
03e580b9410eafaf56ce32f01e9a.jpeg	Salmon, baked or broiled, made with oil, Teriyaki sauce, Garlic, cooked, Ravioli, cheese and spinach-filled, no sauce, Onions, cooked, from fresh, made with oil, Tomatoes, cooked, from fresh, NS as to method, Pesto sauce	Olive oil, Lentils, Rice, Squash, Chicken breast, Onions, Garlic	{'teriyaki', 'spinach', 'cheese', 'tomato', 'garlic', 'onion', 'oil', 'pesto', 'ravioli', 'salmon'}	{'rice', 'chicken', 'olive', 'garlic', 'lentil', 'oil', 'squash', 'onion'}	0.333333
ffc7670a4b838af687a0dc7100ae.jpeg	Pork bacon, smoked or cured, cooked, Cabbage, green, cooked, fat not added in cooking, Cheese, Parmesan, dry grated	Caesar dressing, Lettuce, Croutons, Cheese, Romaine lettuce	{'green', 'bacon', 'parmesan', 'pork', 'cheese', 'cabbage'}	{'crouton', 'lettuce', 'cheese', 'caesar', 'romaine', 'dressing'}	0.166667
3b27b44b4c12835df1f37625d79f.jpeg	Milk, reduced fat (2%)	Ice cream cone	{'milk'}	{'cream', 'ice'}	0
758b3d65462db52a2b8e383bc894.jpeg	Rapeseed oil, Garlic, cooked, Onions, cooked, from fresh, fat not added in cooking, Spaghetti sauce, reduced sodium, Cream, heavy, Milk, reduced fat (2%), Sugar, white, granulated or lump, Cheese, NFS, Rice, white, cooked, fat not added in cooking, Rice, wild, 100%, cooked, fat not added in cooking	Burrito with beans and rice, Sour cream, Salsa	{'rice', 'spaghetti', 'cheese', 'sugar', 'rapeseed', 'cream', 'garlic', 'onion', 'oil', 'milk'}	{'rice', 'cream', 'sour', 'salsa', 'bean'}	0.266667
d911a6a04268b92f9b7355d7e1ef.jpeg	Chicken or turkey broth, bouillon, or consomme, Cabbage, green, cooked, fat not added in cooking, Carrots, cooked, from fresh, fat not added in cooking, Celery, cooked, fat not added in cooking, White beans, dry, cooked, fat not added in cooking, Chickpeas, dry, cooked, fat not added in cooking, Corn, yellow, cooked, from frozen, fat not added in cooking, Peas, green, cooked, from frozen, fat not…	Chicken breast, Corn, White beans, Red kidney beans, Peppers, Onions, Chicken or turkey broth, Garlic	{'chicken', 'green', 'carrot', 'corn', 'cabbage', 'potato', 'pea', 'celery', 'squash', 'consomme', 'broth', 'turkey', 'tomato', 'chickpea', 'bean'}	{'pepper', 'chicken', 'corn', 'kidney', 'garlic', 'onion', 'broth', 'turkey', 'bean'}	0.416667
0ac26e5045b6bbfd0501eba45e1c.jpeg	Bread, whole wheat, Cheese, Cheddar, Butter, stick, unsalted	Ham, Croissant	{'stick', 'bread', 'cheese', 'butter', 'cheddar', 'wheat'}	{'croissant', 'ham'}	0
d1be81dc424087a8e77c4c1b35a0.jpeg	Pie, pumpkin, cream, whipped, cream topping, pressurized, yogurt, greek, plain, nonfat, sugars, granulated, sugars, brown, pumpkin, raw, spices, cinnamon, ground, spices, ginger, ground, spices, cloves, ground, spices, nutmeg, ground, pumpkin, raw	Graham crackers	{'pumpkin', 'ginger', 'clove', 'spice', 'nutmeg', 'sugar', 'yogurt', 'cream', 'pie', 'cinnamon'}	{'graham', 'cracker'}	0
e8f5091448a3875fafe980d5695a.jpeg	Milk, reduced fat (2%)	Cranberry juice drink, Carbonated water	{'milk'}	{'cranberry', 'juice'}	0
a515006548efb6450f08eb78cb27.jpeg	Milk, reduced fat (2%)	Cereal, Almond milk	{'milk'}	{'almond', 'cereal', 'milk'}	0.5
2f1bfb9d4deca215fd31761ef7d1.jpeg	Jello (gelatin) powder, sweetened, dry, Strawberries, frozen, unsweetened, Banana, raw, Pineapple, cooked or canned, in light syrup, Sour cream	Hard candy	{'pineapple', 'jello', 'banana', 'syrup', 'gelatin', 'cream', 'strawberry'}	set()	0
253763164f0ebfdbe96a75b51c70.jpeg	Turkey, light meat, skin eaten, Gravy, beef or meat	Noodles, Chicken or turkey and noodles, Creamy dressing	{'turkey', 'gravy', 'meat', 'beef'}	{'noodle', 'chicken', 'turkey', 'dressing'}	0.25
af378557402d81aa214e335584da.jpeg	Mozzarella sticks, breaded, baked, or fried, salad dressing, mayonnaise, regular, cream, sour, cultured, cheese, mozzarella, low sodium, cheese, parmesan, hard, onions, raw, sugars, granulated, spices, garlic powder, salt, table	Chocolate, Cookie	{'parmesan', 'cheese', 'spice', 'salad', 'sugar', 'cream', 'mayonnaise', 'garlic', 'onion', 'mozzarella', 'stick', 'salt'}	{'cookie', 'chocolate'}	0
49281df344fc98911f8eff2288c7.jpeg	Sweet potato, boiled, fat not added in cooking, Marshmallow, Sugar, brown, Pecans, NFS, Flour, white, all-purpose, Butter, stick, unsalted, Cream, half and half	Sugar, Yogurt	{'butter', 'stick', 'sugar', 'cream', 'flour', 'marshmallow', 'pecan', 'potato'}	{'sugar', 'yogurt'}	0.2
6ead9cce41beb9701e9cd56c440d.jpeg	Milk, reduced fat (2%)	Cranberry juice drink, Carbonated water	{'milk'}	{'cranberry', 'juice'}	0
55ae0b9d4c9f8fe0a79dc38350fa.jpeg	Tea, hot, leaf, black, decaffeinated	Iced Coffee, Coffee creamer	{'tea'}	{'coffee'}	0
53d291f34cccb222557cf122a77e.jpeg	Beef, roast, roasted, lean and fat eaten, Gravy, beef or meat, Potato, mashed, from fresh, made with milk, Carrots, cooked, from fresh, glazed	Lamb chop	{'beef', 'carrot', 'roast', 'meat', 'gravy', 'milk', 'potato'}	{'lamb'}	0
d4a512674372b26971a3be6d1b7e.jpeg	Soft drink, NFS	Cranberry juice drink, Carbonated water	set()	{'cranberry', 'juice'}	0
1d07ee6c45aea3777f26ad8b2817.jpeg	Popcorn, microwave, kettle corn	Cereal (Nature Valley Granola), Yogurt	{'popcorn', 'corn'}	{'yogurt', 'granola', 'cereal'}	0
e6cf05a2462684f02559da7a8fe1.jpeg	Peanut butter, Milk, reduced fat (2%), Banana, raw, Sugar, white, granulated or lump	Carbonated water, Cranberry juice	{'banana', 'sugar', 'peanut', 'butter', 'milk'}	{'cranberry', 'juice'}	0
0ceafe3f4d06932161d74f068695.jpeg	Tomato soup, prepared with water, or ready-to-serve	Vinegar, Cheese, Mushrooms, Carrots, Soy sauce, Vegetarian burger or patty	{'tomato', 'soup'}	{'carrot', 'mushroom', 'cheese', 'soy', 'burger', 'vinegar'}	0
d6c39c9c44e483c2eb9f371bfefc.jpeg	Asparagus, cooked, from fresh, made with butter, Pasta with tomato-based sauce, cheese and meat	Carrots, Gravy, Beef, Potato	{'asparagus', 'pasta', 'cheese', 'meat', 'butter', 'tomato'}	{'carrot', 'gravy', 'beef', 'potato'}	0
a963873d4864a0af977d25283b32.jpeg	Milk, reduced fat (2%)	Carbonated water, Cranberry juice	{'milk'}	{'cranberry', 'juice'}	0
b4410cfa4e588789c7037876f7aa.jpeg	Tea, hot, leaf, black	Carbonated water, Cranberry juice	{'tea'}	{'cranberry', 'juice'}	0
4f25bf4d4fa4a2f23ce7b40ee282.jpeg	Cereal, muesli, Milk, lactose free, reduced fat (2%)	Espresso coffee beans	{'muesli', 'cereal', 'milk'}	{'coffee', 'espresso', 'bean'}	0
cdd35d974f85af76e0c44471afc3.jpeg	Pasta, cooked, Mussels, cooked, NS as to cooking method, Cheese, Parmesan, dry grated, Garlic, cooked, Butter, stick, salted	Noodles, Chicken or turkey and noodles, Creamy dressing	{'pasta', 'parmesan', 'cheese', 'garlic', 'butter', 'mussel', 'stick'}	{'noodle', 'chicken', 'turkey', 'dressing'}	0
fbf9e59f4b4e94e35f0a1dfe2939.jpeg	Cheese flavored corn snacks, cheese, cheddar, butter, without salt, wheat flour, white, all-purpose, unenriched, salt, table, cereals, oats, regular and quick, unenriched, cooked with water (includes boiling and microwaving), without salt	Peas, White beans, Corn, Chicken or turkey broth, Chickpeas, Celery, Tomatoes, Cabbage, Squash, Carrots, Potato	{'corn', 'snack', 'oat', 'cereal', 'cheese', 'flour', 'butter', 'cheddar', 'salt', 'wheat'}	{'chicken', 'carrot', 'corn', 'cabbage', 'potato', 'pea', 'celery', 'squash', 'broth', 'turkey', 'tomato', 'chickpea', 'bean'}	0.0869565
c728890e468897bfe92cfcac960e.jpeg	Grapes, raw, NS as to type	Red kidney beans	{'grape'}	{'kidney', 'bean'}	0
19447547400a94dd7feebd1ba799.jpeg	Rice, white, cooked, fat not added in cooking, Chicken, NS as to part and cooking method, NS as to skin eaten, Lettuce, raw, Soy sauce, Vinegar, Sugar, white, granulated or lump	Bratwurst, Shrimp, Jambalaya with meat and rice	{'chicken', 'rice', 'lettuce', 'sugar', 'soy', 'vinegar'}	{'rice', 'bratwurst', 'meat', 'shrimp'}	0.2
824e783440898b6eba7868584cf5.jpeg	Chicken or turkey broth, without tomato, home recipe, tomatoes, red, ripe, raw, year round average, spices, basil, dried, parsley, fresh, celery, raw, salt, table, spices, pepper, black	Carbonated water, Cranberry juice	{'pepper', 'chicken', 'parsley', 'basil', 'spice', 'celery', 'broth', 'turkey', 'tomato', 'salt'}	{'cranberry', 'juice'}	0
4086410741db9ff301cc3119dfd0.jpeg	Tea, hot, leaf, green	Cranberry juice drink, Carbonated water	{'green', 'tea'}	{'cranberry', 'juice'}	0
b99a87284700a6c382738ace17d5.jpeg	Soup, mostly noodles, Peas and carrots, cooked, from frozen, fat not added in cooking, Meat loaf made with beef	Spinach, Italian dressing, Pepper, Romaine lettuce, Chicken breast	{'carrot', 'beef', 'soup', 'pea', 'noodle', 'meat'}	{'pepper', 'chicken', 'spinach', 'lettuce', 'romaine', 'dressing'}	0
368d498f4e43b51de12c4d7563f4.jpeg	Popcorn, ready-to-eat packaged, low sodium	Cereal (Nature Valley Granola), Yogurt	{'popcorn'}	{'yogurt', 'granola', 'cereal'}	0
eb640eb54bb6bc7d25d47c75a4e8.jpeg	Raspberries, raw, NS as to color	Cranberry juice	{'raspberry'}	{'cranberry', 'juice'}	0
506aa6944c5a9d375a9c4ead894b.jpeg	Rice, white, with tomatoes and/or tomato-based sauce, fat not added in cooking, Egg, whole, fried with oil, Seaweed, cooked, NS as to fat added in cooking	Beef, Cabbage, Teriyaki sauce, Rice	{'rice', 'egg', 'seaweed', 'oil', 'tomato'}	{'beef', 'cabbage', 'teriyaki', 'rice'}	0.222222
b5e2fb5f417a835af89c4ca49d19.jpeg	Tea, hot, chai, with milk	Cranberry juice drink, Carbonated water	{'milk', 'tea'}	{'cranberry', 'juice'}	0
bc539399409db68abecdafb6875f.jpeg	Pork, NS as to cut, cooked, NS as to fat eaten, Rice, white, cooked, fat not added in cooking, Broccoli, cooked, from fresh, fat not added in cooking, Salsa, red, commercially-prepared, Cheese, Monterey, Onions, cooked, from fresh, fat not added in cooking	White beans, Cheese, Onions, Chicken or turkey broth, Garlic	{'rice', 'broccoli', 'pork', 'cheese', 'onion', 'salsa'}	{'chicken', 'cheese', 'garlic', 'onion', 'broth', 'turkey', 'bean'}	0.307692
5483d7994580ad8a52d2dce18c78.jpeg	Tea, hot, herbal	Cranberry juice drink, Carbonated water	{'tea'}	{'cranberry', 'juice'}	0
214b3258484393e801a6151f0bf4.jpeg	Cereal, ready-to-eat, NFS, Milk, lactose free, reduced fat (2%)	Dumpling	{'cereal', 'milk'}	{'dumpling'}	0
ee3b6d9b4d7f8d84a7a84f3a120f.jpeg	Tea, hot, leaf, green	Cranberry juice drink, Carbonated water	{'green', 'tea'}	{'cranberry', 'juice'}	0
6aa4caaa405c874e23efb8a2fd5b.jpeg	Muffin, English, Pork, NS as to cut, cooked, NS as to fat eaten, Egg, whole, fried with oil, Salsa, red, commercially-prepared, Broccoli, cooked, from frozen, fat not added in cooking	Strawberries, Cereal, Banana, Milk, Blueberries	{'egg', 'muffin', 'broccoli', 'pork', 'oil', 'salsa'}	{'blueberry', 'cereal', 'banana', 'strawberry', 'milk'}	0
9727a78d404eafd3a8bee8a7bbb2.jpeg	Ice cream, regular, flavors other than chocolate, Chocolate syrup, thin type	Chocolate syrup, Chocolate-flavored sprinkles, Ice cream	{'flavor', 'ice', 'cream', 'syrup', 'chocolate'}	{'cream', 'chocolate', 'sprinkle', 'ice'}	0.666667
79c93dc04042aac0c780ced8a372.jpeg	Rice, white, cooked, fat not added in cooking, Chicken, ground, Chicken or turkey broth, without tomato, home recipe, Broccoli, cooked, from fresh, with cheese sauce, Cabbage, green, cooked, fat not added in cooking, Sesame oil, Garlic, cooked, Fish sauce	White beans, Cheese, Onions, Chicken or turkey broth, Garlic	{'chicken', 'rice', 'broccoli', 'green', 'fish', 'sesame', 'cabbage', 'cheese', 'garlic', 'oil', 'broth', 'turkey', 'tomato'}	{'chicken', 'cheese', 'garlic', 'onion', 'broth', 'turkey', 'bean'}	0.5
129f2e8b4b9fa3764eb7f7d22301.jpeg	Bread, multigrain, Cheese, Mozzarella, whole milk, Crackers, wheat, plain (Wheat Thins), Mayonnaise, regular	Graham crackers	{'bread', 'cheese', 'cracker', 'mayonnaise', 'mozzarella', 'milk', 'wheat'}	{'graham', 'cracker'}	0.222222
36a1a6094079bb4f3d36da6406a7.jpeg	Lentil soup, home recipe, canned, or ready-to-serve, Black, brown, or Bayo beans, dry, cooked, fat not added in cooking, Tomatoes, cooked, from fresh, NS as to method, Corn, yellow, cooked, from canned, fat not added in cooking, Onions, cooked, from fresh, fat not added in cooking	Water, Red kidney beans, Croutons, Egg, Tomatoes, Mixed salad greens, Carrots, Pepper, Romaine lettuce, Sesame dressing	{'corn', 'soup', 'lentil', 'onion', 'tomato', 'bean'}	{'pepper', 'carrot', 'egg', 'crouton', 'kidney', 'lettuce', 'sesame', 'salad', 'romaine', 'dressing', 'tomato', 'bean'}	0.222222
f43d7d444d41977ef618afb41642.jpeg	Cream, heavy, Coffee, brewed, Coffee creamer, liquid, flavored, Chocolate milk, NFS	Carbonated water, Cranberry juice	{'coffee', 'cream', 'milk', 'chocolate'}	{'cranberry', 'juice'}	0
03ce7aba4dbe82ca2dd52af08216.jpeg	Rice, fried, meatless, Kimchi, Water, tap	Burrito with beans and rice, Sour cream, Salsa	{'kimchi', 'rice'}	{'rice', 'cream', 'sour', 'salsa', 'bean'}	0.285714
cddcc90c469a8da7efcf8b8bd0fe.jpeg	Bread, whole wheat, Butter replacement, fat-free powder	Ham, Croissant	{'butter', 'bread', 'wheat'}	{'croissant', 'ham'}	0
5211266a438bbc5d57f5efe60bfb.jpeg	Vegetable curry, Rice, white, cooked, fat added in cooking, made with oil	Macaroni or noodles with cheese, Cheese	{'rice', 'oil', 'vegetable', 'curry'}	{'noodle', 'cheese', 'macaroni'}	0
786e1ee84a9989608090c501c765.jpeg	Croissant, chocolate, Water, tap	Strawberries, Chocolate, Peanut butter, Walnuts, Oatmeal, Milk	{'croissant', 'chocolate'}	{'peanut', 'strawberry', 'butter', 'oatmeal', 'walnut', 'chocolate', 'milk'}	0.222222
fc4bb8b54619b76e9b2b6760e655.jpeg	Croissant	Soup, Edamame, Egg	{'croissant'}	{'edamame', 'egg', 'soup'}	0
fe13f5224927a4537ce03737fbb8.jpeg	Pastry, puff, custard or cream filled, iced or not iced	Ham, Croissant	{'cream', 'custard', 'pastry'}	{'croissant', 'ham'}	0
96444b3843b08ce28dc1873e6ba9.jpeg	Banana, raw, Walnuts, Pancakes, plain, Milk, whole, Potato, hash brown, from fast food, Egg omelet or scrambled egg, made with oil	Water, Croissant	{'egg', 'pancake', 'banana', 'omelet', 'oil', 'milk', 'walnut', 'potato'}	{'croissant'}	0
23846920421ba1d51448bacb004c.jpeg	Gnocchi, potato, Pesto sauce, Vegetarian burger or patty, meatless, no bun	Sunflower seeds, Brussels sprouts, Tomatoes, Spinach, Cabbage, Avocado, Lemon juice	{'gnocchi', 'burger', 'pesto', 'bun', 'potato'}	{'juice', 'spinach', 'brussels', 'cabbage', 'avocado', 'lemon', 'sunflower', 'sprout', 'tomato', 'seed'}	0
b592c10e407da698db8cc2bb199e.jpeg	Pizza, cheese, with vegetables, from restaurant or fast food, medium crust	Yogurt, Grapes, Snowpeas, Carrots	{'vegetable', 'cheese', 'pizza'}	{'grape', 'yogurt', 'carrot', 'snowpeas'}	0
acb51999480f9e95c33190c1054a.jpeg	Orange, raw, Egg omelet or scrambled egg, made with oil, Bread, whole wheat, toasted, Peanut butter	Onion dip	{'egg', 'bread', 'orange', 'omelet', 'peanut', 'oil', 'butter', 'wheat'}	{'onion'}	0
884f06dc42cfa4acae6993d57fd9.jpeg	Peppers, red, cooked, fat not added in cooking, Peppers, green, cooked, fat not added in cooking, Onions, cooked, from fresh, fat not added in cooking, Tofu, Noodles, cooked, Carrots, cooked, from fresh, fat not added in cooking	Noodles, Chicken or turkey and noodles, Creamy dressing	{'pepper', 'carrot', 'green', 'tofu', 'noodle', 'onion'}	{'noodle', 'chicken', 'turkey', 'dressing'}	0.2
5145ed0c46dd85dada9d75be8e01.jpeg	Strawberries, raw, Milk, whole, Banana, raw, Strawberries, frozen, unsweetened, Blueberries, frozen, unsweetened, Cereal, granola	Banana, Cereal (Post Honey Bunches of Oats Honey Roasted), Milk	{'blueberry', 'cereal', 'banana', 'strawberry', 'granola', 'milk'}	{'oat', 'honey', 'cereal', 'banana', 'milk'}	0.545455
fe0c3c64445b9fd078e4a0a2219e.jpeg	Pancakes, plain, Maple syrup, Egg omelet or scrambled egg, made without fat, Tomato catsup, Bacon strip, meatless	Turkey or chicken sausage, Maple syrup, French toast	{'egg', 'bacon', 'pancake', 'omelet', 'catsup', 'syrup', 'tomato'}	{'chicken', 'toast', 'sausage', 'turkey', 'maple'}	0
79f2f2ae4756a5f51f813bd5865f.jpeg	Bagel, Egg omelet or scrambled egg, made with oil, Tomatoes, raw, Avocado, raw	Water, Croissant	{'egg', 'omelet', 'bagel', 'oil', 'avocado', 'tomato'}	{'croissant'}	0
fe89fd364541b3de7d8eb3c6523a.jpeg	Orange, raw	Fruit sauce	{'orange'}	set()	0
ee5ff64544e2b102186d4bc1d00a.jpeg	Yogurt, Greek, whole milk, flavors other than fruit, Banana, raw, Cereal, muesli	Banana, Cereal (Post Honey Bunches of Oats Honey Roasted), Milk	{'flavor', 'muesli', 'cereal', 'banana', 'yogurt', 'milk'}	{'oat', 'honey', 'cereal', 'banana', 'milk'}	0.545455
8e931a3a49d1a4ba77dd96d58596.jpeg	Pasta with cream sauce, home recipe, Chicken, meatless, NFS, Sweet potato, baked, peel not eaten, made with oil, Brussels sprouts, cooked, from fresh, made with oil	Sweet potato, Chicken, Brussels sprouts, Pasta with cream sauce	{'chicken', 'pasta', 'cream', 'oil', 'sprout', 'potato'}	{'sweet', 'chicken', 'pasta', 'brussels', 'cream', 'sprout', 'potato'}	0.769231
992dd108444abdf3d5c15cafaf8b.jpeg	Banana, raw	Roll, Ham, Egg, Cheese	{'banana'}	{'roll', 'egg', 'ham', 'cheese'}	0
123b91de414fbb2e6139cd2a9ae5.jpeg	Waffle, whole grain, from frozen, Raspberries, raw, NS as to color, Almond butter	Butter, Peanut butter, Coconut, Oats, Biscuit mix, Fruit mixture	{'raspberry', 'butter', 'almond', 'waffle'}	{'oat', 'coconut', 'peanut', 'butter', 'biscuit'}	0.222222
2c8b58f14ea7b29c5024ead57a03.jpeg	Coffee, Latte	Cereal, Almond milk	{'coffee', 'latte'}	{'almond', 'cereal', 'milk'}	0
f3861b494bea8f009fa909466df3.jpeg	Pasta, whole grain, cooked, Squash, summer, yellow or green, cooked, from fresh, made with oil, Squash, summer, yellow or green, cooked, from fresh, made with oil, Asparagus, cooked, from fresh, made with oil, Pesto sauce, Chicken breast, baked or broiled, skin not eaten, from pre-cooked	Lettuce, Soy sauce, Rice, Chicken breast, Pepper, Oyster-flavored sauce, Garlic	{'asparagus', 'pasta', 'green', 'chicken', 'oil', 'squash', 'pesto'}	{'pepper', 'rice', 'chicken', 'lettuce', 'garlic', 'soy', 'oyster'}	0.142857
0251f3dd4220a09cfadbdc31582b.jpeg	Chicken breast, sauteed, skin not eaten, Brussels sprouts, cooked, from fresh, made with oil, Soy sauce, Rice, brown, cooked, fat not added in cooking, Avocado, raw	Chicken breast, Tomatoes, Cheese, Brussels sprouts, Mixed salad greens, Onions, Carrots, Italian dressing	{'chicken', 'rice', 'avocado', 'soy', 'oil', 'sprout'}	{'chicken', 'carrot', 'brussels', 'cheese', 'salad', 'onion', 'dressing', 'sprout', 'tomato'}	0.266667
c3c76e43437fbab2de21b840d4e1.jpeg	Oatmeal, instant, plain, made with water, fat not added in cooking, Raspberries, raw, NS as to color, Sugar, brown, Almond butter	Ice cream, Topping	{'butter', 'sugar', 'almond', 'raspberry', 'oatmeal'}	{'cream', 'ice'}	0
e24ba520463cb0fb496b1c753e9d.jpeg	Quinoa, fat not added in cooking, Spinach, raw, Chicken breast, baked or broiled, skin not eaten, from pre-cooked, Cucumber, raw, Italian dressing, made with vinegar and oil, Tomatoes, raw	Cucumber, Croutons, Tomatoes, Mixed salad greens, Chicken, Italian dressing, Romaine lettuce	{'chicken', 'cucumber', 'spinach', 'quinoa', 'oil', 'tomato', 'vinegar'}	{'chicken', 'cucumber', 'crouton', 'lettuce', 'salad', 'romaine', 'dressing', 'tomato'}	0.4
f3bfc95543bd92d928069bde11f5.jpeg	Salmon, baked or broiled, made with butter, Potato, roasted, from fresh, peel not eaten, made with oil, Asparagus, cooked, from fresh, made with oil, Avocado, raw, Garlic, cooked, Lemon juice, 100%, freshly squeezed	Orange, Olive oil, Egg, Avocado, Onions, Milk, Yogurt	{'asparagus', 'juice', 'lemon', 'garlic', 'oil', 'butter', 'avocado', 'salmon', 'potato'}	{'egg', 'orange', 'olive', 'yogurt', 'onion', 'oil', 'avocado', 'milk'}	0.235294
6b1411cf416789690d17adbe9a5e.jpeg	Banana, raw	Banana, Cereal (Quaker Oatmeal Squares), Almond milk	{'banana'}	{'cereal', 'banana', 'oatmeal', 'almond', 'milk'}	0.333333
6836fcc343048e0bcead263cceaa.jpeg	Fruit smoothie, with whole fruit and dairy	Cereal, Almond milk	{'smoothie'}	{'almond', 'cereal', 'milk'}	0
a5bf5f264039834e8a929eb5453c.jpeg	Coffee, Latte	Cereal, Almond milk	{'coffee', 'latte'}	{'almond', 'cereal', 'milk'}	0
e7ceaba9401b995b1c5ab6a6ef71.jpeg	Broccoli, cooked, from fresh, fat not added in cooking	Rice, Beef and broccoli	{'broccoli'}	{'rice', 'broccoli', 'beef'}	0.5
cf0e600d465ba9f159958ea00014.jpeg	Rice, brown, cooked, fat not added in cooking, Soybean curd, Brussels sprouts, cooked, from fresh, made with oil, Cheese, Mozzarella, whole milk, Avocado, raw, Black, brown, or Bayo beans, dry, cooked, fat not added in cooking, Soy sauce	Water, Red kidney beans, Croutons, Egg, Tomatoes, Mixed salad greens, Carrots, Pepper, Romaine lettuce, Sesame dressing	{'rice', 'cheese', 'avocado', 'soy', 'oil', 'mozzarella', 'sprout', 'milk', 'soybean', 'bean'}	{'pepper', 'carrot', 'egg', 'crouton', 'kidney', 'lettuce', 'sesame', 'salad', 'romaine', 'dressing', 'tomato', 'bean'}	0.0909091
a1ae0cfd4ed991f38950c707f0b7.jpeg	Ice cream cone, no topping, chocolate ice cream	Cereal (Kellogg's Frosted Mini-Wheats), Milk	{'cream', 'chocolate', 'ice'}	{'cereal', 'mini', 'kellogg', 'milk', 'wheat'}	0
a2a5b02345a59634a3209b20cfd0.jpeg	Coffee, brewed, Soy milk	Cranberry juice drink, Carbonated water	{'coffee', 'milk', 'soy'}	{'cranberry', 'juice'}	0
96f0aff24a10ab591df7adf032dd.jpeg	Oatmeal, regular or quick, made with water, fat not added in cooking, Peanut butter, Chia seeds, Flax seeds, Cinnamon	Egg omelet or scrambled egg, Cheese, Taco shell	{'peanut', 'flax', 'chia', 'butter', 'cinnamon', 'oatmeal', 'seed'}	{'egg', 'cheese'}	0
debca1314d46809654face516fc0.jpeg	Macaroni or noodles with cheese, Broccoli, cooked, from fresh, fat not added in cooking	Sunflower seeds, Brussels sprouts, Tomatoes, Spinach, Cabbage, Avocado, Lemon juice	{'noodle', 'broccoli', 'cheese', 'macaroni'}	{'juice', 'spinach', 'brussels', 'cabbage', 'avocado', 'lemon', 'sunflower', 'sprout', 'tomato', 'seed'}	0
b99cac134978ae0d8ea542149cb7.jpeg	Mixed salad greens, raw, Tomatoes, raw, Cucumber, raw, Chickpeas, canned, drained, fat not added in cooking	Cucumber, Croutons, Tomatoes, Mixed salad greens, Chicken, Italian dressing, Romaine lettuce	{'green', 'cucumber', 'salad', 'tomato', 'chickpea'}	{'chicken', 'cucumber', 'crouton', 'lettuce', 'salad', 'romaine', 'dressing', 'tomato'}	0.461538
b398db114ef8be47bffc757d2d24.jpeg	Sweet potato, baked, peel eaten, fat not added in cooking, Garlic, cooked, Olive oil	Sweet potato, Chicken, Avocado, Broccoli	{'olive', 'garlic', 'oil', 'potato'}	{'sweet', 'chicken', 'broccoli', 'avocado', 'potato'}	0.222222
2260c5454b78bb6f8001bedec6ad.jpeg	Potato, mashed, from fresh, NFS, Squash, winter type, baked, no fat or sugar added in cooking, Butter, stick, salted, Lettuce, raw, Mixed salad greens, raw, Spinach, raw, Chickpeas, dry, cooked, NS as to fat added in cooking, Cucumber, raw, Tomatoes, raw, Mushrooms, cooked, from fresh, fat not added in cooking, Eggplant, cooked, fat not added in cooking, Peppers, red, cooked, fat not added in coo…	Meat loaf made with beef, Lettuce, Spinach, Mixed salad greens, Creamy dressing	{'pepper', 'mushroom', 'green', 'cucumber', 'eggplant', 'spinach', 'lettuce', 'salad', 'sugar', 'bean', 'onion', 'squash', 'butter', 'stick', 'tomato', 'chickpea', 'potato'}	{'beef', 'spinach', 'lettuce', 'salad', 'meat', 'dressing'}	0.26087
60fe5e3e4d068b19c31b48d48dee.jpeg	Coffee, brewed, Soy milk	Almond milk, Iced Coffee	{'coffee', 'milk', 'soy'}	{'almond', 'milk', 'coffee'}	0.666667
d20f3cf54b1f89e7777b8fa4b7d6.jpeg	Banana, raw, Peanut butter	Ice cream cone	{'butter', 'peanut', 'banana'}	{'cream', 'ice'}	0
29ccbbbf45f397166d2a91bcea81.jpeg	Lettuce, raw, Romaine lettuce, raw, Chicken, NS as to part and cooking method, skin not eaten, Cheese, Parmesan, dry grated, Cucumber, raw, Tomatoes, raw, Croutons, Caesar dressing, Hummus, plain, Bread, pita	Cucumber, Croutons, Tomatoes, Mixed salad greens, Chicken, Italian dressing, Romaine lettuce	{'chicken', 'cucumber', 'crouton', 'hummus', 'bread', 'parmesan', 'lettuce', 'cheese', 'romaine', 'tomato', 'pita'}	{'chicken', 'cucumber', 'crouton', 'lettuce', 'salad', 'romaine', 'dressing', 'tomato'}	0.631579
15d1b86c485db1bd8f0421c85d40.jpeg	Potato, baked, peel eaten, with sour cream, Lettuce, raw, Lettuce, Boston, raw, Mixed salad greens, raw, Cucumber, raw, Tomatoes, raw, Mushrooms, cooked, from fresh, made with oil, Soybean curd, deep fried, Broccoli, cooked, from fresh, fat not added in cooking, Corn, yellow, cooked, from frozen, fat not added in cooking	Sunflower seeds, Brussels sprouts, Tomatoes, Spinach, Cabbage, Avocado, Lemon juice	{'mushroom', 'green', 'cucumber', 'broccoli', 'corn', 'lettuce', 'salad', 'cream', 'oil', 'tomato', 'soybean', 'potato'}	{'juice', 'spinach', 'brussels', 'cabbage', 'avocado', 'lemon', 'sunflower', 'sprout', 'tomato', 'seed'}	0.0909091
be40d2b04131bbe36177406a2d66.jpeg	Coffee, brewed, Peanut butter, Apple, raw	Carbonated water, Pomegranate juice	{'coffee', 'butter', 'peanut', 'apple'}	{'pomegranate', 'juice'}	0
cc49ce18462d83512c5be76ec049.jpeg	Meat loaf, NS as to type of meat, Sweet potato, baked, peel eaten, made with oil, Peppers, green, cooked, made with oil, Cheese, Parmesan, hard, Tomatoes, cooked, from fresh, NS as to method	Sweet potato, Egg omelet or scrambled egg, Kale	{'pepper', 'green', 'parmesan', 'cheese', 'meat', 'oil', 'tomato', 'potato'}	{'sweet', 'egg', 'kale', 'potato'}	0.166667
8085c5dc4b1594cf261ad596a59b.jpeg	Rice, white, cooked, fat not added in cooking, Pork bacon, NS as to fresh, smoked or cured, cooked, Egg omelet or scrambled egg, made with oil	Macaroni or noodles with cheese	{'rice', 'egg', 'bacon', 'pork', 'omelet', 'oil'}	{'noodle', 'cheese', 'macaroni'}	0
d3a38698479b90d788dddc048883.jpeg	Chicken thigh, baked, broiled, or roasted, skin eaten, from raw, Rice, white, with tomatoes and/or tomato-based sauce, NS as to fat added in cooking	Chicken leg, Chicken wing, Rice	{'chicken', 'tomato', 'rice'}	{'chicken', 'rice'}	0.8
3d3459554ff9a99a72100ff9d85b.jpeg	Salmon, baked or broiled, made with oil, Lemon, raw, Broccoli, cooked, from fresh, with cheese sauce, Chicken or turkey broth, bouillon, or consomme	Chicken nuggets, Tomatoes, Cheese, Spinach, Italian dressing	{'chicken', 'broccoli', 'lemon', 'cheese', 'oil', 'consomme', 'broth', 'turkey', 'salmon'}	{'chicken', 'spinach', 'cheese', 'tomato', 'dressing'}	0.285714
0f8fe55e45829d17efbdf39ab3fe.jpeg	Potato, hash brown, from fast food, Kale, cooked, from fresh, made with oil, Egg omelet or scrambled egg, made with oil	Bratwurst, Shrimp, Jambalaya with meat and rice	{'egg', 'kale', 'omelet', 'oil', 'potato'}	{'rice', 'bratwurst', 'meat', 'shrimp'}	0
c94e71c24170906dfbb5cd704a09.jpeg	Beef with vegetables including carrots, broccoli, and/or dark-green leafy; no potatoes, tomato-based sauce, Rice, white, cooked, fat not added in cooking	Chicken breast, Corn, White beans, Red kidney beans, Peppers, Onions, Chicken or turkey broth, Garlic	{'carrot', 'beef', 'broccoli', 'green', 'rice', 'vegetable', 'tomato', 'potato'}	{'pepper', 'chicken', 'corn', 'kidney', 'garlic', 'onion', 'broth', 'turkey', 'bean'}	0
0d96e4264601b476277c7ee51232.jpeg	Kale, cooked, from fresh, made with oil, Salmon, baked or broiled, made with oil, Broccoli, cooked, from fresh, made with oil	Orange, Olive oil, Egg, Avocado, Onions, Milk, Yogurt	{'broccoli', 'salmon', 'oil', 'kale'}	{'egg', 'orange', 'olive', 'yogurt', 'onion', 'oil', 'avocado', 'milk'}	0.166667
ad5b7e494bb5a57eefea526c7793.jpeg	Egg omelet or scrambled egg, made with oil, Rice, white, with soy-based sauce, fat not added in cooking, Pork bacon, NS as to fresh, smoked or cured, cooked	Bread, Chocolate, Walnuts	{'rice', 'egg', 'bacon', 'pork', 'omelet', 'soy', 'oil'}	{'walnut', 'bread', 'chocolate'}	0
bcee0ce5490d98c87e1af34dfd1f.jpeg	Potato, mashed, from fresh, made with milk, with cheese	Cheese, Topping	{'milk', 'cheese', 'potato'}	{'cheese'}	0.5
345c953b4ca1bda7a7934a98648a.jpeg	Soup, mostly noodles, Cabbage, Chinese, raw, Ham or pork with barbecue sauce, Pork, ground or patty, cooked, Chives, raw, Shrimp, steamed or boiled	Carrots, Soybean curd, Squash, Vegetable soup	{'shrimp', 'cabbage', 'ham', 'pork', 'soup', 'chive', 'noodle'}	{'carrot', 'curd', 'soup', 'squash', 'soybean'}	0.166667
43fdc3c746469bc367e4233264e2.jpeg	Milk, reduced fat (2%)	Cereal, Almond milk	{'milk'}	{'almond', 'cereal', 'milk'}	0.5
4171dde145819d8ed1d4ef19298f.jpeg	Dumpling, steamed, filled with meat, poultry, or seafood	Cucumber pickles	{'seafood', 'meat'}	{'pickle', 'cucumber'}	0
21ed6bfa47bc9ce6e6c2c6825026.jpeg	Egg, whole, boiled or poached	Breakfast tart	{'egg'}	{'tart'}	0
a9cc6aee45f0a4d7ea091dc64adc.jpeg	Apple, raw	Breakfast tart	{'apple'}	{'tart'}	0
f563a0a543eca042143fb0ae1c77.jpeg	Lettuce, raw	Black, Cheese, Brussels sprouts, Avocado, Rice, Soybean curd, Soy sauce	{'lettuce'}	{'rice', 'curd', 'brussels', 'cheese', 'avocado', 'soy', 'sprout', 'soybean'}	0
5a72e1374ed08171699703685e31.jpeg	Pancakes, plain	Sour cream, Jam, Cottage cheese	{'pancake'}	{'cream', 'sour', 'cheese', 'jam'}	0
7138f2e9467992eab4d78126c1fa.jpeg	Shrimp, baked or broiled, made without fat	Mussels, Clams, Pasta with tomato-based sauce and seafood, Tomatoes	{'shrimp'}	{'pasta', 'clam', 'seafood', 'mussel', 'tomato', 'based'}	0
55b9300e4c2bbe554a2064b91387.jpeg	Pear, Japanese, raw	Fruit and vegetable smoothie	{'pear'}	{'smoothie'}	0
28a61d9e45b08404beae77583834.jpeg	Pancakes, plain, from frozen, Egg, whole, cooked, NS as to cooking method	Banana, Yogurt, Cereal	{'pancake', 'egg'}	{'yogurt', 'cereal', 'banana'}	0
b13cd81847ba8cddcac28b540fa7.jpeg	Milk, reduced fat (2%)	Cereal, Almond milk	{'milk'}	{'almond', 'cereal', 'milk'}	0.5
a48997bf4715833ca26c3950d22a.jpeg	Fig, raw	Carbonated water, Cranberry juice	{'fig'}	{'cranberry', 'juice'}	0
qcvh3v256c27leqx5ce26k5j8m9o.jpeg	Flour, rice, white, Chicken, ground, Mushrooms, cooked, from fresh, fat not added in cooking, Corn oil	Cranberry juice drink, Carbonated water	{'chicken', 'rice', 'mushroom', 'corn', 'oil', 'flour'}	{'cranberry', 'juice'}	0
14a4bfc449d38d3e3d725340067c.jpeg	Broccoli, cooked, from fresh, fat not added in cooking	Rice, Beef and broccoli	{'broccoli'}	{'rice', 'broccoli', 'beef'}	0.5
e7d9820e4df29e9ee695e75487b6.jpeg	Pear, Japanese, raw	Strawberries, Cereal, Banana, Milk, Blueberries	{'pear'}	{'blueberry', 'cereal', 'banana', 'strawberry', 'milk'}	0
4ac1872041a585a53cccd1661b9a.jpeg	Grapes, raw, NS as to type	Olive oil, Cheese, Peppers, Roll, Onions, Mushrooms, Beef steak	{'grape'}	{'pepper', 'mushroom', 'beef', 'steak', 'roll', 'cheese', 'olive', 'onion', 'oil'}	0
c2b528c4492bbad69063e953aeeb.jpeg	Rice, wild, 100%, cooked, fat not added in cooking	Bagel, Ham, Egg omelet or scrambled egg, Cheese	{'rice'}	{'cheese', 'egg', 'ham', 'bagel'}	0
3bd74111444dbbd9e90879785f82.jpeg	Summer squash, yellow or green, fresh, cooked, fat added, NS as to fat type	Black, Cheese, Brussels sprouts, Avocado, Rice, Soybean curd, Soy sauce	{'green', 'squash'}	{'rice', 'curd', 'brussels', 'cheese', 'avocado', 'soy', 'sprout', 'soybean'}	0
45ab61db459abb1bfdfaaf8146fb.jpeg	Turnip greens, cooked, from fresh, fat not added in cooking, Oyster-flavored sauce	Sunflower seeds, Brussels sprouts, Tomatoes, Spinach, Cabbage, Avocado, Lemon juice	{'green', 'turnip', 'oyster'}	{'juice', 'spinach', 'brussels', 'cabbage', 'avocado', 'lemon', 'sunflower', 'sprout', 'tomato', 'seed'}	0
cq06o0o4g0pq2mubitnvvbgfze6k.jpeg	Apple, raw	Cranberry juice drink, Carbonated water	{'apple'}	{'cranberry', 'juice'}	0
872553734f76911ab0bdbbbc782e.jpeg	Egg omelet or scrambled egg, made with animal fat or meat drippings	Fruit salad, Yogurt	{'egg', 'meat', 'dripping', 'omelet'}	{'yogurt', 'salad'}	0
2f5208d84346a666397e859637ac.jpeg	Rice, white, cooked, fat not added in cooking, Mushrooms, cooked, from fresh, fat not added in cooking, Flour, white, all-purpose, Soy sauce	Ice cream cone	{'rice', 'mushroom', 'soy', 'flour'}	{'cream', 'ice'}	0
1e496fa8401ca5afed910e98f5db.jpeg	Egg, whole, baked, fat not added in cooking, Flour, white, all-purpose, Baking powder, Carbonated water, unsweetened, Pudding, vanilla, instant, dry mix, Butter, stick, unsalted, Vanilla extract, Sugar, brown, Milk, whole	Ice cream cone	{'egg', 'pudding', 'sugar', 'flour', 'butter', 'extract', 'stick', 'vanilla', 'milk'}	{'cream', 'ice'}	0
a1b1da9043cc9d8b98f8ad876840.jpeg	Fruit, NS as to type	Bread, Chocolate, Walnuts	set()	{'walnut', 'bread', 'chocolate'}	0
51344d684f45aec0e1e8ea6750d4.jpeg	Onions, mature, raw, Soy sauce, reduced sodium, Vinegar, Rapeseed oil, Shrimp, cooked, NS as to cooking method	Macaroni or noodles with cheese, Cheese	{'shrimp', 'rapeseed', 'onion', 'oil', 'soy', 'vinegar'}	{'noodle', 'cheese', 'macaroni'}	0
eg8yvo3jekgir8c95jnhdkvs32kn.jpeg	Grapes, raw, NS as to type	Banana, Tangerine	{'grape'}	{'tangerine', 'banana'}	0
4da3d4554e7e9e59a119d76af7f8.jpeg	Orange, raw	Orange juice	{'orange'}	{'orange', 'juice'}	0.666667
681ad34143eca953dea2a1a4ebc4.jpeg	Apple, raw, Peanut butter, lower sodium and lower sugar	Sweet potato, Chicken, Avocado, Broccoli	{'butter', 'sugar', 'peanut', 'apple'}	{'sweet', 'chicken', 'broccoli', 'avocado', 'potato'}	0
ba1be6174c04968ceb4b8af385c4.jpeg	Vegetable soup, home recipe, Carrots, cooked, from fresh, fat not added in cooking, Squash, summer, yellow or green, cooked, from fresh, fat not added in cooking, Soybean curd	Carrots, Soybean curd, Squash, Vegetable soup	{'carrot', 'green', 'soup', 'squash', 'vegetable', 'soybean'}	{'carrot', 'curd', 'soup', 'squash', 'soybean'}	0.727273
ee04c63d4262998d53321920c463.jpeg	Gnocchi, potato, Soybean curd, deep fried	Vegetable broth, Pork sausage, Potato, Kale	{'gnocchi', 'soybean', 'potato'}	{'kale', 'pork', 'sausage', 'broth', 'potato'}	0.25
4795a02a488ca7bb8d96162c6bab.jpeg	Apple, raw, Peanut butter, lower sodium and lower sugar	Banana, Yogurt, Cereal	{'butter', 'sugar', 'peanut', 'apple'}	{'yogurt', 'cereal', 'banana'}	0
22b332df4fd5a5b3476004ee393a.jpeg	Pita chips, Crab, canned, Pepper, sweet, green, raw	Tomatoes, Cheese, Beans, Chicken breast, Potato	{'pepper', 'green', 'crab', 'chip', 'pita'}	{'chicken', 'cheese', 'bean', 'tomato', 'potato'}	0
b28330254a68b1950d1110c67a7c.jpeg	Okra, cooked, from fresh, made with oil, Rice, white, cooked, fat not added in cooking, Cod, baked or broiled, made with butter	Orange, Olive oil, Egg, Avocado, Onions, Milk, Yogurt	{'rice', 'okra', 'oil', 'butter', 'cod'}	{'egg', 'orange', 'olive', 'yogurt', 'onion', 'oil', 'avocado', 'milk'}	0.153846
510e195144d7ae59af10561337bd.jpeg	Banana, raw, Peanut butter, lower sodium and lower sugar	Ham, Croissant	{'butter', 'sugar', 'peanut', 'banana'}	{'croissant', 'ham'}	0
818f45be4e5b8205c426c995fdd8.jpeg	Chicken breast, baked, coated, skin / coating eaten, Rice, white, cooked, fat not added in cooking, Cabbage, Chinese, raw, Corn, yellow, cooked, from frozen, fat not added in cooking	Sunflower seeds, Brussels sprouts, Tomatoes, Spinach, Cabbage, Avocado, Lemon juice	{'chicken', 'cabbage', 'corn', 'rice'}	{'juice', 'spinach', 'brussels', 'cabbage', 'avocado', 'lemon', 'sunflower', 'sprout', 'tomato', 'seed'}	0.142857
1308607e4e748ed0a0c92426043f.jpeg	Crab, hard shell, steamed, Rice, white, cooked, fat not added in cooking, Cauliflower, cooked, from fresh, fat not added in cooking	Orange, Olive oil, Egg, Avocado, Onions, Milk, Yogurt	{'cauliflower', 'rice', 'crab'}	{'egg', 'orange', 'olive', 'yogurt', 'onion', 'oil', 'avocado', 'milk'}	0
337c26d04f3e8bdeaf84cf2e9b50.jpeg	Oatmeal, regular or quick, made with milk, fat not added in cooking, Banana, raw, Sunflower seeds, plain, unsalted, Milk, low fat (1%), Chia seeds	Coconut milk, Almond milk, Coffee	{'banana', 'chia', 'oatmeal', 'seed', 'milk'}	{'almond', 'milk', 'coffee', 'coconut'}	0.222222
576501744384af32773439b7b0c3.jpeg	Spinach, raw, Lemon juice, 100%, freshly squeezed, Brussels sprouts, raw, Cabbage, red, raw, Sunflower seeds, plain, unsalted, Tomatoes, raw, Avocado, raw	Cucumber, Croutons, Tomatoes, Mixed salad greens, Chicken, Italian dressing, Romaine lettuce	{'juice', 'spinach', 'lemon', 'cabbage', 'avocado', 'sprout', 'tomato', 'seed'}	{'chicken', 'cucumber', 'crouton', 'lettuce', 'salad', 'romaine', 'dressing', 'tomato'}	0.125
8079434944e8bf545e1a2f92543c.jpeg	Ground beef patty, cooked, Roll, white, hamburger bun, Mayonnaise, regular, Cheese, American, Potato, french fries, from frozen, fried, Turnover or dumpling, apple, Wonton, fried, filled with meat, poultry, or seafood,, Soybean curd, deep fried, Rice with Spanish sausage, Puerto Rican style, Chives, raw	Bratwurst, Shrimp, Jambalaya with meat and rice	{'beef', 'rice', 'wonton', 'seafood', 'roll', 'soybean', 'cheese', 'fry', 'sausage', 'chive', 'mayonnaise', 'turnover', 'meat', 'apple', 'hamburger', 'bun', 'potato'}	{'rice', 'bratwurst', 'meat', 'shrimp'}	0.190476
1ed6eafc449581d28877e0bd4e71.jpeg	Tangerine, raw	Orange juice	{'tangerine'}	{'orange', 'juice'}	0
e3657d1a4a55b363d55372526ffd.jpeg	Grits, regular or quick, made with water, fat not added in cooking, Pork, spareribs, cooked, lean and fat eaten	White beans, Cheese, Onions, Chicken or turkey broth, Garlic	{'sparerib', 'pork', 'grit'}	{'chicken', 'cheese', 'garlic', 'onion', 'broth', 'turkey', 'bean'}	0
e24a58424dc1bc0b7712374c9a08.jpeg	Spinach, raw, Tomatoes, raw, Cucumber, raw, Avocado, raw, Lemon juice, 100%, freshly squeezed, Sunflower seeds, plain, unsalted	Sunflower seeds, Brussels sprouts, Tomatoes, Spinach, Cabbage, Avocado, Lemon juice	{'cucumber', 'juice', 'spinach', 'lemon', 'avocado', 'tomato', 'seed'}	{'juice', 'spinach', 'brussels', 'cabbage', 'avocado', 'lemon', 'sunflower', 'sprout', 'tomato', 'seed'}	0.705882
91959fbc426a8e4664c0399681d7.jpeg	Salmon, baked or broiled, made with oil, Garlic, cooked, Olive oil, Mackerel, baked or broiled, fat not added in cooking, Garlic, cooked, Cabbage, Chinese, cooked, fat not added in cooking, Rice, white, cooked, fat not added in cooking	Lamb chop	{'rice', 'cabbage', 'olive', 'garlic', 'oil', 'salmon'}	{'lamb'}	0
af4740b04b74828a06d24142e4f6.jpeg	Blueberries, raw	Tomatoes, Broccoli, Rapeseed oil, Rice, Egg omelet or scrambled egg	{'blueberry'}	{'rice', 'egg', 'broccoli', 'oil', 'tomato'}	0
f9c65b594d8a966f0e183f1fd7de.jpeg	Cabbage, Chinese, cooked, fat not added in cooking, Pasta, cooked, Chicken or turkey broth, less or reduced sodium, canned or ready-to-serve, Soybean curd, Spinach, cooked, from fresh, fat not added in cooking	Water, Rice noodles, Lettuce, Cabbage, Mushrooms, Soybean curd, Chicken leg	{'chicken', 'pasta', 'spinach', 'le', 'cabbage', 'broth', 'turkey', 'soybean'}	{'rice', 'mushroom', 'curd', 'chicken', 'lettuce', 'cabbage', 'noodle', 'soybean'}	0.375
da6208f24b13928ebd0ff2a62d3d.jpeg	Spinach, raw, Italian dressing, made with vinegar and oil, Tuna, fresh, raw, Sesame seeds, Sunflower seeds, plain, unsalted, Tomatoes, raw, Cucumber, raw, Guava, raw	Cucumber, Croutons, Tomatoes, Mixed salad greens, Chicken, Italian dressing, Romaine lettuce	{'cucumber', 'seed', 'spinach', 'sesame', 'tuna', 'guava', 'oil', 'tomato', 'vinegar'}	{'chicken', 'cucumber', 'crouton', 'lettuce', 'salad', 'romaine', 'dressing', 'tomato'}	0.235294
2f8231fe43c79b43c58801d4e9b2.jpeg	Tomatoes, raw, Avocado, raw, Bread, white	Beef, Honey mustard dip, Wine, Celery, Noodles, Onions, Bay leaf, Carrots, Pepper, Cucumber pickles, Flour	{'avocado', 'tomato', 'bread'}	{'bay', 'pepper', 'beef', 'carrot', 'cucumber', 'pickle', 'leaf', 'honey', 'noodle', 'mustard', 'celery', 'onion', 'flour', 'wine'}	0
e4194cd948e097770428338f8718.jpeg	Chicken or turkey with teriyaki, Rice, white, cooked, NS as to fat added in cooking, Shrimp, coated, fried, made with oil, Salmon, baked or broiled, made with oil	Bratwurst, Shrimp, Jambalaya with meat and rice	{'chicken', 'rice', 'teriyaki', 'shrimp', 'oil', 'turkey', 'salmon'}	{'rice', 'bratwurst', 'meat', 'shrimp'}	0.363636
75985aab48bc9d1beab254f27bbe.jpeg	Pasta with tomato-based sauce and seafood, restaurant, Clams, steamed or boiled, Tomatoes, cooked, from fresh, NS as to method, Mussels, steamed or poached	Noodles, Chicken or turkey and noodles, Creamy dressing	{'pasta', 'seafood', 'clam', 'mussel', 'tomato'}	{'noodle', 'chicken', 'turkey', 'dressing'}	0
54161e6d453ea2130cc09509e042.jpeg	Doughnut, cake type, plain	Doughnut	{'doughnut', 'cake'}	{'doughnut'}	0.666667
e5043bcf44b08d02e3015cbe172a.jpeg	Blueberries, raw	Tomatoes, Broccoli, Rapeseed oil, Rice, Egg omelet or scrambled egg	{'blueberry'}	{'rice', 'egg', 'broccoli', 'oil', 'tomato'}	0
a2f2d0664a69b7eb3ca09bbdad13.jpeg	Cereal (Kellogg's Low Fat Granola), Almond milk, unsweetened	Cereal, Almond milk	{'cereal', 'almond', 'kellogg', 'granola', 'milk'}	{'almond', 'cereal', 'milk'}	0.75
8577c0984dbf8416b91b548b47b4.jpeg	Taquito or flauta with chicken, Avocado, raw	Bagel, Hummus, Cucumber	{'taquito', 'chicken', 'flauta', 'avocado'}	{'cucumber', 'hummus', 'bagel'}	0
b23ff87c4500add27274c4d66cf0.jpeg	Carrots, raw, Cucumber, raw, Hummus, plain	Water, Tangerine	{'carrot', 'cucumber', 'hummus'}	{'tangerine'}	0
7d27c91247268259097f736ac6ea.jpeg	Chicken breast, sauteed, skin not eaten, Hoisin sauce, Rice, white, cooked, fat added in cooking, made with oil, Beans, string, green, cooked, from fresh, made with oil	Burrito with chicken, Tomatoes, Lettuce	{'chicken', 'green', 'rice', 'oil', 'bean'}	{'lettuce', 'chicken', 'tomato'}	0.25
5ee4d9994e91be26129b7fe07ae4.jpeg	Coffee, brewed	Carbonated water, Cranberry juice	{'coffee'}	{'cranberry', 'juice'}	0
c73202c54f4b931f95169263f3fe.jpeg	Bagel, Cheese, cream	Water, Croissant	{'cream', 'cheese', 'bagel'}	{'croissant'}	0
61f3cdd0467ca1cd40a460073580.jpeg	Romaine lettuce, raw, Cucumber, raw, Avocado, raw, Salad dressing, NFS, for salads, Shrimp, baked or broiled, made with oil, Spanish rice, fat not added in cooking	Water, Red kidney beans, Croutons, Egg, Tomatoes, Mixed salad greens, Carrots, Pepper, Romaine lettuce, Sesame dressing	{'rice', 'cucumber', 'shrimp', 'lettuce', 'salad', 'romaine', 'oil', 'avocado'}	{'pepper', 'carrot', 'egg', 'crouton', 'kidney', 'lettuce', 'sesame', 'salad', 'romaine', 'dressing', 'tomato', 'bean'}	0.3
b862c8194e0f87d8387c1d9c7f2e.jpeg	Salmon, baked or broiled, made with oil, Romaine lettuce, raw, Cucumber, raw, Avocado, raw, Salad dressing, NFS, for salads	Rice, Beef and broccoli	{'cucumber', 'lettuce', 'salad', 'romaine', 'oil', 'avocado', 'salmon'}	{'rice', 'broccoli', 'beef'}	0
3a11260b4e32bf303fcd69ca1ecb.jpeg	Bagel, Cheese, cream	Ice cream, Topping	{'cream', 'cheese', 'bagel'}	{'cream', 'ice'}	0.4
7028a1bb40e5baa525d1b2a44145.jpeg	Iced Coffee, brewed, Almond milk, unsweetened	Carbonated water, Cranberry juice	{'coffee', 'almond', 'milk'}	{'cranberry', 'juice'}	0
1a8d059b43218c2a2f3d1bf731fc.jpeg	Guacamole, NFS, Chicken breast, sauteed, skin not eaten, Peppers, green, cooked, made with oil, Onions, cooked, from fresh, made with oil	Water, Rice noodles, Lettuce, Cabbage, Mushrooms, Soybean curd, Chicken leg	{'pepper', 'chicken', 'green', 'guacamole', 'onion', 'oil'}	{'rice', 'mushroom', 'curd', 'chicken', 'lettuce', 'cabbage', 'noodle', 'soybean'}	0.142857
485c0b0147c6afc5c19b5a8ed564.jpeg	Iced Coffee, brewed	Cranberry juice drink, Carbonated water	{'coffee'}	{'cranberry', 'juice'}	0
e6adad4e4f9c92c9321631685949.jpeg	Strawberries, raw, Blueberries, raw	Fruit sauce	{'blueberry', 'strawberry'}	set()	0
dfbffd214ce2beabd36a3541f739.jpeg	Chicken breast, baked, broiled, or roasted, skin not eaten, from raw, Potato, mashed, from fresh, made with milk, Carrots, cooked, from fresh, made with oil, Onions, cooked, from fresh, made with oil	Butter, Lettuce, Pork chop, Celery, Bread, Onions, Chickpeas, Pepper, Romaine lettuce, Italian dressing	{'carrot', 'chicken', 'onion', 'oil', 'milk', 'potato'}	{'pepper', 'bread', 'lettuce', 'pork', 'celery', 'onion', 'romaine', 'butter', 'dressing', 'chickpea'}	0.125
58857dbf40b59031d32a29921d42.jpeg	Coffee, Cafe Mocha	Chocolate syrup, Ice cream	{'coffee'}	{'cream', 'chocolate', 'ice'}	0
74b81025436b93e16e1e51f7c4cd.jpeg	Olive oil, Mushrooms, cooked, from fresh, fat not added in cooking, Onions, cooked, from fresh, fat not added in cooking, Tomatoes, cooked, from fresh, NS as to method, Oregano, Paprika, Corn, yellow, cooked, from canned, fat not added in cooking, Black, brown, or Bayo beans, canned, drained, fat not added in cooking, Tortilla, whole wheat, Egg, whole, fried without fat, Avocado, raw	Refried beans, Salsa, Lettuce, Guacamole, Cheese, Avocado, Salsa verde or salsa, Tortilla, Sour cream	{'mushroom', 'egg', 'corn', 'wheat', 'tortilla', 'paprika', 'olive', 'onion', 'oil', 'oregano', 'avocado', 'tomato', 'bean'}	{'lettuce', 'guacamole', 'cheese', 'tortilla', 'cream', 'avocado', 'sour', 'salsa', 'bean'}	0.272727
9232f9c74d43bbeda609a1cedafd.jpeg	Almonds, unsalted	Yogurt, Cereal, Pumpkin seeds, Flax seeds	{'almond'}	{'pumpkin', 'cereal', 'yogurt', 'flax', 'seed'}	0
40f1051140fbace6f2b211e4a6de.jpeg	Sweet potato, baked, peel eaten, fat not added in cooking, Tahini, Olive oil, Lemon juice, 100%, freshly squeezed, Maple syrup, Kale, cooked, from fresh, fat not added in cooking, Carrots, raw, Chickpeas, canned, drained, low sodium, fat not added in cooking, Cheese, Feta, Sunflower seeds, plain, unsalted, Avocado, raw	Sunflower seeds, Brussels sprouts, Tomatoes, Spinach, Cabbage, Avocado, Lemon juice	{'carrot', 'juice', 'kale', 'lemon', 'cheese', 'olive', 'syrup', 'oil', 'tahini', 'avocado', 'seed', 'chickpea', 'potato'}	{'juice', 'spinach', 'brussels', 'cabbage', 'avocado', 'lemon', 'sunflower', 'sprout', 'tomato', 'seed'}	0.347826
b233344f4d47b87a65e007c9c750.jpeg	White beans, canned, drained, fat not added in cooking, Red kidney beans, canned, drained, low sodium, fat not added in cooking, Peppers, hot, cooked, from canned, fat not added in cooking, Corn, yellow, cooked, from canned, fat not added in cooking, Onions, cooked, from fresh, fat not added in cooking, Garlic, cooked, Chicken or turkey broth, less or reduced sodium, canned or ready-to-serve, Chi…	Chicken breast, Corn, White beans, Red kidney beans, Peppers, Onions, Chicken or turkey broth, Garlic	{'pepper', 'chicken', 'corn', 'le', 'garlic', 'onion', 'broth', 'turkey', 'bean'}	{'pepper', 'chicken', 'corn', 'kidney', 'garlic', 'onion', 'broth', 'turkey', 'bean'}	0.888889
9ec7dfe54f57ae3487c2211b7c3e.jpeg	Cheese, processed, with vegetables	Breakfast tart	{'cheese', 'vegetable'}	{'tart'}	0
73369ada49aa99ff6ec3f72fb83e.jpeg	Pepper, sweet, green, raw	Carbonated water, Cranberry juice	{'pepper', 'green'}	{'cranberry', 'juice'}	0
7b4f44854f6d83f24a97a6f60612.jpeg	Cauliflower, raw	Bacon bits, Brussels sprouts	{'cauliflower'}	{'brussels', 'sprout', 'bacon'}	0
b8e7a1e74ce7ab2237bb66516c20.jpeg	Milk chocolate candy, plain	Grapes, Pineapple, Biscuit, Honeydew melon, Cantaloupe, Egg omelet or scrambled egg	{'candy', 'milk', 'chocolate'}	{'grape', 'egg', 'pineapple', 'cantaloupe', 'melon', 'honeydew', 'biscuit'}	0
f4676de9451d936eb783b565a05c.jpeg	Pork and beef sausage, Sausage gravy, Cheese, Mexican blend, Egg, whole, boiled or poached, Salsa, red, commercially-prepared, Potato, home fries, with vegetables, Onions, young green, raw	Macaroni or noodles with cheese, Broccoli	{'beef', 'egg', 'green', 'pork', 'sausage', 'cheese', 'fry', 'onion', 'vegetable', 'gravy', 'salsa', 'potato'}	{'noodle', 'broccoli', 'cheese', 'macaroni'}	0.125
137d6c594cd9bd6b41b11f844968.jpeg	Coffee, espresso	Cereal, Almond milk	{'coffee', 'espresso'}	{'almond', 'cereal', 'milk'}	0
e9ece18c41e6a3020c3b74053cb4.jpeg	Banana, raw	Ice cream cone	{'banana'}	{'cream', 'ice'}	0
ae78c72440349dd87305f8a1ab91.jpeg	Lentils, dry, cooked, fat not added in cooking, Sweet potato, baked, peel eaten, made with oil, Hazelnuts, Avocado, raw, Beets, cooked, from fresh, fat not added in cooking, Broccoli, cooked, from frozen, fat not added in cooking, Egg, whole, boiled or poached, Chia seeds, Sesame seeds, Lemon juice, 100%, freshly squeezed, Olive oil	Sunflower seeds, Brussels sprouts, Tomatoes, Spinach, Cabbage, Avocado, Lemon juice	{'broccoli', 'egg', 'seed', 'juice', 'sesame', 'hazelnut', 'lemon', 'olive', 'lentil', 'oil', 'chia', 'avocado', 'beet', 'potato'}	{'juice', 'spinach', 'brussels', 'cabbage', 'avocado', 'lemon', 'sunflower', 'sprout', 'tomato', 'seed'}	0.333333
cd0ddd894b05bd811de52ae29a4e.jpeg	Bread, Italian, Grecian, Armenian, Avocado, raw, Egg, whole, fried with butter, Cheese, Cheddar, Potato, hash brown, from fast food, Cheese, cream, Salsa, red, commercially-prepared	Water, Croissant	{'egg', 'bread', 'cheese', 'cream', 'butter', 'avocado', 'cheddar', 'salsa', 'potato'}	{'croissant'}	0
66eae0e94a62802d69111e4bb727.jpeg	Multigrain chips (Sun Chips)	Muffin, Butter	{'chip'}	{'butter', 'muffin'}	0
6a3107f74468acbdab958e399c3d.jpeg	Noodles, chow mein, Onions, cooked, from fresh, made with oil, Celery, cooked, made with oil, Cabbage, green, cooked, made with oil, Carrots, cooked, from fresh, made with oil, Soy sauce, Chicken thigh, sauteed, skin not eaten	Noodles, Chicken or turkey and noodles, Creamy dressing	{'carrot', 'green', 'chicken', 'cabbage', 'noodle', 'celery', 'onion', 'oil', 'soy'}	{'noodle', 'chicken', 'turkey', 'dressing'}	0.307692
a622a12e452ab8c12f22e3e5ebe0.jpeg	Cookie, chocolate chip, made from home recipe or purchased at a bakery	Peanut butter, Oatmeal, Cinnamon, Flax seeds, Chia seeds	{'chip', 'cookie', 'chocolate'}	{'peanut', 'flax', 'chia', 'butter', 'cinnamon', 'oatmeal', 'seed'}	0
ed080e104f3fb110720468a3264a.jpeg	Milk, reduced fat (2%)	Cereal, Almond milk	{'milk'}	{'almond', 'cereal', 'milk'}	0.5
26ee926d4170bcf05396f423c49e.jpeg	Egg omelet or scrambled egg, with cheese and dark-green vegetables, fat added in cooking, Bread, sour dough	Onions, Mushrooms, Couscous, Pesto sauce	{'green', 'egg', 'bread', 'cheese', 'omelet', 'vegetable', 'dough'}	{'mushroom', 'onion', 'pesto', 'couscous'}	0
9713ce174d7887864e0a9808b659.jpeg	Coffee, brewed, Sugar, brown	Cereal, Almond milk	{'coffee', 'sugar'}	{'almond', 'cereal', 'milk'}	0
0b90e149404986da7d5930438421.jpeg	Mixed salad greens, raw, Cheese, Cheddar, Chicken, NS as to part and cooking method, skin not eaten, Cucumber, raw, Tomatoes, raw, Creamy dressing	Hummus, Caesar dressing, Lettuce, Cucumber, Croutons, Cheese, Tomatoes, Bread, Chicken, Romaine lettuce	{'chicken', 'green', 'cucumber', 'cheese', 'salad', 'cheddar', 'tomato'}	{'chicken', 'cucumber', 'crouton', 'hummus', 'bread', 'lettuce', 'cheese', 'caesar', 'tomato', 'romaine', 'dressing'}	0.444444
748134824ee8ab024d8c9d0074bb.jpeg	Chicken or turkey noodle soup, canned or ready-to-serve	Chicken or turkey broth, Squash, Coconut milk, Vegetable soup	{'turkey', 'chicken', 'noodle', 'soup'}	{'chicken', 'coconut', 'soup', 'squash', 'broth', 'turkey', 'milk'}	0.545455
537c483e4171b554d7637ab234b6.jpeg	Crackers, cheese (Cheez-It)	Pasta with cream sauce	{'cheese', 'cracker'}	{'cream', 'pasta'}	0
ced7e5c449a382f3669abc446932.jpeg	Pasta with cream sauce, ready-to-heat	Pasta with cream sauce	{'cream', 'pasta'}	{'cream', 'pasta'}	1
f4bfb05748c894a7bb4aae2cb651.jpeg	Cornmeal mush, fat not added in cooking, Italian sausage, Tomatoes, cooked, from fresh, NS as to method, Corn, raw, Cheese, Parmesan, hard	Black, Cheese, Burrito with chicken and beans, Spanish rice, Onions, Salsa, Tortilla chips, Queso cotija	{'corn', 'parmesan', 'sausage', 'cornmeal', 'cheese', 'tomato'}	{'queso', 'chicken', 'rice', 'cheese', 'tortilla', 'cotija', 'onion', 'chip', 'salsa', 'bean'}	0.125
4e98ec0b4d6682d85752f0c088c5.jpeg	Bread, white, Mayonnaise, regular, Beef, prepackaged or deli, luncheon meat, Romaine lettuce, raw, Tomatoes, raw, Cheese, Cheddar, Cookie, brownie, without icing, Pecans, unsalted, Cucumber pickles, dill	Water, Croissant	{'beef', 'cucumber', 'bread', 'brownie', 'pickle', 'lettuce', 'cheese', 'cookie', 'pecan', 'mayonnaise', 'icing', 'dill', 'meat', 'romaine', 'cheddar', 'tomato'}	{'croissant'}	0
551f1fae4ba89c9aaafa2f6c3057.jpeg	Fruit and vegetable smoothie	Nectarine, Tangerine, Tomatoes	{'smoothie', 'vegetable'}	{'tangerine', 'tomato', 'nectarine'}	0
cc1b1d42420ca98c7904906bde68.jpeg	Vegetable soup, home recipe, Squash, winter type, mashed, fat added in cooking, no sugar added in cooking, Chicken or turkey broth, bouillon, or consomme, Coconut milk	Lettuce, Corn oil, Carrots	{'consomme', 'chicken', 'coconut', 'soup', 'sugar', 'squash', 'vegetable', 'broth', 'turkey', 'milk'}	{'oil', 'lettuce', 'carrot', 'corn'}	0
09cd61ee4b239891f541fc6948eb.jpeg	Oatmeal, instant, maple flavored, fat not added in cooking	Pork and vegetables including carrots, Rice	{'oatmeal'}	{'carrot', 'pork', 'vegetable', 'rice'}	0
1f4fbd57486492e88d2b49023302.jpeg	Bagel, Cheese, cream	Ice cream, Topping	{'cream', 'cheese', 'bagel'}	{'cream', 'ice'}	0.4
1884b0304c3e86dcc3eb62a2ff23.jpeg	Salmon, baked or broiled, made with oil, Rice, wild, 100%, cooked, fat not added in cooking, Asparagus, cooked, from fresh, made with oil	Orange, Olive oil, Egg, Avocado, Onions, Milk, Yogurt	{'asparagus', 'rice', 'salmon', 'oil'}	{'egg', 'orange', 'olive', 'yogurt', 'onion', 'oil', 'avocado', 'milk'}	0.166667
f6ef5953417ab29bd50704e9cfa4.jpeg	Ravioli, cheese-filled, with tomato sauce, Spaghetti sauce	Taquito or flauta with chicken, Avocado	{'spaghetti', 'ravioli', 'tomato', 'cheese'}	{'taquito', 'chicken', 'flauta', 'avocado'}	0
819bc4f5437f98eba44f9949917e.jpeg	Popcorn, ready-to-eat packaged, plain	Cereal (Nature Valley Granola), Yogurt	{'popcorn'}	{'yogurt', 'granola', 'cereal'}	0
de58999e400092e2800747a62744.jpeg	Cookie, chocolate chip, made from home recipe or purchased at a bakery	Peanut butter, Oatmeal, Cinnamon, Flax seeds, Chia seeds	{'chip', 'cookie', 'chocolate'}	{'peanut', 'flax', 'chia', 'butter', 'cinnamon', 'oatmeal', 'seed'}	0
6aa83a4642e092a356ed69c83f97.jpeg	Yogurt, Greek, nonfat milk, plain, Cereal (Nature Valley Granola)	Sugar, Cream, Coffee	{'yogurt', 'granola', 'milk', 'cereal'}	{'sugar', 'cream', 'coffee'}	0
02abd9214ae4a4a28def2ac9e46e.jpeg	Chicken or turkey broth, bouillon, or consomme, Black, brown, or Bayo beans, canned, drained, fat not added in cooking, Corn, yellow, cooked, from canned, fat not added in cooking, Tortilla chips, plain, Onions, cooked, from fresh, fat not added in cooking, Tomato paste	Chicken or turkey broth, Spinach, Cabbage, Soybean curd, Pasta	{'chicken', 'corn', 'tortilla', 'onion', 'consomme', 'broth', 'turkey', 'chip', 'tomato', 'bean'}	{'chicken', 'pasta', 'curd', 'spinach', 'cabbage', 'broth', 'turkey', 'soybean'}	0.333333
b32b936d443a9fcdb1824ad60a03.jpeg	Tortellini, cheese-filled, no sauce, Cheese, Mozzarella, part skim, Salami, NFS	Onions, Mushrooms, Chicken breast, Pasta with cream sauce	{'mozzarella', 'salami', 'cheese', 'tortellini'}	{'chicken', 'mushroom', 'pasta', 'cream', 'onion'}	0
6638f35e428b83d74a1ee07217c8.jpeg	Apple, raw, Peanut butter, lower sodium	Nectarine, Tangerine, Tomatoes	{'butter', 'peanut', 'apple'}	{'tangerine', 'tomato', 'nectarine'}	0
7a181c8146859a888b103bde1e05.jpeg	Oatmeal, instant, plain, made with water, fat not added in cooking	Sour cream, Jam, Cottage cheese	{'oatmeal'}	{'cream', 'sour', 'cheese', 'jam'}	0
5de36493401cb0ee08aafa1f1320.jpeg	Raspberries, raw, NS as to color	Cranberry juice	{'raspberry'}	{'cranberry', 'juice'}	0
46c0369e494ab874cea2e3f69c04.jpeg	Tortilla chips, plain, Cheese, Mexican blend, Guacamole, NFS	Chicken breast, Corn, White beans, Red kidney beans, Peppers, Onions, Chicken or turkey broth, Garlic	{'guacamole', 'chip', 'cheese', 'tortilla'}	{'pepper', 'chicken', 'corn', 'kidney', 'garlic', 'onion', 'broth', 'turkey', 'bean'}	0
c93ba1bc4895a376c23a0132666a.jpeg	Grapefruit, raw	Potato, Tomato catsup	{'grapefruit'}	{'catsup', 'tomato', 'potato'}	0
2abf899c4e01ac620fe4112d2424.jpeg	Oats, raw, Almond milk, sweetened, Chia seeds	Butter replacement, Egg, Pork bacon, Bread, Potato	{'oat', 'almond', 'chia', 'milk', 'seed'}	{'egg', 'bread', 'bacon', 'pork', 'butter', 'potato'}	0
4c4baf0b430fa74121e8b95399b7.jpeg	Strawberries, raw	Fruit sauce	{'strawberry'}	set()	0
ebcb493c4975a1bf554b513d49d9.jpeg	Salami, NFS, Cheese, Mozzarella, whole milk, Ham, prepackaged or deli, luncheon meat, Bread, Italian, Grecian, Armenian	Beef, Honey mustard dip, Wine, Celery, Noodles, Onions, Bay leaf, Carrots, Pepper, Cucumber pickles, Flour	{'bread', 'ham', 'cheese', 'salami', 'meat', 'mozzarella', 'milk'}	{'bay', 'pepper', 'beef', 'carrot', 'cucumber', 'pickle', 'leaf', 'honey', 'noodle', 'mustard', 'celery', 'onion', 'flour', 'wine'}	0
ca1024c94309a1a0815bd6c7f218.jpeg	Focaccia, Italian flatbread, plain, Carrots, raw	Orange, Olive oil, Egg, Avocado, Onions, Milk, Yogurt	{'carrot', 'flatbread', 'focaccia'}	{'egg', 'orange', 'olive', 'yogurt', 'onion', 'oil', 'avocado', 'milk'}	0
e387c97c4aecbd2735670b2bae95.jpeg	Grapefruit, raw, Sugar, brown	Pizza with pepperoni	{'sugar', 'grapefruit'}	{'pepperoni', 'pizza'}	0
557722ae48c5ac979e04a32eb38c.jpeg	Pork sausage, Egg omelet or scrambled egg, made with cooking spray, Potato, hash brown, from fast food, Raspberries, raw, NS as to color, Avocado, raw	Bratwurst, Shrimp, Jambalaya with meat and rice	{'egg', 'pork', 'sausage', 'omelet', 'raspberry', 'avocado', 'potato'}	{'rice', 'bratwurst', 'meat', 'shrimp'}	0
d7432c1d4c6db97aaa236c67dd4a.jpeg	Spinach, raw, Carrots, raw, Tomatoes, raw, Mushrooms, cooked, from fresh, made with oil	Chicken breast, Tomatoes, Cheese, Brussels sprouts, Mixed salad greens, Onions, Carrots, Italian dressing	{'carrot', 'mushroom', 'spinach', 'oil', 'tomato'}	{'chicken', 'carrot', 'brussels', 'cheese', 'salad', 'onion', 'dressing', 'sprout', 'tomato'}	0.285714
195b40e749eb921c8a8863dac46b.jpeg	Applesauce, stewed apples, unsweetened	Chicken or turkey broth	{'applesauce', 'apple'}	{'broth', 'turkey', 'chicken'}	0
6d74e2e64a88a4ce4cdc67d295fd.jpeg	Pasta with tomato-based sauce, home recipe, Beans, string, green, cooked, from frozen, fat not added in cooking, Cheese, cottage, low fat	Pasta with tomato-based sauce and meat, Soybean curd	{'green', 'pasta', 'cheese', 'cottage', 'tomato', 'bean'}	{'pasta', 'curd', 'meat', 'tomato', 'soybean', 'based'}	0.333333
c3d08de64429b60b7026c7adf0f0.jpeg	Pretzels, hard, plain, gluten free	Espresso coffee beans	{'pretzel'}	{'coffee', 'espresso', 'bean'}	0
0fe7b1064b00b45e9eaf78f54d0a.jpeg	Yogurt, Greek, low fat milk, fruit, Cereal, granola	Chocolate syrup, Ice cream	{'yogurt', 'granola', 'milk', 'cereal'}	{'cream', 'chocolate', 'ice'}	0
746e399b4b979ecb41c715b75bc7.jpeg	Coffee, espresso, Almond milk, unsweetened, Coffee creamer, liquid, fat free, flavored	Almond milk, Iced Coffee	{'coffee', 'almond', 'milk', 'espresso'}	{'almond', 'milk', 'coffee'}	0.857143
ac8ab32e4607af36acfeb52f4606.jpeg	Crackers, NFS, Carrots, raw, Hummus, flavored, Cheese, Mozzarella, whole milk, Blackberries, raw	Nectarine, Tangerine, Tomatoes	{'carrot', 'hummus', 'blackberry', 'cheese', 'cracker', 'mozzarella', 'milk'}	{'tangerine', 'tomato', 'nectarine'}	0
a4268e274051954aa8be33873464.jpeg	Broccoli, cooked, from fresh, made with oil, Potato, mashed, from fresh, made with milk, Chicken or turkey cake, patty, or croquette, Cheese, Provolone	Bacon bits, Brussels sprouts	{'chicken', 'broccoli', 'provolone', 'cake', 'croquette', 'cheese', 'oil', 'turkey', 'milk', 'potato'}	{'brussels', 'sprout', 'bacon'}	0
7246eaa64107a9b748882ebae607.jpeg	Orange, raw	Banana, Tangerine	{'orange'}	{'tangerine', 'banana'}	0
9cdd40564c6994e48241e9c18f69.jpeg	Tomatoes, raw, Bread, multigrain, Cheese, Colby Jack, Avocado, raw	Spaghetti sauce, Olive oil, Tomatoes, Peppers, Cheese, Onions, Rice, Chicken or turkey broth, Turkey, Garlic	{'cheese', 'tomato', 'bread', 'avocado'}	{'pepper', 'rice', 'chicken', 'spaghetti', 'cheese', 'olive', 'garlic', 'onion', 'oil', 'broth', 'turkey', 'tomato'}	0.25
279caf2c45618de2e7f46221901f.jpeg	Almond milk, unsweetened, Coffee creamer, liquid, flavored, Coffee, espresso	Coffee creamer, Iced Coffee	{'almond', 'milk', 'coffee', 'espresso'}	{'coffee'}	0.4
63159c044ad7b3f4943f9400bc31.jpeg	Mushrooms, from fresh, creamed, Corn, yellow, cooked, from frozen, fat not added in cooking, Rice, brown, cooked, fat not added in cooking, Onions, cooked, from fresh, fat not added in cooking, Cashews, unsalted, Soybean curd, Chicken curry	Corn, Chicken curry, Onions, Cashews, Rice, Mushrooms, Soybean curd	{'mushroom', 'rice', 'chicken', 'corn', 'cashew', 'onion', 'curry', 'soybean'}	{'chicken', 'rice', 'mushroom', 'corn', 'curd', 'cashew', 'onion', 'curry', 'soybean'}	0.941176
bc2568a749f9990d378ba003da44.jpeg	Salmon, baked or broiled, made with oil, Sweet potato, baked, peel eaten, made with oil, Asparagus, cooked, from fresh, made with oil	Onions, Mushrooms, Couscous, Pesto sauce	{'asparagus', 'salmon', 'oil', 'potato'}	{'mushroom', 'onion', 'pesto', 'couscous'}	0
e2e2b10b4f07bac1965c256524ab.jpeg	Potato, hash brown, from fast food, Tomato catsup	Roll, Beef stroganoff, Rice, Carrots	{'catsup', 'tomato', 'potato'}	{'rice', 'carrot', 'beef', 'stroganoff', 'roll'}	0
9570d5644033b0dc4cecb8340afa.jpeg	Coffee, brewed, Sugar, brown, Milk, NFS	Chocolate syrup, Ice cream	{'coffee', 'sugar', 'milk'}	{'cream', 'chocolate', 'ice'}	0
bfb24ea24e4abefe0c044bba83fa.jpeg	Seafood restructured, Rice, white, cooked, fat not added in cooking, Seaweed, dried	Carbonated water, Cranberry juice	{'seafood', 'rice', 'seaweed'}	{'cranberry', 'juice'}	0
286398da4a5ab44eafc8f9ee858e.jpeg	Chicken or turkey noodle soup, home recipe	Chicken breast, Corn, White beans, Red kidney beans, Peppers, Onions, Chicken or turkey broth, Garlic	{'turkey', 'chicken', 'noodle', 'soup'}	{'pepper', 'chicken', 'corn', 'kidney', 'garlic', 'onion', 'broth', 'turkey', 'bean'}	0.307692
e39a8c3246eba7cdf3db69cb50ee.jpeg	Doughnut, cake type, plain	Cabbage, Rice, Salsa	{'doughnut', 'cake'}	{'rice', 'cabbage', 'salsa'}	0
eedc36d9439f9d93eea70ed72700.jpeg	Sushi roll, shrimp, Soy sauce, Avocado, raw, Cheese, cream	Banana, Yogurt, Raspberries, Honey	{'shrimp', 'roll', 'cheese', 'cream', 'soy', 'sushi', 'avocado'}	{'raspberry', 'yogurt', 'honey', 'banana'}	0
6d430721423b82a15b0da435888c.jpeg	Dumpling, steamed, filled with meat, poultry, or seafood, Chicken breast, fried, coated, skin / coating eaten, from raw, Gravy or sauce, made with soy sauce, stock or bouillon, cornstarch	Chicken or turkey soup with dumplings	{'chicken', 'seafood', 'cornstarch', 'meat', 'soy', 'stock', 'gravy'}	{'turkey', 'chicken', 'dumpling', 'soup'}	0.181818
31b1a340428893a4d26a075067ac.jpeg	Croissant, Ham, prepackaged or deli, luncheon meat	Water, Croissant	{'ham', 'croissant', 'meat'}	{'croissant'}	0.5
e50867814562b266456a774f44e5.jpeg	Coffee, Iced Latte, flavored	Breakfast tart	{'coffee', 'latte'}	{'tart'}	0
d620aa6b47049b10d662cb5c7faa.jpeg	Bread, white, Turkey, prepackaged or deli, luncheon meat, Tomatoes, raw, Cheese, Brick	Tomatoes, Cheese, Roll, Romaine lettuce, Tomato catsup	{'bread', 'cheese', 'meat', 'turkey', 'tomato'}	{'lettuce', 'roll', 'cheese', 'catsup', 'romaine', 'tomato'}	0.363636
db0bd4e247a58adaa19d44f73711.jpeg	Coffee, Cappuccino	Carbonated water, Cranberry juice	{'coffee'}	{'cranberry', 'juice'}	0
9e9c08d1483394feb557798bd5a3.jpeg	Mushroom soup, NFS, butter, without salt, onions, raw, mushrooms, white, raw, wheat flour, white, all-purpose, unenriched, soup, chicken broth or bouillon, dry, milk, fluid, 1% fat, without added vitamin a and vitamin d, salt, table, spices, pepper, black, lemon juice, raw	Water, Tangerine	{'pepper', 'mushroom', 'chicken', 'juice', 'lemon', 'broth', 'spice', 'soup', 'onion', 'flour', 'butter', 'milk', 'salt', 'wheat'}	{'tangerine'}	0
6bb2efed41fabecc27d90d695521.jpeg	Milk, NFS	Ice cream cone	{'milk'}	{'cream', 'ice'}	0
0ee5209f44198dd84bee6630edad.jpeg	Pasta, cooked, Butter, stick, salted	Macaroni or pasta salad	{'butter', 'stick', 'pasta'}	{'pasta', 'macaroni', 'salad'}	0.333333
dd27ab09497e99e13e1ee6889fa8.jpeg	Tea, hot, leaf, black, Milk, reduced fat (2%)	Cranberry juice drink, Carbonated water	{'milk', 'tea'}	{'cranberry', 'juice'}	0
7eabc94a47ca91c1c75dbd6cfadb.jpeg	Crepe, plain, Pork bacon, NS as to fresh, smoked or cured, cooked, Honey	Turkey or chicken sausage, Maple syrup, French toast	{'honey', 'crepe', 'pork', 'bacon'}	{'chicken', 'toast', 'sausage', 'turkey', 'maple'}	0
6bd3114341e7aacc8dc8b57d1a49.jpeg	Banana, raw	Chicken or turkey soup with dumplings	{'banana'}	{'turkey', 'chicken', 'dumpling', 'soup'}	0
ca80382847c183f822804cce9124.jpeg	Pear, Japanese, raw	Banana, Yogurt, Raspberries, Honey	{'pear'}	{'raspberry', 'yogurt', 'honey', 'banana'}	0
e97eec284f91bb662f26d4903ab6.jpeg	Tea, hot, leaf, black, Milk, reduced fat (2%)	Cereal, Almond milk	{'milk', 'tea'}	{'almond', 'cereal', 'milk'}	0.4
0ae1b9f84b1badca86b477b78e9f.jpeg	Vodka, Soft drink, NFS, Lemon juice, 100%, freshly squeezed	Cranberry juice drink, Carbonated water	{'lemon', 'vodka', 'juice'}	{'cranberry', 'juice'}	0.4
9be04e094453bd3ebde242effeaa.jpeg	Salmon, baked or broiled, made with oil, Squash, winter type, mashed, fat added in cooking, no sugar added in cooking, Spinach dip, regular	Lettuce, Pork chop, Sweet potato, Onions, Chicken or turkey broth	{'spinach', 'sugar', 'oil', 'squash', 'salmon'}	{'sweet', 'chicken', 'lettuce', 'pork', 'onion', 'broth', 'turkey', 'potato'}	0
f13551c5408694074c22e43dc4dc.jpeg	Naan, Indian flatbread	Refried beans, Salsa, Lettuce, Guacamole, Cheese, Avocado, Salsa verde or salsa, Tortilla, Sour cream	{'naan', 'flatbread'}	{'lettuce', 'guacamole', 'cheese', 'tortilla', 'cream', 'avocado', 'sour', 'salsa', 'bean'}	0
bcba88424d028c02f034fe5cc4bc.jpeg	Tea, hot, leaf, black, Milk, reduced fat (2%)	Iced Coffee, Coffee creamer	{'milk', 'tea'}	{'coffee'}	0
638d9b314e6ababedbd0af3e6221.jpeg	Cookie, brownie, with icing or filling	Hot chocolate / Cocoa	{'icing', 'cookie', 'brownie'}	{'cocoa', 'chocolate'}	0
43019d234a8d8424b0e3a4dbe0bb.jpeg	Burrito with beans, meatless	Refried beans, Salsa, Lettuce, Guacamole, Cheese, Avocado, Salsa verde or salsa, Tortilla, Sour cream	{'burrito', 'bean'}	{'lettuce', 'guacamole', 'cheese', 'tortilla', 'cream', 'avocado', 'sour', 'salsa', 'bean'}	0.181818
5fa772fd4154a2888c63e8a87402.jpeg	Pork roast, loin, cooked, lean only eaten, Squash, summer, yellow or green, cooked, from fresh, made with oil, Squash, winter type, mashed, fat added in cooking, no sugar added in cooking, Vegetable curry, Mushrooms, cooked, from fresh, made with oil	Lamb chop	{'mushroom', 'green', 'roast', 'pork', 'sugar', 'oil', 'squash', 'vegetable', 'curry'}	{'lamb'}	0
8ff89ab341ec8462a2f6f8f3c43e.jpeg	Naan, Indian flatbread	Chicken or turkey soup with dumplings	{'naan', 'flatbread'}	{'turkey', 'chicken', 'dumpling', 'soup'}	0
5588a5524e55b5cdee6efeee6fa0.jpeg	Banana, raw	Ice cream, Topping	{'banana'}	{'cream', 'ice'}	0
3cd9c4d24078b42fc058135023e4.jpeg	Doughnut, raised or yeast, wheat flours, bread, unenriched, wheat flour, white, all-purpose, unenriched, sugars, granulated, milk, fluid, 1% fat, without added vitamin a and vitamin d, salt, table, butter, without salt, water, bottled, generic, leavening agents, yeast, baker's, active dry, spartan, real semi-sweet chocolate baking chips, upc: 011213162966, nuts, almonds, sugars, powdered, cream, …	Crackers, Broccoli cheese soup	{'doughnut', 'nut', 'bread', 'chocolate', 'baker', 'sugar', 'almond', 'chip', 'yeast', 'cream', 'flour', 'butter', 'milk', 'agent', 'salt', 'wheat'}	{'broccoli', 'cheese', 'cracker', 'soup'}	0
02e645824aa588c8d4ef0f8ef5e0.jpeg	Tea, hot, herbal, Honey	Apple cider	{'honey', 'tea'}	{'cider', 'apple'}	0
b4f4abd045a6b32b5f2472dc464f.jpeg	Wonton soup, wheat flours, bread, unenriched, water, bottled, generic	Chicken breast, Corn, White beans, Red kidney beans, Peppers, Onions, Chicken or turkey broth, Garlic	{'bread', 'wonton', 'soup', 'flour', 'wheat'}	{'pepper', 'chicken', 'corn', 'kidney', 'garlic', 'onion', 'broth', 'turkey', 'bean'}	0
3c5bcd244fbbbb2b00ce7433c780.jpeg	Tea, hot, herbal, Honey, Lemon, raw	Cereal, Walnuts, Oatmeal, Mixed seeds, Almond milk	{'lemon', 'honey', 'tea'}	{'cereal', 'almond', 'oatmeal', 'walnut', 'seed', 'milk'}	0
d0b9b6e849819a2454ba38efb68f.jpeg	Italian Wedding Soup	Chicken breast, Corn, White beans, Red kidney beans, Peppers, Onions, Chicken or turkey broth, Garlic	{'soup'}	{'pepper', 'chicken', 'corn', 'kidney', 'garlic', 'onion', 'broth', 'turkey', 'bean'}	0
9a8b737c484890f8765402c97bbd.jpeg	Rice, brown, cooked, fat added in cooking, made with oil, Cucumber, raw, Broccoli, cooked, from fresh, fat not added in cooking, Chicken tenders or strips, breaded, from other sources, Salsa, red, commercially-prepared, Water, tap	Taquito or flauta with chicken, Avocado	{'source', 'rice', 'broccoli', 'cucumber', 'chicken', 'tender', 'strip', 'oil', 'salsa'}	{'taquito', 'chicken', 'flauta', 'avocado'}	0.153846
7d03855347eeb3982cd42adc508f.jpeg	Romaine lettuce, raw, Croutons, Pepper, sweet, green, raw, Carrots, raw, Tomatoes, raw, Mixed salad greens, raw, Egg, whole, boiled or poached, Red kidney beans, canned, drained, fat not added in cooking, Sesame dressing, Water, tap	Caesar dressing, Lettuce, Croutons, Cheese, Romaine lettuce	{'pepper', 'carrot', 'green', 'crouton', 'egg', 'lettuce', 'sesame', 'salad', 'romaine', 'tomato', 'bean'}	{'crouton', 'lettuce', 'cheese', 'caesar', 'romaine', 'dressing'}	0.352941
14a21b6444369646b98da0b0374d.jpeg	Chicken or turkey with teriyaki, Rice, white, cooked, fat not added in cooking, Carrots, cooked, from fresh, fat not added in cooking, Peppers, red, cooked, fat not added in cooking, Cabbage, green, cooked, fat not added in cooking, Celery, cooked, fat not added in cooking, Water, tap	Lamb chop	{'pepper', 'chicken', 'carrot', 'rice', 'teriyaki', 'green', 'cabbage', 'celery', 'turkey'}	{'lamb'}	0
7c65f5fa452db61f428d07fac80c.jpeg	Rice, white, cooked, fat not added in cooking, Seaweed, dried, Radishes, pickled, Hawaiian style, Water, tap	Water, Tangerine	{'seaweed', 'rice', 'radish'}	{'tangerine'}	0
a4ab58504e7cb8af71ef1eb67757.jpeg	Chicken leg, drumstick and thigh, stewed, skin eaten, Soybean curd, Cabbage, Chinese, cooked, fat not added in cooking, Lettuce, arugula, raw, Mushrooms, cooked, from fresh, fat not added in cooking, Rice noodles, cooked, Water, tap	Ham, Rice noodles, Cucumber, Chicken breast, Sesame dressing	{'chicken', 'mushroom', 'rice', 'lettuce', 'drumstick', 'cabbage', 'noodle', 'arugula', 'soybean'}	{'rice', 'cucumber', 'chicken', 'sesame', 'ham', 'noodle', 'dressing'}	0.375
1bcd1f4a4861805fc6c07036c1ba.jpeg	Rice, white, cooked, fat not added in cooking, Chicken breast, fried, coated, skin / coating eaten, from raw, Tuna, fresh, raw, Onions, young green, raw, Water, tap	Sugar, Egg, Pork roast, Garlic, Rice, Salt, Pineapple juice, Flour, Soy sauce	{'chicken', 'rice', 'green', 'tuna', 'onion'}	{'rice', 'egg', 'pineapple', 'juice', 'pork', 'sugar', 'garlic', 'soy', 'flour', 'salt'}	0.133333
cfdc4dbb4dc89a55267c2901f281.jpeg	Bread, white, Egg, whole, fried with oil, Pork bacon, NS as to fresh, smoked or cured, cooked, Water, tap	Water, Croissant	{'egg', 'bread', 'bacon', 'pork', 'oil'}	{'croissant'}	0
d2f39f5543b29b8de91d1c6f6d58.jpeg	Noodles, cooked, Carrots, cooked, from fresh, fat not added in cooking, Cabbage, green, cooked, fat not added in cooking, Peppers, green, cooked, fat not added in cooking, Egg, whole, fried with oil, Water, tap	Noodles, Chicken or turkey and noodles, Creamy dressing	{'pepper', 'carrot', 'green', 'egg', 'cabbage', 'noodle', 'oil'}	{'noodle', 'chicken', 'turkey', 'dressing'}	0.181818
dd7ca63a4faf9ab0e499af0e9e33.jpeg	Chicken breast, baked, broiled, or roasted, skin eaten, from raw, Carrots, cooked, from fresh, fat not added in cooking, Potato, boiled, from fresh, peel not eaten, fat not added in cooking, Cabbage, green, cooked, fat not added in cooking, Milk, whole, Flour, white, all-purpose, Bread, French or Vienna, Water, tap	White beans, Cheese, Onions, Chicken or turkey broth, Garlic	{'carrot', 'chicken', 'green', 'bread', 'cabbage', 'flour', 'milk', 'potato'}	{'chicken', 'cheese', 'garlic', 'onion', 'broth', 'turkey', 'bean'}	0.133333
c21ef220466ea311cc23f6393d1a.jpeg	Coffee, brewed, Cream, half and half, Sugar, NFS	Cereal, Almond milk	{'coffee', 'cream', 'sugar'}	{'almond', 'cereal', 'milk'}	0
b2283e5345f18377416714ed7df6.jpeg	Coffee, brewed, Cream, half and half, Sugar, NFS	Almond milk, Iced Coffee	{'coffee', 'cream', 'sugar'}	{'almond', 'milk', 'coffee'}	0.333333
d0658ded4028813e2e876c5266ba.jpeg	Cereal, granola, Yogurt, whole milk, plain	Banana, Sugar, Oatmeal	{'yogurt', 'granola', 'cereal', 'milk'}	{'sugar', 'oatmeal', 'banana'}	0
07d72ed6448e9ffa1ad46a59ab37.jpeg	Fig, dried	Strawberries, Cereal, Banana, Milk, Blueberries	{'fig'}	{'blueberry', 'cereal', 'banana', 'strawberry', 'milk'}	0
70f4f1d343188b277d124709678b.jpeg	Vegetable soup, canned, prepared with water or ready-to-serve	Potato, Tomato catsup	{'vegetable', 'soup'}	{'catsup', 'tomato', 'potato'}	0
218584314aa2bc2719d7be08084b.jpeg	Crackers, multigrain, Cheese, Blue or Roquefort, Pomegranate, raw	Tzatziki dip, Salami, Sauerkraut, Tangerine, Carrots, Crackers, Date	{'roquefort', 'cheese', 'pomegranate', 'cracker'}	{'carrot', 'sauerkraut', 'date', 'tangerine', 'cracker', 'salami', 'tzatziki'}	0.181818
8dd3106d492195c81a1b34ccbe55.jpeg	Mixed nuts, without peanuts, salted	Rice, Seaweed, Soy sauce, Sesame oil, Wonton	{'nut', 'peanut'}	{'rice', 'wonton', 'seaweed', 'sesame', 'soy', 'oil'}	0
fa2fb6264e89a1fdeaa1ae90acc2.jpeg	Crackers, multigrain, Cheese, Brie	Muffin, Butter	{'cheese', 'cracker'}	{'butter', 'muffin'}	0
9eee7479454a9693fb404ae89298.jpeg	Cheese, Parmesan, hard, Salsa, red, commercially-prepared	Chicken breast, Corn, White beans, Red kidney beans, Peppers, Onions, Chicken or turkey broth, Garlic	{'parmesan', 'cheese', 'salsa'}	{'pepper', 'chicken', 'corn', 'kidney', 'garlic', 'onion', 'broth', 'turkey', 'bean'}	0
4687e74142999c79354e4de4e0bb.jpeg	Onions, cooked, from fresh, fat not added in cooking, Carrots, cooked, from fresh, fat not added in cooking, Celery, cooked, fat not added in cooking, Garlic, cooked, Olive oil, Rice, brown, cooked, fat not added in cooking, Lentils, dry, cooked, fat not added in cooking, Pinto, calico, or red Mexican beans, dry, cooked, fat not added in cooking, Vegetable broth, bouillon, Soy sauce, Tomato paste	Chicken breast, Corn, White beans, Red kidney beans, Peppers, Onions, Chicken or turkey broth, Garlic	{'carrot', 'rice', 'broth', 'olive', 'garlic', 'celery', 'onion', 'oil', 'lentil', 'vegetable', 'soy', 'tomato', 'pinto', 'bean'}	{'pepper', 'chicken', 'corn', 'kidney', 'garlic', 'onion', 'broth', 'turkey', 'bean'}	0.347826
3c1fe53a41d99a376ff46bf2b3b1.jpeg	Plum, cooked or canned, in light syrup, Cream, NS as to light, heavy, or half and half	Sweet potato, Chicken, Avocado, Broccoli	{'syrup', 'cream', 'plum'}	{'sweet', 'chicken', 'broccoli', 'avocado', 'potato'}	0
8d1d25d84f72956432467a83306c.jpeg	Whiskey, Whiskey	Carbonated water, Cranberry juice	{'whiskey'}	{'cranberry', 'juice'}	0
bc903f1a45ba85b8545ef146c7e0.jpeg	Coffee, brewed, Cream, half and half, Sugar, NFS	Cereal, Almond milk	{'coffee', 'cream', 'sugar'}	{'almond', 'cereal', 'milk'}	0
997d08f04d3ea628acf9a567181e.jpeg	Muffin, English, Peanut butter, Honey	Onion dip	{'butter', 'muffin', 'honey', 'peanut'}	{'onion'}	0
3726c642451887d804bea612b71f.jpeg	Chocolate, sweet or dark	Peanut butter, Oatmeal, Cinnamon, Flax seeds, Chia seeds	{'chocolate'}	{'peanut', 'flax', 'chia', 'butter', 'cinnamon', 'oatmeal', 'seed'}	0
b80c05e6401eabcf746174b5ce19.jpeg	Potato, boiled, from fresh, peel eaten, fat added in cooking, NS as to type of fat, Mushrooms, cooked, from fresh, fat not added in cooking, Onions, mature, raw, Celery, cooked, fat not added in cooking, Carrots, cooked, from fresh, fat not added in cooking, Butter, stick, unsalted, Salt, table, Beans, string, green, cooked, from fresh, fat not added in cooking, Cheese, Cheddar	Fruit salad, Yogurt	{'carrot', 'mushroom', 'green', 'cheese', 'bean', 'cheddar', 'celery', 'onion', 'butter', 'stick', 'salt', 'potato'}	{'yogurt', 'salad'}	0
0179330140939306611d3628bcc0.jpeg	Cake or cupcake, white, with icing or filling, apples, raw, with skin, sugars, granulated, water, bottled, generic, butter, without salt, spices, cinnamon, ground, spices, nutmeg, ground, spices, cloves, ground, wheat flour, white, all-purpose, unenriched, leavening agents, baking soda	Pie, Ice cream	{'soda', 'cake', 'clove', 'spice', 'nutmeg', 'sugar', 'icing', 'cupcake', 'apple', 'flour', 'butter', 'cinnamon', 'agent', 'salt', 'wheat'}	{'ice', 'cream', 'pie'}	0
d74339804b8bb39f28ad9848f5fb.jpeg	Coffee, brewed, Cream, half and half, Sugar, NFS	Cereal, Almond milk	{'coffee', 'cream', 'sugar'}	{'almond', 'cereal', 'milk'}	0
0582adf044ebb7de65dd6caa1a73.jpeg	Coffee, brewed, Whiskey, Sugar, brown	Almond milk, Iced Coffee	{'coffee', 'sugar', 'whiskey'}	{'almond', 'milk', 'coffee'}	0.333333
031fcdea411982b9d9475d0f6fdb.jpeg	Eggplant, cooked, made with oil, Bulgur, fat not added in cooking, Lentils, dry, cooked, fat not added in cooking, Olive oil, Salt, table, Lemon juice, 100%, freshly squeezed, Cheese, Feta, Olives, black, Onions, young green, raw, Parsley, raw, Chives, raw, Oregano	Lentil soup, Kale	{'green', 'parsley', 'eggplant', 'juice', 'lemon', 'cheese', 'olive', 'chive', 'lentil', 'oil', 'onion', 'oregano', 'bulgur', 'salt'}	{'lentil', 'kale', 'soup'}	0.117647
7946712b44d88da617fe4c3b8b27.jpeg	Coffee, brewed, Milk, whole, Sugar, white, and water syrup	Almond milk, Iced Coffee	{'coffee', 'syrup', 'sugar', 'milk'}	{'almond', 'milk', 'coffee'}	0.571429
3ca05e664962982f3c5d43c2dd42.jpeg	Coffee, brewed, Milk, whole, Sugar, white, and water syrup	Almond milk, Iced Coffee	{'coffee', 'syrup', 'sugar', 'milk'}	{'almond', 'milk', 'coffee'}	0.571429
4036a5264cd6a722865f3d0e87d3.jpeg	Fritter, apple	Lamb chop	{'fritter', 'apple'}	{'lamb'}	0
c6eb0025404d93e2e7802ae639d2.jpeg	Yogurt, whole milk, plain, Cereal, granola, Strawberries, frozen, unsweetened, Lime juice, 100%, freshly squeezed, Butter, stick, unsalted, Egg, yolk only, cooked, fat not added in cooking, Sugar, NFS	Banana, Cereal (Post Honey Bunches of Oats Honey Roasted), Milk	{'stick', 'egg', 'juice', 'cereal', 'sugar', 'yogurt', 'lime', 'strawberry', 'yolk', 'butter', 'granola', 'milk'}	{'oat', 'honey', 'cereal', 'banana', 'milk'}	0.235294
fbad4cef408fa7b247650a7273d9.jpeg	Burrito with beans and rice, meatless, Sour cream, Salsa, red, commercially-prepared	Banana, Yogurt, Cereal	{'rice', 'burrito', 'cream', 'salsa', 'bean'}	{'yogurt', 'cereal', 'banana'}	0
4ea0532945328d74106d3b68ab8e.jpeg	Carbonated water, unsweetened	Carbonated water, Cranberry juice	set()	{'cranberry', 'juice'}	0
25effcdf4fe88d0c85451291d10c.jpeg	Beer	Carbonated water, Cranberry juice	{'beer'}	{'cranberry', 'juice'}	0
64f103224e7aaac20ada2cc23f75.jpeg	Black bean soup, home recipe, canned or ready-to-serve, Pepper, hot chili, raw	Almond milk, Iced Coffee	{'pepper', 'soup', 'chili', 'bean'}	{'almond', 'milk', 'coffee'}	0
9a618fee463990b5f1dae6693de2.jpeg	Plantain, boiled, NS as to green or ripe, Cabbage salad or coleslaw, made with coleslaw dressing	Burrito with chicken, Tomatoes, Lettuce	{'coleslaw', 'green', 'plantain', 'cabbage', 'salad'}	{'lettuce', 'chicken', 'tomato'}	0
3a8d417744888f7d613f86c0e5ae.jpeg	Beer	Ice cream cone	{'beer'}	{'cream', 'ice'}	0
50ec493349eaaf47eea8f7668842.jpeg	Tea, hot, herbal, Whiskey, Honey	Carbonated water, Cranberry juice	{'honey', 'tea', 'whiskey'}	{'cranberry', 'juice'}	0
f650f9c94b6699b5b3ee85092c60.jpeg	Coffee, brewed, Milk, whole, Sugar, white, and water syrup	Almond milk, Iced Coffee	{'coffee', 'syrup', 'sugar', 'milk'}	{'almond', 'milk', 'coffee'}	0.571429
c8acafe240ab9f750d019016e89e.jpeg	Oats, raw, Almond milk, unsweetened, Yogurt, Greek, nonfat milk, plain, Pear, raw, Banana, raw, Plum, raw, Peanut butter	Ice cream, Topping	{'plum', 'oat', 'banana', 'almond', 'yogurt', 'pear', 'peanut', 'butter', 'milk'}	{'cream', 'ice'}	0
387b38664fdb9c3f1ddac3a2df5e.jpeg	Coffee, brewed	Carbonated water	{'coffee'}	set()	0
85e94bb344cbae03d2f674ce89c3.jpeg	Cabbage, red, raw, Spinach, raw, Carrots, raw, Onions, mature, raw, Apple, raw, Walnuts, Italian dressing, made with vinegar and oil	Hummus, Caesar dressing, Lettuce, Cucumber, Croutons, Cheese, Tomatoes, Bread, Chicken, Romaine lettuce	{'carrot', 'spinach', 'cabbage', 'onion', 'oil', 'apple', 'walnut', 'vinegar'}	{'chicken', 'cucumber', 'crouton', 'hummus', 'bread', 'lettuce', 'cheese', 'caesar', 'tomato', 'romaine', 'dressing'}	0
1127f9064926a468197f1d563773.jpeg	Soybean curd	Breakfast tart	{'soybean'}	{'tart'}	0
6a73d20f42289c035895ccb127bf.jpeg	Avocado, raw	Salami, Tortellini, Cheese	{'avocado'}	{'salami', 'cheese', 'tortellini'}	0
376e54ba4495b88c0f15378045bb.jpeg	Mixed nuts, without peanuts, salted, Almonds, chocolate covered	Oatmeal, Pear, Pumpkin seeds	{'almond', 'nut', 'peanut', 'chocolate'}	{'pear', 'oatmeal', 'seed', 'pumpkin'}	0
57f70845486ea5a0db8edada2b28.jpeg	Chicken curry, Rice, white, cooked, fat added in cooking, made with oil	Chicken breast, Corn, White beans, Red kidney beans, Peppers, Onions, Chicken or turkey broth, Garlic	{'chicken', 'oil', 'curry', 'rice'}	{'pepper', 'chicken', 'corn', 'kidney', 'garlic', 'onion', 'broth', 'turkey', 'bean'}	0.153846
4a701ac7457b85a541f15ff693be.jpeg	Bread, sour dough	Pork, Garlic bread, Grapes, Peas	{'dough', 'bread'}	{'grape', 'bread', 'pork', 'pea', 'garlic'}	0.285714
c022f32549dc82938c2e05c6e304.jpeg	Pear, raw, Grapes, raw, NS as to type	Fruit salad	{'grape', 'pear'}	{'salad'}	0
22162df040bea2fc32d58d79bc23.jpeg	Yogurt, Greek, nonfat milk, plain, Banana, raw, Pear, raw, Grapes, raw, NS as to type	Ice cream, Topping	{'grape', 'banana', 'yogurt', 'pear', 'milk'}	{'cream', 'ice'}	0
297c009b49dbb72614a21e53bbe0.jpeg	Mixed salad greens, raw, Carrots, raw, Pepper, sweet, green, raw, Onions, mature, raw, Parsley, raw, Mayonnaise-type salad dressing	Chicken breast, Tomatoes, Cheese, Brussels sprouts, Mixed salad greens, Onions, Carrots, Italian dressing	{'pepper', 'carrot', 'green', 'parsley', 'salad', 'mayonnaise', 'onion'}	{'chicken', 'carrot', 'brussels', 'cheese', 'salad', 'onion', 'dressing', 'sprout', 'tomato'}	0.375
2e28cd29485a972833af657206ec.jpeg	Vegetarian burger or patty, meatless, no bun, beans, snap, green, raw, margarine, regular, hard, soybean (hydrogenated), lentils, raw, oil, corn, peanut, and olive, seeds, sunflower seed kernels, dried, seeds, sesame seeds, whole, dried, oats, cornmeal, degermed, unenriched, yellow, wheat germ, crude, wheat flour, white, all-purpose, unenriched, leavening agents, yeast, baker's, active dry, spice…	Pumpkin seeds	{'green', 'parsley', 'olive', 'agent', 'seed', 'oat', 'kernel', 'tamari', 'spice', 'soybean', 'bun', 'soda', 'corn', 'margarine', 'baker', 'burger', 'lentil', 'oil', 'soy', 'salt', 'bean', 'sesame', 'cornmeal', 'peanut', 'yeast', 'flour', 'wheat'}	{'seed', 'pumpkin'}	0.0689655
uzn8tqz9vhaer3fna70374o6zyoq.jpeg	Avocado, raw	Grapes, Pineapple, Biscuit, Honeydew melon, Cantaloupe, Egg omelet or scrambled egg	{'avocado'}	{'grape', 'egg', 'pineapple', 'cantaloupe', 'melon', 'honeydew', 'biscuit'}	0
77e7767c40fe957ea4a2d5af0b29.jpeg	Crackers, crispbread	Trail mix with chocolate	{'cracker'}	{'trail', 'chocolate'}	0
a546ed644c10ad135846baac704c.jpeg	Trail mix with chocolate	Trail mix with chocolate	{'chocolate'}	{'trail', 'chocolate'}	0.666667
5c0205e6476abfe5065787c26b1a.jpeg	Vegetarian stroganoff, Spinach, cooked, from fresh, made with oil	Noodles, Chicken or turkey and noodles, Creamy dressing	{'oil', 'spinach', 'stroganoff'}	{'noodle', 'chicken', 'turkey', 'dressing'}	0
03c62ed943caa2960d1e58241dff.jpeg	Bread, NS as to major flour, Butter, stick, salted	Pasta with tomato-based sauce, Water, Garlic bread	{'butter', 'stick', 'bread', 'flour'}	{'pasta', 'bread', 'garlic', 'tomato', 'based'}	0.222222
9d59b13847dca41029d612d0fb81.jpeg	Cake or cupcake, chocolate, devil's food or fudge, with icing or filling, Raspberries, raw, NS as to color, Persimmon, raw	Banana, Yogurt, Raspberries, Honey	{'devil', 'cake', 'persimmon', 'icing', 'fudge', 'cupcake', 'raspberry', 'chocolate'}	{'raspberry', 'yogurt', 'honey', 'banana'}	0.166667
9dc7e5b44a0abdee79d8a0f3fa56.jpeg	Yogurt, Greek, nonfat milk, plain, Banana, raw, Persimmon, raw, Pomegranate, raw	Red beans and rice, Tomatoes	{'pomegranate', 'banana', 'persimmon', 'yogurt', 'milk'}	{'rice', 'tomato', 'bean'}	0
9c7ee5d24842a4d77ea371043641.jpeg	Bread, whole wheat, Peanut butter, lower sugar	Muffin, Honey, Peanut butter	{'bread', 'sugar', 'peanut', 'butter', 'wheat'}	{'honey', 'butter', 'muffin', 'peanut'}	0.444444
a2668d594cf4b979202bffd121ea.jpeg	Mixed salad greens, raw, Carrots, raw, Radish, raw, Onions, mature, raw, Cucumber, raw, Falafel, Italian dressing, made with vinegar and oil	Vegetable broth, Pork sausage, Potato, Kale	{'carrot', 'green', 'cucumber', 'salad', 'onion', 'oil', 'falafel', 'vinegar', 'radish'}	{'kale', 'pork', 'sausage', 'broth', 'potato'}	0
49704438495a92515371a7398389.jpeg	Bread, French or Vienna, Butter, stick, salted	Ham, Cheese, Salami, Apple, Croissant, Carrots	{'butter', 'stick', 'bread'}	{'carrot', 'croissant', 'cheese', 'ham', 'salami', 'apple'}	0
4488044345a18f69c94385021bc4.jpeg	Mixed salad greens, raw, Carrots, raw, Beets, cooked, from fresh, fat added in cooking, NS as to type of fat, Squash, winter type, mashed, fat added in cooking, no sugar added in cooking, Pumpkin seeds, salted, Tahini, Potato, baked, peel eaten, Flour, white, all-purpose, Almond milk, unsweetened, Cornstarch, Baking powder, Salt, table, Vegetable oil, NFS, Falafel, Tamale with chicken	Chicken breast, Tomatoes, Cheese, Brussels sprouts, Mixed salad greens, Onions, Carrots, Italian dressing	{'green', 'falafel', 'seed', 'beet', 'pumpkin', 'cornstarch', 'salad', 'sugar', 'almond', 'squash', 'tahini', 'vegetable', 'carrot', 'chicken', 'tamale', 'oil', 'milk', 'salt', 'potato', 'flour'}	{'chicken', 'carrot', 'brussels', 'cheese', 'salad', 'onion', 'dressing', 'sprout', 'tomato'}	0.206897
9d2e8e0d407a8e8711660ba089c8.jpeg	Cookie, brownie, without icing, Cookie, chocolate chip, made from home recipe or purchased at a bakery, Apple, raw	Sunflower seeds, Sugar, Coconut, Walnuts, Egg, Vegetable oil, Flax seeds, Baking soda, Cranberries, Carrots, Vanilla extract, Flour	{'brownie', 'cookie', 'icing', 'apple', 'chip', 'chocolate'}	{'carrot', 'egg', 'soda', 'cranberry', 'vanilla', 'coconut', 'sunflower', 'sugar', 'baking', 'flax', 'oil', 'flour', 'walnut', 'seed'}	0
d223e79e4f4aa21d9776c0732860.jpeg	Egg, whole, fried without fat, Bread, Italian, Grecian, Armenian, Margarine like spread, reduced calorie, about 20% fat, tub, salted	Ham, Croissant	{'egg', 'bread', 'margarine'}	{'croissant', 'ham'}	0
273a840a42dd8debf11e25a93aa4.jpeg	Squash, summer, yellow or green, cooked, NS as to form, made with oil, Squash, summer, yellow or green, cooked, NS as to form, made with oil, Cheese, Parmesan, hard	Sweet potato, Chicken, Brussels sprouts, Pasta with cream sauce	{'green', 'parmesan', 'cheese', 'oil', 'squash'}	{'sweet', 'chicken', 'pasta', 'brussels', 'cream', 'sprout', 'potato'}	0
6685300743ea8987ba95e0040b6f.jpeg	Cranberry juice drink, with high vitamin C, Carbonated water, unsweetened	Cranberry juice drink, Carbonated water	{'cranberry', 'juice'}	{'cranberry', 'juice'}	1
756532be4a858ebaba3235a7158f.jpeg	Rice, white, cooked, fat not added in cooking, Gravy, poultry, Vegetarian pot pie, Vegetarian burger or patty, meatless, no bun	Butter, Salt, Pepper, Kale, Pork bacon, Italian sausage, Cream, Chicken or turkey broth, Potato, Garlic	{'rice', 'burger', 'pie', 'gravy', 'bun'}	{'pepper', 'chicken', 'kale', 'bacon', 'pork', 'sausage', 'broth', 'cream', 'garlic', 'butter', 'turkey', 'salt', 'potato'}	0
2ac7aec04b8bb36fd6371a957b78.jpeg	Burrito with chicken, beans, rice, and sour cream	Refried beans, Salsa, Lettuce, Guacamole, Cheese, Avocado, Salsa verde or salsa, Tortilla, Sour cream	{'chicken', 'rice', 'burrito', 'cream', 'bean'}	{'lettuce', 'guacamole', 'cheese', 'tortilla', 'cream', 'avocado', 'sour', 'salsa', 'bean'}	0.285714
0b25e20d466280c935e986aa9212.jpeg	Egg omelet or scrambled egg, made with margarine	Bread, Chocolate, Walnuts	{'egg', 'margarine', 'omelet'}	{'walnut', 'bread', 'chocolate'}	0
2772c4614bbe9f6c3ea1095b1a58.jpeg	Bread, Italian, Grecian, Armenian, toasted, Banana, raw, Peanut butter, reduced fat	Ham, Croissant	{'butter', 'peanut', 'bread', 'banana'}	{'croissant', 'ham'}	0
2eeb4e1644899018844cd55b686f.jpeg	Rice, white, cooked, fat not added in cooking, Mushrooms, from fresh, creamed, Potato, boiled, from fresh, peel not eaten, fat not added in cooking, Onions, cooked, from fresh, made with oil, Spaghetti sauce	Sugar, Egg, Pork roast, Garlic, Rice, Salt, Pineapple juice, Flour, Soy sauce	{'rice', 'mushroom', 'spaghetti', 'onion', 'oil', 'potato'}	{'rice', 'egg', 'pineapple', 'juice', 'pork', 'sugar', 'garlic', 'soy', 'flour', 'salt'}	0.125
808e36de47bab94596fd63d1fcc3.jpeg	Chicken tenders or strips, NFS, chicken, broiler or fryers, breast, skinless, boneless, meat only, raw, spices, paprika, salt, table, spices, pepper, black, seeds, sesame seeds, whole, dried, oil, olive, salad or cooking	Chicken patty, Roll, Butter, Cheese	{'pepper', 'chicken', 'tender', 'seed', 'sesame', 'spice', 'paprika', 'olive', 'strip', 'salad', 'meat', 'oil', 'fryer', 'salt'}	{'butter', 'chicken', 'roll', 'cheese'}	0.111111
b2bffbb5418286c72fb91fd236b0.jpeg	Macaroni or noodles with cheese, made from packaged mix	Pasta with cream sauce	{'noodle', 'cheese', 'macaroni'}	{'cream', 'pasta'}	0
fec89c2b4dfb9dcf32319acec6b8.jpeg	Banana, raw, Squash, summer, yellow or green, cooked, from fresh, fat not added in cooking, Walnuts, Flour, white, all-purpose, Flour, white, all-purpose, Egg, whole, boiled or poached, Rapeseed oil, Baking soda, Baking powder, Sugar, NFS	Peanut butter, Oatmeal, Cinnamon, Flax seeds, Chia seeds	{'green', 'egg', 'soda', 'banana', 'sugar', 'rapeseed', 'oil', 'flour', 'squash', 'walnut'}	{'peanut', 'flax', 'chia', 'butter', 'cinnamon', 'oatmeal', 'seed'}	0
4e44f2434de8bf80b24415a8a740.jpeg	Egg omelet or scrambled egg, made with margarine	Macaroni or noodles with cheese	{'egg', 'margarine', 'omelet'}	{'noodle', 'cheese', 'macaroni'}	0
c095549447618eb93fe272582e0c.jpeg	Rice, white, with cheese and/or cream based sauce, fat added in cooking, Squash, summer, yellow or green, cooked, from frozen, made with oil, Snowpea, cooked, from frozen, made with oil, Spinach, cooked, from fresh, made with oil, Tomatoes, cooked, from fresh, NS as to method, Cheese, Parmesan, hard, Garlic, cooked, Onions, cooked, from fresh, made with oil	Macaroni or noodles with cheese	{'rice', 'green', 'snowpea', 'spinach', 'parmesan', 'cheese', 'cream', 'garlic', 'onion', 'oil', 'squash', 'tomato'}	{'noodle', 'cheese', 'macaroni'}	0.133333
ce08105a44ddbb1596fbaf03a160.jpeg	Burrito with chicken, beans, rice, and sour cream, Lettuce, raw, Tomatoes, raw	Refried beans, Salsa, Lettuce, Guacamole, Cheese, Avocado, Salsa verde or salsa, Tortilla, Sour cream	{'chicken', 'rice', 'lettuce', 'burrito', 'cream', 'tomato', 'bean'}	{'lettuce', 'guacamole', 'cheese', 'tortilla', 'cream', 'avocado', 'sour', 'salsa', 'bean'}	0.375
65d94efc448f915ac1a5b02b6d21.jpeg	Bread, whole wheat, Cheese, Ricotta, Jam, preserve, all flavors	Turkey or chicken sausage, Maple syrup, French toast	{'flavor', 'bread', 'cheese', 'ricotta', 'wheat'}	{'chicken', 'toast', 'sausage', 'turkey', 'maple'}	0
e523c189419fa9304ca415e7c63e.jpeg	Chicken or turkey rice soup, canned, or ready-to-serve	White beans, Cheese, Onions, Chicken or turkey broth, Garlic	{'turkey', 'chicken', 'soup', 'rice'}	{'chicken', 'cheese', 'garlic', 'onion', 'broth', 'turkey', 'bean'}	0.363636
5a64a91a4a968ccd0bcb6e0503b6.jpeg	Oatmeal, instant, plain, made with water, fat not added in cooking, Chocolate, semi-sweet morsel, Maple syrup, Nutritional powder mix, whey based, NFS	Pork bacon, Honey, Crepe	{'syrup', 'oatmeal', 'chocolate'}	{'honey', 'crepe', 'pork', 'bacon'}	0
db96b80e4d9b90da93b84f39214f.jpeg	Pancakes, whole grain	Chicken patty, Roll, Butter, Cheese	{'pancake'}	{'butter', 'chicken', 'roll', 'cheese'}	0
e69375614286afa78fcd8e736be6.jpeg	Egg omelet or scrambled egg, made without fat, Grapes, raw, NS as to type	Tuna salad, Lettuce, Cheese, Bread, Onions, Pepper, Cucumber pickles	{'grape', 'egg', 'omelet'}	{'pepper', 'cucumber', 'bread', 'pickle', 'lettuce', 'cheese', 'salad', 'tuna', 'onion'}	0
2e9e195842c79bf01e5e1e98382d.jpeg	Oatmeal, instant, maple flavored, fat not added in cooking, Milk, fat free (skim)	Sunflower seeds, Banana, Oatmeal, Milk, Chia seeds	{'oatmeal', 'milk'}	{'banana', 'sunflower', 'chia', 'oatmeal', 'seed', 'milk'}	0.5
acb301184baca7b5a9b1d7ac0cf8.jpeg	Bagel, whole wheat, Turkey, prepackaged or deli, luncheon meat, Cheese, Swiss	Water, Croissant	{'swiss', 'cheese', 'bagel', 'meat', 'turkey', 'wheat'}	{'croissant'}	0
5d4d949749c68c70ab98f7f6dbef.jpeg	Lettuce, raw, Romaine lettuce, raw, Cheese, Parmesan, dry grated, Croutons, Caesar dressing	Caesar dressing, Lettuce, Croutons, Cheese, Romaine lettuce	{'crouton', 'parmesan', 'lettuce', 'cheese', 'romaine'}	{'crouton', 'lettuce', 'cheese', 'caesar', 'romaine', 'dressing'}	0.727273
218e098e49beac313151dc423ab6.jpeg	Pork, tenderloin, baked, Grapes, raw, NS as to type, Peas, green, cooked, from canned, fat not added in cooking, Garlic bread, from frozen	Lamb chop	{'grape', 'green', 'bread', 'pork', 'pea', 'garlic'}	{'lamb'}	0
f55071fe4554a1f0673dd7aeab63.jpeg	Egg omelet or scrambled egg, with cheese, meat, and vegetables other than dark-green and/or tomatoes, fat added in cooking, Grapes, raw, NS as to type, Bagel, whole wheat, Cheese, cream	Ravioli, Mixed vegetables, Cheese sauce	{'grape', 'egg', 'green', 'cheese', 'omelet', 'bagel', 'cream', 'meat', 'vegetable', 'tomato', 'wheat'}	{'ravioli', 'cheese', 'vegetable'}	0.285714
f65358f84ec6a94d84febe79dd79.jpeg	Chicken nuggets, from frozen, Tomato catsup, Grapes, raw, NS as to type, Cucumber, raw	Mixed salad greens, Cucumber, Tomatoes, Chickpeas	{'grape', 'chicken', 'cucumber', 'catsup', 'nugget', 'tomato'}	{'cucumber', 'tomato', 'chickpea', 'salad'}	0.4
7fb2218c4860b4681212cce109c3.jpeg	Pancakes, plain, Banana, raw, Syrup, pancake, reduced calorie, Walnuts	Nutritional powder mix, Chocolate, Oatmeal, Maple syrup	{'pancake', 'syrup', 'walnut', 'banana'}	{'oatmeal', 'maple', 'chocolate'}	0
eb697d89420db67ff9f3f0c70166.jpeg	Milk, fat free (skim)	Carbonated water, Cranberry juice	{'milk'}	{'cranberry', 'juice'}	0
20daae1d4804ba8f8408d2bc9e07.jpeg	Bagel, whole wheat, Egg omelet or scrambled egg, made without fat, Cheese, Provolone, Ham, prepackaged or deli, luncheon meat	Water, Croissant	{'egg', 'provolone', 'cheese', 'ham', 'omelet', 'bagel', 'meat', 'wheat'}	{'croissant'}	0
35ca5da7465daa3f7ff8c187b0a0.jpeg	Carrots, raw	Bread, Butter replacement	{'carrot'}	{'butter', 'bread'}	0
9e72ed584ee19f55066f2d71fe04.jpeg	Beef stroganoff, Carrots, raw, Rice, white, cooked, fat not added in cooking, Roll, white, soft	Soup, Meat loaf made with beef, Peas and carrots	{'carrot', 'beef', 'rice', 'stroganoff', 'roll'}	{'carrot', 'beef', 'soup', 'pea', 'meat'}	0.4
35e299214ac282ceddaf72673278.jpeg	Chicken thigh, baked or broiled, skin eaten, from fast food / restaurant, Peas, green, cooked, from frozen, fat not added in cooking, Pepper, sweet, green, raw, Pear, raw	Orange, Olive oil, Egg, Avocado, Onions, Milk, Yogurt	{'pepper', 'chicken', 'green', 'pea', 'pear'}	{'egg', 'orange', 'olive', 'yogurt', 'onion', 'oil', 'avocado', 'milk'}	0
9a414da94d3e97a55e156f565708.jpeg	Cereal, raisin bran, Milk, reduced fat (2%)	Cereal (General Mills Cheerios Chocolate), Nutritional powder mix, Almond milk	{'cereal', 'milk', 'raisin'}	{'almond', 'cereal', 'chocolate', 'milk'}	0.571429
79ef257b496aa5f09ea78bd1cbb3.jpeg	Quinoa, fat not added in cooking, Cucumber, raw, Raspberries, red, raw, Mixed salad greens, raw, Apple, raw, Olive oil, Lemon juice, 100%, freshly squeezed, Mustard	Cucumber, Croutons, Tomatoes, Mixed salad greens, Chicken, Italian dressing, Romaine lettuce	{'cucumber', 'green', 'juice', 'lemon', 'salad', 'quinoa', 'olive', 'mustard', 'oil', 'apple', 'raspberry'}	{'chicken', 'cucumber', 'crouton', 'lettuce', 'salad', 'romaine', 'dressing', 'tomato'}	0.210526
a7859ea24c8e82e9b8f58c66a3bc.jpeg	Potato, home fries, NFS, Egg, whole, fried with animal fat or meat drippings, Pork bacon, NS as to fresh, smoked or cured, cooked, Bread, white, made from home recipe or purchased at a bakery, toasted, Butter replacement, fat-free powder	Strawberries, Cereal, Banana, Milk, Blueberries	{'egg', 'dripping', 'bread', 'bacon', 'pork', 'fry', 'meat', 'butter', 'potato'}	{'blueberry', 'cereal', 'banana', 'strawberry', 'milk'}	0
dd97cbb64141bf88251d762a13ee.jpeg	Milk, reduced fat (2%)	Cereal, Almond milk	{'milk'}	{'almond', 'cereal', 'milk'}	0.5
836ba2e347bfbb376929385a16d0.jpeg	Cream of wheat, instant, made with milk, fat not added in cooking, Sugar, white, granulated or lump	Chocolate syrup, Chocolate-flavored sprinkles, Ice cream	{'sugar', 'cream', 'milk', 'wheat'}	{'cream', 'chocolate', 'sprinkle', 'ice'}	0.25
e8f55e684f5887414f34c6693e5d.jpeg	Pasta, vegetable, cooked, Lemon juice, 100%, freshly squeezed, Cheese, Parmesan, hard	Noodles, Chicken or turkey and noodles, Creamy dressing	{'pasta', 'juice', 'parmesan', 'lemon', 'cheese', 'vegetable'}	{'noodle', 'chicken', 'turkey', 'dressing'}	0
a59d16ba46c59a9b48b8257a745e.jpeg	Apple, raw	Banana, Tangerine	{'apple'}	{'tangerine', 'banana'}	0
dc70a8d24b23bbb7ca23089f8e87.jpeg	Pasta with cream sauce, home recipe, Cheese, Parmesan, hard	Noodles, Chicken or turkey and noodles, Creamy dressing	{'parmesan', 'cream', 'pasta', 'cheese'}	{'noodle', 'chicken', 'turkey', 'dressing'}	0
505084094420b0937127d31e0108.jpeg	Milk, reduced fat (2%)	Cereal, Almond milk	{'milk'}	{'almond', 'cereal', 'milk'}	0.5
dd51bfd64baa8452282e1868db3d.jpeg	Muffin, chocolate chip, Butter replacement, fat-free powder	Cereal (General Mills Cheerios Chocolate), Nutritional powder mix, Almond milk	{'butter', 'muffin', 'chocolate', 'chip'}	{'almond', 'cereal', 'chocolate', 'milk'}	0.25
3dfd28f34d0a853da85b63507c44.jpeg	Milk, reduced fat (2%)	Cereal, Almond milk	{'milk'}	{'almond', 'cereal', 'milk'}	0.5
b91ae22d4e0ea78bdb64105daad0.jpeg	Bread, white, Peanut butter, Jelly, all flavors, Raspberries, raw, NS as to color	Water, Croissant	{'raspberry', 'flavor', 'bread', 'jelly', 'peanut', 'butter'}	{'croissant'}	0
35bba4bf4ca1a062165795dc5bba.jpeg	Tomatoes, cooked, from fresh, NS as to method, Carrots, cooked, from fresh, fat not added in cooking, Garlic, cooked, Olive oil, Cream, heavy, Chicken or turkey broth, bouillon, or consomme, Cheese, Parmesan, hard, Garlic bread, with melted cheese, from frozen	Chicken or turkey broth, Spinach, Cabbage, Soybean curd, Pasta	{'carrot', 'chicken', 'bread', 'parmesan', 'cheese', 'olive', 'cream', 'garlic', 'oil', 'consomme', 'broth', 'turkey', 'tomato'}	{'chicken', 'pasta', 'curd', 'spinach', 'cabbage', 'broth', 'turkey', 'soybean'}	0.285714
aad679cb45549c6b4a9d95a7e3e3.jpeg	Milk, low fat (1%), Coffee, brewed	Coffee creamer, Iced Coffee	{'coffee', 'milk'}	{'coffee'}	0.666667
57fb153549959dd03929f6c46006.jpeg	Yogurt, whole milk, fruit	Tortellini	{'yogurt', 'milk'}	{'tortellini'}	0
536dd4284ba6821f07f4be72142d.jpeg	Carrots, raw, Hummus, flavored, Tortilla chips, plain, Cheese, Mozzarella, part skim	Pasta, Hot pepper sauce, Cheese, Chicken breast	{'carrot', 'hummus', 'cheese', 'tortilla', 'mozzarella', 'chip'}	{'pepper', 'chicken', 'pasta', 'cheese'}	0.2
49d564f245708e398fbac5dc7062.jpeg	Pasta, cooked, Spinach, cooked, from frozen, fat not added in cooking, Olive oil, Onions, cooked, from fresh, fat not added in cooking, Carrots, cooked, from fresh, fat not added in cooking, Mushrooms, cooked, from fresh, fat not added in cooking, Wine, table, white, Garlic, cooked, Tomato paste, Tomatoes, canned, low sodium, Chicken or turkey broth, bouillon, or consomme, Lentils, dry, cooked, f…	Pasta with tomato-based sauce and meat, Soybean curd	{'carrot', 'pasta', 'mushroom', 'chicken', 'spinach', 'olive', 'garlic', 'onion', 'oil', 'lentil', 'consomme', 'broth', 'turkey', 'tomato', 'wine'}	{'pasta', 'curd', 'meat', 'tomato', 'soybean', 'based'}	0.190476
f6792aa346f1a6b9cb0fd7783ad9.jpeg	Banana, raw	Ice cream, Topping	{'banana'}	{'cream', 'ice'}	0
f792776b44d7af2608d747ab2619.jpeg	Coffee, brewed, Milk, low fat (1%)	Almond milk, Iced Coffee	{'coffee', 'milk'}	{'almond', 'milk', 'coffee'}	0.8
cbd744d849359401e5f6f72f11eb.jpeg	Oatmeal, regular or quick, made with water, fat not added in cooking, Blueberries, frozen, unsweetened, Chia seeds	Banana, Cereal (Post Honey Bunches of Oats Honey Roasted), Milk	{'blueberry', 'oatmeal', 'seed', 'chia'}	{'oat', 'honey', 'cereal', 'banana', 'milk'}	0
93d20c744b618e3b2c7624ade403.jpeg	Bread, whole wheat, Mayonnaise, regular, Chicken, prepackaged or deli, luncheon meat, Spinach, raw, Cheese, Colby Jack	Beef, Cookie, Pecans, Mayonnaise, Tomatoes, Bread, Cheese, Cucumber pickles, Romaine lettuce	{'chicken', 'bread', 'spinach', 'cheese', 'mayonnaise', 'meat', 'wheat'}	{'beef', 'cucumber', 'bread', 'pickle', 'lettuce', 'cheese', 'cookie', 'mayonnaise', 'romaine', 'pecan', 'tomato'}	0.333333
ac5fbeda47bdbc9a0890c0834e17.jpeg	Cereal (Kellogg's Froot Loops), Milk, low fat (1%)	Trail mix with chocolate	{'kellogg', 'loop', 'cereal', 'milk'}	{'trail', 'chocolate'}	0
26be414f406889275b7168f81f50.jpeg	Rice, white, cooked, fat not added in cooking, Tofu, Cornstarch, Olive oil, Soy sauce, Sesame oil, Honey, Cucumber, raw, Carrots, raw	Olive oil, Cheese, Bread, Spinach, Pear, Pine nuts, Squash, Onions, Persimmon	{'rice', 'cucumber', 'tofu', 'carrot', 'sesame', 'honey', 'cornstarch', 'olive', 'soy', 'oil'}	{'nut', 'bread', 'spinach', 'cheese', 'pine', 'persimmon', 'olive', 'pear', 'onion', 'oil', 'squash'}	0.190476
ed06d3a14402acd36af4546d9ca0.jpeg	Banana, raw	Ice cream cone	{'banana'}	{'cream', 'ice'}	0
c6db4d704b49b91127a22299efe5.jpeg	Doughnut, cake type, plain	Milk chocolate candy, Cookie, Candy	{'doughnut', 'cake'}	{'cookie', 'milk', 'chocolate'}	0
541cfb5245ee8c8408e7c6e372aa.jpeg	Coffee, brewed	Almond milk, Iced Coffee	{'coffee'}	{'almond', 'milk', 'coffee'}	0.5
3b9b39a94ea0a2b609bf14bfd0fa.jpeg	Raspberries, raw, NS as to color, Bread, whole wheat, Mayonnaise, regular, Turkey, prepackaged or deli, luncheon meat, Spinach, raw, Cheese, Colby Jack	Beef, Cookie, Pecans, Mayonnaise, Tomatoes, Bread, Cheese, Cucumber pickles, Romaine lettuce	{'bread', 'spinach', 'cheese', 'mayonnaise', 'meat', 'raspberry', 'turkey', 'wheat'}	{'beef', 'cucumber', 'bread', 'pickle', 'lettuce', 'cheese', 'cookie', 'mayonnaise', 'romaine', 'pecan', 'tomato'}	0.315789
772348a9491fa5176920c2c8dccd.jpeg	Egg omelet or scrambled egg, with cheese, made with oil	Macaroni or noodles with cheese	{'egg', 'cheese', 'oil', 'omelet'}	{'noodle', 'cheese', 'macaroni'}	0.285714
efd021f942878a1496f1ac1cce2a.jpeg	Waffle, plain, Butter, stick, salted, Maple syrup	Maple syrup, Butter, Pancakes	{'butter', 'syrup', 'stick', 'waffle'}	{'butter', 'pancake', 'maple'}	0.285714
9ae9f11f4d2b82ca0a487fa5b46c.jpeg	Quinoa, fat not added in cooking, Milk, low fat (1%), Butter, stick, salted, Egg, whole, boiled or poached, Vanilla extract, Sugar, white, granulated or lump, Cocoa powder, not reconstituted, Chocolate, semi-sweet morsel, Salt, table, Baking soda, Baking powder	Hot chocolate / Cocoa	{'egg', 'soda', 'chocolate', 'quinoa', 'sugar', 'salt', 'cocoa', 'butter', 'extract', 'stick', 'vanilla', 'milk'}	{'cocoa', 'chocolate'}	0.285714
c811e5314a5d85ff6b5fd5d55fbb.jpeg	Egg, whole, fried without fat	Orange juice	{'egg'}	{'orange', 'juice'}	0
0812cc01486483294955ec3d384c.jpeg	Vegetarian burger or patty, meatless, no bun, Roll, white, hamburger bun, Tomato catsup, Mustard, Potato, french fries, from frozen, baked, Strawberries, raw, Creamy dressing	Pork, Cabbage, Chives, Soup, Shrimp, Ham or pork with barbecue sauce	{'roll', 'fry', 'catsup', 'mustard', 'burger', 'strawberry', 'hamburger', 'tomato', 'bun', 'potato'}	{'shrimp', 'pork', 'cabbage', 'ham', 'soup', 'chive'}	0
82463140468a98710a41905a615f.jpeg	Vegetarian burger or patty, meatless, no bun, Tomatoes, raw, Strawberries, raw, Blueberries, raw	Salmon, Broccoli, Kale	{'blueberry', 'strawberry', 'burger', 'tomato', 'bun'}	{'broccoli', 'salmon', 'kale'}	0
32cba1fa4e6cb4f68aea89a52ceb.jpeg	Egg, whole, fried without fat	Macaroni or noodles with cheese, Cheese	{'egg'}	{'noodle', 'cheese', 'macaroni'}	0
47aebc4b457f93fdc90c6c16e5b8.jpeg	Tofu and vegetables including carrots, broccoli, and/or dark-green leafy; no potatoes, with soy-based sauce, Peas and carrots, cooked, from frozen, made with oil	Chicken leg, Chicken wing, Rice	{'carrot', 'green', 'broccoli', 'tofu', 'pea', 'soy', 'oil', 'vegetable', 'potato'}	{'chicken', 'rice'}	0
edf5e9944383a0eaa62dcc5fcecd.jpeg	Cauliflower, batter-dipped, fried, Raspberries, raw, NS as to color, Carrots, cooked, from fresh, glazed, Butter, stick, salted	Egg omelet or scrambled egg, Chicken wing, Rice	{'butter', 'carrot', 'cauliflower', 'batter', 'raspberry', 'stick'}	{'chicken', 'egg', 'rice'}	0
26a822224ea3a9088fddd266ff94.jpeg	Muffin, fruit	Chicken patty, Roll, Butter, Cheese	{'muffin'}	{'butter', 'chicken', 'roll', 'cheese'}	0
e01e3ccb49e391cdbc926fc8073f.jpeg	Rice, white, cooked, fat not added in cooking, Black, brown, or Bayo beans, canned, drained, fat not added in cooking, Chickpeas, canned, drained, fat not added in cooking, Carrots, cooked, from fresh, fat not added in cooking, Mushrooms, cooked, from fresh, fat not added in cooking, Chicken breast, baked, broiled, or roasted, skin not eaten, from raw, Spinach, cooked, from fresh, fat not added i…	Burrito with beans and rice, Sour cream, Salsa	{'carrot', 'rice', 'mushroom', 'chicken', 'spinach', 'chili', 'garlic', 'chickpea', 'bean'}	{'rice', 'cream', 'sour', 'salsa', 'bean'}	0.285714
03fc697f4916942496234dc49d9c.jpeg	Ground beef patty, cooked, Roll, white, hamburger bun, Tomato catsup, Asparagus, cooked, from fresh, fat not added in cooking	Salad dressing, Bread stuffing, Olive oil, Alfalfa sprouts, Egg, Romaine lettuce, Mixed salad greens, Mayonnaise	{'beef', 'asparagus', 'roll', 'catsup', 'hamburger', 'tomato', 'bun'}	{'egg', 'bread', 'lettuce', 'sprout', 'stuffing', 'olive', 'salad', 'mayonnaise', 'oil', 'romaine', 'alfalfa', 'dressing'}	0
4532c72641e088fbbb49c224875a.jpeg	Chocolate milk, ready to drink, reduced fat	Carbonated water, Cranberry juice	{'milk', 'chocolate'}	{'cranberry', 'juice'}	0
cc8b16bb4b708456b6e2cedcf160.jpeg	Bread, wheat or cracked wheat	Pasta with tomato-based sauce, Water, Garlic bread	{'bread', 'wheat'}	{'pasta', 'bread', 'garlic', 'tomato', 'based'}	0.285714
a625403d441a87dcdcdbe29bcc3e.jpeg	Shrimp, steamed or boiled, Pasta with cream sauce, home recipe	Onions, Mushrooms, Chicken breast, Pasta with cream sauce	{'cream', 'pasta', 'shrimp'}	{'chicken', 'mushroom', 'pasta', 'cream', 'onion'}	0.5
7073d3974617b03f9155ed4fe0af.jpeg	Kiwi fruit, raw	Kiwi fruit	{'kiwi'}	{'kiwi'}	1
6b319f3f4bb78ad7739a2d658fd6.jpeg	Rice, brown, cooked, fat not added in cooking, Corn, yellow, cooked, from frozen, fat not added in cooking, Squash, winter type, mashed, no fat or sugar added in cooking, Ground beef, cooked, Rice, white, cooked, fat not added in cooking, Soy sauce, Teriyaki sauce	Burrito with beans and rice, Sour cream, Salsa	{'rice', 'beef', 'corn', 'teriyaki', 'sugar', 'soy', 'squash'}	{'rice', 'cream', 'sour', 'salsa', 'bean'}	0.166667
58656af44095917ca701a0bab015.jpeg	Orange juice, 100%, canned, bottled or in a carton	Cranberry juice drink, Carbonated water	{'orange', 'juice'}	{'cranberry', 'juice'}	0.5
dae6685f4ca99258dda4ebed4361.jpeg	Potato, hash brown, from fast food	Egg, Congee	{'potato'}	{'congee', 'egg'}	0
3976f3d241238c8b236123205927.jpeg	Broccoli, cooked, from fresh, fat not added in cooking, Rice, white, cooked, fat not added in cooking, Rice, brown, cooked, fat not added in cooking, Tomatoes, cooked, from fresh, NS as to method, Egg omelet or scrambled egg, made with oil, Rapeseed oil	Chicken curry, Tomato catsup, Vegetables, Yellow rice	{'rice', 'egg', 'broccoli', 'omelet', 'rapeseed', 'oil', 'tomato'}	{'chicken', 'rice', 'catsup', 'vegetable', 'curry', 'tomato'}	0.307692
cad962fc4a65bc6d8753c5a547b7.jpeg	Pork, spareribs, cooked, lean only eaten, Mushrooms, cooked, NS as to form, fat not added in cooking, Radish, daikon, cooked, fat not added in cooking	Carrots, Soybean curd, Squash, Vegetable soup	{'sparerib', 'mushroom', 'pork', 'radish'}	{'carrot', 'curd', 'soup', 'squash', 'soybean'}	0
50040af243c69a478bd47bb6d4b5.jpeg	Banana, raw	Roll, Ham, Cheese	{'banana'}	{'roll', 'ham', 'cheese'}	0
51e1f8aa4843ad202a3ba7267e58.jpeg	Cabbage, Chinese, cooked, fat not added in cooking, Rice, white, cooked, fat not added in cooking, Rice, brown, cooked, fat not added in cooking, Teriyaki sauce, Beef, NS as to cut, cooked, lean and fat eaten	Teriyaki sauce, Corn, Squash, Rice, Soy sauce, Ground beef	{'rice', 'cabbage', 'teriyaki', 'beef'}	{'rice', 'beef', 'corn', 'teriyaki', 'soy', 'squash'}	0.6
6249de38414cb38bf599ba692b60.jpeg	Asparagus, cooked, from fresh, fat not added in cooking, Salmon, baked or broiled, made without fat	Butter, Lettuce, Pork chop, Celery, Bread, Onions, Chickpeas, Pepper, Romaine lettuce, Italian dressing	{'asparagus', 'salmon'}	{'pepper', 'bread', 'lettuce', 'pork', 'celery', 'onion', 'romaine', 'butter', 'dressing', 'chickpea'}	0
65330517488082373a766550b128.jpeg	Banana, raw, Cereal (Quaker Oatmeal Squares), Almond milk, unsweetened	Ice cream bar or stick	{'cereal', 'square', 'banana', 'almond', 'oatmeal', 'milk'}	{'cream', 'ice'}	0
d123efce425382fd0fa5bf5c4607.jpeg	Coffee, brewed	Cranberry juice drink, Carbonated water	{'coffee'}	{'cranberry', 'juice'}	0
0670ea1147cd96b0fd5145ab5e28.jpeg	Turkey, light meat, roasted, skin not eaten	Soup, Edamame, Egg	{'turkey', 'meat'}	{'edamame', 'egg', 'soup'}	0
37d309bd4f24891892c627160227.jpeg	Turkey, light meat, roasted, skin not eaten, Potato, mashed, from dry mix, made with milk, Corn, white, cooked, from canned, made with butter	Kiwi fruit	{'corn', 'meat', 'butter', 'turkey', 'milk', 'potato'}	{'kiwi'}	0
bd5cd92b4fa29e6f068b92fce8b6.jpeg	Cookie, brownie, without icing	Hot chocolate / Cocoa	{'icing', 'cookie', 'brownie'}	{'cocoa', 'chocolate'}	0
050559814073827d93c3202ddf23.jpeg	Yogurt, Greek, low fat milk, flavors other than fruit, Cereal, granola	Sunflower seeds, Banana, Oatmeal, Milk, Chia seeds	{'flavor', 'cereal', 'yogurt', 'granola', 'milk'}	{'banana', 'sunflower', 'chia', 'oatmeal', 'seed', 'milk'}	0.181818
70b9ec4549dd99c96d00eb12e386.jpeg	Coffee, brewed	Carbonated water, Cranberry juice	{'coffee'}	{'cranberry', 'juice'}	0
464da55a4eea84ee0a17cbf6cbd8.jpeg	Spinach, raw, Romaine lettuce, raw, Pepper, sweet, red, raw, Chicken breast, sauteed, skin not eaten, Italian dressing, made with vinegar and oil	Chicken breast, Tomatoes, Cheese, Brussels sprouts, Mixed salad greens, Onions, Carrots, Italian dressing	{'pepper', 'chicken', 'spinach', 'lettuce', 'romaine', 'oil', 'vinegar'}	{'chicken', 'carrot', 'brussels', 'cheese', 'salad', 'onion', 'dressing', 'sprout', 'tomato'}	0.125
1830fbe942608bb5f9751a07ed8c.jpeg	Cookie, gingersnaps, sweetener, syrup, agave, molasses, sugars, granulated, wheat flour, white, all-purpose, unenriched, spices, ginger, ground, spices, cinnamon, ground, salt, table	Peanut butter, Oatmeal, Cinnamon, Flax seeds, Chia seeds	{'ginger', 'cookie', 'spice', 'sugar', 'syrup', 'cinnamon', 'flour', 'molasses', 'gingersnap', 'salt', 'agave', 'wheat'}	{'peanut', 'flax', 'chia', 'butter', 'cinnamon', 'oatmeal', 'seed'}	0.105263
99f8c61a406da6e06f036d286eb7.jpeg	Fruit smoothie, with whole fruit and dairy	Cranberry juice drink, Carbonated water	{'smoothie'}	{'cranberry', 'juice'}	0
4007eb954815986fcc8e15da9e5f.jpeg	Yogurt, Greek, nonfat milk, flavors other than fruit, Cereal, granola	Banana, Cereal (Post Honey Bunches of Oats Honey Roasted), Milk	{'flavor', 'cereal', 'yogurt', 'granola', 'milk'}	{'oat', 'honey', 'cereal', 'banana', 'milk'}	0.4
733cc3e043fc93990c1470895786.jpeg	Coffee, brewed	Carbonated water, Cranberry juice	{'coffee'}	{'cranberry', 'juice'}	0
76cadf0545d782b4b5fff39d1baf.jpeg	Tortilla chips, plain	Refried beans, Cheese, Pork, Rice, Tortilla	{'chip', 'tortilla'}	{'rice', 'pork', 'cheese', 'tortilla', 'bean'}	0.285714
beae7dd347cfa9a8a581e845952e.jpeg	Chicken breast, baked, broiled, or roasted, skin not eaten, from raw, Spaghetti sauce, Cheese, Parmesan, dry grated, Chicken breast, fried, coated, skin / coating eaten, from raw, Spaghetti sauce, Cheese, Parmesan, hard	Spaghetti sauce, Pizza	{'spaghetti', 'chicken', 'cheese', 'parmesan'}	{'spaghetti', 'pizza'}	0.333333
f2886344435a9decc0d731e8ab8a.jpeg	Oatmeal, instant, plain, made with water, fat not added in cooking, Honey	Sunflower seeds, Banana, Oatmeal, Milk, Chia seeds	{'honey', 'oatmeal'}	{'banana', 'sunflower', 'chia', 'oatmeal', 'seed', 'milk'}	0.25
71bd64e641fb86d04873a4462e76.jpeg	Ground beef, cooked, Cheese, Mexican blend, Tomatoes, raw, Onions, mature, raw, Potato chips, baked, flavored, Lime, raw	Ground beef patty, Queso Fresco, Onions, Tortilla, Sour cream	{'beef', 'cheese', 'lime', 'onion', 'chip', 'tomato', 'potato'}	{'queso', 'beef', 'fresco', 'tortilla', 'cream', 'onion', 'sour'}	0.285714
d3366f8942c3b5aebc0f8ab5d8fe.jpeg	Yogurt, coconut milk, Chia seeds, Almonds, unsalted, Honey, Raspberries, raw, NS as to color	Fruit salad	{'honey', 'coconut', 'almond', 'yogurt', 'chia', 'raspberry', 'milk', 'seed'}	{'salad'}	0
d43e85534a48be6d4c84313e8101.jpeg	Banana, raw, Raspberries, raw, NS as to color, Yogurt, coconut milk, Yogurt, Greek, low fat milk, plain, Honey	Fruit salad	{'honey', 'banana', 'coconut', 'yogurt', 'raspberry', 'milk'}	{'salad'}	0
1ceebbad4685abda9a00448b3994.jpeg	Pasta with tomato-based sauce, ready-to-heat, Cheese, Parmesan, hard, Spinach, cooked, from frozen, fat not added in cooking	Onions, Mushrooms, Chicken breast, Pasta with cream sauce	{'pasta', 'spinach', 'parmesan', 'cheese', 'tomato'}	{'chicken', 'mushroom', 'pasta', 'cream', 'onion'}	0.2
dfa6271e40ddbe42a6c9a5424e14.jpeg	Salmon, baked or broiled, made with oil, Seaweed, dried, Mayonnaise, regular, Soy sauce, Salsa, red, commercially-prepared, Rice, white, cooked, fat not added in cooking	Turkey or chicken sausage, Salad dressing, Tomatoes, Peppers, Mixed salad greens, Onions, Salsa verde or salsa	{'rice', 'seaweed', 'mayonnaise', 'soy', 'oil', 'salmon', 'salsa'}	{'pepper', 'chicken', 'sausage', 'salad', 'tomato', 'onion', 'turkey', 'dressing', 'salsa'}	0.125
a0885f844524b1577cf4d2b75826.jpeg	Egg, whole, boiled or poached, Bread, whole wheat, toasted, Raspberries, raw, NS as to color, Avocado, raw, Yogurt, Greek, low fat milk, plain, Chia seeds, Almonds, unsalted, Honey	Kiwi fruit	{'egg', 'bread', 'honey', 'almond', 'yogurt', 'chia', 'raspberry', 'avocado', 'milk', 'seed', 'wheat'}	{'kiwi'}	0
c79fd4f840098dbf7b6f5421c51b.jpeg	Romaine lettuce, raw, Corn, yellow, cooked, NS as to form, fat not added in cooking, Onions, mature, raw, Tomatoes, raw, Italian dressing, made with vinegar and oil, Avocado, raw, Cheese, NFS, Corn, yellow, cooked, from canned, fat not added in cooking, Tomatoes, raw, Onions, cooked, from fresh, made with oil	Cucumber, Croutons, Tomatoes, Mixed salad greens, Chicken, Italian dressing, Romaine lettuce	{'corn', 'lettuce', 'cheese', 'onion', 'romaine', 'oil', 'avocado', 'tomato', 'vinegar'}	{'chicken', 'cucumber', 'crouton', 'lettuce', 'salad', 'romaine', 'dressing', 'tomato'}	0.352941
1776765347449f1e0a2270c5654f.jpeg	Cereal (General Mills Cheerios Chocolate), Nutritional powder mix, whey based, NFS, Almond milk, unsweetened	Trail mix with chocolate	{'cereal', 'almond', 'cheerio', 'mill', 'milk', 'chocolate'}	{'trail', 'chocolate'}	0.25
d02802a04d0d9fdfc254c97b317c.jpeg	Coffee, brewed	Carbonated water, Cranberry juice	{'coffee'}	{'cranberry', 'juice'}	0
50e1057747fd8c43ed0b7f4bf97f.jpeg	Orange juice, 100%, with calcium added, canned, bottled or in a carton	Cranberry juice drink, Carbonated water	{'orange', 'juice'}	{'cranberry', 'juice'}	0.5
f5d6439f4162baee33af2418085f.jpeg	Muffin, English, whole wheat, Butter, whipped, tub, salted	Cabbage, Pork bacon, Cheese	{'butter', 'muffin', 'wheat'}	{'pork', 'cabbage', 'cheese', 'bacon'}	0
5fb22d9645b39617fce4878afc60.jpeg	Chicken or turkey soup with dumplings, home recipe, canned or ready-to-serve, onions, raw, soup, chicken broth or bouillon, dry, wheat flour, white, all-purpose, unenriched, milk, fluid, 1% fat, without added vitamin a and vitamin d, chicken, broiler or fryers, breast, skinless, boneless, meat only, raw, peas, green, frozen, unprepared, broccoli, raw, cheese, parmesan, hard, shortening, vegetable…	Chicken breast, Corn, White beans, Red kidney beans, Peppers, Onions, Chicken or turkey broth, Garlic	{'green', 'parmesan', 'agent', 'shortening', 'soup', 'sugar', 'vegetable', 'fryer', 'chicken', 'broccoli', 'meat', 'turkey', 'milk', 'salt', 'cheese', 'pea', 'onion', 'flour', 'dumpling', 'broth', 'wheat'}	{'pepper', 'chicken', 'corn', 'kidney', 'garlic', 'onion', 'broth', 'turkey', 'bean'}	0.266667
e95b348b4ca785dcc4342cd5ad7d.jpeg	Apple, raw	Plantain, Cabbage salad or coleslaw	{'apple'}	{'plantain', 'coleslaw', 'cabbage', 'salad'}	0
cdb7fce94eeeae45e2adbed2d257.jpeg	Pretzels, hard, plain, salted	Oatmeal, Pear, Pumpkin seeds	{'pretzel'}	{'pear', 'oatmeal', 'seed', 'pumpkin'}	0
3d7aee6e472b931fef4c206174f1.jpeg	Cheese, NFS	Graham crackers	{'cheese'}	{'graham', 'cracker'}	0
584d343042869e6b5109c8784f73.jpeg	Breakfast tart	Hot chocolate / Cocoa	set()	{'cocoa', 'chocolate'}	0
24a982cf4da4a99b40d46ad7683b.jpeg	Pad Thai with chicken	Noodles, Chicken or turkey and noodles, Creamy dressing	{'chicken'}	{'noodle', 'chicken', 'turkey', 'dressing'}	0.4
f63fa07c4162a2fc3cc7a103f7a0.jpeg	Coffee, brewed	Cranberry juice drink, Carbonated water	{'coffee'}	{'cranberry', 'juice'}	0
2fc3014f4bb788b4a709500e83cb.jpeg	Banana, raw	Banana, Yogurt, Cereal	{'banana'}	{'yogurt', 'cereal', 'banana'}	0.5
67b86a9347ba8176d1bb0f76f4a5.jpeg	Bread, multigrain, toasted, Butter, whipped, tub, salted	Turkey or chicken sausage, Maple syrup, French toast	{'butter', 'bread'}	{'chicken', 'toast', 'sausage', 'turkey', 'maple'}	0
b745705e4198bac4d4c1e3aca4b4.jpeg	Orange juice, 100%, with calcium added, canned, bottled or in a carton	Cranberry juice drink, Carbonated water	{'orange', 'juice'}	{'cranberry', 'juice'}	0.5
9cf340334c03a0bec7c59a9d2692.jpeg	Pasta, cooked, Butter, stick, salted	Pasta with cream sauce	{'butter', 'stick', 'pasta'}	{'cream', 'pasta'}	0.4
127ac50b454ab60ca3a1d96e8859.jpeg	Celery, raw	Pork and vegetables including carrots, Rice	{'celery'}	{'carrot', 'pork', 'vegetable', 'rice'}	0
0482d243413ab09f693445f32e86.jpeg	Chicken breast, fried, coated, skin / coating eaten, from fast food / restaurant, Cheese, Parmesan, hard, Potato, mashed, from restaurant, Beans, string, green, cooked, from fresh, with mushroom sauce, Tomatoes, cooked, from fresh, NS as to method	Lettuce, Soy sauce, Rice, Chicken breast, Pepper, Oyster-flavored sauce, Garlic	{'chicken', 'green', 'mushroom', 'parmesan', 'cheese', 'potato', 'tomato', 'bean'}	{'pepper', 'rice', 'chicken', 'lettuce', 'garlic', 'soy', 'oyster'}	0.133333
366a66dd42eba8ab2c508c77c9fe.jpeg	Bread, fruit, Chocolate, semi-sweet morsel, Walnuts	Peanut butter, Oatmeal, Cinnamon, Flax seeds, Chia seeds	{'walnut', 'bread', 'chocolate'}	{'peanut', 'flax', 'chia', 'butter', 'cinnamon', 'oatmeal', 'seed'}	0
56a4386546f183a557cdab5c06bd.jpeg	Pepper, sweet, green, raw	Fruit	{'pepper', 'green'}	set()	0
81755b9c4dd4970ba11c6f3866c7.jpeg	Bread, multigrain, Mayonnaise, regular, Ham, prepackaged or deli, luncheon meat, Cheese, American	Water, Croissant	{'bread', 'ham', 'cheese', 'mayonnaise', 'meat'}	{'croissant'}	0
3b1106944e73b73ab0eca997a140.jpeg	Lamb, roast, cooked, lean only eaten, Sweet potato, baked, peel eaten, made with oil, Parsnips, cooked, made with oil, Carrots, cooked, from fresh, made with oil, Asparagus, cooked, from fresh, made with oil	Lamb chop	{'carrot', 'asparagus', 'roast', 'lamb', 'parsnip', 'oil', 'potato'}	{'lamb'}	0.25
283a06754dfe9c8f39c0546043eb.jpeg	Bread, multigrain, toasted, Peanut butter	Muffin, Honey, Peanut butter	{'butter', 'peanut', 'bread'}	{'honey', 'butter', 'muffin', 'peanut'}	0.571429
17e048034b3ebdc202ace610dba9.jpeg	Yogurt, Greek, whole milk, fruit, Cereal, granola, Blueberries, raw	Trail mix with chocolate	{'blueberry', 'cereal', 'yogurt', 'granola', 'milk'}	{'trail', 'chocolate'}	0
8bcc834f4a7d9a6ca6a420e1968e.jpeg	Tangerine, raw	Orange juice	{'tangerine'}	{'orange', 'juice'}	0
2536793d48a7aa31df7af486b84e.jpeg	Lentil soup, home recipe, canned, or ready-to-serve	Lentil soup	{'lentil', 'soup'}	{'lentil', 'soup'}	1
e099489e448ba680e9eb0a0c529f.jpeg	Apple, raw	Apple cider	{'apple'}	{'cider', 'apple'}	0.666667
fcd9a4a14d1fb562ca0b87e9e414.jpeg	Reese's Peanut Butter Cup	Pork, Cabbage, Chives, Soup, Shrimp, Ham or pork with barbecue sauce	{'butter', 'peanut'}	{'shrimp', 'pork', 'cabbage', 'ham', 'soup', 'chive'}	0
a767d3354392a966cdb8e61f81b2.jpeg	Tilapia, baked or broiled, made with oil, Rice, brown, cooked, fat not added in cooking, Squash, summer, yellow or green, cooked, from fresh, made with oil	Burrito with chicken, Tomatoes, Lettuce	{'rice', 'green', 'tilapia', 'oil', 'squash'}	{'lettuce', 'chicken', 'tomato'}	0
184bf8dc4658892f1e30e6b4f901.jpeg	Cookie, chocolate chip, made from home recipe or purchased at a bakery, Peanut butter	Cookie, Peanut butter	{'cookie', 'peanut', 'butter', 'chip', 'chocolate'}	{'butter', 'peanut', 'cookie'}	0.75
ec88b9654d7b9ffb9417556f72fd.jpeg	Crackers, cheese (Goldfish)	Cookie, Peanut butter	{'cheese', 'cracker', 'goldfish'}	{'butter', 'peanut', 'cookie'}	0
36a92efd4bc3968bbee210551714.jpeg	Chocolate milk, ready to drink, reduced fat	Chocolate syrup, Ice cream	{'milk', 'chocolate'}	{'cream', 'chocolate', 'ice'}	0.4
da7731d74b64bff88acfb78fdc32.jpeg	Hot chocolate / Cocoa, made with dry mix and water	Iced Coffee, Coffee creamer	{'cocoa', 'chocolate'}	{'coffee'}	0
95ee0a9f4d648e5346ba72a1fdf9.jpeg	Bread, wheat or cracked wheat, toasted, Egg, whole, fried with oil, Spinach, raw	Kiwi fruit	{'egg', 'bread', 'spinach', 'oil', 'wheat'}	{'kiwi'}	0
5c17827b459ea8a78b81d0254ef2.jpeg	Banana, raw	Ice cream cone	{'banana'}	{'cream', 'ice'}	0
3630e33b4cd28fda83b835514967.jpeg	Bread, wheat or cracked wheat, Turkey, prepackaged or deli, luncheon meat, Spinach, raw, Cheese, processed, with vegetables	Beef, Honey mustard dip, Wine, Celery, Noodles, Onions, Bay leaf, Carrots, Pepper, Cucumber pickles, Flour	{'bread', 'spinach', 'cheese', 'meat', 'vegetable', 'turkey', 'wheat'}	{'bay', 'pepper', 'beef', 'carrot', 'cucumber', 'pickle', 'leaf', 'honey', 'noodle', 'mustard', 'celery', 'onion', 'flour', 'wine'}	0
209bc8924999a133788e28dcf793.jpeg	Apple, raw	Lettuce, Radish, Pork roast, Mushrooms, Chicken or turkey broth, Vegetarian burger or patty	{'apple'}	{'mushroom', 'chicken', 'lettuce', 'pork', 'burger', 'broth', 'turkey', 'radish'}	0
f2d736134657882064e2372a3913.jpeg	Cookie, peanut butter, wheat flour, white, all-purpose, unenriched, leavening agents, baking soda, salt, table, seeds, flaxseed, water, bottled, generic, sugars, brown, peanut butter, smooth style, without salt, margarine, regular, 80% fat, composite, stick, without salt, beverages, almond milk, unsweetened, shelf stable, vanilla extract, oil, corn, peanut, and olive, spartan, real semi-sweet cho…	Chocolate, Butter, Salt, Baking powder, Sugar, Egg, Quinoa, Baking soda, Milk, Vanilla extract, Cocoa powder	{'flaxseed', 'cookie', 'olive', 'butter', 'agent', 'seed', 'chocolate', 'sugar', 'almond', 'vanilla', 'chip', 'soda', 'corn', 'margarine', 'beverage', 'oil', 'milk', 'salt', 'peanut', 'flour', 'extract', 'stick', 'wheat'}	{'egg', 'soda', 'chocolate', 'vanilla', 'baking', 'sugar', 'quinoa', 'cocoa', 'butter', 'milk', 'salt'}	0.411765
bc230e5545828fbe69d241e8bb04.jpeg	Turkey, ground, Broccoli, cooked, from fresh, made with butter, Peppers, green, cooked, made with butter, Spinach, raw, Soup, mostly noodles	Noodles, Chicken or turkey and noodles, Creamy dressing	{'pepper', 'broccoli', 'green', 'spinach', 'soup', 'noodle', 'butter', 'turkey'}	{'noodle', 'chicken', 'turkey', 'dressing'}	0.333333
5ab825d74539bb11b66c585e3b38.jpeg	Scone, with fruit	Ice cream, Topping	{'scone'}	{'cream', 'ice'}	0
114e2dac4d04a4feb901385d5d80.jpeg	Banana, raw	Carbonated water, Cranberry juice	{'banana'}	{'cranberry', 'juice'}	0
ef921bc44d7888663368debba7f0.jpeg	Coffee, brewed, blend of regular and decaffeinated	Carbonated water, Cranberry juice	{'coffee'}	{'cranberry', 'juice'}	0
66bf08c740fc86b06a55e9c3cc71.jpeg	Chicken breast, sauteed, skin not eaten, Vegetable combination, including carrots, broccoli, and/or dark-green leafy; cooked, with soy-based sauce, Rice, white, with soy-based sauce, NS as to fat added in cooking, Peanuts, roasted, unsalted	Sweet potato, Peas, Squash, Beef stew with potatoes and vegetables including carrots	{'carrot', 'chicken', 'broccoli', 'green', 'rice', 'peanut', 'soy', 'vegetable'}	{'sweet', 'stew', 'beef', 'carrot', 'pea', 'squash', 'vegetable', 'potato'}	0.25
7687ea474df88bbeed6b7ebb51a1.jpeg	Apple, raw	Cranberry juice drink, Carbonated water	{'apple'}	{'cranberry', 'juice'}	0
7665e94648698652954b441f379a.jpeg	Tangerine, raw	Carbonated water, Cranberry juice	{'tangerine'}	{'cranberry', 'juice'}	0
9ec88ed14246b5bad3458fde0a3e.jpeg	Spinach quiche, meatless, Broccoli, cooked, from frozen, fat not added in cooking	Ravioli, Mixed vegetables, Cheese sauce	{'quiche', 'broccoli', 'spinach'}	{'ravioli', 'cheese', 'vegetable'}	0
8824631448b281d8f9882f21d659.jpeg	Mixed salad greens, raw, Mixed salad greens, raw, Pepper, sweet, green, raw, Carrots, raw, Mushrooms, raw, Radish, raw, Italian dressing, light	Cucumber, Croutons, Tomatoes, Mixed salad greens, Chicken, Italian dressing, Romaine lettuce	{'pepper', 'mushroom', 'carrot', 'green', 'salad', 'radish'}	{'chicken', 'cucumber', 'crouton', 'lettuce', 'salad', 'romaine', 'dressing', 'tomato'}	0.142857
c423c9eb465e8d0ea5a0ca19057e.jpeg	Chocolate milk, ready to drink, low fat	Carbonated water, Cranberry juice	{'milk', 'chocolate'}	{'cranberry', 'juice'}	0
3e792ee748889656b17e97194852.jpeg	Crackers, woven wheat, plain (Triscuit)	Chocolate, Cookie	{'triscuit', 'cracker', 'wheat'}	{'cookie', 'chocolate'}	0
8f670dba47c8b8c308fac595c5db.jpeg	Hot chocolate / Cocoa, made with dry mix and water	Carbonated water, Cranberry juice	{'cocoa', 'chocolate'}	{'cranberry', 'juice'}	0
7fd8704a4f5d821ee1205c459115.jpeg	Cereal (Kashi GOLEAN Crunch), Milk, fat free (skim), Water, tap	Cereal (Nature Valley Granola), Yogurt	{'cereal', 'milk'}	{'yogurt', 'granola', 'cereal'}	0.4
18bdc0ea4bb592ceb889ed5d969e.jpeg	Tofu and vegetables excluding carrots, broccoli, and dark-green leafy; no potatoes, with soy-based sauce, Corn, yellow, cooked, from frozen, made with oil, Tomato chili sauce, Potato, roasted, from fresh, peel eaten, made with oil, Water, tap	Chard, Chili con carne with beans, Olive oil, Tomatoes, Cheese, Lime juice, Onions, Chicken breast	{'carrot', 'green', 'broccoli', 'tofu', 'corn', 'chili', 'soy', 'oil', 'vegetable', 'tomato', 'potato'}	{'chicken', 'juice', 'chili', 'cheese', 'olive', 'lime', 'onion', 'oil', 'chard', 'tomato', 'bean'}	0.272727
31d71ac047678ee89879bfe39185.jpeg	Soybean curd, Sweet potato, baked, peel not eaten, made with oil, Guacamole, NFS, Yogurt, Greek, low fat milk, plain, Queso cotija, Corn, yellow, cooked, from frozen, fat not added in cooking, Tomato chili sauce, Water, tap	Refried beans, Salsa, Lettuce, Guacamole, Cheese, Avocado, Salsa verde or salsa, Tortilla, Sour cream	{'corn', 'chili', 'guacamole', 'yogurt', 'oil', 'milk', 'tomato', 'soybean', 'potato'}	{'lettuce', 'guacamole', 'cheese', 'tortilla', 'cream', 'avocado', 'sour', 'salsa', 'bean'}	0.111111
8e724ad14bb2b4c6281fca607e64.jpeg	Waffle, whole grain, from frozen, Butter, stick, salted, Blueberries, raw, Banana, raw, Maple syrup, Water, tap	Butter, Peanut butter, Coconut, Oats, Biscuit mix, Fruit mixture	{'blueberry', 'banana', 'waffle', 'syrup', 'butter', 'stick'}	{'oat', 'coconut', 'peanut', 'butter', 'biscuit'}	0.181818
062206b6496ca0c5feb0fdb3a872.jpeg	Bread, whole wheat, Peanut butter, Jam, preserve, all flavors	Pork, Garlic bread, Grapes, Peas	{'flavor', 'bread', 'peanut', 'butter', 'wheat'}	{'grape', 'bread', 'pork', 'pea', 'garlic'}	0.2
348408ee40f99ee6d2571e6ec579.jpeg	Tangerine, raw, Water, tap	Orange juice	{'tangerine'}	{'orange', 'juice'}	0
7cv2ow81kcewd1e4c2pm2ml5vhg8.jpeg	Pasta with tomato-based sauce, ready-to-heat, Garlic bread, from frozen, Water, tap	Chicken breast, Corn, White beans, Red kidney beans, Peppers, Onions, Chicken or turkey broth, Garlic	{'garlic', 'pasta', 'tomato', 'bread'}	{'pepper', 'chicken', 'corn', 'kidney', 'garlic', 'onion', 'broth', 'turkey', 'bean'}	0.153846
abf3f598458db550ee52e6bbe548.jpeg	Oatmeal, regular or quick, made with milk, fat added in cooking, Sugar, brown, Banana, raw, Raisins, Water, tap	Banana, Cereal (Post Honey Bunches of Oats Honey Roasted), Milk	{'banana', 'raisin', 'sugar', 'oatmeal', 'milk'}	{'oat', 'honey', 'cereal', 'banana', 'milk'}	0.4
8ccfa57247358819766e395846f0.jpeg	Falafel, Hummus, plain, Tahini, Olives, black, Olive oil, Water, tap	Olive oil, Cucumber, Cornstarch, Honey, Rice, Carrots, Tofu, Sesame oil, Soy sauce	{'hummus', 'olive', 'oil', 'tahini', 'falafel'}	{'rice', 'cucumber', 'carrot', 'tofu', 'sesame', 'honey', 'cornstarch', 'olive', 'soy', 'oil'}	0.266667
67fbb84d4eab89c302e4f8331220.jpeg	Pasta with tomato-based sauce, home recipe, Bean salad, yellow and/or green string beans, Tomatoes, raw, Avocado, raw, Water, tap, Cheese, Parmesan, dry grated	Onions, Mushrooms, Chicken breast, Pasta with cream sauce	{'green', 'pasta', 'parmesan', 'cheese', 'salad', 'avocado', 'tomato', 'bean'}	{'chicken', 'mushroom', 'pasta', 'cream', 'onion'}	0.153846
5377998944efbfb31d3ad75b80cd.jpeg	Peach, canned, NFS	Fruit salad, Yogurt	{'peach'}	{'yogurt', 'salad'}	0
442c40d34ded95ab8bed70ea343f.jpeg	Egg omelet or scrambled egg, with cheese, made without fat, Cheese, Cheddar	Gravy, Turkey	{'cheddar', 'egg', 'cheese', 'omelet'}	{'turkey', 'gravy'}	0
ee07fb754091a16053a2026d7005.jpeg	Grapes, raw, NS as to type	Refried beans, Salsa, Lettuce, Guacamole, Cheese, Avocado, Salsa verde or salsa, Tortilla, Sour cream	{'grape'}	{'lettuce', 'guacamole', 'cheese', 'tortilla', 'cream', 'avocado', 'sour', 'salsa', 'bean'}	0
bbb0330d401b8a0636cd9525a8e4.jpeg	Topping, marshmallow, Cheese, cream	Egg white omelet, Egg omelet or scrambled egg, Spinach	{'marshmallow', 'cream', 'cheese'}	{'egg', 'spinach'}	0
f903c56b4547bf38ef3d428872c9.jpeg	Beef, NS as to cut, cooked, NS as to fat eaten, Cream of chicken soup, canned, condensed, Broth, beef, dry (bouillon), Carrots, cooked, from fresh, glazed, Potato, roasted, from fresh, peel eaten, made with oil	Sugar, Egg, Pork roast, Garlic, Rice, Salt, Pineapple juice, Flour, Soy sauce	{'beef', 'chicken', 'carrot', 'soup', 'cream', 'oil', 'broth', 'potato'}	{'rice', 'egg', 'pineapple', 'juice', 'pork', 'sugar', 'garlic', 'soy', 'flour', 'salt'}	0
58c143aa4b55bcb8393984cf1e9c.jpeg	Bread, white, toasted	Croissant	{'bread'}	{'croissant'}	0
48cfa8424d289373b64fd7f77148.jpeg	Broccoli cheese soup, prepared with milk, home recipe, canned, or ready-to-serve, Crackers, oyster	White beans, Cheese, Onions, Chicken or turkey broth, Garlic	{'broccoli', 'cheese', 'cracker', 'soup', 'milk', 'oyster'}	{'chicken', 'cheese', 'garlic', 'onion', 'broth', 'turkey', 'bean'}	0.153846
3fa1be184042a5ab585f2d433d93.jpeg	Pancakes, with chocolate, Beef sausage	Turkey or chicken sausage, Maple syrup, French toast	{'pancake', 'beef', 'sausage', 'chocolate'}	{'chicken', 'toast', 'sausage', 'turkey', 'maple'}	0.222222
bddd337146f0836aae5f0ad3db3a.jpeg	Quesadilla with meat	Refried beans, Salsa, Lettuce, Guacamole, Cheese, Avocado, Salsa verde or salsa, Tortilla, Sour cream	{'quesadilla', 'meat'}	{'lettuce', 'guacamole', 'cheese', 'tortilla', 'cream', 'avocado', 'sour', 'salsa', 'bean'}	0
c0002e9c4d9a9dfc478ff7728bbf.jpeg	Ground beef, cooked, Potato chips, ruffled, plain	Tuna salad, Teriyaki sauce, Vegetables, Vinegar, Bread, Soy sauce	{'beef', 'chip', 'potato'}	{'bread', 'teriyaki', 'salad', 'tuna', 'soy', 'vegetable', 'vinegar'}	0
206ebcff4a468b53ce41c849f7bc.jpeg	Blueberries, raw, Cereal (Kellogg's All-Bran Complete Wheat Flakes), Almond milk, unsweetened	Ice cream, Topping	{'blueberry', 'cereal', 'almond', 'flake', 'kellogg', 'milk', 'wheat'}	{'cream', 'ice'}	0
81ef60604b6ab53b7333e37ec292.jpeg	Coffee, brewed	Carbonated water, Cranberry juice	{'coffee'}	{'cranberry', 'juice'}	0
a94fafa744b78ac998d79e1bb0c2.jpeg	Egg, whole, boiled or poached	Chocolate, Cookie	{'egg'}	{'cookie', 'chocolate'}	0
2f0e838f4fdba67b25851015089e.jpeg	Almond milk, unsweetened, Banana, raw, Cereal (Kellogg's All-Bran Complete Wheat Flakes)	Banana, Cereal (Quaker Oatmeal Squares), Almond milk	{'cereal', 'banana', 'almond', 'flake', 'kellogg', 'milk', 'wheat'}	{'cereal', 'banana', 'oatmeal', 'almond', 'milk'}	0.666667
35ec115a434da63f8684c56af61c.jpeg	Rice, white, cooked, fat not added in cooking, Egg, whole, fried with butter	Burrito with chicken	{'butter', 'rice', 'egg'}	{'chicken'}	0
6c42647049e6b910746b253a642e.jpeg	Carrots, cooked, from fresh, glazed, Rice, white, with soy-based sauce, fat not added in cooking, Cauliflower, from fresh, creamed, Soy sauce, reduced sodium	Chicken curry, Tomato catsup, Vegetables, Yellow rice	{'cauliflower', 'carrot', 'soy', 'rice'}	{'chicken', 'rice', 'catsup', 'vegetable', 'curry', 'tomato'}	0.2
c89da17b4705b204d29d9c141287.jpeg	Oatmeal, regular or quick, made with water, fat not added in cooking, Banana, raw, Peanut butter, lower sodium and lower sugar, Maple syrup	Cereal (General Mills Cheerios Chocolate), Nutritional powder mix, Almond milk	{'banana', 'sugar', 'syrup', 'peanut', 'butter', 'oatmeal'}	{'almond', 'cereal', 'chocolate', 'milk'}	0
c4ffea574ad8ab3da5f862879a95.jpeg	Bagel, Egg, whole, fried with butter	Kiwi fruit	{'butter', 'egg', 'bagel'}	{'kiwi'}	0
d2142ae0469996b364bea627c8c5.jpeg	Pasta, cooked, Butter, stick, salted	Noodles, Chicken or turkey and noodles, Creamy dressing	{'butter', 'stick', 'pasta'}	{'noodle', 'chicken', 'turkey', 'dressing'}	0
7c7d3c5d49beb8b36817bcc78016.jpeg	Cereal (Quaker Cap'n Crunch's Crunchberries), Almond milk, unsweetened	Carbonated water, Cranberry juice	{'crunch', 'cereal', 'crunchberries', 'almond', 'milk'}	{'cranberry', 'juice'}	0
92b435184b85a2eaa25ca7566d8f.jpeg	Coffee, brewed	Strawberries	{'coffee'}	{'strawberry'}	0
c83da21b41a6a76b74077e8296ce.jpeg	Banana, raw	Banana, Yogurt, Cereal	{'banana'}	{'yogurt', 'cereal', 'banana'}	0.5
c25861864793a11bbfb1e7e7dd50.jpeg	Egg, whole, fried without fat, Peppers, green, cooked, fat not added in cooking, Potato, hash brown, from fresh, Salsa, red, commercially-prepared	Tuna salad, Lettuce, Cheese, Bread, Onions, Pepper, Cucumber pickles	{'pepper', 'egg', 'green', 'salsa', 'potato'}	{'pepper', 'cucumber', 'bread', 'pickle', 'lettuce', 'cheese', 'salad', 'tuna', 'onion'}	0.142857
e538850342a5bae9c655a6d2570b.jpeg	Ice cream, regular, flavors other than chocolate	Chocolate syrup, Chocolate-flavored sprinkles, Ice cream	{'cream', 'flavor', 'chocolate', 'ice'}	{'cream', 'chocolate', 'sprinkle', 'ice'}	0.75
d59d441c42e080648ab852869578.jpeg	Topping, marshmallow, Peanut butter, Bread, oatmeal	Ham, Croissant	{'butter', 'bread', 'peanut', 'marshmallow', 'oatmeal'}	{'croissant', 'ham'}	0
bbd3f5ff46dc991131895055c470.jpeg	Coffee, brewed, Almond milk, unsweetened	Apple cider	{'coffee', 'almond', 'milk'}	{'cider', 'apple'}	0
20fa4d8b4ad8b9c95b9ba78b7f23.jpeg	Cereal (Post Great Grains Raisins, Dates, and Pecans), Almond milk, unsweetened	Trail mix with chocolate	{'date', 'grain', 'cereal', 'raisin', 'almond', 'pecan', 'milk'}	{'trail', 'chocolate'}	0
f8d5521649f2997ca2dd0060e195.jpeg	Cookie, butter or sugar, with icing or filling other than chocolate, Candy, NFS, Cookie, peanut butter, Milk chocolate candy, plain	Crackers, Broccoli cheese soup	{'candy', 'cookie', 'sugar', 'icing', 'peanut', 'butter', 'milk', 'chocolate'}	{'broccoli', 'cheese', 'cracker', 'soup'}	0
234f9cde41d18161dc2137def2a7.jpeg	Apple, raw	Banana, Yogurt, Raspberries, Honey	{'apple'}	{'raspberry', 'yogurt', 'honey', 'banana'}	0
fddfc39847258f3d0e7c185bf88c.jpeg	Pancakes, plain, Maple syrup	Turkey or chicken sausage, Maple syrup, French toast	{'pancake', 'syrup'}	{'chicken', 'toast', 'sausage', 'turkey', 'maple'}	0
b86653ce47838240e7ab1558c6a6.jpeg	Pasta, cooked, Spaghetti sauce, Meatball, meatless, Roll, white, soft	Pasta with tomato-based sauce and meat, Soybean curd	{'spaghetti', 'roll', 'pasta', 'meatball'}	{'pasta', 'curd', 'meat', 'tomato', 'soybean', 'based'}	0.2
ca84386c4dd18a7fbe345350c1e2.jpeg	Cereal (Kellogg's Frosted Mini-Wheats), Milk, fat free (skim)	Cereal (General Mills Cheerios Chocolate), Nutritional powder mix, Almond milk	{'kellogg', 'cereal', 'milk', 'wheat'}	{'almond', 'cereal', 'chocolate', 'milk'}	0.5
a590f6e3443098f0460a7fce02af.jpeg	Coffee, brewed, Almond milk, unsweetened	Coffee creamer, Iced Coffee	{'coffee', 'almond', 'milk'}	{'coffee'}	0.5
a30723d346be99bc2a3b19b4a0ec.jpeg	Pancakes, plain, Maple syrup	Nutritional powder mix, Chocolate, Oatmeal, Maple syrup	{'pancake', 'syrup'}	{'oatmeal', 'maple', 'chocolate'}	0
c22aae574e6b8ea24b878df04b67.jpeg	Crackers, NFS, Pretzels, hard, plain, salted, Cereal (General Mills Chex Rice), Peanuts, dry roasted, unsalted, Cereal (General Mills Cheerios), Cereal (General Mills Chex Wheat), Bagel chips	Carbonated water, Cranberry juice	{'rice', 'cereal', 'cracker', 'chex', 'bagel', 'peanut', 'cheerio', 'mill', 'chip', 'pretzel', 'wheat'}	{'cranberry', 'juice'}	0
49ecfd6348168c8837bc0d3c5b44.jpeg	Potato chips, other flavored	Chicken or turkey noodle soup, Spinach, Gnocchi, Carrots	{'chip', 'potato'}	{'chicken', 'carrot', 'spinach', 'gnocchi', 'soup', 'noodle', 'turkey'}	0
d411f6c14a7292dc185cd7635196.jpeg	Beef sloppy joe, no bun, Roll, white, hamburger bun, Egg, whole, boiled or poached, Baked beans, vegetarian, Potato chips, plain	Peanuts	{'beef', 'egg', 'roll', 'potato', 'hamburger', 'chip', 'bun', 'bean'}	{'peanut'}	0
71c42a2149cfb00a636b805e0319.jpeg	Mixed salad greens, raw, Cheese, Cheddar, Carrots, raw, Chickpeas, dry, cooked, NS as to fat added in cooking, Cucumber, raw, Honey mustard dressing	Lettuce, Vinegar, Olive oil, Eggplant, Cheese, Peppers, Bread, Garlic	{'carrot', 'green', 'cucumber', 'honey', 'cheese', 'salad', 'mustard', 'cheddar', 'chickpea'}	{'pepper', 'bread', 'eggplant', 'lettuce', 'cheese', 'olive', 'garlic', 'oil', 'vinegar'}	0.111111
cb2dd0ee489fb1e23863b184e7b9.jpeg	Cereal or granola bar (Kellogg's Special K bar), Rolo, Pretzels, hard, plain, salted, Pecans, NFS	Hot chocolate / Cocoa	{'cereal', 'kellogg', 'granola', 'pecan', 'pretzel'}	{'cocoa', 'chocolate'}	0
b7e517be4de2aa4afedf45b9bcdb.jpeg	Pizza, cheese, with vegetables, from frozen, thin crust	Enchilada sauce, Chicken, Cheese, Tortilla	{'vegetable', 'cheese', 'pizza'}	{'enchilada', 'chicken', 'cheese', 'tortilla'}	0.285714
afe4b415457882b7b282b893432a.jpeg	Coffee, brewed	Cranberry juice drink, Carbonated water	{'coffee'}	{'cranberry', 'juice'}	0
7a089d204a6ebb52dd7151e64e4f.jpeg	Strawberries, raw	Fruit salad, Yogurt	{'strawberry'}	{'yogurt', 'salad'}	0
967e3c524791afc10dea2c62e3dd.jpeg	Pear, raw	Grapes, Pineapple, Biscuit, Honeydew melon, Cantaloupe, Egg omelet or scrambled egg	{'pear'}	{'grape', 'egg', 'pineapple', 'cantaloupe', 'melon', 'honeydew', 'biscuit'}	0
47821725446e8d7fac4fb46540e4.jpeg	Hard candy, sugars, granulated, syrups, corn, light, water, bottled, generic	Strawberries, Pineapple, Jello (gelatin) powder, Banana, Sour cream	{'sugar', 'syrup', 'corn', 'candy'}	{'pineapple', 'jello', 'banana', 'cream', 'strawberry', 'sour'}	0
c1195ae5402cb13b21a2151d6696.jpeg	Sesame chicken, Rice, fried, meatless	Chicken leg, Chicken wing, Rice	{'sesame', 'chicken', 'rice'}	{'chicken', 'rice'}	0.8
cd96f1fa46c49a07ad0594ebee74.jpeg	Mixed salad greens, raw, Romaine lettuce, raw, Chicken, NS as to part and cooking method, skin not eaten, Cucumber, raw, Tomatoes, raw, Croutons, Italian dressing, made with vinegar and oil	Cucumber, Croutons, Tomatoes, Mixed salad greens, Chicken, Italian dressing, Romaine lettuce	{'chicken', 'green', 'cucumber', 'crouton', 'lettuce', 'salad', 'romaine', 'oil', 'tomato', 'vinegar'}	{'chicken', 'cucumber', 'crouton', 'lettuce', 'salad', 'romaine', 'dressing', 'tomato'}	0.777778
216d059748058afef4ab978219c4.jpeg	Cereal (General Mills Cheerios Honey Nut), peanut butter, smooth style, without salt, honey, water, bottled, generic	Cereal, Almond milk	{'honey', 'cereal', 'cheerio', 'peanut', 'mill', 'butter', 'salt'}	{'almond', 'cereal', 'milk'}	0.2
27df293440889c49e3faa6233368.jpeg	Oatmeal, regular or quick, made with non-dairy milk, fat not added in cooking, Soy milk, Flax seeds, Chia seeds, Blueberries, frozen, unsweetened, Maple syrup	Cereal (General Mills Cheerios Chocolate), Nutritional powder mix, Almond milk	{'blueberry', 'syrup', 'soy', 'flax', 'chia', 'oatmeal', 'seed', 'milk'}	{'almond', 'cereal', 'chocolate', 'milk'}	0.166667
d2c4a130470bab4e6eefd841064f.jpeg	Coffee, brewed, Coffee creamer, liquid, flavored	Cereal, Almond milk	{'coffee'}	{'almond', 'cereal', 'milk'}	0
850e983448c989cac5a508615eba.jpeg	Orange, raw	Carbonated water, Cranberry juice	{'orange'}	{'cranberry', 'juice'}	0
2efcf3ab4e4d8a1db0d868972ff5.jpeg	Pasta, whole grain, cooked	Lettuce, Scallops, Pork bacon, Rice, Egg omelet or scrambled egg	{'pasta'}	{'rice', 'egg', 'bacon', 'lettuce', 'pork', 'scallop'}	0
869448c14e4088d69fbcaedcdcd2.jpeg	Tofu, Rapeseed oil, Maple syrup, Tomato chili sauce, Soy sauce, reduced sodium, Vinegar, cider, Garlic, cooked, Ginger, raw, Onions, cooked, from fresh, fat not added in cooking, Peppers, red, cooked, fat not added in cooking, Onions, green, cooked, from fresh, fat not added in cooking, Parsley, raw, Sesame seeds	Noodles, Chicken or turkey and noodles, Creamy dressing	{'pepper', 'green', 'tofu', 'parsley', 'ginger', 'seed', 'chili', 'sesame', 'rapeseed', 'syrup', 'cider', 'soy', 'oil', 'garlic', 'onion', 'tomato', 'vinegar'}	{'noodle', 'chicken', 'turkey', 'dressing'}	0
c92f919a44989719c66bfe400ae3.jpeg	Rapeseed oil, Onions, cooked, from fresh, fat not added in cooking, Lentils, dry, cooked, fat not added in cooking, Potato, boiled, from fresh, peel not eaten, fat not added in cooking, Vinegar, balsamic, Paprika, Onion powder, Garlic powder, Pepper, black, Salt, table, Peppers, red, cooked, fat not added in cooking, Spinach, cooked, from fresh, fat not added in cooking	Corn, Chicken curry, Onions, Cashews, Rice, Mushrooms, Soybean curd	{'pepper', 'spinach', 'paprika', 'salt', 'rapeseed', 'garlic', 'onion', 'oil', 'lentil', 'vinegar', 'potato'}	{'chicken', 'rice', 'mushroom', 'corn', 'curd', 'cashew', 'onion', 'curry', 'soybean'}	0.1
87302e4245f29f71854bb34b2395.jpeg	Tea, hot, chai, with milk	Carbonated water, Cranberry juice	{'milk', 'tea'}	{'cranberry', 'juice'}	0
a7aa65b844eca136c8af1170ce13.jpeg	Applesauce, regular	Apple cider	{'applesauce'}	{'cider', 'apple'}	0
50e605b74cc68511711217cbc428.jpeg	Coffee, brewed, Coffee creamer, liquid, flavored	Cranberry juice drink, Carbonated water	{'coffee'}	{'cranberry', 'juice'}	0
c65f486c4acdb8ad7b067d176954.jpeg	Bagel, multigrain, Cheese, cream	Turkey or chicken sausage, Butter, Kale, Olive oil, Cheese, Ravioli	{'cream', 'cheese', 'bagel'}	{'chicken', 'kale', 'ravioli', 'sausage', 'cheese', 'olive', 'oil', 'butter', 'turkey'}	0.166667
44fbe8c5423fae971ceae22b7a40.jpeg	Cheese, NFS, Yogurt, NS as to type of milk or flavor, Black, brown, or Bayo beans, dry, cooked, fat not added in cooking, Onions, cooked, from fresh, fat not added in cooking, Peppers, red, cooked, fat not added in cooking, Garlic, cooked, Oregano, Coriander seed, Cumin seed, Chili powder, Salt, table, Pepper, black, Vinegar, cider, Tomatoes, from canned, stewed, Vegetable broth, bouillon	Corn, Black, Tomatoes, Onions, Lentil soup	{'pepper', 'vinegar', 'chili', 'cheese', 'broth', 'salt', 'yogurt', 'cider', 'garlic', 'onion', 'coriander', 'vegetable', 'oregano', 'cumin', 'milk', 'tomato', 'seed', 'bean'}	{'corn', 'soup', 'onion', 'lentil', 'tomato'}	0.173913
9dff631f437b941780f10a132325.jpeg	Onions, cooked, from fresh, fat not added in cooking, Olive oil, Garlic, cooked, Potato, boiled, from fresh, peel not eaten, fat not added in cooking, Thyme, dried, Vegetable broth, bouillon, Coconut milk, used in cooking, Pepper, black, Salt, table, Cheese, NFS, Yogurt, NS as to type of milk or flavor, Parsley, raw	Chicken or turkey broth, Spinach, Cabbage, Soybean curd, Pasta	{'pepper', 'parsley', 'cheese', 'coconut', 'olive', 'yogurt', 'garlic', 'onion', 'oil', 'vegetable', 'broth', 'thyme', 'milk', 'salt', 'potato'}	{'chicken', 'pasta', 'curd', 'spinach', 'cabbage', 'broth', 'turkey', 'soybean'}	0.0869565
d387cc75452f8042658d21dba727.jpeg	Tea, hot, herbal	Cranberry juice drink, Carbonated water	{'tea'}	{'cranberry', 'juice'}	0
468cefb54d89a56edc43276cdcc2.jpeg	Coffee, brewed, Coffee creamer, liquid, flavored	Chocolate syrup, Ice cream	{'coffee'}	{'cream', 'chocolate', 'ice'}	0
29bfded840408464658f405acc2f.jpeg	Date, Oats, raw, Peanut butter, Flax seeds, Yogurt, soy, Blackberries, frozen	Salmon, Broccoli, Kale	{'date', 'oat', 'blackberry', 'yogurt', 'peanut', 'flax', 'soy', 'butter', 'seed'}	{'broccoli', 'salmon', 'kale'}	0
7b9c6fac43b78dc7a7230bab2139.jpeg	Pinto, calico, or red Mexican beans, dry, cooked, fat not added in cooking, Vegetable broth, bouillon, Onions, cooked, from fresh, fat not added in cooking, Garlic, cooked, Olive oil, Squash, winter type, baked, no fat or sugar added in cooking, Breakfast link, pattie, or slice, meatless	Chicken breast, Corn, White beans, Red kidney beans, Peppers, Onions, Chicken or turkey broth, Garlic	{'olive', 'sugar', 'garlic', 'onion', 'oil', 'vegetable', 'squash', 'broth', 'pinto', 'bean'}	{'pepper', 'chicken', 'corn', 'kidney', 'garlic', 'onion', 'broth', 'turkey', 'bean'}	0.421053
289e5ccc469baadda982af5f70eb.jpeg	Pear, raw	Bread, Butter, Kimchi, Cheese	{'pear'}	{'butter', 'cheese', 'bread', 'kimchi'}	0
9983d94844d38482be1dcefbe9a7.jpeg	Peanuts, roasted, salted	Strawberries, Chocolate, Peanut butter, Walnuts, Oatmeal, Milk	{'peanut'}	{'peanut', 'strawberry', 'butter', 'oatmeal', 'walnut', 'chocolate', 'milk'}	0.25
9ca184f941359174e277d7064196.jpeg	Tea, hot, chai, with milk	Chocolate syrup, Ice cream	{'milk', 'tea'}	{'cream', 'chocolate', 'ice'}	0
1f074cd040beac2fb45a51cf073e.jpeg	Rice, brown, cooked, fat not added in cooking, Tofu, Cornstarch, Vegetable oil, NFS, Salt, table, Pepper, black, Maple syrup, Tomato chili sauce, Soy sauce, reduced sodium, Vinegar, cider, Garlic, cooked, Onions, cooked, from fresh, fat not added in cooking, Pepper, hot chili, raw, Onions, green, cooked, from fresh, fat not added in cooking	Potato, Chicken curry, Rice	{'pepper', 'rice', 'green', 'tofu', 'vinegar', 'chili', 'cornstarch', 'syrup', 'cider', 'garlic', 'soy', 'oil', 'vegetable', 'onion', 'tomato', 'salt'}	{'rice', 'chicken', 'curry', 'potato'}	0.1
d23d61fb48ce81903e3a2db160b9.jpeg	Egg, whole, fried with oil	Strawberries, Cereal, Banana, Milk, Blueberries	{'egg', 'oil'}	{'blueberry', 'cereal', 'banana', 'strawberry', 'milk'}	0
36ec495e473a99ddf2e7b2a82b0e.jpeg	Ravioli, meat-filled, with tomato sauce or meat sauce, Peppers, green, cooked, fat not added in cooking, Mushrooms, cooked, from fresh, fat not added in cooking, Spaghetti sauce	Bread, Beef stew with potatoes and vegetables including carrots	{'pepper', 'mushroom', 'green', 'spaghetti', 'meat', 'ravioli', 'tomato'}	{'stew', 'beef', 'carrot', 'bread', 'vegetable', 'potato'}	0
4f90615449b7a7c00631dff2e977.jpeg	Orange, raw	Orange juice	{'orange'}	{'orange', 'juice'}	0.666667
bca181ec401785899a1824e45399.jpeg	Lamb chop, NS as to cut, cooked, lean and fat eaten	Lamb chop	{'lamb'}	{'lamb'}	1
7d35216446ca8556e95890c4435a.jpeg	Classic mixed vegetables, NS as to form, cooked, sugars, brown, salt, table, spices, garlic powder, spices, pepper, black, oil, olive, salad or cooking, spices, basil, dried, peppers, sweet, green, raw	Sunflower seeds, Brussels sprouts, Tomatoes, Spinach, Cabbage, Avocado, Lemon juice	{'pepper', 'green', 'basil', 'spice', 'salad', 'sugar', 'olive', 'garlic', 'oil', 'vegetable', 'salt'}	{'juice', 'spinach', 'brussels', 'cabbage', 'avocado', 'lemon', 'sunflower', 'sprout', 'tomato', 'seed'}	0
8e61ab5c4bf0822f27e182121d71.jpeg	Milk, NFS, Sesame seeds, Sugar, white, granulated or lump	White beans, Cheese, Onions, Chicken or turkey broth, Garlic	{'sugar', 'sesame', 'milk', 'seed'}	{'chicken', 'cheese', 'garlic', 'onion', 'broth', 'turkey', 'bean'}	0
649a4edd40aa8065de376d1ddef3.jpeg	Tofu and vegetables including carrots, broccoli, and/or dark-green leafy; no potatoes, with soy-based sauce, Pumpkin, cooked, from fresh, fat not added in cooking, Mushrooms, cooked, from fresh, made with butter	Chicken breast, Corn, White beans, Red kidney beans, Peppers, Onions, Chicken or turkey broth, Garlic	{'carrot', 'green', 'broccoli', 'tofu', 'pumpkin', 'mushroom', 'soy', 'vegetable', 'butter', 'potato'}	{'pepper', 'chicken', 'corn', 'kidney', 'garlic', 'onion', 'broth', 'turkey', 'bean'}	0
818a6db2420785eaa9a9ef9c411f.jpeg	Pastry, puff, custard or cream filled, iced or not iced	Ice cream cone	{'cream', 'custard', 'pastry'}	{'cream', 'ice'}	0.4
047e1ee54531a206c50feb2e6469.jpeg	Mixed nuts, with peanuts, salted	Chocolate syrup, Ice cream	{'nut', 'peanut'}	{'cream', 'chocolate', 'ice'}	0
256dc39f46d5b9973165224a608c.jpeg	Dumpling, steamed, filled with meat, poultry, or seafood, Seaweed, cooked, NS as to fat added in cooking, Shrimp, coated, fried, made with oil	Chicken or turkey soup with dumplings	{'shrimp', 'seafood', 'seaweed', 'meat', 'oil'}	{'turkey', 'chicken', 'dumpling', 'soup'}	0
ef2bcc05432794e658f6661ec30e.jpeg	Tiramisu	Chocolate syrup, Ice cream	{'tiramisu'}	{'cream', 'chocolate', 'ice'}	0
6a62fe4546a4b366ec74b0f65e1f.jpeg	Apple, raw	Banana, Yogurt, Raspberries, Honey	{'apple'}	{'raspberry', 'yogurt', 'honey', 'banana'}	0
a643cb6e4805adf55b1a2c0a9484.jpeg	Rice, white, cooked, fat not added in cooking, Chicken drumstick, sauteed, skin not eaten, Celery, cooked, made with oil, Soybean curd, deep fried, Chicken breast, sauteed, skin not eaten	Teriyaki sauce, Corn, Squash, Rice, Soy sauce, Ground beef	{'chicken', 'rice', 'drumstick', 'celery', 'oil', 'soybean'}	{'rice', 'beef', 'corn', 'teriyaki', 'soy', 'squash'}	0.166667
5d344dc44f3bac4cd6ec6cbd46a0.jpeg	Chicken wing, sauteed, Rice, fried, meatless, Egg omelet or scrambled egg, made with oil	Chicken leg, Chicken wing, Rice	{'chicken', 'egg', 'rice', 'omelet', 'oil'}	{'chicken', 'rice'}	0.571429
4e8fadaf45919cfebe06aeb68c13.jpeg	Squash, summer, yellow or green, cooked, from fresh, made with oil	Black, Cheese, Brussels sprouts, Avocado, Rice, Soybean curd, Soy sauce	{'green', 'oil', 'squash'}	{'rice', 'curd', 'brussels', 'cheese', 'avocado', 'soy', 'sprout', 'soybean'}	0
f2437cd1401c9784be4e55fd719b.jpeg	Avocado, raw, Bread, sprouted wheat, Olives, black, Cheese, goat	Kiwi fruit	{'bread', 'cheese', 'olive', 'avocado', 'wheat'}	{'kiwi'}	0
833e3c8a4e79863b298826c31716.jpeg	Coffee, brewed	Carbonated water, Pomegranate juice	{'coffee'}	{'pomegranate', 'juice'}	0
a42a470b48c098a953b9eb9b1875.jpeg	Persimmon, raw	Banana, Yogurt, Raspberries, Honey	{'persimmon'}	{'raspberry', 'yogurt', 'honey', 'banana'}	0
75e2d6fb4248a30ebb26d50aa0f4.jpeg	Swordfish, baked or broiled, fat added in cooking, Tomatoes, cooked, from fresh, NS as to method, Mushrooms, cooked, from fresh, made with oil, Corn, yellow, cooked, from canned, fat not added in cooking, Beans, string, green, cooked, from fresh, made with oil, Avocado, raw, Olive oil	Black, Spanish rice, Salsa verde or salsa, Mushrooms, Salsa, Beef steak, Shrimp, Romaine lettuce	{'mushroom', 'green', 'corn', 'olive', 'oil', 'swordfish', 'avocado', 'tomato', 'bean'}	{'rice', 'mushroom', 'beef', 'shrimp', 'steak', 'lettuce', 'romaine', 'salsa'}	0.117647
73294ac14df3af6df7f62f1c390c.jpeg	Raspberries, raw, NS as to color	Fruit salad	{'raspberry'}	{'salad'}	0
ce50d9114efb809a1cfde6487ca0.jpeg	Bread, whole wheat, made from home recipe or purchased at bakery, Avocado, raw, Tomatoes, raw, Corn, raw, Olives, black, Cheese, goat, Olive oil	Cucumber, Croutons, Tomatoes, Mixed salad greens, Chicken, Italian dressing, Romaine lettuce	{'bread', 'corn', 'cheese', 'olive', 'oil', 'avocado', 'tomato', 'wheat'}	{'chicken', 'cucumber', 'crouton', 'lettuce', 'salad', 'romaine', 'dressing', 'tomato'}	0.125
de4853d9426197f1a067bdf3c7f8.jpeg	Almond milk, unsweetened	Cranberry juice drink, Carbonated water	{'almond', 'milk'}	{'cranberry', 'juice'}	0
75c8b329420d852deb5d62cf91e3.jpeg	Banana, raw	Ice cream cone	{'banana'}	{'cream', 'ice'}	0
3c7209914e02bfe74e3e786e0799.jpeg	Egg, whole, baked, fat added in cooking, Avocado, raw, Mushrooms, cooked, from fresh, made with oil, Beans, string, green, cooked, from fresh, made with oil, Olives, black	Onions, Mushrooms, Couscous, Pesto sauce	{'mushroom', 'egg', 'green', 'olive', 'oil', 'avocado', 'bean'}	{'mushroom', 'onion', 'pesto', 'couscous'}	0.181818
c58bca89414cb2815cbd7556a27b.jpeg	Coffee, brewed, Sugar, white, granulated or lump	Corn soup	{'coffee', 'sugar'}	{'corn', 'soup'}	0
b9f7f4454abab4edf9620489e267.jpeg	Olive oil, Avocado, raw, Tomatoes, cooked, from fresh, NS as to method, Chicken breast, baked, broiled, or roasted, skin not eaten, from raw, Cheese, goat, Olive oil, Garlic, cooked, Potato, french fries, from fresh, baked	Sweet potato, Chicken, Brussels sprouts, Pasta with cream sauce	{'chicken', 'cheese', 'fry', 'olive', 'garlic', 'oil', 'avocado', 'tomato', 'potato'}	{'sweet', 'chicken', 'pasta', 'brussels', 'cream', 'sprout', 'potato'}	0.25
db9bf562402cba2b088e212d1b43.jpeg	Tangerine, raw	Carbonated water, Cranberry juice	{'tangerine'}	{'cranberry', 'juice'}	0
c49755694ae7babdc4e70f12a99a.jpeg	Tea, iced, brewed, green, pre-sweetened with sugar, Sugar, white, granulated or lump	Pear	{'sugar', 'green', 'tea'}	{'pear'}	0
2aae90384f67bb778978af3ae089.jpeg	Persimmon, raw	Banana, Yogurt, Raspberries, Honey	{'persimmon'}	{'raspberry', 'yogurt', 'honey', 'banana'}	0
977bf633494f9e92c8bc422bbe05.jpeg	Apple, raw	Strawberries, Pineapple, Jello (gelatin) powder, Banana, Sour cream	{'apple'}	{'pineapple', 'jello', 'banana', 'cream', 'strawberry', 'sour'}	0
a4c6bfc74924aeacf55cc4f84265.jpeg	Chicken breast, baked, broiled, or roasted, skin not eaten, from raw, Eggplant, cooked, made with oil, Cauliflower, cooked, from fresh, made with oil, Tomatoes, cooked, from fresh, NS as to method, Bread, whole wheat, Cheese, goat	Lettuce, Soy sauce, Rice, Chicken breast, Pepper, Oyster-flavored sauce, Garlic	{'chicken', 'bread', 'eggplant', 'cauliflower', 'cheese', 'oil', 'tomato', 'wheat'}	{'pepper', 'rice', 'chicken', 'lettuce', 'garlic', 'soy', 'oyster'}	0.133333
c960db4f4bd6a2f593673c1bbe5e.jpeg	Raspberries, raw, NS as to color	Ice cream, Topping	{'raspberry'}	{'cream', 'ice'}	0
0f81ba8b45a49d9721f824c796f6.jpeg	Tangerine, raw	Apple cider	{'tangerine'}	{'cider', 'apple'}	0
5cbbd0ad41ba9fa31a48dab48586.jpeg	Bread, whole wheat, toasted, Banana, raw, Blueberries, raw	Ham, Croissant	{'blueberry', 'bread', 'banana', 'wheat'}	{'croissant', 'ham'}	0
fe8919424e9c85548a4feabd5ca4.jpeg	Coffee, brewed, Sugar, white, granulated or lump	Carbonated water, Pomegranate juice	{'coffee', 'sugar'}	{'pomegranate', 'juice'}	0
68eb8563486bbe657984faccf62f.jpeg	Salmon, baked or broiled, made with oil, Asparagus, cooked, from fresh, made with oil, Tomatoes, cooked, from fresh, NS as to method, Cheese, goat, Olive oil	Orange, Olive oil, Egg, Avocado, Onions, Milk, Yogurt	{'asparagus', 'salmon', 'cheese', 'olive', 'oil', 'tomato'}	{'egg', 'orange', 'olive', 'yogurt', 'onion', 'oil', 'avocado', 'milk'}	0.285714
d5b074f249fead17b1f2bb81dfcc.jpeg	Tangerine, raw	Carbonated water, Cranberry juice	{'tangerine'}	{'cranberry', 'juice'}	0
cca4e402400e9111e1f1bdd99ba7.jpeg	Beef steak, broiled or baked, lean and fat eaten, Beans, string, green, cooked, from fresh, made with oil, Mushrooms, cooked, from fresh, made with oil, Potato, baked, peel eaten	Lamb chop	{'beef', 'green', 'mushroom', 'steak', 'potato', 'oil', 'bean'}	{'lamb'}	0
5bc1baba48c1823deb997008f281.jpeg	Strawberries, raw	Carrots, Cauliflower, Olive oil, Cheese, Squash, Onions, Milk	{'strawberry'}	{'carrot', 'cauliflower', 'cheese', 'olive', 'onion', 'oil', 'squash', 'milk'}	0
132a153148c19515c38cb38fad49.jpeg	Bread, multigrain, Egg, whole, fried without fat, Avocado, raw	Water, Croissant	{'avocado', 'egg', 'bread'}	{'croissant'}	0
63208536495681a8991d276cf312.jpeg	Pasta with cream sauce, ready-to-heat, Chicken breast, baked, broiled, or roasted, skin not eaten, from raw, Mushrooms, cooked, from fresh, fat not added in cooking, Onions, cooked, from fresh, fat not added in cooking	Noodles, Chicken or turkey and noodles, Creamy dressing	{'mushroom', 'chicken', 'pasta', 'cream', 'onion'}	{'noodle', 'chicken', 'turkey', 'dressing'}	0.222222
b12bcc334b3fb097fa3e6ee437cd.jpeg	Nutritional powder mix, whey based, NFS, Water, tap	Cranberry juice drink, Carbonated water	set()	{'cranberry', 'juice'}	0
e418d79c41c282390a8908639716.jpeg	Pasta, cooked, Tomatoes, raw, Cheese, Feta, Romaine lettuce, raw, Mayonnaise, reduced fat, with olive oil, Avocado, raw	Onions, Mushrooms, Chicken breast, Pasta with cream sauce	{'pasta', 'lettuce', 'cheese', 'olive', 'mayonnaise', 'romaine', 'oil', 'avocado', 'tomato'}	{'chicken', 'mushroom', 'pasta', 'cream', 'onion'}	0.142857
e7eb15114f4f87aacd1cade224bf.jpeg	Tortilla, flour, Chicken, NS as to part and cooking method, NS as to skin eaten, Egg omelet or scrambled egg, made with oil	Water, Croissant	{'chicken', 'egg', 'tortilla', 'omelet', 'oil', 'flour'}	{'croissant'}	0
1f07fdf44ffa8810590506e6ef1d.jpeg	Chicken breast, baked, broiled, or roasted, skin not eaten, from raw, Cheese, Feta, Onions, mature, raw, Tortilla, flour, Yogurt, Greek, nonfat milk, plain, Corn, yellow, cooked, from frozen, fat not added in cooking, Rice, white, cooked, fat not added in cooking, Cilantro, raw, Olives, black	Burrito with chicken, Tomatoes, Lettuce	{'cilantro', 'chicken', 'rice', 'corn', 'cheese', 'tortilla', 'olive', 'yogurt', 'onion', 'flour', 'milk'}	{'lettuce', 'chicken', 'tomato'}	0.142857
ca3eef024114858a48a0a6efda77.jpeg	Tortilla, flour, Rice, white, cooked, fat not added in cooking, Romaine lettuce, raw, Corn, yellow, cooked, from frozen, fat not added in cooking, Tomatoes, raw, Chicken breast, baked, broiled, or roasted, skin not eaten, from raw, Cilantro, raw, Onions, mature, raw	Refried beans, Salsa, Lettuce, Guacamole, Cheese, Avocado, Salsa verde or salsa, Tortilla, Sour cream	{'cilantro', 'rice', 'chicken', 'corn', 'lettuce', 'tortilla', 'onion', 'romaine', 'flour', 'tomato'}	{'lettuce', 'guacamole', 'cheese', 'tortilla', 'cream', 'avocado', 'sour', 'salsa', 'bean'}	0.210526
e88ce91c4d949aacebe17113e34c.jpeg	Bread, white, Pork bacon, NS as to fresh, smoked or cured, reduced sodium, cooked, Tomatoes, cooked, from fresh, NS as to method, Lettuce, raw, Egg, whole, boiled or poached	Water, Croissant	{'egg', 'bread', 'bacon', 'lettuce', 'pork', 'tomato'}	{'croissant'}	0
89cdd2624a4fa1a2ea2349649485.jpeg	Rice, white, cooked with fat, Puerto Rican style, Chicken breast, baked, broiled, or roasted, skin not eaten, from raw, Tomatoes, raw, Mayonnaise, light	Black, Cheese, Burrito with chicken and beans, Spanish rice, Onions, Salsa, Tortilla chips, Queso cotija	{'chicken', 'rice', 'tomato', 'mayonnaise'}	{'queso', 'chicken', 'rice', 'cheese', 'tortilla', 'cotija', 'onion', 'chip', 'salsa', 'bean'}	0.285714
457d6bb04642a92245aa5190c22e.jpeg	Chicken breast, baked, broiled, or roasted with marinade, skin not eaten, from raw, Alfredo sauce, Spaghetti sauce, Pasta with tomato-based sauce, home recipe	Onions, Mushrooms, Chicken breast, Pasta with cream sauce	{'spaghetti', 'chicken', 'pasta', 'tomato'}	{'chicken', 'mushroom', 'pasta', 'cream', 'onion'}	0.444444
5f20349d4670a61cd89dc7e0b43f.jpeg	Pumpkin, cooked, from fresh, fat not added in cooking, Red kidney beans, dry, cooked, fat not added in cooking	Beef sloppy joe, Baked beans, Egg, Roll, Potato chips	{'pumpkin', 'bean'}	{'beef', 'egg', 'roll', 'bean', 'chip', 'potato'}	0.25
0f63b35d4229a39f8fa5bab94881.jpeg	Seaweed soup, Rice, white, cooked, fat not added in cooking	Chicken breast, Corn, White beans, Red kidney beans, Peppers, Onions, Chicken or turkey broth, Garlic	{'seaweed', 'rice', 'soup'}	{'pepper', 'chicken', 'corn', 'kidney', 'garlic', 'onion', 'broth', 'turkey', 'bean'}	0
e2e8959045eca3d7628614147456.jpeg	Macadamia nuts	Chicken or turkey broth	{'macadamia', 'nut'}	{'broth', 'turkey', 'chicken'}	0
313cc7ca4fcc838e671a8f99d256.jpeg	Daikon radish, cooked	Bread, Beef stew with potatoes and vegetables including carrots	{'radish'}	{'stew', 'beef', 'carrot', 'bread', 'vegetable', 'potato'}	0
6526947f4f3fbc4e0c16ea03654c.jpeg	Tangerine, raw	Carbonated water, Cranberry juice	{'tangerine'}	{'cranberry', 'juice'}	0
c08df20f41f296397635f565af44.jpeg	Apple, raw	Strawberries, Pineapple, Jello (gelatin) powder, Banana, Sour cream	{'apple'}	{'pineapple', 'jello', 'banana', 'cream', 'strawberry', 'sour'}	0
94aaca1c48f998d08d839f37b3f2.jpeg	Avocado, raw	Bacon bits, Brussels sprouts	{'avocado'}	{'brussels', 'sprout', 'bacon'}	0
45f74d3445a986cf797c806a684d.jpeg	Seaweed soup, Mushrooms, cooked, from fresh, fat not added in cooking	Sunflower seeds, Brussels sprouts, Tomatoes, Spinach, Cabbage, Avocado, Lemon juice	{'seaweed', 'mushroom', 'soup'}	{'juice', 'spinach', 'brussels', 'cabbage', 'avocado', 'lemon', 'sunflower', 'sprout', 'tomato', 'seed'}	0
48ecf8ed4bf0b7bbb69dc7590644.jpeg	Red beans and rice, Tomatoes, raw	Red beans and rice, Tomatoes	{'rice', 'tomato', 'bean'}	{'rice', 'tomato', 'bean'}	1
6da2c90b4975b9b6659d26b41f06.jpeg	Pasta with tomato-based sauce and meat, ready-to-heat, Soybean curd, deep fried	Pasta with tomato-based sauce, Alfredo sauce, Spaghetti sauce, Chicken breast	{'pasta', 'tomato', 'soybean', 'meat'}	{'chicken', 'pasta', 'spaghetti', 'alfredo', 'tomato', 'based'}	0.4
c4c4461b4c33856ec130fc92207d.jpeg	Egg omelet or scrambled egg, made without fat	Strawberries, Pineapple, Jello (gelatin) powder, Banana, Sour cream	{'egg', 'omelet'}	{'pineapple', 'jello', 'banana', 'cream', 'strawberry', 'sour'}	0
04a5be99484b9a69d2af91e769de.jpeg	Shrimp, steamed or boiled	Carbonated water, Cranberry juice	{'shrimp'}	{'cranberry', 'juice'}	0
524d153244f386e54ca8e36e046d.jpeg	Banana, raw	Ice cream cone	{'banana'}	{'cream', 'ice'}	0
1e6e79a44685bdedcce0b50d8d7c.jpeg	Rice, white, cooked, fat not added in cooking	Sauerkraut	{'rice'}	{'sauerkraut'}	0
569e10e0430d93ce99e815b02357.jpeg	Muffin, English, Butter, stick, salted	Water, Croissant	{'butter', 'stick', 'muffin'}	{'croissant'}	0
94b540e04072a033ef38f4850bf4.jpeg	Strawberries, raw	Ice cream, Topping	{'strawberry'}	{'cream', 'ice'}	0
27edef354dd7ba950ad085688cf6.jpeg	Bread, French or Vienna	Chicken patty, Roll, Butter, Cheese	{'bread'}	{'butter', 'chicken', 'roll', 'cheese'}	0
516628cc49d0a5735ee04fd0ab32.jpeg	Tea, hot, leaf, black, Coffee creamer, liquid, flavored	Cranberry juice drink, Carbonated water	{'coffee', 'tea'}	{'cranberry', 'juice'}	0
90e723f648569cd4ad07b0364f36.jpeg	Muffin, English, Egg, whole, fried with butter, Lettuce, arugula, raw, Eggplant, cooked, fat not added in cooking, Peppers, red, cooked, fat not added in cooking, Garlic, cooked, Olive oil, Vinegar	Corn, Olive oil, Tomatoes, Beans, Avocado, Mushrooms, Swordfish	{'pepper', 'egg', 'muffin', 'eggplant', 'lettuce', 'olive', 'garlic', 'oil', 'arugula', 'butter', 'vinegar'}	{'mushroom', 'corn', 'olive', 'oil', 'swordfish', 'avocado', 'tomato', 'bean'}	0.210526
0ec775544a3bbab5cf27d094c06d.jpeg	Cookie, molasses, sugars, granulated, molasses, margarine, regular, 80% fat, composite, stick, without salt, vinegar, distilled, salt, table, milk, fluid, 1% fat, without added vitamin a and vitamin d, leavening agents, baking soda, wheat flour, white, all-purpose, unenriched	Peanut butter, Oatmeal, Cinnamon, Flax seeds, Chia seeds	{'soda', 'vinegar', 'cookie', 'margarine', 'sugar', 'flour', 'molasses', 'stick', 'agent', 'salt', 'milk', 'wheat'}	{'peanut', 'flax', 'chia', 'butter', 'cinnamon', 'oatmeal', 'seed'}	0
105fa9b24cea906b65ba2053584d.jpeg	Rice, white, cooked, fat not added in cooking, Cabbage, green, cooked, made with oil, Salsa, red, commercially-prepared	Noodles, Chicken or turkey and noodles, Creamy dressing	{'rice', 'green', 'cabbage', 'oil', 'salsa'}	{'noodle', 'chicken', 'turkey', 'dressing'}	0
1323315847f6a8727282c1fe84f0.jpeg	Vinegar, Spinach, raw, Olive oil, Garlic, raw, Bread crumbs, plain, Cheese, Parmesan, dry grated, Olive oil	Chicken breast, Tomatoes, Cheese, Brussels sprouts, Mixed salad greens, Onions, Carrots, Italian dressing	{'bread', 'spinach', 'parmesan', 'crumb', 'cheese', 'olive', 'garlic', 'oil', 'vinegar'}	{'chicken', 'carrot', 'brussels', 'cheese', 'salad', 'onion', 'dressing', 'sprout', 'tomato'}	0.111111
20549a2d49e499932a194cd81b5d.jpeg	Flour, whole wheat, Cranberries, dried, Sugar, brown, Baking soda, Carrots, raw, Coconut, fresh, Walnuts, Sunflower seeds, plain, unsalted, Flax seeds, Egg, whole, raw, Vegetable oil, NFS, Vanilla extract	Carbonated water, Pomegranate juice	{'carrot', 'egg', 'soda', 'cranberry', 'vanilla', 'coconut', 'sugar', 'flax', 'oil', 'flour', 'vegetable', 'extract', 'walnut', 'seed', 'wheat'}	{'pomegranate', 'juice'}	0
c37492b84255967854005d9e3957.jpeg	Tea, hot, leaf, black, decaffeinated	Carbonated water, Cranberry juice	{'tea'}	{'cranberry', 'juice'}	0
93275248490095adb9d76917ddda.jpeg	Rice, white, cooked, fat added in cooking, made with oil, Mushrooms, cooked, from fresh, fat not added in cooking, Corn, yellow, cooked, from frozen, fat not added in cooking, Garlic, cooked, Egg, whole, fried with oil, Salsa, red, commercially-prepared	Burrito with beans and rice, Sour cream, Salsa	{'rice', 'mushroom', 'egg', 'corn', 'garlic', 'oil', 'salsa'}	{'rice', 'cream', 'sour', 'salsa', 'bean'}	0.333333
b13f53584428807536f0d330fdce.jpeg	Tea, hot, leaf, oolong	Carbonated water, Cranberry juice	{'tea', 'oolong'}	{'cranberry', 'juice'}	0
7dd6e59c4099a18afc54686a939f.jpeg	Tea, hot, leaf, black, Coffee creamer, liquid, flavored	Cranberry juice drink, Carbonated water	{'coffee', 'tea'}	{'cranberry', 'juice'}	0
ed29763b44b2936af85895c30e1d.jpeg	Dumpling, steamed, filled with meat, poultry, or seafood	Chicken or turkey soup with dumplings	{'seafood', 'meat'}	{'turkey', 'chicken', 'dumpling', 'soup'}	0
6e1c3ac44a43a289aa3b754a8f06.jpeg	Soy sauce, Vinegar, Sesame oil	Cranberry juice drink, Carbonated water	{'oil', 'sesame', 'soy', 'vinegar'}	{'cranberry', 'juice'}	0
88f1f8a74f20bcbfbffee5b4e855.jpeg	Fruit smoothie, with whole fruit and dairy	Carbonated water, Cranberry juice	{'smoothie'}	{'cranberry', 'juice'}	0
85d8adc945dea4ae14bebb2648c1.jpeg	Tangerine, raw	Fruit juice blend	{'tangerine'}	{'juice'}	0
4a4a77ef4b928ed82ef3554ec991.jpeg	Pasta with tomato-based sauce, home recipe, Mushrooms, cooked, from fresh, fat not added in cooking, Butter, stick, unsalted, Onions, cooked, from fresh, fat not added in cooking, Garlic, cooked, Oats, raw, Cheese, Parmesan, dry grated, Bread crumbs, plain, Egg, whole, boiled or poached, Cheese, Ricotta	Pasta with tomato-based sauce and meat, Soybean curd	{'mushroom', 'pasta', 'bread', 'egg', 'oat', 'parmesan', 'crumb', 'cheese', 'garlic', 'onion', 'ricotta', 'butter', 'stick', 'tomato'}	{'pasta', 'curd', 'meat', 'tomato', 'soybean', 'based'}	0.2
ec2f815d42d6a69c4704acf0c0c3.jpeg	Yogurt, Greek, whole milk, plain, Honey, Blueberries, raw, Cereal, granola	Cereal (General Mills Cheerios Chocolate), Nutritional powder mix, Almond milk	{'blueberry', 'honey', 'cereal', 'yogurt', 'granola', 'milk'}	{'almond', 'cereal', 'chocolate', 'milk'}	0.4
0c7b6f7343d0a64471e5a518a89f.jpeg	Tea, hot, leaf, oolong	Carbonated water, Cranberry juice	{'tea', 'oolong'}	{'cranberry', 'juice'}	0
79a4f93b455a9b62793a1b93f4fb.jpeg	Tangerine, raw	Orange juice	{'tangerine'}	{'orange', 'juice'}	0
c4d2f5374739be980e86e89a3fe5.jpeg	Bread, Italian, Grecian, Armenian, Lettuce, arugula, raw, Cheese, Mozzarella, whole milk, Eggplant, cooked, fat not added in cooking, Peppers, red, cooked, fat not added in cooking, Garlic, cooked, Olive oil, Vinegar	Salad dressing, Bread stuffing, Olive oil, Alfalfa sprouts, Egg, Romaine lettuce, Mixed salad greens, Mayonnaise	{'pepper', 'bread', 'eggplant', 'lettuce', 'cheese', 'olive', 'garlic', 'oil', 'arugula', 'mozzarella', 'milk', 'vinegar'}	{'egg', 'bread', 'lettuce', 'sprout', 'stuffing', 'olive', 'salad', 'mayonnaise', 'oil', 'romaine', 'alfalfa', 'dressing'}	0.333333
02387bea40cab8b7347263c29b09.jpeg	Tea, hot, herbal	Cranberry juice drink, Carbonated water	{'tea'}	{'cranberry', 'juice'}	0
fd4784a24403ab407d3dd8f4ed46.jpeg	Cookie, butter or sugar, nuts, cashew nuts, raw, bananas, raw, honey, vanilla extract, cream, whipped, cream topping, pressurized, leavening agents, baking soda, shortening confectionery, coconut (hydrogenated) and or palm kernel (hydrogenated)	Ice cream cone	{'nut', 'soda', 'honey', 'cookie', 'cashew', 'banana', 'sugar', 'cream', 'coconut', 'butter', 'extract', 'agent', 'vanilla', 'shortening'}	{'cream', 'ice'}	0.125
dbaec6bc407dba27838577b3a28e.jpeg	Flour, whole wheat, Cranberries, dried, Sugar, brown, Baking soda, Carrots, raw, Coconut, fresh, Walnuts, Sunflower seeds, plain, unsalted, Flax seeds, Egg, whole, raw, Vegetable oil, NFS, Vanilla extract	Peanut butter, Oatmeal, Cinnamon, Flax seeds, Chia seeds	{'carrot', 'egg', 'soda', 'cranberry', 'vanilla', 'coconut', 'sugar', 'flax', 'oil', 'flour', 'vegetable', 'extract', 'walnut', 'seed', 'wheat'}	{'peanut', 'flax', 'chia', 'butter', 'cinnamon', 'oatmeal', 'seed'}	0.181818
95b9f4b2472988779ba2302d4093.jpeg	Chicken or turkey noodle soup, canned or ready-to-serve, Carrots, cooked, from fresh, fat not added in cooking, Onions, cooked, from fresh, fat not added in cooking, Tomatoes, cooked, from fresh, NS as to method	Ham, Rice noodles, Cucumber, Chicken breast, Sesame dressing	{'chicken', 'carrot', 'soup', 'noodle', 'onion', 'turkey', 'tomato'}	{'rice', 'cucumber', 'chicken', 'sesame', 'ham', 'noodle', 'dressing'}	0.285714
985cf480443da0d08d1a09b8e2b5.jpeg	Egg omelet or scrambled egg, with dark-green vegetables, fat added in cooking, Spinach, cooked, from fresh, made with oil, Cheese, Mozzarella, part skim	Onions, Mushrooms, Couscous, Pesto sauce	{'egg', 'green', 'spinach', 'cheese', 'omelet', 'oil', 'vegetable', 'mozzarella'}	{'mushroom', 'onion', 'pesto', 'couscous'}	0
765766ca4c31a48e0af8a9a289f3.jpeg	Trail mix with nuts and fruit, Fruit juice drink, diet	Espresso coffee beans	{'nut', 'juice'}	{'coffee', 'espresso', 'bean'}	0
d57cd1224eae9b962c004db2b184.jpeg	Almond milk, unsweetened, Cereal (Post Honey Bunches of Oats with Almonds)	Banana, Cereal (Post Honey Bunches of Oats Honey Roasted), Milk	{'bunch', 'oat', 'cereal', 'honey', 'almond', 'milk'}	{'oat', 'honey', 'cereal', 'banana', 'milk'}	0.727273
4bcc115a453295978dabc3ad6cfe.jpeg	Grapes, raw, NS as to type	Grapes, Pineapple, Biscuit, Honeydew melon, Cantaloupe, Egg omelet or scrambled egg	{'grape'}	{'grape', 'egg', 'pineapple', 'cantaloupe', 'melon', 'honeydew', 'biscuit'}	0.25
0085e4f14ecaa1f681a2c675afb0.jpeg	Tomatoes, raw, Onions, cooked, from fresh, fat added in cooking, NS as to type of fat, Turkey or chicken sausage, Mixed salad greens, raw, Salad dressing, fat free, NFS, Salsa verde or salsa, green, Peppers, green, cooked, fat not added in cooking	Orange, Olive oil, Egg, Avocado, Onions, Milk, Yogurt	{'pepper', 'chicken', 'green', 'sausage', 'salad', 'onion', 'turkey', 'tomato', 'salsa'}	{'egg', 'orange', 'olive', 'yogurt', 'onion', 'oil', 'avocado', 'milk'}	0.117647
785321824028afaa876a7ae86bcb.jpeg	Egg, whole, fried without fat, Turkey or chicken sausage, Banana, raw	Shrimp, Dumpling, Seaweed	{'chicken', 'egg', 'sausage', 'banana', 'turkey'}	{'seaweed', 'dumpling', 'shrimp'}	0
aeda37394b7b9d7debca52097d4f.jpeg	Orange, raw	Orange juice	{'orange'}	{'orange', 'juice'}	0.666667
45c316274487bd10055fa53d8042.jpeg	Wine, table, white	Carbonated water, Cranberry juice	{'wine'}	{'cranberry', 'juice'}	0
00f490ab4acebe947c28b4156fe4.jpeg	Orange, raw	Trail mix with chocolate	{'orange'}	{'trail', 'chocolate'}	0
495feb0f4c6baeef95a7477d226d.jpeg	Topping, fruit	Fruit salad	set()	{'salad'}	0
2a392dd5424b9731775ad502c77b.jpeg	Turkey, prepackaged or deli, luncheon meat, Bread, pita, whole wheat, Spinach, raw, Cheese, American, Mustard	Pita chips	{'bread', 'spinach', 'cheese', 'mustard', 'meat', 'turkey', 'pita', 'wheat'}	{'chip', 'pita'}	0.2
d1fba358445799f4e81f54e4eb14.jpeg	Pepper, banana, raw	Strawberries, Pineapple, Jello (gelatin) powder, Banana, Sour cream	{'pepper', 'banana'}	{'pineapple', 'jello', 'banana', 'cream', 'strawberry', 'sour'}	0.25
2432a82343f8b335e788c06b9c4a.jpeg	Meat loaf made with chicken or turkey, Squash, summer, yellow or green, with tomato sauce, cooked, fat not added in cooking, Onions, cooked, from fresh, fat not added in cooking, Cheese, Parmesan, hard, Rice, brown and wild, cooked, fat added in cooking	Butter, Salt, Pepper, Kale, Pork bacon, Italian sausage, Cream, Chicken or turkey broth, Potato, Garlic	{'chicken', 'green', 'rice', 'parmesan', 'cheese', 'meat', 'onion', 'squash', 'turkey', 'tomato'}	{'pepper', 'chicken', 'kale', 'bacon', 'pork', 'sausage', 'broth', 'cream', 'garlic', 'butter', 'turkey', 'salt', 'potato'}	0.173913
028d08864244a32e888275f9d420.jpeg	Bagel, wheat, Hummus, flavored, Cucumber, raw	Water, Croissant	{'wheat', 'cucumber', 'hummus', 'bagel'}	{'croissant'}	0
1656ced64bc7a0f3172e7face4df.jpeg	Pasta, whole grain, with tomato-based sauce and added vegetables, ready-to-heat, Chicken breast, sauteed, skin not eaten, Mushrooms, cooked, from fresh, made with oil, Broccoli, cooked, from fresh, made with oil	Onions, Mushrooms, Chicken breast, Pasta with cream sauce	{'mushroom', 'chicken', 'pasta', 'broccoli', 'oil', 'vegetable', 'tomato'}	{'chicken', 'mushroom', 'pasta', 'cream', 'onion'}	0.5
cdfd7780405cb691102b021aff91.jpeg	Pho	Ham, Rice noodles, Cucumber, Chicken breast, Sesame dressing	set()	{'rice', 'cucumber', 'chicken', 'sesame', 'ham', 'noodle', 'dressing'}	0
70ff5d5c4b04bb53e5809d841915.jpeg	Yogurt, Greek, nonfat milk, plain, Raspberries, raw, NS as to color, Jam, preserve, all flavors	Cranberry juice	{'raspberry', 'yogurt', 'milk', 'flavor'}	{'cranberry', 'juice'}	0
019525bc44629e6bf653ec631237.jpeg	Couscous, plain, cooked, Chicken breast, sauteed, skin not eaten, Pepper, sweet, red, raw	Taquito or flauta with chicken, Avocado	{'pepper', 'chicken', 'couscous'}	{'taquito', 'chicken', 'flauta', 'avocado'}	0.285714
61e4dc6e4860b2b8c04f48f31c29.jpeg	Bread, wheat or cracked wheat, Cheese, Mozzarella, whole milk	Peanut butter, Oatmeal, Cinnamon, Flax seeds, Chia seeds	{'bread', 'cheese', 'mozzarella', 'milk', 'wheat'}	{'peanut', 'flax', 'chia', 'butter', 'cinnamon', 'oatmeal', 'seed'}	0
a70f649448e3873950bfd7638f97.jpeg	Blueberries, raw	Cranberry juice drink, Carbonated water	{'blueberry'}	{'cranberry', 'juice'}	0
f8d649704a9d9b894434ade3e68e.jpeg	Coffee, espresso	Cereal, Almond milk	{'coffee', 'espresso'}	{'almond', 'cereal', 'milk'}	0
bd9b1c8643b5b18113d1248ada8d.jpeg	Egg omelet or scrambled egg, made with oil, Tomatoes, raw, Ground beef, cooked	Macaroni or noodles with cheese, Cheese	{'beef', 'egg', 'omelet', 'oil', 'tomato'}	{'noodle', 'cheese', 'macaroni'}	0
5ebb71ae41d2951d4a172322e9c5.jpeg	Cottage cheese, farmer's, Sour cream, Jam, preserve, marmalade, sweetened with fruit juice concentrates, all flavors	Ice cream, Topping	{'marmalade', 'farmer', 'flavor', 'juice', 'cheese', 'cottage', 'cream', 'concentrate'}	{'cream', 'ice'}	0.2
d7544ca84a5fa00dabd7653d89d7.jpeg	Coffee, espresso, Milk, whole	Cereal, Almond milk	{'coffee', 'milk', 'espresso'}	{'almond', 'cereal', 'milk'}	0.333333
2de15dee48c5ae6a08f23af19583.jpeg	Yogurt, Greek, whole milk, plain, Sugar, white, granulated or lump	Ice cream, Topping	{'sugar', 'yogurt', 'milk'}	{'cream', 'ice'}	0
1c010abf4b24aa2911974fbddebf.jpeg	Muffin, English, whole wheat, Jam, preserve, all flavors, Butter, stick, salted	Butter, Peanut butter, Coconut, Oats, Biscuit mix, Fruit mixture	{'flavor', 'muffin', 'butter', 'stick', 'wheat'}	{'oat', 'coconut', 'peanut', 'butter', 'biscuit'}	0.2
f470f5954b649c81228f7a4a481b.jpeg	Lettuce, raw, Chickpeas, dry, cooked, made with oil, Potato, boiled, from fresh, peel not eaten, made with oil, Peppers, green, cooked, made with oil, Peppers, hot, cooked, from fresh, fat added in cooking, NS as to type of fat	Pasta with cream sauce	{'pepper', 'green', 'lettuce', 'oil', 'chickpea', 'potato'}	{'cream', 'pasta'}	0
d39ed4c545d489ffb37a6ca70baf.jpeg	Lettuce, Boston, raw, Avocado, raw, Italian dressing, made with vinegar and oil	Caesar dressing, Lettuce, Croutons, Cheese, Romaine lettuce	{'oil', 'lettuce', 'avocado', 'vinegar'}	{'crouton', 'lettuce', 'cheese', 'caesar', 'romaine', 'dressing'}	0.2
1684c5af4c58922a763b99166125.jpeg	Chicken or turkey noodle soup, canned or ready-to-serve	Chicken breast, Corn, White beans, Red kidney beans, Peppers, Onions, Chicken or turkey broth, Garlic	{'turkey', 'chicken', 'noodle', 'soup'}	{'pepper', 'chicken', 'corn', 'kidney', 'garlic', 'onion', 'broth', 'turkey', 'bean'}	0.307692
736d10c14c9f8450c0c0ba5b6d03.jpeg	Orange, raw	Apple cider	{'orange'}	{'cider', 'apple'}	0
1d7f44754e569dbf5238dde6a6fb.jpeg	Coffee, espresso, decaffeinated, Cream, heavy	Cereal, Almond milk	{'coffee', 'cream', 'espresso'}	{'almond', 'cereal', 'milk'}	0
c8dca85845179ce1d160b4c09c6b.jpeg	Bread, white, made from home recipe or purchased at a bakery, Jam, preserve, all flavors, Butter, stick, salted	Graham crackers	{'butter', 'stick', 'flavor', 'bread'}	{'graham', 'cracker'}	0
13914e4c450688f13c1f324e3fdf.jpeg	Egg omelet or scrambled egg, made with oil, Milk, whole, Peppers, red, cooked, made with oil, Bread, white, made from home recipe or purchased at a bakery, Sour cream, Garlic, cooked, Salsa, red, commercially-prepared	Chicken breast, Corn, White beans, Red kidney beans, Peppers, Onions, Chicken or turkey broth, Garlic	{'pepper', 'egg', 'bread', 'omelet', 'cream', 'garlic', 'oil', 'milk', 'salsa'}	{'pepper', 'chicken', 'corn', 'kidney', 'garlic', 'onion', 'broth', 'turkey', 'bean'}	0.222222
8509984f428cb1ddcf19ffca93aa.jpeg	Coffee, espresso, Milk, whole	Cereal, Almond milk	{'coffee', 'milk', 'espresso'}	{'almond', 'cereal', 'milk'}	0.333333
04d0105c494abe70e3fbf985b4f1.jpeg	Apple, raw	Banana, Yogurt, Cereal	{'apple'}	{'yogurt', 'cereal', 'banana'}	0
8e065d3445b0af44f56485ac4136.jpeg	Cabbage, green, cooked, fat not added in cooking, Ground beef, cooked, Onions, cooked, from fresh, fat not added in cooking, Egg, whole, boiled or poached, Cream, heavy, Parsley, raw, Cheese, Cheddar, Bread, white, made from home recipe or purchased at a bakery	Pork chop, Spinach, Potato, Peppers	{'beef', 'egg', 'green', 'parsley', 'bread', 'cabbage', 'cheese', 'cream', 'onion', 'cheddar'}	{'pepper', 'pork', 'potato', 'spinach'}	0
01dae0704c5f89dba201ad16cbe2.jpeg	Almonds, chocolate covered	Plum, Pomegranate, Coconut milk, Almond butter, Chia seeds	{'almond', 'chocolate'}	{'plum', 'pomegranate', 'coconut', 'almond', 'chia', 'butter', 'milk', 'seed'}	0.2
c82dae9447c1941fbb581caaf94e.jpeg	Cranberry juice, 100%, not a blend, Carbonated water, unsweetened	Carbonated water, Cranberry juice	{'cranberry', 'juice'}	{'cranberry', 'juice'}	1
9a111cbe404983df690f630d9112.jpeg	Beef, pot roast, braised or boiled, lean and fat eaten, Beans, string, green, cooked, from fresh, made with oil, Potato, boiled, from fresh, peel not eaten, made with oil, Spaghetti sauce	Edamame, Sunflower seeds, Vinegar, Olive oil, Pumpkin seeds, Tomatoes, Spinach	{'beef', 'green', 'roast', 'spaghetti', 'potato', 'oil', 'bean'}	{'edamame', 'seed', 'pumpkin', 'spinach', 'sunflower', 'olive', 'oil', 'tomato', 'vinegar'}	0.125
0cb6c0dd47648a95c21ac24c396e.jpeg	Lettuce, Boston, raw, Cheese, NFS, Avocado, raw, Italian dressing, made with vinegar and oil, Beets, cooked, from canned, fat added in cooking, NS as to type of fat	Cucumber, Croutons, Tomatoes, Mixed salad greens, Chicken, Italian dressing, Romaine lettuce	{'lettuce', 'cheese', 'oil', 'avocado', 'vinegar', 'beet'}	{'chicken', 'cucumber', 'crouton', 'lettuce', 'salad', 'romaine', 'dressing', 'tomato'}	0.142857
36948de6442a8625fea6118279ef.jpeg	Tea, hot, herbal	Cranberry juice drink, Carbonated water	{'tea'}	{'cranberry', 'juice'}	0
779c18434f8b93bf6357c9cc3e53.jpeg	Coffee, espresso, Milk, whole	Cereal, Almond milk	{'coffee', 'milk', 'espresso'}	{'almond', 'cereal', 'milk'}	0.333333
c7c01a27467caed226913b96a43b.jpeg	Cookie, butter or sugar, with icing or filling other than chocolate	Peanut butter, Banana, Oats, Chia seeds, Almond milk	{'cookie', 'sugar', 'icing', 'butter', 'chocolate'}	{'oat', 'banana', 'almond', 'peanut', 'chia', 'butter', 'milk', 'seed'}	0.153846
1d80344647e09c3184877db0307a.jpeg	Yogurt, Greek, whole milk, plain, Fruit salad, fresh or raw, excluding citrus fruits, no dressing	Fruit salad	{'fruit', 'yogurt', 'milk', 'salad'}	{'salad'}	0.4
7c858b2441fe8653edf694947b9e.jpeg	Chicken breast, baked, broiled, or roasted with marinade, skin not eaten, from raw, Chicken or turkey and vegetables including carrots, broccoli, and/or dark-green leafy; no potatoes, soy-based sauce, Potato, boiled, from fresh, peel not eaten, made with oil, Gravy, mushroom, Peppers, green, cooked, made with oil, Peppers, hot, cooked, from fresh, fat added in cooking, NS as to type of fat	Lamb chop	{'pepper', 'chicken', 'broccoli', 'carrot', 'green', 'mushroom', 'soy', 'oil', 'vegetable', 'turkey', 'gravy', 'potato'}	{'lamb'}	0
933e02134482bad1250ed919ce6a.jpeg	Guacamole, NFS, Corn chips, flavored	Tortilla chips, Salsa	{'guacamole', 'chip', 'corn'}	{'salsa', 'chip', 'tortilla'}	0.333333
bd1c7e9d4e0baa6e2053206ac061.jpeg	Apple cider	Carbonated water, Cranberry juice	{'cider', 'apple'}	{'cranberry', 'juice'}	0
c65b2c6f4df8b3c517b2a67eac4e.jpeg	Lettuce, Boston, raw, Radish, raw, Italian dressing, made with vinegar and oil	Cucumber, Croutons, Tomatoes, Mixed salad greens, Chicken, Italian dressing, Romaine lettuce	{'oil', 'lettuce', 'vinegar', 'radish'}	{'chicken', 'cucumber', 'crouton', 'lettuce', 'salad', 'romaine', 'dressing', 'tomato'}	0.166667
2010c3c040a0a56e4605221f2824.jpeg	Pomegranate juice, 100%, Carbonated water, unsweetened	Chocolate syrup, Ice cream	{'pomegranate', 'juice'}	{'cream', 'chocolate', 'ice'}	0
576621c3424e99126101f2048b8e.jpeg	Tea, hot, herbal	Carbonated water, Cranberry juice	{'tea'}	{'cranberry', 'juice'}	0
d251fdd24f5f873646306e1b0df5.jpeg	Fruit salad, fresh or raw, excluding citrus fruits, no dressing	Fruit salad	{'fruit', 'salad'}	{'salad'}	0.666667
ce1f04c543fbb9f2f9741e0c0a4e.jpeg	Coffee, brewed	Cranberry juice drink, Carbonated water	{'coffee'}	{'cranberry', 'juice'}	0
37a3b1374ba6ac7c3f32be414bf5.jpeg	Bread, whole wheat, toasted, Peanut butter, Honey	Peanut butter, Oatmeal, Cinnamon, Flax seeds, Chia seeds	{'bread', 'honey', 'peanut', 'butter', 'wheat'}	{'peanut', 'flax', 'chia', 'butter', 'cinnamon', 'oatmeal', 'seed'}	0.333333
8f7c68bf49e68c09a4f2f48e51cc.jpeg	Rice, white, cooked, fat not added in cooking, Carrots, cooked, from fresh, made with oil, Cheese, Brie, Mushrooms, cooked, from fresh, made with oil, Vinegar, Olive oil	Sugar, Egg, Pork roast, Garlic, Rice, Salt, Pineapple juice, Flour, Soy sauce	{'carrot', 'rice', 'mushroom', 'cheese', 'olive', 'oil', 'vinegar'}	{'rice', 'egg', 'pineapple', 'juice', 'pork', 'sugar', 'garlic', 'soy', 'flour', 'salt'}	0.117647
90c8da514750a88a78a760b4b377.jpeg	Cookie, molasses	Tiramisu	{'molasses', 'cookie'}	{'tiramisu'}	0
72d9315f49b0924183eaebe2022b.jpeg	White beans, dry, cooked, made with oil, Chicken or turkey broth, bouillon, or consomme, Onions, cooked, from fresh, made with oil, Garlic, cooked, Cheese, American	Beef sloppy joe, Baked beans, Egg, Roll, Potato chips	{'chicken', 'cheese', 'garlic', 'onion', 'oil', 'consomme', 'broth', 'turkey', 'bean'}	{'beef', 'egg', 'roll', 'bean', 'chip', 'potato'}	0.133333
bcc7817e411fad7537560cbd6721.jpeg	Coffee, brewed	Cranberry juice drink, Carbonated water	{'coffee'}	{'cranberry', 'juice'}	0
45ce55a94f9e8a4e050b307ff881.jpeg	Oatmeal, regular or quick, made with milk, fat not added in cooking, Chia seeds, Sunflower seeds, plain, unsalted	Cereal, Almond milk	{'oatmeal', 'seed', 'milk', 'chia'}	{'almond', 'cereal', 'milk'}	0.285714
c814e5ec4cde842fc2964415ecbd.jpeg	Carrots, cooked, from fresh, made with oil, Mushrooms, cooked, from fresh, made with oil, Vinegar, Soy sauce, Vegetarian burger or patty, meatless, no bun, Cheese, Brie	Sweet potato, Chicken, Avocado, Broccoli	{'carrot', 'mushroom', 'bun', 'cheese', 'soy', 'oil', 'burger', 'vinegar'}	{'sweet', 'chicken', 'broccoli', 'avocado', 'potato'}	0
614ecde14e24a492b3c7c41ca2e5.jpeg	Cereal (General Mills Cheerios Honey Nut), Milk, whole	Macaroni or pasta salad	{'honey', 'cereal', 'cheerio', 'mill', 'milk'}	{'pasta', 'macaroni', 'salad'}	0
cb119a914b56a8a2707f51823b76.jpeg	Cheese, Mozzarella, whole milk, White beans, dry, cooked, made with oil, Onions, cooked, from fresh, made with oil, Garlic, cooked	Beef sloppy joe, Baked beans, Egg, Roll, Potato chips	{'cheese', 'garlic', 'onion', 'oil', 'mozzarella', 'milk', 'bean'}	{'beef', 'egg', 'roll', 'bean', 'chip', 'potato'}	0.153846
bb13775642b4a4d5a1f3979551c7.jpeg	Coffee, brewed	Almond milk, Iced Coffee	{'coffee'}	{'almond', 'milk', 'coffee'}	0.5
be29c0754dfda07ba0bce72d8f32.jpeg	Egg, whole, fried with oil, Naan, Indian flatbread, Carrots, cooked, from fresh, made with butter, Cauliflower, cooked, from frozen, made with oil, Broccoli, cooked, from fresh, made with oil	Banana, Yogurt, Raspberries, Honey	{'carrot', 'egg', 'naan', 'broccoli', 'cauliflower', 'flatbread', 'oil', 'butter'}	{'raspberry', 'yogurt', 'honey', 'banana'}	0
c83f809d478bb020c6f6da60bfc2.jpeg	Ham, prosciutto, Cheese, Cheddar	Mussels, Clams, Pasta with tomato-based sauce and seafood, Tomatoes	{'prosciutto', 'cheddar', 'ham', 'cheese'}	{'pasta', 'clam', 'seafood', 'mussel', 'tomato', 'based'}	0
f1744867403aa9efa7fc4e9802bd.jpeg	Banana, raw	Ice cream cone	{'banana'}	{'cream', 'ice'}	0
					0.127464
